# Supplementary material for: Volume of the crocodilian brain and endocast during ontogeny
Source: PLoS One. 2017 Jun 14;12(6):e0178491. doi: 10.1371/journal.pone.0178491 (PMC5470673; doi:10.1371/journal.pone.0178491)
Supplement: S2 Fig — 3D image of crocodilian embryo endocast in vrml format. (WRL) [file pone.0178491.s002.wrl]

#VRML V2.0 utf8

# [Unit:Millimeter] (Written by VGL 4.0.0, build 51325)

Shape {
  appearance Appearance {
    material Material {
      diffuseColor     0.000000 0.200000 1.000000
      ambientIntensity 0.200000
      specularColor    1.000000 1.000000 1.000000
      shininess        0.800000
    }
  }
  geometry IndexedFaceSet {
    coord Coordinate {
      point [
        -4.819380 2.119159 -4.798438,
        -3.247100 -0.273441 -2.798438,
        -0.170900 2.187518 -5.598437,
        -0.854500 1.025398 -5.198438,
        2.700220 2.939479 -3.998438,
        -2.905300 3.144559 3.998437,
        -4.238053 4.990278 2.599999,
        -3.110380 0.068358 5.998437,
        -2.460693 2.666039 -7.000000,
        -4.204140 2.119159 1.998437,
        0.375980 -0.205081 5.998437,
        -0.102539 -1.230481 -11.998438,
        -6.049860 3.486359 -4.798438,
        1.606461 0.410159 4.798438,
        -0.444340 3.656992 5.800000,
        0.991220 0.888679 6.398437,
        -0.854500 5.605518 4.798438,
        -1.333019 -1.025401 5.598437,
        -0.922859 -0.205081 -12.398438,
        0.649420 -0.683601 0.801562,
        -5.913140 1.777359 -1.201562,
        -2.426780 -0.205081 -3.998438,
        -1.469740 6.767638 -2.001562,
        -3.725620 6.220757 -5.998438,
        -5.981500 2.119159 -1.201562,
        -2.836940 1.572279 -5.598437,
        -2.768580 4.511758 5.598437,
        2.495140 5.468799 -4.798438,
        -4.887740 4.169958 1.998437,
        -1.948260 3.964878 5.598437,
        0.649420 3.554718 -5.598437,
        -1.469740 2.597678 -9.998438,
        -3.383820 4.033238 -7.198438,
        1.196301 1.708999 -3.998438,
        -1.674820 0.888679 7.598437,
        1.606461 0.546879 5.198438,
        -6.323300 4.921918 -4.798438,
        -4.477580 5.605518 -6.398438,
        1.333019 1.503919 5.998437,
        0.034180 2.529319 -5.598437,
        -4.067420 3.623078 3.598437,
        1.743179 -0.170633 1.800000,
        2.323973 3.759798 -4.600000,
        0.068092 -0.957041 -0.600000,
        -1.333019 2.460958 7.598437,
        -3.554453 6.767638 -4.600000,
        -1.811540 0.341799 7.198438,
        0.444340 7.041078 -4.398438,
        -4.682660 6.630918 -3.601562,
        -4.477580 6.323033 0.200000,
        1.538099 6.699279 -4.398438,
        -1.469740 2.631592 -9.800001,
        -2.529053 1.435558 7.800000,
        -2.768580 -0.546881 5.598437,
        -3.759533 6.220757 1.800000,
        -0.068626 -1.709002 -1.800000,
        -2.084980 0.478518 7.598437,
        -2.050533 2.119159 -6.600000,
        -2.563500 -1.025401 -2.798438,
        -0.786140 -1.777361 3.998437,
        -5.878693 4.921918 -0.600000,
        -1.503653 0.205079 8.200000,
        -2.631860 6.596473 -5.000000,
        -0.034180 -0.683601 -10.801563,
        2.905300 3.964878 -4.398438,
        0.649420 1.025398 -3.998438,
        -3.075933 -0.136722 -3.400001,
        -2.016620 -0.170633 6.599999,
        -4.477580 5.195358 2.398437,
        -5.092820 3.417998 1.198438,
        -3.281013 3.964878 -7.400001,
        1.127939 3.076199 2.398437,
        0.649420 0.410159 -3.598437,
        -3.178741 -1.093761 1.201563,
        0.614973 -1.093761 -1.400001,
        0.170900 -1.435561 3.998437,
        0.307619 4.887472 2.999999,
        -4.545940 0.478518 1.201563,
        0.786140 5.263719 2.398437,
        0.034180 -1.025401 -11.198439,
        -3.930700 0.341799 -3.598437,
        -1.264660 -1.127673 5.400001,
        -1.196301 1.948527 -5.800000,
        -6.391660 3.623078 -4.398438,
        3.178740 4.511758 -3.598437,
        -0.307619 -0.375713 6.200000,
        -2.973660 -0.888681 -12.398438,
        -1.196301 -1.845721 -11.201563,
        -6.323300 5.058639 -4.398438,
        0.375980 -1.709002 2.001563,
        -3.930700 6.357478 -2.001562,
        -6.254940 1.777359 -1.601562,
        -2.563500 6.733193 -3.400001,
        1.127939 2.905567 -5.000000,
        1.401381 5.947318 -5.598437,
        -2.221700 0.888679 -5.198438,
        1.196301 5.058639 -5.598437,
        -1.059580 -1.674553 1.000000,
        -0.615507 -0.000001 -10.200001,
        1.196301 -1.025401 2.001563,
        1.538099 0.751959 5.598437,
        -2.700220 6.425838 -5.598437,
        -0.649420 2.836672 6.999999,
        0.239260 1.982439 7.598437,
        -6.767373 4.580118 -2.600000,
        1.743179 1.982439 0.401563,
        -6.460020 2.768847 -3.800000,
        -4.340860 2.666039 2.398437,
        -0.307619 5.400438 4.398437,
        -0.239260 2.392598 -5.998438,
        -2.905300 -1.777361 -11.998438,
        -1.059580 0.957039 -5.198438,
        2.836941 2.119159 -1.601562,
        -1.674820 -1.914081 -0.801562,
        -3.657260 2.871119 -6.398438,
        2.153339 3.896519 -4.798438,
        -4.067420 2.734399 2.798438,
        -4.956100 2.255878 -4.798438,
        -0.170900 3.281279 5.998437,
        -4.477580 3.076199 -5.998438,
        1.572014 4.716838 -5.400001,
        -2.973660 1.298839 4.801562,
        -1.743180 2.836672 6.999999,
        0.444340 5.981233 -6.200001,
        -2.084980 4.033238 -8.798438,
        -3.793980 6.084038 -5.998438,
        -0.375980 6.254674 2.200000,
        -3.452180 4.033238 3.998437,
        2.016621 4.033238 0.398438,
        2.016621 3.896519 -4.798438,
        -0.102539 4.682392 4.599999,
        0.307619 -0.136722 5.998437,
        -1.196301 0.957039 -5.198438,
        -4.579853 5.947318 -5.800000,
        -3.042020 -1.435561 -11.998438,
        -0.991220 -1.947993 -2.200001,
        -0.581060 -0.410161 -3.998438,
        -3.657260 -0.000001 0.801562,
        -4.682660 4.511758 -6.398438,
        -4.614300 0.820318 -3.598437,
        1.333019 1.333287 -0.200001,
        -3.315460 1.025398 6.398437,
        1.127939 0.615239 -0.801562,
        -5.844780 1.982439 -0.801562,
        -3.964613 0.273438 2.999999,
        0.307619 2.324239 5.201564,
        -1.811540 -0.615241 5.998437,
        -2.256147 1.367199 -11.000000,
        -2.016620 -1.811274 1.400000,
        0.444340 3.452447 -5.800000,
        -4.272500 0.751959 1.998437,
        -2.973660 6.630918 -2.001562,
        -3.725620 0.170632 3.800000,
        -0.922859 6.186313 2.599999,
        -3.896253 -0.820321 2.599999,
        -1.879900 -0.888681 5.598437,
        0.649420 2.392598 -5.198438,
        -2.153340 -0.410161 -3.998438,
        -2.221700 -1.469473 4.599999,
        1.366934 -0.410161 1.400000,
        1.264660 1.025398 0.401563,
        -0.239260 2.119159 8.398437,
        -6.460020 5.126998 -2.801562,
        2.563499 2.563766 -3.800000,
        -1.401381 -1.879633 3.800000,
        -0.752226 3.486359 -6.600000,
        0.102539 4.853559 3.198438,
        -0.034180 -1.742913 -1.400001,
        -4.682660 5.947318 -5.598437,
        -1.606460 2.255878 -8.401564,
        -2.563500 -1.162121 -10.001563,
        -1.948260 -1.606194 4.200000,
        0.991220 -0.478521 -1.201562,
        -5.366261 6.289119 -3.601562,
        -2.084980 -1.914081 -11.998438,
        1.845453 2.529319 1.000000,
        -4.819380 6.459754 -4.600000,
        1.435293 3.691439 2.599999,
        -1.948260 3.383553 -9.400001,
        -1.469740 -0.751961 5.998437,
        -1.127939 1.674552 -10.200001,
        -6.425573 3.007838 -1.400001,
        -0.034180 6.835998 -5.598437,
        -0.581060 3.896519 -6.398438,
        -4.956100 1.982439 -4.398438,
        -1.948260 6.904359 -4.798438,
        0.581060 6.904359 -2.801562,
        1.196301 0.068358 0.801562,
        -2.495140 2.392598 -6.398438,
        0.444340 1.777359 4.401563,
        -6.665100 2.734399 -3.198438,
        -2.084980 -0.512433 -3.800000,
        -2.495140 5.810598 3.598437,
        -3.964613 3.828158 3.400001,
        -6.083773 1.162119 -2.200001,
        -3.725620 5.263719 -6.798438,
        -3.793980 6.630918 -2.801562,
        0.307619 0.512967 8.200000,
        -4.477580 0.786407 -3.800000,
        -4.135780 4.101599 -6.398438,
        -2.324508 1.162119 8.200000,
        -2.118893 3.144559 6.200000,
        -1.469740 -1.914081 -0.801562,
        -2.358420 0.957039 7.998437,
        -3.862340 4.306679 -6.798438,
        -6.801820 3.007838 -2.001562,
        -3.383820 5.400438 -6.798438,
        0.478252 2.529319 5.400001,
        2.255613 5.400438 -0.600000,
        -2.426780 6.391393 -0.600000,
        -1.162386 4.306679 -7.800001,
        0.068092 -1.914081 2.999999,
        -6.323300 5.160913 -4.200001,
        -1.401381 2.802758 -6.798438,
        -3.657260 0.410159 3.598437,
        -2.563500 5.810598 -6.398438,
        -3.999060 -0.478521 2.798438,
        0.239260 6.357478 -5.998438,
        -2.323973 -1.982441 2.999999,
        -0.239260 0.751959 -4.398438,
        -5.571340 3.417998 -5.198438,
        0.375980 1.230478 7.998437,
        -3.725620 5.571073 -6.600000,
        0.034180 -1.811274 3.400001,
        0.683332 -0.478521 -1.000000,
        -1.059580 1.093759 -11.198439,
        -1.264660 6.015678 3.598437,
        -1.230211 -1.709002 4.599999,
        -2.563500 2.050798 -10.398438,
        -1.948260 0.444607 -4.600000,
        -2.768580 0.615239 -11.598438,
        -3.520540 0.546879 3.598437,
        -4.887740 2.666039 0.798438,
        -1.538100 2.427047 -8.600000,
        1.264660 0.957039 2.798438,
        -1.059580 4.169958 -7.598438,
        -4.682660 2.666039 -5.198438,
        1.913813 1.777359 1.400000,
        -2.084980 -1.503922 4.798438,
        -4.956100 3.417998 -5.598437,
        -0.444340 0.170632 -11.400001,
        -2.973660 -0.820321 -1.598437,
        1.059580 2.905567 2.200000,
        1.127939 5.537158 1.598438,
        -3.383820 0.341799 5.998437,
        2.050533 0.478518 1.400000,
        -5.297900 0.957039 -3.198438,
        0.307619 6.459754 1.400000,
        -2.290060 5.058639 -7.198438,
        1.811541 3.076199 -0.001562,
        0.581060 4.785198 -5.998438,
        -5.708060 2.802758 -0.401563,
        -2.836940 3.554718 -8.398438,
        -3.520540 2.597678 3.198438,
        -1.094027 0.410159 -9.800001,
        -1.504188 2.939479 -9.400001,
        -0.170900 -1.230481 -11.998438,
        -1.469740 0.615239 -9.601562,
        -5.708060 0.444607 -1.800000,
        0.649420 6.699279 0.001562,
        -3.520540 3.691439 -6.798438,
        -3.793980 4.033238 3.598437,
        2.392334 1.298839 -1.400001,
        -0.342066 -1.230481 -10.600000,
        0.649420 5.878958 -5.998438,
        -5.981500 5.058639 -1.601562,
        -2.426780 -0.307353 6.200000,
        -0.581060 2.871119 6.798438,
        -4.204140 6.699279 -4.798438,
        0.991220 -0.410161 -1.201562,
        -0.170900 -1.709002 -1.998438,
        -2.836940 2.324239 6.798438,
        -1.606460 0.068358 7.998437,
        -3.315460 4.169958 3.998437,
        1.264660 3.759798 2.798438,
        -2.016620 -1.435561 -0.401563,
        -4.614300 2.871119 1.998437,
        1.196301 2.734399 1.598438,
        -0.581060 1.708999 -5.598437,
        -5.844780 5.537158 -2.001562,
        -1.059580 2.050798 -5.998438,
        0.786140 2.187518 5.601563,
        -2.973660 -1.777361 -10.801563,
        -1.948260 6.152398 -6.398438,
        -2.084980 0.888679 -9.201563,
        -1.469740 -1.025401 5.598437,
        -5.434620 3.417998 0.398438,
        -2.426780 -0.273441 -3.998438,
        -0.170900 3.349638 -6.398438,
        -3.315460 -0.000001 -3.598437,
        -4.272500 -0.341802 -1.998438,
        2.973660 4.580118 -4.398438,
        -0.410427 0.615239 7.800000,
        0.444340 -0.820321 -1.998438,
        -3.930700 2.460958 2.398437,
        -2.153340 2.119159 -8.001563,
        0.991220 6.767638 -2.801562,
        -3.042020 -1.572281 3.598437,
        0.956774 6.904359 -4.600000,
        -1.401381 3.110647 -7.400001,
        -0.752226 0.341799 -10.200001,
        -3.588900 3.144559 3.598437,
        -1.845453 2.050798 -10.600000,
        -1.435827 3.007838 -7.000000,
        -4.751020 5.742238 1.198438,
        -0.581060 2.768312 7.400001,
        0.922859 0.205079 0.401563,
        0.307619 4.033238 3.598437,
        -3.964613 -0.615241 1.400000,
        -1.059580 3.896519 -7.598438,
        -1.811540 -1.435561 -2.798438,
        -1.572548 0.820318 -9.400001,
        -4.751020 5.981233 -1.800000,
        -3.417733 2.734399 3.400001,
        0.786140 -0.751961 -1.201562,
        -2.426780 -1.845721 3.198438,
        -2.836940 3.007838 5.201564,
        0.512699 -0.341802 0.401563,
        -4.067420 3.076199 -5.998438,
        -5.468534 1.093759 -1.000000,
        -3.212653 0.615239 6.599999,
        -4.819380 6.220757 -5.598437,
        -5.708060 1.503919 -3.598437,
        2.973660 4.853559 -1.601562,
        -6.528380 3.623078 -4.398438,
        -6.665100 2.460958 -2.798438,
        -3.588900 -0.478521 -2.398438,
        -2.836940 6.323033 -1.400001,
        -1.948260 1.811273 -10.600000,
        -5.878693 4.716838 -0.200001,
        -1.674820 -1.298841 -10.001563,
        -3.588900 5.639432 -6.600000,
        -6.460020 4.580118 -4.398438,
        -2.905300 -0.478521 5.598437,
        -2.495140 -1.230481 -0.801562,
        3.178740 2.392598 -2.798438,
        -2.802493 2.324239 3.400001,
        -2.118893 -1.435561 1.000000,
        -4.340860 1.025398 1.998437,
        -3.110380 4.785198 -7.598438,
        2.495140 4.716838 -1.201562,
        0.307619 4.648479 3.198438,
        -2.768580 6.596473 -2.600000,
        -3.178741 2.666039 3.598437,
        -0.786140 5.673879 -6.798438,
        -2.563500 -0.136722 -11.998438,
        -0.136986 2.392598 4.200000,
        -3.930700 5.878958 1.998437,
        -3.144293 1.503919 2.999999,
        -4.409220 2.255878 -5.198438,
        -4.819380 6.186313 -2.200001,
        -4.204140 5.537158 2.398437,
        -2.529053 2.460958 -8.600000,
        -5.297900 4.921918 -5.998438,
        0.204813 4.169958 3.800000,
        -0.102539 -0.888681 -2.798438,
        0.991220 0.478518 0.401563,
        3.178740 4.306679 -3.598437,
        -1.435827 2.939479 -8.200001,
        -3.452180 6.152398 -5.998438,
        -0.102539 -0.683601 -3.198438,
        -1.401381 1.333287 -5.400001,
        -4.751020 2.324239 -4.798438,
        0.786140 -0.205081 5.598437,
        -2.153340 -1.435561 1.201563,
        -2.153340 3.007838 -9.598438,
        -0.102539 -1.503922 4.398437,
        -3.178741 0.341799 5.998437,
        -3.315460 4.272232 3.800000,
        -0.375980 -1.845721 -1.998438,
        -1.879900 1.982439 -8.401564,
        -2.290060 -2.119161 -10.801563,
        2.016621 4.033238 -5.198438,
        -2.768580 0.820318 -10.001563,
        0.683332 6.972718 -4.600000,
        -1.811540 1.298839 -9.201563,
        0.649420 1.708999 3.198438,
        -1.196301 6.528113 -1.000000,
        -2.631860 4.375038 -8.398438,
        -4.409220 2.871119 2.798438,
        -5.571340 4.101599 -5.198438,
        1.264660 3.964878 -5.198438,
        -5.092820 0.888679 -3.198438,
        -3.588900 3.964878 -7.198438,
        -3.247100 -1.162121 1.601563,
        0.581060 6.767638 -5.598437,
        -1.879900 -1.264393 -0.200001,
        -4.819380 5.878958 1.198438,
        -3.793980 6.767638 -2.801562,
        -3.691173 4.716838 2.999999,
        -4.956100 3.554718 1.598438,
        2.836941 3.691439 -3.998438,
        -1.162386 -1.230481 -10.200001,
        -1.469740 2.016887 -9.000000,
        -2.905300 1.640638 -5.598437,
        -3.042020 2.016353 6.200000,
        0.068092 2.939479 4.200000,
        -6.493933 3.691439 -1.400001,
        -2.495140 1.708999 -5.598437,
        -1.708733 6.835998 -2.600000,
        -0.034180 2.494872 7.400001,
        -5.673613 4.375038 1.000000,
        1.469740 0.341799 1.201563,
        0.170900 3.691439 3.998437,
        1.127939 -0.478521 4.798438,
        -4.409220 0.546879 -3.598437,
        -3.588900 0.683599 4.801562,
        -3.247100 6.494199 -2.001562,
        -2.768580 2.119159 6.798438,
        0.239260 5.024192 2.999999,
        -0.581060 3.554718 -6.398438,
        -2.221700 2.119159 -6.398438,
        -2.290060 5.605518 -6.398438,
        1.948259 1.982439 -3.598437,
        -3.042020 1.708999 6.798438,
        0.307619 0.341799 7.998437,
        -2.563500 1.367199 -10.798438,
        -1.606460 -2.050801 -1.998438,
        -3.452180 0.615239 5.998437,
        0.375980 2.392598 3.198438,
        -5.366261 0.854767 -1.000000,
        -4.169693 4.169958 -6.600000,
        -0.102539 -1.298841 0.801562,
        -4.374773 2.255878 1.800000,
        1.606461 6.630918 -3.201562,
        -4.477580 3.691439 -5.998438,
        2.631861 3.896519 -1.201562,
        -0.375980 1.367199 -5.198438,
        -3.383820 5.263719 -7.198438,
        -1.743180 5.673879 -6.798438,
        -4.135780 3.623078 3.198438,
        -0.854500 5.810598 4.398437,
        1.059580 1.435558 4.801562,
        -3.862340 -0.683601 2.001563,
        0.991220 0.068358 -3.198438,
        -0.717779 -1.709002 -2.798438,
        -2.358420 -0.957041 -2.798438,
        0.717779 -0.820321 -1.201562,
        -2.905300 -1.127673 4.599999,
        -3.212653 4.785198 3.800000,
        0.751694 3.964878 -5.800000,
        -6.801820 4.580118 -2.801562,
        -5.639700 5.742238 -2.001562,
        0.102539 1.708999 -5.198438,
        -0.239260 6.357478 -5.998438,
        3.315460 2.392598 -2.398438,
        0.717779 2.392598 -5.198438,
        -2.700220 -1.025401 0.801562,
        -1.879900 5.263719 -7.198438,
        0.786140 1.914079 -4.398438,
        -4.477580 3.007838 2.798438,
        -0.102539 -1.093761 -2.798438,
        -3.178741 -0.341802 5.598437,
        -2.700220 2.290327 -6.200001,
        0.307619 1.947992 4.599999,
        2.700220 2.802758 -3.998438,
        2.631861 4.511758 -4.798438,
        -3.862340 6.391393 1.000000,
        -2.700220 6.391393 -1.000000,
        -4.272500 6.767638 -3.601562,
        -0.581060 -1.845721 -2.398438,
        -2.084980 -1.606194 4.200000,
        -4.956100 3.759798 1.598438,
        -4.101333 6.220757 -1.000000,
        0.375980 7.041078 -2.801562,
        -0.034180 6.699279 -2.001562,
        -2.768580 2.871119 5.598437,
        -6.596740 2.153606 -2.200001,
        -1.333019 2.734399 -9.198439,
        -2.836940 3.042287 4.999999,
        -2.495140 -1.298841 -0.801562,
        -1.674820 3.964878 -8.798438,
        1.333019 1.298839 2.398437,
        -3.520540 0.888679 3.198438,
        3.075933 2.734399 -3.400001,
        -6.665100 4.443398 -2.001562,
        -2.768580 4.785198 4.398437,
        1.469740 -0.136722 1.201563,
        -0.854500 -2.802761 -1.198438,
        -0.375980 6.425838 -5.998438,
        -3.247100 -0.000001 5.998437,
        -2.734133 -0.957041 4.999999,
        -5.776420 0.888679 -2.398438,
        -2.768580 4.169958 -8.398438,
        -2.973660 -0.649153 5.400001,
        0.273172 -0.273441 5.800000,
        -4.614300 4.169958 -6.398438,
        1.538099 0.410159 -1.201562,
        0.102539 -0.717513 -3.000000,
        -3.178741 -0.410161 -11.198439,
        -4.409220 5.742238 1.998437,
        1.196301 0.751959 0.401563,
        -5.708060 3.930967 0.599999,
        -1.811540 0.410159 -4.798438,
        -1.811540 4.238318 -8.398438,
        1.469740 0.478518 0.801562,
        1.503653 4.033238 1.800000,
        1.811541 0.820318 -1.201562,
        -0.786140 2.734399 7.598437,
        -6.049860 1.708999 -3.198438,
        -3.178741 6.767638 -2.801562,
        -0.307619 6.562558 -5.998438,
        -2.221700 -1.196033 -9.800001,
        1.606461 1.093759 5.598437,
        -4.272500 3.623078 -6.398438,
        -4.477580 3.828158 1.998437,
        2.290060 6.084038 -2.801562,
        -2.426780 2.597678 -8.001563,
        -0.854500 0.615239 8.398437,
        -5.092820 3.281279 1.198438,
        -3.793980 1.640638 1.998437,
        0.786140 5.947318 1.998437,
        -1.264660 -1.025401 5.598437,
        -5.024460 4.101599 1.598438,
        -1.333019 -1.367201 -3.198438,
        -3.588900 6.289119 1.198438,
        -2.495140 5.707792 3.800000,
        -5.161180 0.683599 -0.801562,
        1.879900 1.982439 -0.801562,
        -6.460020 2.324239 -3.198438,
        -2.290060 -1.093761 5.198438,
        -1.948260 6.528113 0.200000,
        -2.597413 0.546879 7.400001,
        -4.887740 5.263719 1.998437,
        2.290060 5.468799 -1.201562,
        -4.340860 2.255878 1.998437,
        -2.084980 6.459754 1.400000,
        -2.290060 6.254674 2.200000,
        0.170900 2.324239 7.198438,
        -1.743180 2.939479 -9.598438,
        -3.862340 6.391393 0.599999,
        -0.170900 0.820318 -4.398438,
        -1.127939 4.648479 -7.598438,
        -2.358420 2.973392 6.200000,
        -5.058373 6.220757 -5.000000,
        2.563499 4.101599 -4.798438,
        -5.058373 3.759798 1.400000,
        -0.991220 0.683599 -4.798438,
        1.401381 1.298839 4.801562,
        -2.016620 0.478518 -4.798438,
        0.307619 4.511758 3.198438,
        -3.554453 0.068358 -3.400001,
        1.811541 0.683599 -1.201562,
        0.717779 6.835998 -5.198438,
        0.991220 -0.478521 0.801562,
        -0.717779 -0.000001 -10.001563,
        -1.811540 1.025398 -11.198439,
        1.333019 -0.615241 3.998437,
        -2.084980 -1.230481 -0.401563,
        -6.630653 3.759798 -1.800000,
        0.170900 4.785198 3.198438,
        -0.512699 -2.050801 3.198438,
        1.743179 6.562558 -4.398438,
        -5.024460 0.307887 -1.400001,
        -0.034180 4.545672 4.599999,
        -3.896253 6.767638 -3.400001,
        2.665773 5.126998 -4.600000,
        0.273172 4.921918 2.999999,
        -2.221700 1.777359 7.998437,
        -0.375980 -1.503922 -2.798438,
        -0.444340 5.092552 4.999999,
        -2.016620 0.341799 -11.998438,
        -1.743180 5.605518 4.398437,
        -1.674820 1.845718 8.398437,
        -2.358420 -0.990953 5.400001,
        -0.717779 1.025398 -4.798438,
        0.786140 6.699279 -5.598437,
        0.375980 4.580118 3.198438,
        -3.725620 0.751959 2.798438,
        0.854500 0.751959 6.398437,
        1.948259 0.546879 1.201563,
        -1.196301 7.041078 -2.801562,
        0.170900 4.101599 -6.398438,
        -3.657260 -0.717513 -1.000000,
        -2.734133 2.802758 -9.400001,
        -2.358420 2.563766 -7.000000,
        -1.538100 6.220757 -6.398438,
        -1.538100 -1.298841 -3.198438,
        -4.956100 2.939479 0.798438,
        -2.358420 -2.119161 -11.198439,
        -5.639700 4.648479 -5.598437,
        -1.401381 0.273438 7.998437,
        0.102539 -1.367201 -0.801562,
        -3.178741 4.785198 3.998437,
        1.059580 1.128207 6.599999,
        -3.862340 -0.341802 3.598437,
        -5.229540 5.776153 -1.800000,
        -2.426780 3.281279 -9.198439,
        -4.819380 0.239527 -1.000000,
        -3.452180 3.212918 -6.398438,
        1.948259 1.469472 2.200000,
        -2.358420 1.640638 -8.801563,
        -0.547146 0.273438 -10.600000,
        -2.290060 -2.050801 -11.598438,
        -1.127939 2.392598 -6.398438,
        -3.383820 6.630918 -5.198438,
        -2.084980 3.383553 -9.400001,
        -4.751020 3.007838 -5.598437,
        1.469740 6.801553 -3.800000,
        -2.016620 -1.606194 4.200000,
        -0.512699 -1.298841 -10.401564,
        -2.016620 6.323033 -0.200001,
        -6.186580 5.537158 -3.998438,
        -6.323300 4.238318 -4.798438,
        -1.743180 4.169958 -8.398438,
        -0.170900 2.358152 7.800000,
        -3.657260 -0.820321 4.398437,
        1.401381 1.572279 5.998437,
        -5.434620 3.349638 -5.198438,
        -1.401381 1.503919 -9.201563,
        -4.819380 6.254674 -5.400001,
        1.333019 1.811273 5.800000,
        0.239260 -0.273441 -3.198438,
        -2.836940 0.410159 -4.398438,
        -0.170900 6.289119 -6.398438,
        -4.956100 6.494199 -3.998438,
        -0.854500 4.443398 -7.198438,
        -1.811540 -1.982441 1.601563,
        0.854500 6.562558 -5.598437,
        -4.956100 5.912872 -1.800000,
        -6.596740 2.802758 -3.598437,
        -0.854500 -1.059313 5.400001,
        -4.272500 6.254674 0.599999,
        -4.751020 5.947318 -5.598437,
        -1.948260 6.938273 -4.200001,
        0.581060 0.683599 6.798438,
        -5.673613 5.332078 -5.400001,
        0.102539 4.921918 -6.398438,
        0.478252 6.357478 -5.800000,
        -0.786140 -0.820321 -3.198438,
        -5.844780 5.605518 -2.001562,
        -5.981500 5.502712 -2.600000,
        -3.793980 6.084038 1.998437,
        -5.161180 5.947318 -2.001562,
        -2.836940 -0.888681 5.198438,
        -1.606460 -0.171167 -12.200001,
        -2.016620 6.289119 -5.598437,
        -5.776420 2.392598 -0.801562,
        1.743179 1.367199 -3.198438,
        -0.649420 2.255878 8.398437,
        -2.290060 2.460958 7.198438,
        -1.196301 5.400438 4.798438,
        -0.034180 3.486359 -5.998438,
        -0.854500 7.109439 -2.801562,
        -2.084980 1.435558 7.998437,
        -0.991220 6.528113 -1.000000,
        -6.118220 1.503919 -1.601562,
        -1.674820 1.845718 -5.998438,
        -6.665100 3.349638 -3.998438,
        -0.102539 -1.503922 -0.801562,
        -1.948260 -1.435561 -2.798438,
        -3.520540 1.025398 2.798438,
        -1.094027 0.615239 -11.800000,
        -0.581060 5.365993 -7.000000,
        -5.502980 6.152398 -2.801562,
        1.059580 2.666039 -4.798438,
        0.239260 -1.025401 -0.801562,
        -2.905300 1.298839 3.598437,
        -0.136986 5.332078 3.400001,
        -2.700220 -1.982441 -11.598438,
        -4.204140 6.494199 -5.198438,
        0.546614 1.093759 7.400001,
        -0.717779 0.615239 8.398437,
        0.512699 2.666039 2.798438,
        -1.469740 5.058639 5.198438,
        -1.367466 2.119159 -6.200001,
        0.444340 6.972718 -2.801562,
        -1.948260 -1.435561 4.798438,
        -4.272500 -0.273441 1.201563,
        1.913813 0.615239 4.599999,
        -3.930700 -0.683601 2.798438,
        -4.272500 3.281279 3.198438,
        0.649420 -0.957041 4.798438,
        -1.401381 4.067152 5.800000,
        -5.434620 0.957039 -1.201562,
        -0.170900 3.554718 5.598437,
        -2.631860 2.734399 6.798438,
        -5.571340 3.417998 0.398438,
        -2.734133 2.939479 -8.600000,
        0.444340 4.716838 -6.398438,
        -1.811540 1.025398 -5.198438,
        0.444340 2.563232 5.400001,
        2.495140 4.785198 -1.201562,
        -4.409220 6.152398 -5.598437,
        -4.751020 1.777359 -0.401563,
        -3.930700 0.068358 -3.198438,
        0.034180 4.785198 -6.398438,
        -2.495140 -1.674553 3.800000,
        -1.879900 0.683599 -11.598438,
        2.221701 1.572279 -3.598437,
        -2.153340 0.410159 -11.998438,
        -0.239260 -1.298841 -2.798438,
        -2.050533 5.400438 -6.600000,
        -4.135780 -0.444073 -1.400001,
        -5.126733 6.084038 -2.600000,
        -4.682660 5.332078 -6.398438,
        -4.204140 2.324239 -5.198438,
        -2.905300 2.324239 -5.998438,
        -1.333019 1.298839 -5.198438,
        -2.426780 0.854232 -11.400001,
        -6.152133 4.853559 -1.400001,
        0.991220 6.015678 -5.598437,
        -1.367466 3.144559 -7.000000,
        0.786140 1.230478 6.798438,
        0.854500 0.546879 -3.598437,
        -2.016620 -2.119161 -10.801563,
        -4.511493 0.957039 1.400000,
        -0.581060 -1.777361 1.201563,
        2.290060 5.673879 -4.798438,
        1.640373 -0.546881 2.599999,
        -3.657260 1.401647 -5.000000,
        1.674820 1.640638 1.598438,
        0.649420 4.135512 3.400001,
        -0.375980 2.529319 7.598437,
        -3.110380 1.230478 -5.198438,
        0.034180 3.486359 5.598437,
        -0.683867 -0.205081 6.599999,
        -0.102539 -1.742913 3.800000,
        -6.528380 2.632127 -1.800000,
        1.879900 3.076199 -0.001562,
        -2.905300 -0.888681 -0.401563,
        1.674820 0.751959 2.398437,
        -4.272500 4.990278 2.398437,
        -2.290060 -2.016353 2.999999,
        -2.084980 -1.298841 4.798438,
        1.879900 3.896519 0.798438,
        -4.682660 0.957039 -3.998438,
        -0.170900 -0.615241 5.598437,
        -2.563500 -1.059313 4.999999,
        -6.630653 2.734399 -3.400001,
        1.811541 1.367199 2.398437,
        -2.905300 0.410159 -10.001563,
        2.939213 3.281279 -1.400001,
        -4.819380 3.759798 -5.998438,
        0.786140 6.835998 -2.801562,
        0.170900 4.375038 3.598437,
        -3.383820 -0.205081 -2.798438,
        -3.007573 2.050798 6.200000,
        -1.606460 2.427047 -7.400001,
        -1.367466 4.033238 -8.200001,
        0.375980 -0.238993 5.800000,
        -5.434620 6.323033 -3.800000,
        -3.725620 4.169958 -7.198438,
        -5.776420 5.605518 -4.798438,
        0.717779 2.666039 2.398437,
        -1.811540 6.152398 -6.398438,
        -1.743180 -1.879633 3.800000,
        -2.700220 -1.230481 -10.401564,
        0.854500 4.785198 1.998437,
        -0.649420 -1.298841 4.798438,
        -2.905300 3.212918 -7.198438,
        -1.435291 7.041078 -4.600000,
        -0.751692 -0.136722 7.400001,
        -1.948260 1.162119 -9.201563,
        -3.999060 -0.273441 -2.798438,
        -2.631860 -1.093761 -0.401563,
        0.649420 2.939479 -5.198438,
        -1.948260 3.896519 5.598437,
        -0.581060 -0.136722 6.798438,
        0.786140 -1.298841 1.601563,
        1.879900 2.529319 -3.998438,
        -0.102539 -1.777361 1.601563,
        -0.375980 6.357478 1.998437,
        -0.239260 -0.239528 -11.400001,
        -4.751020 0.683599 -3.198438,
        -3.588900 1.435558 2.398437,
        -1.093493 6.562558 -1.400001,
        3.007574 4.033238 -4.200001,
        -0.444340 -2.392601 -1.198438,
        3.042021 2.187518 -2.798438,
        -1.059580 -0.683601 -9.601562,
        1.161854 1.845718 6.599999,
        -3.999060 2.597678 2.798438,
        -6.049860 3.417998 -4.798438,
        -0.102539 2.187518 7.998437,
        0.375980 -0.546881 5.598437,
        -2.358420 5.263719 4.798438,
        -3.110380 -1.435561 -11.998438,
        2.939213 3.349638 -1.400001,
        0.204813 -1.298841 1.000000,
        -1.401381 -1.606194 1.000000,
        -5.502980 0.581326 -2.600000,
        -1.401381 7.109439 -3.998438,
        -3.657260 1.845718 2.398437,
        -3.793980 2.939479 -6.398438,
        -3.315460 0.649687 6.200000,
        -5.844780 1.093759 -1.601562,
        -3.657260 2.871119 3.198438,
        -3.964613 6.357478 0.599999,
        -5.605253 5.400438 -1.000000,
        -3.110380 5.400438 3.998437,
        1.948259 1.230478 -1.201562,
        -2.631860 2.324239 -6.398438,
        1.196301 0.615239 -3.198438,
        -5.741973 4.511758 1.000000,
        2.768579 1.640638 -2.798438,
        -3.315460 -0.615241 -0.801562,
        -4.067420 0.136719 -3.198438,
        2.768579 1.435558 -2.398438,
        1.606461 -0.580793 2.200000,
        -1.743180 -1.298841 -2.798438,
        -2.016620 -1.196033 0.200000,
        1.401381 1.298839 5.998437,
        0.786140 6.220757 -5.598437,
        -0.375980 -1.435561 0.801562,
        0.444340 4.785198 2.398437,
        -3.178741 -0.615241 -10.801563,
        1.879900 0.683599 -2.798438,
        -4.956100 2.255878 0.398438,
        -1.811540 5.160913 -7.400001,
        0.239260 6.767638 -5.598437,
        -4.067420 2.802758 2.798438,
        -5.502980 2.734399 -4.398438,
        0.854500 -0.683601 -1.598437,
        1.538099 3.349638 -4.798438,
        -3.793980 4.716838 -7.198438,
        -0.410427 0.751959 7.800000,
        1.333019 5.605518 1.198438,
        -2.290060 0.068358 -3.998438,
        1.298573 4.238318 -5.400001,
        -0.034180 -0.478521 5.598437,
        -0.170900 -0.341802 -11.198439,
        -2.221700 6.596473 -4.600000,
        -0.444340 -2.460961 -1.198438,
        0.239260 2.324239 -5.198438,
        -2.973660 3.828158 -7.998438,
        -2.358420 3.486359 5.598437,
        -3.247100 -0.888681 4.798438,
        2.084980 3.452447 -0.200001,
        2.768579 1.572279 -2.798438,
        -2.358420 0.751959 7.998437,
        -4.819380 2.324239 -4.798438,
        -4.682660 5.673879 -5.998438,
        0.307619 4.443398 3.598437,
        -2.426780 6.152398 -5.998438,
        -4.614300 6.254674 0.200000,
        -2.734133 1.982439 6.999999,
        -0.342066 6.084038 2.599999,
        -5.297900 6.220757 -2.801562,
        -1.264660 -1.162121 5.198438,
        -2.358420 5.092552 4.999999,
        -2.836940 -0.410161 -3.198438,
        -2.495140 -1.674553 -12.200001,
        -1.127939 3.486359 6.798438,
        -5.434620 2.802758 0.398438,
        -4.477580 0.341799 1.998437,
        0.102539 -0.957041 -0.801562,
        -1.401381 4.101599 5.598437,
        -3.110380 3.759798 -7.598438,
        -4.648213 1.367199 -4.200001,
        -4.204140 6.357478 0.001562,
        2.665773 1.367199 -2.600000,
        -0.888947 -0.000001 -9.800001,
        -2.290060 -1.401114 -10.200001,
        -4.887740 6.186313 -2.600000,
        0.717779 2.324239 2.798438,
        -0.854500 7.006633 -5.000000,
        1.879900 6.049592 -1.800000,
        -0.991220 4.101599 5.598437,
        -2.563500 -0.546881 -3.198438,
        -2.700220 0.341799 6.798438,
        -0.102539 6.801553 0.200000,
        -6.767373 4.511758 -3.800000,
        -1.811540 -0.102273 6.999999,
        -0.957306 -0.683601 -9.800001,
        -2.358420 0.478518 -11.598438,
        2.358419 1.845718 -0.801562,
        -0.581060 6.323033 2.200000,
        -2.768580 -1.230481 4.398437,
        -1.743180 -1.914081 -0.801562,
        -3.110380 6.357478 1.998437,
        -4.340860 5.810598 -5.998438,
        -5.571340 6.015678 -2.801562,
        -0.512699 6.425838 -5.998438,
        -5.092820 3.862607 1.400000,
        -0.444340 6.117952 2.599999,
        1.811541 5.810598 0.798438,
        2.153339 5.332078 0.398438,
        -5.161180 0.615239 -3.198438,
        0.444340 -0.341802 -3.198438,
        -3.520540 1.743447 2.599999,
        2.495140 1.982439 -1.201562,
        -1.538100 0.751959 -11.598438,
        -4.614300 0.683599 -0.401563,
        1.606461 6.357478 -2.001562,
        -3.588900 -0.033914 0.599999,
        0.204813 3.007838 5.400001,
        -3.042020 0.136719 5.998437,
        -2.631860 -1.162121 -1.598437,
        -0.136986 4.648479 -6.600000,
        -6.220493 2.802758 -1.000000,
        -5.844780 0.820318 -1.601562,
        -0.136986 1.982439 8.200000,
        1.777094 2.119159 0.200000,
        2.973660 3.486359 -3.998438,
        1.469740 5.263719 1.198438,
        -2.836940 3.315727 -7.400001,
        -5.366261 6.084038 -2.801562,
        -2.665773 -1.025401 0.599999,
        2.084980 4.169958 -5.198438,
        -1.743180 0.957039 7.598437,
        -2.016620 2.085247 -7.800001,
        -1.196301 4.306679 -7.998438,
        2.358419 5.981233 -2.600000,
        -0.581060 -1.879633 -11.400001,
        -6.118220 3.930432 -1.000000,
        0.444340 -0.615241 5.198438,
        -3.383820 6.289119 1.998437,
        -1.504188 2.734399 -9.800001,
        -2.700220 -1.025401 -1.998438,
        -3.075933 -0.888681 -12.200001,
        -0.102539 5.673879 -6.398438,
        -3.247100 5.126998 3.998437,
        -1.025131 0.478518 8.200000,
        -1.879900 -1.777361 -12.398438,
        -1.640907 2.050798 -8.600000,
        0.581060 2.324239 5.201564,
        0.307619 6.494199 -0.798438,
        -5.229540 6.289119 -2.801562,
        -0.410427 -2.050801 2.599999,
        0.034180 3.144559 5.998437,
        -3.178741 5.024192 -7.400001,
        -3.657260 0.410159 4.801562,
        0.170900 6.972718 -5.198438,
        -6.528380 4.990278 -2.001562,
        2.221701 5.947318 -2.001562,
        -5.263453 4.580118 -5.800000,
        0.170900 1.675087 -5.000000,
        -3.793980 0.341799 3.198438,
        -6.220493 1.572279 -2.600000,
        -2.700220 3.554718 -8.798438,
        -1.743180 6.972718 -4.798438,
        1.538099 6.254674 -1.800000,
        -5.297900 3.623078 -5.198438,
        -6.323300 5.195358 -2.001562,
        -0.991220 0.580792 -11.800000,
        -1.674820 7.041078 -3.601562,
        -1.913813 6.699279 -5.400001,
        -2.187253 -2.050801 2.599999,
        -0.170900 -2.050801 2.398437,
        1.401381 4.511758 -5.598437,
        -3.520540 3.452447 -6.600000,
        -4.614300 5.844512 1.400000,
        -0.034180 0.341799 7.598437,
        0.102539 6.391393 1.800000,
        -1.469740 6.323033 2.200000,
        1.469740 4.067152 1.800000,
        2.973660 2.255878 -2.001562,
        -2.290060 0.888679 -5.198438,
        -0.922859 -2.084713 2.999999,
        -3.999060 1.025398 1.998437,
        -1.469740 -1.674553 -11.400001,
        -2.495140 1.503919 7.598437,
        -5.981500 2.529319 -3.998438,
        1.469740 3.076199 1.598438,
        -3.110380 -1.230481 -10.801563,
        -3.862340 4.238318 2.798438,
        1.879900 0.615239 -1.601562,
        3.417734 4.443398 -2.200001,
        1.743179 0.341799 -1.601562,
        1.333019 6.767638 -4.398438,
        -5.878693 4.853559 -0.600000,
        -1.606460 1.503919 8.398437,
        -6.460020 2.392598 -2.001562,
        2.153339 2.050798 -0.801562,
        -1.196301 -2.426513 -1.400001,
        -0.068626 -1.367201 -2.200001,
        -3.554453 3.554718 3.800000,
        -3.930700 2.290327 -5.800000,
        -2.700220 0.478518 7.198438,
        2.631861 5.195358 -1.201562,
        -2.016620 1.435558 -10.798438,
        -0.957306 -0.957041 -3.800000,
        1.127939 1.640638 6.798438,
        -0.683867 3.486359 6.599999,
        1.606461 2.460958 1.198438,
        -3.178741 5.639432 3.400001,
        -0.239260 6.220757 -6.398438,
        0.717779 4.580118 2.398437,
        -0.717779 7.041078 -5.198438,
        -5.297900 5.400438 1.198438,
        -5.776420 2.939479 -4.398438,
        -5.571340 4.238318 -5.598437,
        1.333019 4.101599 -5.198438,
        1.298573 4.375038 1.800000,
        -1.401381 1.367199 -11.198439,
        2.016621 1.298839 -1.201562,
        -0.307619 2.119159 8.398437,
        -0.512699 2.666039 -5.998438,
        -1.127939 -1.093761 -10.001563,
        -1.401381 -1.777361 -2.798438,
        -1.743180 1.845718 -5.998438,
        0.307619 2.666039 6.798438,
        -5.161180 5.707792 0.599999,
        -0.307619 -0.922593 5.400001,
        1.469740 -0.068361 1.201563,
        1.777094 0.615239 2.599999,
        -2.153340 3.007838 6.798438,
        0.581060 -1.093761 -1.598437,
        -0.307619 2.392598 -5.998438,
        -0.854500 4.375038 -7.198438,
        -4.272500 4.853559 2.398437,
        -1.674820 1.914079 -8.801563,
        2.631861 2.529319 -3.598437,
        -1.606460 -1.709002 -12.398438,
        1.879900 0.751959 -1.201562,
        -2.631860 -0.615241 -3.198438,
        -5.024460 6.357478 -2.801562,
        -3.759533 4.511758 2.999999,
        0.068092 -0.888681 -0.600000,
        -3.793980 0.136719 3.198438,
        -2.221700 1.093759 7.998437,
        -2.153340 2.119159 7.598437,
        -4.067420 3.247367 -6.200001,
        -2.221700 3.212918 5.998437,
        -3.862340 1.845718 -5.198438,
        0.581060 2.597678 6.798438,
        -1.811540 6.289119 2.798438,
        -2.563500 1.230478 -9.601562,
        2.836941 3.007838 -3.998438,
        -1.299107 2.324239 -9.800001,
        -3.657260 0.341799 5.598437,
        -3.281013 -0.000001 5.800000,
        0.034180 2.324239 -5.598437,
        -3.315460 2.392598 2.798438,
        -4.956100 3.349638 1.198438,
        -4.682660 0.820318 -3.598437,
        2.221701 1.777359 -0.801562,
        -3.452180 0.785872 3.400001,
        -4.409220 3.212918 2.798438,
        -6.323300 3.623078 -4.398438,
        -6.152133 1.845718 -1.400001,
        -6.118220 2.392598 -3.998438,
        -2.836940 1.708999 -5.598437,
        0.991220 2.187518 1.998437,
        -2.529053 1.777359 -5.800000,
        0.614973 -0.136722 -0.200001,
        1.333019 2.529319 -4.798438,
        -4.614300 5.947318 1.198438,
        -2.631860 -0.410161 -3.198438,
        -4.409220 1.230478 -0.401563,
        1.879900 1.435558 1.201563,
        -3.862340 3.076199 3.598437,
        -1.538100 2.529319 -8.401564,
        -0.273706 0.478518 -4.200001,
        -4.135780 1.708999 -4.798438,
        -2.905300 -1.845721 -11.198439,
        2.768579 2.734399 -1.201562,
        -0.786140 0.478518 -10.401564,
        3.110380 4.853559 -2.001562,
        -1.196301 -1.332753 0.599999,
        1.161854 1.777359 6.599999,
        3.212654 3.964878 -3.800000,
        -1.469740 3.315192 -9.000000,
        0.854500 7.041078 -3.998438,
        3.247101 2.255878 -2.001562,
        0.717779 3.212918 -5.598437,
        -2.050533 6.699279 -4.200001,
        -1.196301 0.649152 -11.800000,
        -1.811540 4.033238 -8.798438,
        -6.391660 3.486359 -4.398438,
        -2.084980 -1.640641 -1.998438,
        -3.452180 -1.025401 3.998437,
        0.922859 -0.273441 -1.201562,
        -2.631860 1.025398 -9.601562,
        -0.034180 -0.410161 5.998437,
        1.948259 0.478518 2.398437,
        -0.375980 1.298839 7.998437,
        -3.657260 0.718047 -4.200001,
        -2.495140 5.810598 -6.398438,
        2.631861 5.263719 -1.201562,
        0.854500 0.068358 5.598437,
        0.444340 2.460958 6.798438,
        3.042021 3.486359 -3.998438,
        -2.768580 2.187518 -5.998438,
        -4.751020 5.878958 1.198438,
        -5.708060 5.947318 -2.801562,
        0.034180 1.742912 8.200000,
        -0.991220 -0.307353 6.599999,
        -4.682660 2.324239 0.798438,
        -1.948260 6.699279 -5.198438,
        -4.682660 2.392598 -5.198438,
        0.717779 6.972718 -3.601562,
        -0.375980 2.871119 6.798438,
        2.631861 1.777359 -1.601562,
        0.512699 3.623078 -5.998438,
        0.307619 6.972718 -4.798438,
        -1.367466 1.435558 -9.400001,
        -0.922859 -2.597681 -0.801562,
        0.375980 -0.478521 -2.798438,
        -0.922859 0.615239 -11.598438,
        -1.127939 -2.187521 -1.998438,
        -6.767373 4.443398 -3.400001,
        -0.922859 3.417998 -6.798438,
        -3.725620 6.357478 1.198438,
        -1.879900 2.666039 7.198438,
        2.016621 4.101599 0.398438,
        1.264660 2.119159 -4.398438,
        2.153339 3.691439 -0.001562,
        -4.477580 0.136719 -0.801562,
        1.059580 0.273438 5.598437,
        -2.495140 4.990278 -7.598438,
        -3.110380 0.615239 6.798438,
        2.870853 3.076199 -3.800000,
        -4.409220 6.220757 1.198438,
        -0.307619 -1.674553 4.200000,
        -2.631860 0.546879 7.198438,
        -0.170900 7.246158 -3.601562,
        -4.340860 0.820318 1.201563,
        -5.844780 5.024192 0.200000,
        -1.538100 5.878958 4.398437,
        -5.024460 1.503919 -3.998438,
        -1.127939 3.896519 -7.598438,
        -3.520540 5.024192 3.400001,
        1.401381 -0.341802 1.601563,
        1.811541 1.298839 1.201563,
        -1.811540 6.630918 -2.001562,
        1.059580 6.391393 1.000000,
        -5.434620 1.230478 -0.801562,
        -0.922859 2.460958 -6.398438,
        -2.084980 4.853559 -7.998438,
        -3.178741 -0.546881 -2.798438,
        -1.196301 2.324239 7.998437,
        -0.000267 5.195358 -6.600000,
        -0.581060 -0.888681 -10.401564,
        1.777094 3.417998 0.599999,
        -1.538100 -1.982441 3.598437,
        -4.135780 1.982439 -5.198438,
        -5.708060 5.126998 -5.598437,
        -2.495140 -0.820321 -9.601562,
        -4.272500 5.673879 -6.398438,
        0.512699 6.220757 1.598438,
        -4.545940 6.323033 -2.600000,
        -2.905300 1.914079 5.601563,
        -2.802493 3.007838 4.599999,
        0.991220 5.673879 1.998437,
        -2.290060 -1.709002 3.998437,
        -5.366261 0.683599 -1.201562,
        -1.879900 2.119159 -10.398438,
        -0.717779 6.972718 -5.198438,
        -0.239260 -0.957041 -10.801563,
        0.409893 0.068358 -3.400001,
        -1.538100 -1.298841 5.198438,
        -3.315460 4.853559 3.598437,
        -6.391660 3.144559 -3.998438,
        -0.034180 6.733193 -0.200001,
        -2.392333 -1.572281 1.400000,
        -5.776420 1.230478 -1.201562,
        -3.588900 -0.649153 -1.800000,
        -3.657260 -0.205081 1.201563,
        -3.383820 5.878958 2.798438,
        -1.059580 2.871119 -6.398438,
        -4.819380 5.468799 1.998437,
        -0.512699 0.102807 7.400001,
        -0.581060 0.341799 -11.998438,
        1.948259 4.067687 0.599999,
        0.717779 5.673879 -5.998438,
        0.409893 0.136719 -3.400001,
        0.375980 2.187518 7.198438,
        -3.657260 -1.093761 3.601563,
        -2.290060 -1.162121 -0.401563,
        0.922859 6.596473 -0.200001,
        -2.290060 6.220757 2.798438,
        -0.444340 -1.777361 1.201563,
        -1.538100 6.220757 2.798438,
        -1.059580 -0.683601 5.998437,
        -6.835733 3.691439 -3.400001,
        -0.888947 4.511758 -7.400001,
        0.649420 1.640638 4.401563,
        -3.247100 -1.230481 -11.601563,
        2.426781 3.623078 -4.398438,
        -2.016620 5.878958 3.598437,
        -0.102539 -1.879633 3.400001,
        -5.878693 4.648479 -0.200001,
        -0.034180 -0.854233 5.400001,
        1.264660 6.835998 -3.998438,
        -0.683867 -0.136722 7.400001,
        -0.444340 1.708999 -5.598437,
        -3.930700 -0.307353 -2.600000,
        -1.743180 7.006633 -3.000000,
        1.811541 1.777359 1.598438,
        1.264660 0.410159 -0.801562,
        -1.264660 -1.332753 0.200000,
        -1.059580 5.878958 3.998437,
        -2.221700 1.128207 -9.000000,
        -6.254940 1.845718 -3.198438,
        0.717779 -0.820321 -1.598437,
        -2.631860 2.153072 6.999999,
        -2.084980 2.529319 7.198438,
        -0.102539 0.171166 7.400001,
        -3.247100 -0.580793 -2.600000,
        0.751694 1.298839 6.999999,
        -1.230747 2.187518 -9.800001,
        -0.512699 5.878958 -6.798438,
        1.469740 -0.546881 1.601563,
        -0.375980 1.708999 -5.198438,
        -2.700220 3.007838 -9.198439,
        -5.844780 0.683599 -1.998438,
        1.059580 0.341799 5.598437,
        -0.991220 2.016887 -5.800000,
        1.025133 5.605518 1.800000,
        -5.297900 0.683599 -1.201562,
        1.811541 -0.341802 3.601563,
        -2.631860 0.820318 -9.601562,
        -1.948260 -1.367201 -0.401563,
        1.059580 3.007838 -5.198438,
        1.948259 4.511758 0.798438,
        -5.913140 3.964878 0.398438,
        -5.126733 3.896519 1.400000,
        0.512699 2.871119 3.198438,
        -2.768580 -0.615241 -12.398438,
        -0.854500 3.554718 -6.798438,
        -5.024460 6.528113 -3.800000,
        -1.367466 3.007838 -9.000000,
        0.786140 0.034447 0.200000,
        -4.545940 1.982439 1.198438,
        1.743179 4.716838 0.798438,
        2.563499 2.324239 -0.801562,
        -5.058373 5.810598 1.000000,
        -6.152133 1.093759 -1.800000,
        -3.281013 1.503919 5.800000,
        -2.563500 2.734399 6.798438,
        -1.264660 0.068358 7.598437,
        3.281013 3.212918 -3.400001,
        0.854500 5.195358 1.998437,
        -0.717779 4.033238 5.598437,
        0.136454 3.076199 4.200000,
        1.503653 0.478518 4.999999,
        -3.622813 0.136719 5.400001,
        0.717779 -0.546881 0.801562,
        -2.084980 5.742238 4.398437,
        2.700220 5.195358 -1.201562,
        -4.819380 2.119159 0.398438,
        1.230213 1.093759 0.200000,
        1.127939 4.067152 2.999999,
        -4.409220 2.837207 2.599999,
        -6.323300 2.255878 -3.598437,
        0.170900 4.375038 5.201564,
        -5.161180 3.281279 0.798438,
        0.786140 -1.230481 3.998437,
        -5.708060 4.306679 0.798438,
        1.469740 0.546879 -1.201562,
        -3.725620 -0.205081 1.201563,
        -2.084980 5.195358 5.198438,
        -1.572548 -1.640641 -12.200001,
        -3.110380 2.050798 3.198438,
        -0.922859 0.820318 -10.001563,
        -2.050533 -0.683601 5.800000,
        1.059580 2.324239 1.998437,
        -6.391660 3.964878 -4.398438,
        1.811541 2.255878 -0.401563,
        0.717779 -0.136722 5.598437,
        -6.460020 2.427047 -1.800000,
        -1.127939 5.126998 -7.598438,
        -3.657260 3.828158 -6.798438,
        0.854500 0.068358 -0.801562,
        -1.708733 -2.050801 -1.000000,
        0.717779 7.074994 -3.800000,
        -6.528380 4.375038 -1.601562,
        0.034180 1.777359 7.998437,
        -0.888947 4.990278 -7.400001,
        1.948259 0.307887 1.800000,
        -2.221700 -0.410161 -3.598437,
        -3.075933 0.068358 -10.200001,
        0.512699 2.460958 5.601563,
        -2.221700 -0.410161 5.998437,
        -3.247100 5.400438 3.598437,
        -0.786140 -1.640641 0.801562,
        -5.161180 2.255878 -4.398438,
        -2.153340 2.050798 -6.398438,
        2.597414 2.324239 -1.000000,
        1.606461 1.230478 5.598437,
        -3.178741 5.981233 2.599999,
        -1.162386 -1.982441 -2.200001,
        -1.333019 2.529319 -9.598438,
        0.170900 -1.230481 0.801562,
        -3.110380 -0.512968 -11.800000,
        2.016621 2.085247 -3.800000,
        -5.024460 3.007838 0.798438,
        -2.290060 -1.914081 3.198438,
        -2.836940 -0.683601 -2.798438,
        -3.999060 0.410159 1.201563,
        -5.639700 5.058639 0.398438,
        -1.298573 -1.298841 0.200000,
        -0.683867 0.615239 -10.600000,
        -1.606460 -0.068361 -11.998438,
        2.768579 3.486359 -3.998438,
        -3.007573 3.759798 -7.800001,
        -5.092820 6.391393 -4.200001,
        1.127939 1.845718 6.798438,
        -6.767373 4.580118 -3.800000,
        -0.786140 -1.093761 -10.001563,
        0.375980 3.486359 3.598437,
        0.683332 2.529319 2.599999,
        0.307619 -0.820321 -0.801562,
        1.196301 1.435558 4.801562,
        -1.401381 2.529319 7.598437,
        -0.170900 -0.888681 -3.198438,
        -5.981500 4.169958 0.398438,
        -2.221700 0.888679 -11.198439,
        -3.383820 -0.546881 4.798438,
        -0.170900 7.280074 -3.800000,
        -3.657260 1.572279 1.998437,
        1.127939 0.273438 -0.801562,
        0.034180 5.058639 -6.798438,
        -3.075933 5.742238 3.400001,
        -3.315460 3.349638 -6.798438,
        0.512699 0.957039 7.198438,
        -2.700220 0.615239 -11.598438,
        -1.469740 1.914079 -10.398438,
        -6.835733 4.511758 -2.600000,
        -4.545940 5.742238 -5.998438,
        -1.606460 6.528113 -5.800000,
        -6.528380 4.648479 -2.001562,
        2.768579 5.332078 -4.398438,
        -2.221700 -0.683601 5.598437,
        -0.239260 -1.537833 -11.000000,
        -1.196301 1.025398 -9.601562,
        1.811541 5.058639 0.798438,
        2.973660 1.777359 -2.798438,
        2.768579 5.263719 -1.601562,
        -4.340860 6.323033 0.200000,
        -0.444340 -2.187521 -1.998438,
        -0.239260 6.733193 1.000000,
        -1.879900 2.085247 -6.600000,
        -3.110380 4.169958 -7.998438,
        -4.887740 6.562558 -3.998438,
        -3.417733 3.691439 -7.000000,
        -0.854500 -2.392601 -0.801562,
        -3.520540 5.912872 2.599999,
        1.401381 1.162119 -3.598437,
        -1.059580 3.212918 -6.798438,
        -5.434620 5.571073 -1.400001,
        0.375980 4.033238 3.598437,
        -2.084980 3.144559 6.398437,
        -0.375980 -2.119161 -0.801562,
        0.239260 0.615239 -3.998438,
        -0.410427 -2.529321 -1.000000,
        2.153339 4.169958 -0.001562,
        3.178740 3.417998 -3.598437,
        -2.631860 1.811273 7.400001,
        -2.905300 1.298839 7.198438,
        -4.272500 4.921918 -6.398438,
        -3.042020 3.076199 -6.798438,
        -6.049860 2.460958 -0.801562,
        -3.110380 -0.341802 5.598437,
        1.059580 -0.888681 3.998437,
        -2.768580 1.127672 -10.600000,
        -6.460020 5.058639 -3.998438,
        -4.956100 4.033238 1.598438,
        -5.161180 2.324239 -0.401563,
        -2.084980 -1.845721 -1.598437,
        3.110380 1.914079 -2.398438,
        -0.444340 7.074994 -5.000000,
        -2.631860 -1.230481 0.801562,
        -4.751020 2.802758 1.998437,
        0.922859 3.212918 -5.198438,
        -6.186580 4.033238 -1.201562,
        2.460693 6.084038 -3.000000,
        -2.700220 0.751959 -11.198439,
        -0.375980 -0.205081 -11.998438,
        -1.674820 3.076199 -9.598438,
        -6.049860 2.324239 -3.998438,
        -3.315460 1.093759 4.801562,
        -4.751020 0.102807 -2.600000,
        3.383820 4.375038 -2.798438,
        -3.452180 4.648479 -7.598438,
        -4.135780 6.801553 -3.800000,
        -0.922859 1.093759 -11.198439,
        1.127939 1.777359 -3.998438,
        1.401381 1.708999 -3.998438,
        2.665773 2.666039 -3.800000,
        -0.239260 -2.050801 -1.198438,
        -3.315460 5.605518 2.798438,
        0.649420 3.691439 3.598437,
        1.538099 2.324239 -4.398438,
        -5.708060 1.025398 -1.201562,
        -1.127939 5.400438 4.798438,
        3.110380 3.076199 -1.601562,
        -1.264660 2.871119 -6.798438,
        -4.956100 5.947318 -2.001562,
        -6.083773 4.990278 -1.800000,
        -3.725620 6.254674 1.800000,
        0.991220 6.494199 0.798438,
        0.444340 6.767638 0.001562,
        -6.323300 3.486359 -1.201562,
        -4.272500 5.263719 -6.398438,
        1.811541 0.341799 1.201563,
        1.401381 1.162119 5.998437,
        0.786140 2.358152 6.200000,
        2.084980 0.683599 2.398437,
        1.059580 -0.888681 1.601563,
        -0.922859 -1.640641 -0.401563,
        0.170900 3.212918 3.598437,
        -0.375980 -1.982441 3.198438,
        2.426781 4.511758 -0.801562,
        -5.776420 3.007838 -4.398438,
        0.375980 6.664834 1.000000,
        -0.307619 5.571073 3.800000,
        1.640373 0.683599 4.200000,
        -6.733460 4.203873 -1.800000,
        0.034180 -1.435561 1.201563,
        1.811541 2.563232 1.000000,
        -3.042020 -1.298841 -10.801563,
        0.375980 7.074994 -3.000000,
        -0.034180 4.648479 -6.398438,
        -5.092820 0.171166 -1.800000,
        -0.649420 3.349638 6.798438,
        1.811541 0.478518 4.798438,
        -0.512699 -1.947993 3.400001,
        -5.502980 3.964878 1.198438,
        1.401381 0.615239 -1.201562,
        -0.444340 -1.982441 -1.998438,
        -4.374773 -0.068361 -1.000000,
        -1.606460 -1.162121 5.198438,
        -1.264660 6.938273 -5.000000,
        -2.153340 -2.187521 -10.801563,
        -1.709268 1.777359 -5.800000,
        -1.264660 4.580118 -7.998438,
        -5.024460 6.084038 -5.598437,
        -0.786140 5.058639 5.198438,
        -0.991220 0.034447 6.999999,
        -1.469740 3.623078 -8.398438,
        1.606461 3.691439 1.998437,
        1.811541 2.666039 -0.001562,
        2.905300 5.502712 -3.400001,
        -0.034180 -1.162121 -11.998438,
        -3.657260 0.820318 5.601563,
        -0.307619 6.972718 -2.801562,
        -3.588900 3.554718 -6.798438,
        0.444340 2.255878 5.201564,
        0.136454 -1.298841 -1.800000,
        -4.477580 1.401647 1.400000,
        -1.811540 1.948527 8.200000,
        -2.221700 3.349638 -9.198439,
        1.059580 1.367199 -3.998438,
        -2.836940 6.562558 -5.198438,
        -5.708060 3.144559 -4.798438,
        -6.186580 3.828158 -4.798438,
        -4.204140 0.171166 -3.000000,
        -4.272500 -0.136722 -0.801562,
        -3.247100 0.820318 -4.798438,
        -3.588900 0.307887 -3.800000,
        0.649420 2.119159 2.798438,
        -4.204140 1.093759 -4.398438,
        -1.879900 1.298839 -5.198438,
        -2.358420 6.664834 -3.000000,
        -0.273706 -0.205081 -11.800000,
        2.495140 1.708999 -3.198438,
        -6.391660 3.144559 -1.201562,
        -5.229540 2.427047 -0.200001,
        -0.991220 0.683599 -11.598438,
        1.674820 0.136719 1.201563,
        -3.725620 -0.546881 -1.998438,
        -1.572548 2.187518 -8.600000,
        -2.563500 -1.059313 0.200000,
        0.649420 1.742912 4.599999,
        -1.333019 4.990278 5.598437,
        -0.717779 -1.674553 1.000000,
        2.016621 1.367199 2.398437,
        -6.460020 1.845718 -2.398438,
        -2.973660 3.896519 -7.998438,
        1.743179 0.751959 -1.201562,
        1.743179 2.119159 -3.998438,
        -1.025667 3.896519 -7.400001,
        -0.307619 3.588633 5.800000,
        0.444340 -0.273441 5.598437,
        -0.444340 3.281279 6.798438,
        -2.768580 -1.162121 0.801562,
        -4.204140 6.494199 -2.801562,
        -0.170900 4.785198 -6.798438,
        -1.948260 5.263719 -7.198438,
        2.631861 5.605518 -2.001562,
        -2.939213 2.460958 5.800000,
        1.606461 1.162119 -3.198438,
        1.196301 0.888679 -3.598437,
        -0.922859 3.076199 -6.398438,
        1.059580 0.683599 0.401563,
        -4.990013 6.494199 -3.400001,
        -0.170900 5.058639 3.598437,
        -0.854500 -0.205081 -12.398438,
        -2.631860 6.357479 -1.000000,
        -2.426780 3.520272 -9.000000,
        -2.700220 -1.162121 0.801562,
        2.495140 1.298839 -2.798438,
        -3.520540 2.119159 2.798438,
        1.982174 5.537158 0.599999,
        -2.563500 -0.820321 -9.601562,
        -3.007573 4.033238 4.200000,
        -3.315460 4.306679 3.598437,
        -2.563500 2.597678 -6.798438,
        -0.307619 1.435558 -5.198438,
        -5.571340 0.683599 -2.798438,
        -0.136452 6.699279 -0.200001,
        -3.247100 1.059847 6.599999,
        -2.870853 2.666039 5.800000,
        -1.059580 -1.914081 -11.201563,
        -3.862340 2.734399 2.798438,
        -0.854500 -1.367201 4.798438,
        1.093493 0.751959 -0.600000,
        -2.255613 -0.888681 -3.000000,
        0.239260 1.914079 -5.198438,
        -0.239260 3.554718 5.598437,
        0.034180 3.554718 -5.998438,
        -2.973660 -1.127673 -1.000000,
        -5.981500 2.392598 -0.801562,
        -2.802493 3.007838 -9.000000,
        1.811541 0.410159 -1.998438,
        -2.836940 -0.410161 -11.998438,
        1.435293 3.417998 2.200000,
        -4.716573 6.015678 -1.000000,
        -4.135780 -0.341802 2.398437,
        0.307619 1.640638 7.998437,
        -0.034180 2.529319 3.198438,
        -1.367466 1.298839 -9.400001,
        0.170900 3.007838 -5.998438,
        0.786140 6.425838 1.198438,
        -0.649420 0.546879 -10.801563,
        -2.358420 -1.982441 -10.801563,
        -5.844780 1.640638 -3.598437,
        0.239260 4.306679 3.598437,
        -0.512699 -0.205081 -10.401564,
        0.683332 1.162119 6.999999,
        3.144293 3.281279 -1.800000,
        0.102539 -1.298841 0.801562,
        -1.743180 4.375038 -8.398438,
        -4.614300 6.186313 -0.200001,
        -1.606460 2.666039 7.598437,
        -1.127939 -1.332753 -0.200001,
        -5.571340 2.119159 -0.401563,
        -4.272500 0.957039 -3.998438,
        2.495140 1.435558 -2.798438,
        -2.016620 4.990278 -7.998438,
        0.170900 -1.162121 -0.801562,
        -3.007573 2.187518 6.200000,
        0.786140 3.486359 -5.598437,
        -1.401381 4.169958 5.598437,
        -2.905300 1.777359 6.798438,
        -1.025667 -1.982441 1.800000,
        -3.725620 0.957039 5.998437,
        1.606461 5.810598 -5.598437,
        -5.434620 3.452447 0.599999,
        -6.254940 2.871119 -3.998438,
        1.435293 6.015678 1.000000,
        -1.811540 -1.914081 3.598437,
        3.144293 3.417998 -1.800000,
        1.196301 -0.068361 -1.998438,
        -4.135780 6.084038 -5.998438,
        -2.597948 6.767638 -4.600000,
        1.401381 0.410159 -3.198438,
        1.811541 6.289119 -4.798438,
        -6.391660 3.554718 -4.398438,
        -1.674820 1.093759 -9.201563,
        2.255613 4.443398 0.200000,
        -2.255613 6.289119 2.200000,
        0.375980 1.640638 7.998437,
        2.426781 3.349638 -4.398438,
        1.879900 1.708999 1.598438,
        -0.615507 2.255878 8.200000,
        -2.768580 6.835998 -3.201562,
        -1.264660 6.630918 1.198438,
        -3.725620 0.649152 4.999999,
        0.614973 5.742238 -6.200001,
        1.401381 0.546879 0.401563,
        -2.631860 1.025398 -5.198438,
        0.512699 -1.435561 3.998437,
        -2.426780 1.914079 -8.801563,
        -0.922859 4.033238 -7.198438,
        -4.751020 0.751959 -3.598437,
        -3.247100 -0.546881 5.198438,
        2.358419 3.759798 -0.801562,
        -1.948260 2.802758 6.798438,
        -2.084980 5.229272 4.999999,
        -2.631860 2.597678 -9.598438,
        -5.913140 1.572279 -3.598437,
        1.538099 4.443398 -5.198438,
        3.383820 4.340592 -3.000000,
        -2.221700 5.160913 4.999999,
        -6.323300 1.606727 -1.800000,
        2.084980 4.511758 0.398438,
        2.973660 5.468799 -3.598437,
        1.298573 1.230478 -0.600000,
        0.341534 4.443398 5.400001,
        1.879900 1.572279 1.201563,
        -1.948260 6.494199 -2.001562,
        0.239260 -1.435561 1.201563,
        -3.383820 -1.025401 1.601563,
        -1.538100 -1.572281 -12.398438,
        -0.717779 2.529319 -5.998438,
        0.991220 5.605518 1.998437,
        -6.254940 5.400438 -3.998438,
        -0.170900 -1.298841 0.801562,
        -2.153340 -1.298841 0.801562,
        -1.811540 2.734399 7.198438,
        -0.820587 5.605518 4.599999,
        -4.545940 4.990278 -6.398438,
        -1.264660 0.751959 8.398437,
        -5.434620 1.982439 -3.998438,
        1.674820 2.871119 -4.398438,
        -1.879900 4.545672 -8.200001,
        -1.127939 -0.957041 -3.998438,
        -0.205347 4.921918 4.599999,
        -3.144293 1.777359 5.800000,
        -0.649420 -0.341802 -12.398438,
        -4.784933 2.734399 1.800000,
        1.333019 3.281279 -5.198438,
        0.512699 -1.025401 -1.598437,
        1.674820 3.212918 1.598438,
        -5.024460 5.195358 1.598438,
        -2.358420 3.417998 5.598437,
        0.375980 1.572279 7.998437,
        -4.956100 5.400438 1.598438,
        0.170900 -1.435561 -1.598437,
        -0.786140 -1.435561 -2.798438,
        -1.606460 6.904359 -2.801562,
        -1.504188 1.845718 -5.800000,
        1.333019 3.417998 2.398437,
        -2.870853 0.410159 -11.400001,
        2.665773 5.742238 -4.200001,
        -0.239260 -0.136722 6.398437,
        -2.495140 6.425838 -5.198438,
        -2.665773 1.640638 -9.400001,
        -6.118220 1.845718 -1.201562,
        1.059580 0.820318 -3.598437,
        -1.094027 -0.068361 -12.200001,
        0.991220 5.673879 -5.998438,
        -2.631860 0.546879 -4.398438,
        -4.819380 5.981233 -1.400001,
        0.922859 6.596473 -2.200001,
        1.435293 1.708999 5.800000,
        -1.948260 2.187518 7.598437,
        0.102539 -2.084713 2.200000,
        -1.743180 -1.435561 0.801562,
        -1.743180 1.435558 -5.598437,
        -5.844780 3.520807 -0.200001,
        -5.229540 5.058639 -5.998438,
        -5.639700 2.666039 -0.401563,
        0.102539 -1.298841 4.798438,
        1.333019 2.324239 -4.398438,
        1.059580 1.845718 6.798438,
        1.230213 4.033238 2.999999,
        2.597414 1.640638 -3.000000,
        -4.614300 0.649687 -0.600000,
        -2.495140 -0.546881 -3.198438,
        0.581060 -0.238993 -0.600000,
        -2.495140 -0.136722 -3.998438,
        -3.315460 -0.546881 -2.798438,
        -3.247100 -0.615241 0.801562,
        1.059580 -0.033914 0.599999,
        -0.649420 -1.503922 -10.801563,
        -2.016620 2.666039 7.198438,
        -2.426780 5.673879 4.398437,
        -2.426780 -1.435561 -1.598437,
        -2.221700 -2.119161 -10.801563,
        1.777094 -0.273441 2.200000,
        -0.786140 5.195358 5.198438,
        -1.127939 -1.572281 0.801562,
        -0.649420 0.718047 8.200000,
        -4.614300 3.212918 -5.998438,
        -6.186580 2.119159 -1.201562,
        1.435293 6.084038 -5.400001,
        -1.469740 7.041078 -2.801562,
        -5.913140 1.025398 -1.601562,
        0.239260 6.528113 -1.400001,
        0.444340 1.914079 -4.798438,
        1.811541 2.050798 -0.801562,
        -2.973660 1.025398 -4.798438,
        -3.247100 6.152398 1.998437,
        0.102539 6.835998 -5.598437,
        -2.700220 0.751959 7.198438,
        -2.700220 2.460958 6.798438,
        1.401381 5.365993 1.400000,
        1.264660 4.101599 -5.198438,
        -6.904093 3.896519 -3.400001,
        -5.092820 2.324239 0.398438,
        2.768579 2.187518 -3.198438,
        -5.366261 5.742238 -5.598437,
        -1.538100 -1.025401 -3.198438,
        -3.281013 6.357478 1.400000,
        -4.204140 6.323033 -0.200001,
        -2.768580 5.947318 -6.398438,
        1.743179 6.084038 -0.401563,
        -0.034180 7.246158 -3.601562,
        -4.819380 0.068358 -2.398438,
        1.743179 0.546879 4.401563,
        -1.059580 3.520272 6.599999,
        -0.239260 2.187518 7.998437,
        -4.990013 3.486359 1.400000,
        -5.844780 4.580118 -5.198438,
        -3.281013 5.605518 3.400001,
        -4.272500 0.341799 -0.801562,
        1.435293 0.751959 -1.000000,
        -1.811540 1.845718 -8.401564,
        -1.366932 6.630918 1.000000,
        -3.588900 0.478518 4.801562,
        1.469740 0.410159 5.598437,
        1.811541 5.468799 -5.198438,
        0.170900 2.529319 -5.598437,
        -3.520540 -0.615241 1.201563,
        -3.383820 2.460958 2.798438,
        -3.520540 2.050798 -5.598437,
        0.649420 6.425838 -5.598437,
        -2.392333 2.050798 -8.600000,
        -0.410427 3.417998 6.200000,
        -0.922859 -1.982441 -1.998438,
        1.366934 -0.410161 4.599999,
        -2.802493 1.367199 3.800000,
        1.879900 1.469472 2.200000,
        -0.512699 0.307887 7.800000,
        -5.844780 0.820318 -1.998438,
        0.375980 6.494199 1.198438,
        -2.153340 5.332078 -6.398438,
        2.426781 5.742238 -4.398438,
        -1.196301 -1.606194 -12.200001,
        -0.375980 4.306679 -6.798438,
        3.042021 2.529319 -3.198438,
        0.375980 -0.341802 -3.198438,
        -2.700220 1.025398 7.598437,
        1.640373 6.425838 -2.200001,
        -4.409220 6.391393 -2.600000,
        -3.588900 0.820318 5.998437,
        -5.673613 2.050798 -0.600000,
        0.170900 -1.162121 -1.998438,
        -3.657260 2.255878 -5.998438,
        -1.743180 3.554718 -9.198439,
        -3.793980 6.801553 -3.000000,
        -6.049860 1.298839 -2.798438,
        2.939213 2.324239 -1.800000,
        -0.239260 5.673879 -6.798438,
        -3.281013 -1.093761 -11.000000,
        3.281013 4.511758 -3.400001,
        -4.272500 6.084038 1.198438,
        1.469740 1.298839 5.998437,
        -1.401381 -1.811274 -2.600000,
        -5.366261 3.691439 -5.198438,
        0.683332 1.367199 3.400001,
        -3.622813 4.580118 3.400001,
        -2.631860 -1.025401 4.798438,
        -3.930700 0.136719 3.198438,
        -0.034180 7.041078 -2.801562,
        -1.196301 -1.845721 -11.598438,
        0.239260 1.367199 -4.398438,
        -2.631860 -1.709002 3.598437,
        -1.606460 1.503919 -9.201563,
        -1.333019 -2.255881 -1.998438,
        -3.110380 3.623078 -7.198438,
        -3.383820 1.435558 -5.198438,
        -1.811540 2.871119 6.798438,
        1.025133 0.683599 6.200000,
        1.948259 1.845718 -3.598437,
        0.614973 5.058639 -6.200001,
        -1.948260 1.025398 7.598437,
        -4.956100 3.076199 1.198438,
        -2.700220 2.324239 -6.398438,
        -4.819380 1.435558 -3.998438,
        1.333019 3.076199 -4.798438,
        -1.333019 6.494199 -1.601562,
        0.409893 2.666039 5.400001,
        -0.922859 -2.529321 -1.198438,
        0.786140 3.964878 -5.598437,
        3.178740 4.580118 -3.598437,
        -6.733460 2.871119 -2.001562,
        -3.452180 3.349638 -6.398438,
        -0.512699 -0.615241 5.998437,
        -5.536893 5.263719 1.000000,
        -3.862340 0.068358 3.198438,
        1.093493 1.777359 2.599999,
        -3.725620 -0.273441 4.798438,
        -5.810333 3.144559 -0.600000,
        -0.649420 1.435558 -5.198438,
        1.059580 -0.683601 1.201563,
        2.836941 4.853559 -1.201562,
        -4.545940 0.307887 -3.000000,
        0.375980 0.444607 7.400001,
        -0.000267 5.400438 2.999999,
        0.239260 2.871119 6.798438,
        -5.639700 2.939479 -4.798438,
        -3.999060 0.273438 1.201563,
        -2.973660 2.734399 -6.398438,
        -2.563500 -1.982441 -11.598438,
        -5.229540 6.152398 -2.801562,
        -0.922859 6.869914 -2.200001,
        -2.495140 5.537158 -6.798438,
        -1.264660 6.357478 1.998437,
        -5.161180 5.058639 1.598438,
        1.948259 5.981233 -1.800000,
        -4.819380 2.529319 -5.198438,
        -1.811540 5.878958 3.998437,
        0.102539 4.101599 -6.398438,
        -2.221700 -1.640641 3.998437,
        -6.186580 5.263719 -2.001562,
        -2.973660 1.503919 -5.198438,
        0.751694 4.033238 -5.800000,
        -3.110380 -1.093761 1.201563,
        -3.178741 5.810598 -6.398438,
        -3.383820 -0.410161 0.801562,
        0.307619 6.664834 0.599999,
        -3.725620 0.615239 4.801562,
        -0.922859 -2.494873 -1.800000,
        -6.460020 3.144559 -1.201562,
        -0.239260 -1.196033 4.999999,
        1.538099 1.025398 4.401563,
        1.196301 2.050798 -4.398438,
        -0.786140 -0.751961 5.998437,
        3.110380 1.948527 -2.600000,
        -2.084980 0.957039 7.598437,
        -3.452180 0.546879 3.598437,
        1.879900 4.785198 0.798438,
        3.007574 3.281279 -3.800000,
        2.153339 1.230478 -3.198438,
        -0.786140 0.478518 -11.998438,
        -2.836940 -0.341802 5.998437,
        2.495140 3.486359 -4.398438,
        -0.854500 -0.171167 -9.800001,
        -5.502980 4.033238 -5.198438,
        -2.905300 -0.546881 -10.001563,
        0.854500 1.708999 4.801562,
        1.196301 -0.205081 4.798438,
        -4.887740 0.444607 -3.000000,
        2.016621 0.546879 1.201563,
        -0.307619 6.596473 -1.400001,
        -4.272500 6.186313 -1.000000,
        -0.102539 -1.127673 0.200000,
        -5.810333 1.708999 -1.000000,
        -5.502980 3.623078 0.798438,
        -5.981500 4.580118 -5.198438,
        -1.674820 2.016887 -6.200001,
        2.358419 5.400438 -4.798438,
        -3.999060 1.845718 1.998437,
        -3.520540 6.357478 1.198438,
        -2.768580 1.162119 -10.001563,
        0.204813 3.828158 4.200000,
        -2.050533 5.878958 -6.200001,
        -5.297900 6.289119 -3.201562,
        -3.315460 -0.478521 5.198438,
        -1.674820 -1.845721 1.201563,
        -2.187253 0.820318 -9.400001,
        -4.135780 2.119159 -5.198438,
        -2.768580 6.904359 -3.998438,
        -3.759533 4.169958 -7.000000,
        -0.239260 -1.230481 -0.401563,
        0.854500 4.511758 2.398437,
        -2.871387 6.494199 -5.400001,
        0.307619 -0.717513 -2.600000,
        -1.059580 -0.000001 7.198438,
        -4.751020 0.376246 -3.000000,
        -3.725620 3.691439 -6.398438,
        -4.272500 6.357478 -5.598437,
        0.512699 -1.162121 -1.598437,
        0.649420 2.392598 6.001563,
        -5.741973 3.281279 -0.200001,
        -0.444340 -2.084713 2.999999,
        0.512699 -1.298841 3.998437,
        1.469740 1.093759 0.401563,
        -1.469740 7.143353 -3.800000,
        -3.315460 6.391393 -1.000000,
        -3.759533 1.162119 2.200000,
        1.879900 2.460958 -3.998438,
        -2.118893 -1.503922 4.599999,
        -4.340860 1.196567 0.599999,
        -4.135780 6.186313 -1.800000,
        -3.725620 -0.205081 -0.801562,
        -3.110380 -0.785873 -0.600000,
        -0.375980 3.417998 5.998437,
        -5.913140 4.101599 0.398438,
        1.127939 5.332078 1.598438,
        0.854500 5.912872 1.800000,
        -4.956100 0.239527 -2.600000,
        -4.135780 6.733193 -3.400001,
        -1.948260 0.683599 -11.598438,
        -6.835733 3.623078 -3.000000,
        -5.297900 3.759798 1.198438,
        0.581060 6.289119 -5.998438,
        3.247101 5.024192 -2.600000,
        -4.306413 1.162119 0.200000,
        1.845453 0.068358 4.200000,
        -2.939213 -0.205081 -3.400001,
        -2.700220 -0.990953 0.200000,
        -4.956100 2.529319 -4.798438,
        -2.016620 5.332078 4.798438,
        -1.230747 2.050798 -9.800001,
        1.333019 0.341799 5.598437,
        -3.657260 0.820318 2.798438,
        -1.333019 2.460958 -8.801563,
        -5.502980 1.367199 -0.801562,
        -2.495140 6.289119 1.998437,
        0.991220 1.742912 4.999999,
        -0.170900 5.707792 2.999999,
        0.717779 1.264927 6.999999,
        -5.297900 1.162119 -0.801562,
        -0.000267 3.691439 -6.200001,
        -3.178741 -0.683601 -10.801563,
        -3.793980 -0.546881 -0.801562,
        2.973660 3.828158 -1.601562,
        -0.615507 4.648479 -7.000000,
        1.845453 2.734399 -0.200001,
        0.136454 3.691439 4.999999,
        2.084980 1.470007 -3.400001,
        -4.204140 6.630918 -4.798438,
        -3.691173 0.410159 3.400001,
        -2.221700 -1.401114 1.000000,
        -5.297900 6.254674 -4.200001,
        -1.333019 2.460958 -9.598438,
        -6.323300 3.281279 -4.398438,
        1.777094 2.597678 -0.200001,
        1.059580 5.981233 1.400000,
        -5.776420 0.751959 -1.601562,
        -1.127939 -1.093761 -3.198438,
        1.982174 5.468799 0.599999,
        3.042021 4.853559 -1.601562,
        0.170900 -0.615241 5.598437,
        -1.162386 1.845718 -10.200001,
        -2.153340 2.050798 7.598437,
        1.743179 6.562558 -3.201562,
        1.811541 0.751959 -2.798438,
        0.581060 -1.503922 3.598437,
        -3.657260 2.939479 -6.398438,
        -3.657260 3.417998 3.598437,
        2.221701 4.511758 -5.198438,
        -3.110380 -0.615241 -10.801563,
        -0.717779 3.759798 5.998437,
        -0.717779 -0.205081 8.001563,
        -2.973660 0.205079 -10.001563,
        -2.221700 3.759798 -8.798438,
        1.811541 6.562558 -4.398438,
        -0.068626 -1.777361 -1.400001,
        -0.239260 1.025398 -4.398438,
        -5.878693 1.914079 -1.000000,
        -4.716573 4.443398 -6.200001,
        -4.648213 2.324239 1.400000,
        -2.700220 5.810598 3.598437,
        0.341534 0.820318 8.200000,
        0.854500 -1.025401 1.601563,
        -3.930700 -0.683601 2.001563,
        -3.930700 -0.341802 2.798438,
        1.879900 1.503919 1.998437,
        1.674820 6.391393 -2.200001,
        0.854500 3.896519 3.198438,
        -3.247100 -1.025401 4.398437,
        -6.186580 2.529319 -1.201562,
        2.700220 3.623078 -4.398438,
        -4.204140 2.666039 -5.998438,
        1.743179 0.820318 4.401563,
        -5.913140 5.810598 -2.801562,
        0.239260 4.375038 3.598437,
        -2.495140 -0.820321 -2.798438,
        -4.648213 0.683599 1.400000,
        1.059580 5.468799 1.998437,
        2.495140 5.878958 -4.398438,
        1.845453 3.144559 -4.600000,
        0.717779 6.357478 1.198438,
        1.127939 -0.205081 -1.598437,
        1.811541 4.511758 0.798438,
        2.939213 4.648479 -1.400001,
        -0.922859 5.878958 3.998437,
        -4.272500 0.444607 -3.400001,
        -0.991220 -1.982441 -0.801562,
        -2.836940 1.503919 7.198438,
        -4.956100 4.033238 -5.998438,
        -1.401381 0.341799 7.998437,
        2.631861 1.435558 -2.798438,
        -1.127939 4.169958 -7.598438,
        -0.102539 0.102807 6.599999,
        0.478252 0.615239 7.400001,
        2.221701 5.878958 -4.798438,
        -2.563500 0.615239 -4.798438,
        -2.187253 -1.640641 -1.000000,
        -2.563500 6.835998 -3.998438,
        -4.272500 1.708999 1.598438,
        -0.854500 -1.709002 -10.801563,
        -0.102539 -1.845721 1.601563,
        1.777094 6.357478 -2.600000,
        1.503653 -0.751961 3.800000,
        -3.793980 2.460958 2.798438,
        0.307619 3.691439 3.598437,
        1.538099 2.939479 -4.798438,
        -2.016620 2.734399 6.798438,
        0.102539 2.734399 -5.598437,
        -0.581060 5.878958 2.798438,
        -1.606460 1.162119 8.398437,
        -0.444340 -1.230481 5.198438,
        -3.075933 0.205079 -10.200001,
        -0.239260 -1.025401 5.198438,
        -0.170900 1.093759 -4.798438,
        -0.888947 -2.050801 2.999999,
        -1.059580 -1.811274 -11.000000,
        -0.410427 0.068358 -11.800000,
        -2.290060 4.955832 -7.400001,
        -4.819380 0.205079 -2.798438,
        -3.383820 5.537158 3.198438,
        -2.973660 -0.717513 -2.600000,
        -1.606460 5.673879 4.398437,
        -0.375980 6.835998 -5.598437,
        -3.452180 2.016887 -5.800000,
        -2.905300 -0.444073 -3.000000,
        -3.042020 -0.786407 -12.200001,
        0.034180 2.187518 4.801562,
        -0.273706 5.263719 4.200000,
        -0.444340 0.615239 7.998437,
        1.127939 -0.136722 0.801562,
        2.153339 4.990278 0.398438,
        0.922859 2.119159 2.398437,
        -3.383820 3.349638 3.998437,
        -0.136986 3.349638 -6.200001,
        -0.444340 0.888679 7.998437,
        1.401381 0.546879 -3.198438,
        -1.811540 0.888679 -11.198439,
        1.606461 0.888679 5.598437,
        -0.068626 -1.640641 -1.000000,
        1.674820 0.376246 -2.600000,
        2.084980 1.503919 -3.598437,
        -3.862340 0.820318 -3.998438,
        1.059580 -0.273441 -1.598437,
        0.239260 4.101599 3.598437,
        -5.913140 3.144559 -4.398438,
        -3.417733 -0.000001 -3.400001,
        1.264660 1.162119 0.401563,
        -2.973660 -1.606194 3.400001,
        -2.495140 -1.845721 2.001563,
        0.170900 1.367199 -4.398438,
        0.922859 2.050798 2.398437,
        -2.905300 4.853559 4.398437,
        -4.272500 2.187518 -5.198438,
        -4.887740 3.623078 -5.598437,
        -6.118220 4.169958 -1.201562,
        -0.581060 0.888679 8.398437,
        -4.032973 5.947318 -6.200001,
        -6.596740 4.169958 -4.398438,
        0.512699 0.820318 -3.998438,
        -3.999060 3.281279 3.598437,
        2.700220 4.238318 -1.201562,
        -5.263453 0.410159 -2.600000,
        -0.512699 5.776153 3.800000,
        -1.264660 -2.597681 -1.198438,
        1.196301 1.503919 -3.998438,
        -2.084980 -1.982441 -11.598438,
        0.136454 -1.572281 -1.400001,
        2.290060 1.503919 -1.201562,
        -1.025131 -2.460961 -1.800000,
        -1.264660 3.076199 -6.798438,
        1.093493 1.982439 6.599999,
        -4.409220 0.615239 -3.598437,
        -4.067420 0.615239 0.801562,
        1.469740 0.957039 -0.801562,
        -4.135780 5.126998 -6.798438,
        -2.768580 2.187518 6.798438,
        -3.075933 3.896519 -7.800001,
        -3.383820 0.683599 6.398437,
        2.290060 4.306679 -0.001562,
        -2.700220 3.349638 -8.798438,
        1.743179 -0.410161 3.998437,
        -2.768580 -1.298841 -1.201562,
        0.034180 4.716838 3.598437,
        -2.016620 6.084038 2.798438,
        1.811541 6.494199 -2.801562,
        -3.178741 3.417998 -6.798438,
        -5.639700 4.580118 -5.598437,
        -0.307619 1.401647 8.200000,
        -2.221700 -0.820321 -3.198438,
        1.127939 -0.033914 -2.600000,
        0.170900 0.957039 -3.998438,
        0.034180 5.468799 -6.398438,
        -2.700220 0.478518 -11.598438,
        -5.571340 0.888679 -2.798438,
        2.700220 5.126998 -4.398438,
        -0.205347 -1.367201 -2.600000,
        -2.734133 2.666039 6.200000,
        0.239260 1.572279 7.998437,
        -5.947053 3.623078 -0.200001,
        1.366934 2.597678 -4.600000,
        -4.819380 4.306679 1.998437,
        -0.922859 6.494199 1.998437,
        -5.776420 5.195358 0.398438,
        2.563499 3.384087 -4.200001,
        -5.229540 5.810598 -2.001562,
        -3.554453 4.921918 3.400001,
        1.811541 0.615239 4.798438,
        2.016621 0.410159 2.001563,
        -0.512699 -0.273441 6.398437,
        1.127939 0.683599 -0.801562,
        -0.205347 5.332078 3.800000,
        1.811541 1.845718 -3.598437,
        -4.614300 6.630918 -3.998438,
        -1.059580 0.478518 -4.798438,
        2.358419 4.306679 -4.798438,
        -5.229540 0.478518 -1.201562,
        -4.545940 3.417998 -5.998438,
        -2.665773 -1.845721 2.200000,
        -2.290060 5.981233 3.400001,
        1.777094 1.640638 0.599999,
        1.196301 5.126998 -5.598437,
        0.307619 -1.845721 2.001563,
        -2.050533 5.400438 -7.000000,
        1.879900 1.367199 -3.198438,
        -3.999060 -0.000001 2.798438,
        2.016621 6.152398 -2.001562,
        -0.444340 0.170632 -11.800000,
        -3.042020 4.921918 3.998437,
        -2.597413 0.068358 6.599999,
        2.358419 1.640638 -3.198438,
        3.383820 3.144559 -2.798438,
        -3.315460 1.640638 -5.198438,
        -2.939213 -1.845721 -11.000000,
        -4.887740 6.425838 -2.801562,
        1.059580 -0.102273 -2.600000,
        -1.059580 5.263719 -7.198438,
        0.512699 -1.709002 2.001563,
        0.102539 2.666039 3.198438,
        3.315460 3.554718 -3.598437,
        -6.049860 1.845718 -1.201562,
        -2.290060 5.878958 -6.398438,
        1.606461 -0.341802 1.601563,
        2.836941 3.896519 -4.398438,
        0.034180 5.468799 2.798438,
        -1.469740 -1.572281 -12.398438,
        0.854500 1.572279 4.801562,
        -0.102539 -1.845721 -1.598437,
        0.717779 -0.615241 0.801562,
        0.649420 6.357478 1.198438,
        1.708733 1.093759 5.400001,
        -0.239260 -1.093761 -10.801563,
        -0.239260 -1.777361 -1.998438,
        -3.520540 0.990952 6.200000,
        0.068092 -0.205081 -3.400001,
        -5.844780 2.529319 -3.998438,
        -1.469740 -0.000001 -11.998438,
        0.854500 5.742238 1.998437,
        0.717779 6.391393 -1.400001,
        -4.477580 -0.000001 1.201563,
        0.444340 6.357478 -5.998438,
        -2.392868 4.990278 -7.400001,
        0.512699 -1.025401 -1.201562,
        -3.520540 4.443398 3.598437,
        0.239260 7.041078 -4.798438,
        -0.102539 6.699279 -2.001562,
        -4.135780 6.152398 1.198438,
        -2.290060 2.358686 -6.600000,
        0.136454 3.759798 4.599999,
        3.144293 2.050798 -2.600000,
        -6.767373 2.666039 -2.600000,
        -0.581060 0.512432 -11.000000,
        0.751694 -0.341802 -1.000000,
        -5.913140 1.298839 -1.601562,
        1.982174 0.751959 4.599999,
        -0.888947 0.957039 -10.200001,
        1.948259 4.375038 0.798438,
        -1.811540 -0.957041 -3.198438,
        1.401381 1.298839 2.398437,
        -4.614300 0.136719 -2.798438,
        0.649420 3.076199 -5.598437,
        -3.588900 2.666039 3.198438,
        -0.444340 -2.324241 -0.801562,
        -2.973660 3.623078 4.398437,
        -1.333019 5.673879 -6.798438,
        -6.254940 3.144559 -4.398438,
        1.059580 2.119159 -4.398438,
        -1.948260 1.367199 -5.598437,
        -0.102539 4.648479 -6.398438,
        0.034180 6.904359 -2.801562,
        -0.034180 -0.820321 -11.998438,
        -0.991220 -0.957041 5.598437,
        -3.657260 4.785198 3.198438,
        -4.169693 0.683599 2.200000,
        -6.186580 4.306679 -1.201562,
        1.469740 -0.615241 2.001563,
        1.264660 -0.068361 -1.598437,
        -0.854500 0.546879 -4.398438,
        -3.657260 5.332078 -6.798438,
        -4.477580 6.117952 -1.800000,
        1.811541 5.332078 0.798438,
        -0.273706 5.332078 4.200000,
        -2.016620 -1.298841 0.801562,
        -5.434620 1.025398 -0.801562,
        -1.264660 1.845718 -10.398438,
        -6.528380 4.648479 -4.398438,
        1.333019 -0.410161 1.201563,
        -4.751020 2.597678 0.798438,
        1.401381 0.341799 -1.201562,
        -5.400173 3.144559 -5.000000,
        -0.922859 5.639432 -7.000000,
        -1.059580 0.615239 -4.798438,
        -3.588900 5.092552 2.999999,
        -4.067420 6.289119 -5.598437,
        -0.854500 -1.606194 -12.200001,
        -4.614300 0.751959 -3.598437,
        -1.606460 5.058639 5.198438,
        -4.614300 2.666039 -5.198438,
        2.358419 5.605518 -1.601562,
        0.341534 0.546879 -3.800000,
        -5.913140 5.878958 -3.998438,
        -4.545940 5.639432 -6.200001,
        -2.563500 0.136719 -3.998438,
        0.375980 -0.410161 -3.198438,
        -0.170900 -0.376247 -11.800000,
        1.538099 6.357478 -4.798438,
        -2.221700 1.982439 -8.401564,
        1.196301 4.238318 1.998437,
        0.649420 4.169958 3.198438,
        -5.776420 5.981233 -3.400001,
        -1.674820 0.410159 -4.798438,
        1.059580 5.263719 -5.998438,
        -3.075933 0.478518 6.599999,
        -4.032973 -0.341802 2.599999,
        -0.307619 -0.957041 5.198438,
        1.879900 5.058639 0.798438,
        -0.854500 -1.196033 0.599999,
        -1.845453 -1.640641 4.200000,
        -3.793980 0.205079 -3.598437,
        -0.444340 2.973927 -6.200001,
        0.581060 3.076199 3.198438,
        1.708733 0.683599 2.599999,
        -2.290060 1.230478 -8.801563,
        -1.948260 1.743447 -8.600000,
        -2.187253 4.511758 -8.200001,
        -2.734133 1.025398 -5.000000,
        -4.614300 3.486359 2.798438,
        -2.358420 5.878958 3.598437,
        -2.153340 2.050798 -8.401564,
        -5.844780 3.076199 -4.398438,
        -4.238053 5.126998 -6.600000,
        -1.196301 0.683599 7.998437,
        -0.102539 -0.273441 -3.598437,
        -1.504188 2.871119 -7.800001,
        0.854500 -0.136722 0.401563,
        1.606461 1.093759 -3.198438,
        -2.631860 1.298839 -10.798438,
        3.178740 2.187518 -2.798438,
        1.401381 -0.478521 1.601563,
        -2.734133 3.144559 -7.800001,
        1.777094 0.136719 4.599999,
        -3.657260 2.255878 2.398437,
        -4.067420 0.957039 -4.398438,
        -1.674820 1.982439 -8.401564,
        -1.606460 -1.742913 -12.200001,
        -5.434620 3.691439 0.798438,
        1.948259 2.939479 -0.401563,
        -2.084980 4.990278 -7.198438,
        -1.674820 0.820318 -9.201563,
        -3.862340 3.828158 -6.398438,
        -2.631860 1.708999 -5.598437,
        -3.110380 2.119159 3.198438,
        -0.307619 -1.777361 -1.998438,
        -3.793980 6.323033 -1.400001,
        -1.879900 2.939479 6.798438,
        0.307619 0.136719 -3.598437,
        1.333019 3.349638 -5.198438,
        -1.538100 0.615239 8.398437,
        -6.665100 3.828158 -2.001562,
        -3.110380 5.468799 3.998437,
        -2.734133 2.871119 -9.000000,
        -4.306413 3.623078 2.999999,
        -2.700220 -1.777361 2.001563,
        -2.597413 0.205079 -4.200001,
        -2.084980 5.981233 3.400001,
        2.221701 5.126998 0.398438,
        -1.674820 -1.879633 1.400000,
        2.905300 3.007838 -3.598437,
        -0.888947 0.546879 -11.800000,
        -4.545940 3.623078 -5.998438,
        1.333019 0.205079 0.801562,
        -2.324508 6.494199 -5.000000,
        -6.391660 2.802758 -1.201562,
        -0.717779 6.425838 -5.998438,
        -1.469740 -1.777361 3.998437,
        -3.622813 1.367199 2.599999,
        -5.571340 0.786407 -1.400001,
        -0.444340 1.162119 7.998437,
        0.444340 3.417998 3.598437,
        -5.776420 4.580118 -5.198438,
        0.034180 0.410159 7.198438,
        1.845453 -0.273441 3.800000,
        -3.930700 -0.546881 1.201563,
        -5.673613 3.554718 -5.000000,
        -5.024460 0.273438 -1.601562,
        -5.673613 0.615239 -2.200001,
        0.170900 6.630918 -0.798438,
        -3.178741 2.085247 2.999999,
        0.512699 2.802758 -5.198438,
        -5.708060 3.896519 0.398438,
        -0.786140 3.007838 6.798438,
        -2.939213 0.068358 -11.800000,
        -5.366261 2.392598 -0.401563,
        -2.563500 -1.264393 4.599999,
        -1.606460 2.529319 -9.998438,
        -0.034180 2.666039 -5.998438,
        0.409893 -1.503922 3.800000,
        -2.905300 -0.410161 -3.198438,
        -4.887740 0.888679 -3.598437,
        1.264660 1.093759 5.998437,
        -5.024460 6.425838 -2.801562,
        0.717779 -0.375713 -2.600000,
        -2.153340 -1.332753 -0.600000,
        -4.409220 0.957039 1.201563,
        -4.067420 2.460958 2.398437,
        -3.930700 6.289119 1.198438,
        0.170900 1.640638 7.998437,
        -1.333019 1.708999 -9.201563,
        -3.452180 2.529319 3.198438,
        -2.700220 0.033912 -9.800001,
        1.606461 0.957039 -1.201562,
        3.042021 4.990278 -3.598437,
        -2.905300 4.033238 5.598437,
        -3.930700 0.273438 1.201563,
        -2.734133 3.007838 -7.000000,
        -0.786140 5.981233 2.999999,
        -2.358420 -0.683601 5.598437,
        -5.024460 0.205079 -1.601562,
        -5.844780 0.888679 -1.601562,
        -0.649420 -1.264393 4.999999,
        1.538099 4.511758 -5.198438,
        -3.178741 -1.503922 2.401563,
        0.854500 6.289119 1.198438,
        -2.700220 2.939479 5.598437,
        1.777094 0.410159 2.599999,
        0.683332 6.630918 -0.600000,
        2.358419 3.964878 -0.401563,
        -0.922859 6.323033 -6.200001,
        -5.776420 5.673879 -2.001562,
        2.665773 2.255878 -3.400001,
        1.538099 4.785198 1.198438,
        -4.272500 5.468799 2.398437,
        -0.444340 4.853559 -6.798438,
        -4.579853 1.503919 1.000000,
        1.640373 1.845718 -0.600000,
        -3.657260 2.939479 3.598437,
        -3.725620 3.623078 -6.398438,
        -2.631860 5.263719 4.398437,
        -3.042020 1.503919 -5.198438,
        2.905300 4.580118 -1.201562,
        1.127939 4.921918 -5.598437,
        0.375980 -0.957041 -0.801562,
        -6.357213 2.392598 -1.400001,
        -4.204140 6.767638 -3.998438,
        -3.042020 3.281279 3.998437,
        -2.939213 4.101599 4.999999,
        -3.315460 1.367199 2.798438,
        0.136454 2.529319 4.999999,
        -2.495140 5.878958 3.598437,
        -4.887740 4.033238 1.998437,
        -4.135780 1.845718 -5.198438,
        0.307619 4.443398 -6.398438,
        -1.606460 0.307887 -4.600000,
        -0.307619 -2.187521 -1.198438,
        -5.297900 5.263719 -5.998438,
        -5.195093 4.306679 -5.800000,
        -2.016620 3.964878 5.598437,
        -3.520540 5.126998 3.198438,
        -2.700220 -1.640641 -10.401564,
        -4.204140 3.417998 3.198438,
        -0.034180 1.025398 -4.398438,
        -3.383820 3.486359 -6.798438,
        -3.520540 -0.683601 -1.598437,
        -4.682660 1.367199 -3.998438,
        1.538099 0.273438 4.798438,
        0.444340 2.597678 6.798438,
        -1.401381 -2.153073 2.200000,
        -2.221700 0.034447 6.999999,
        -0.512699 6.494199 -5.998438,
        -4.579853 1.914079 0.599999,
        -1.948260 6.289119 -5.598437,
        -2.290060 1.401113 -11.000000,
        -1.674820 -1.572281 -10.401564,
        0.991220 6.630918 0.001562,
        -2.563500 5.673879 -6.798438,
        -2.939213 3.896519 5.400001,
        1.913813 5.878958 -1.400001,
        2.153339 2.597678 -0.801562,
        -1.811540 -1.674553 4.599999,
        -0.205347 5.468799 3.400001,
        -5.913140 5.537158 -2.001562,
        -3.657260 -0.000001 -0.401563,
        -4.956100 6.528113 -3.800000,
        -3.042020 3.759798 -7.598438,
        0.375980 6.459754 -1.400001,
        -1.538100 1.914079 -8.801563,
        -4.887740 0.410159 -2.798438,
        -2.495140 2.699952 -9.800001,
        -2.358420 5.537158 4.398437,
        -2.700220 2.871119 5.998437,
        0.102539 3.828158 5.598437,
        -0.922859 -1.025401 -10.001563,
        2.802494 2.939479 -3.800000,
        -2.631860 2.871119 -6.798438,
        -0.239260 6.596473 -1.800000,
        -4.340860 6.152398 1.198438,
        -1.879900 -0.888681 -9.601562,
        -0.854500 -1.742913 1.000000,
        -3.862340 4.990278 -6.798438,
        0.649420 2.050798 -4.798438,
        3.110380 2.871119 -2.001562,
        -0.102539 5.537158 3.198438,
        1.059580 -0.068361 0.801562,
        -2.016620 0.615239 -11.598438,
        -2.495140 6.357478 -2.001562,
        0.956774 1.162119 3.400001,
        -2.905300 3.076199 -6.798438,
        -2.700220 -0.307353 -3.400001,
        -2.358420 1.708999 -10.798438,
        -3.247100 -0.957041 -10.801563,
        -3.999060 4.033238 -6.798438,
        -5.639700 5.673879 -5.198438,
        -1.230747 3.964878 -7.800001,
        -0.307619 6.664834 -0.200001,
        -4.477580 2.529319 -5.198438,
        -2.905300 3.417998 -7.598438,
        -3.452180 5.332078 3.198438,
        0.786140 -0.820321 -1.201562,
        2.358419 2.460958 -3.998438,
        -6.596740 2.973927 -3.800000,
        -2.187788 0.410159 7.400001,
        -5.502980 5.947318 -4.798438,
        -4.956100 3.007838 -5.198438,
        -0.444340 -0.000001 6.798438,
        1.401381 6.699279 -3.201562,
        -2.836940 2.392598 3.598437,
        1.401381 4.375038 -5.198438,
        2.836941 1.777359 -2.798438,
        0.444340 3.417998 -5.598437,
        1.435293 4.511758 -5.400001,
        -0.478786 -1.572281 -2.600000,
        1.161854 3.007838 2.200000,
        -1.606460 6.528113 0.599999,
        -3.657260 6.357478 -5.598437,
        -1.606460 -1.674553 -2.600000,
        -2.768580 3.212918 5.598437,
        -3.315460 -1.435561 2.801562,
        -3.110380 1.914079 -5.998438,
        -5.502980 6.015678 -4.798438,
        1.777094 3.076199 0.200000,
        -6.254940 3.828158 -4.398438,
        1.025133 6.835998 -3.000000,
        -3.999060 6.494199 -5.198438,
        -1.333019 2.050798 -5.998438,
        -2.016620 -1.947993 -11.800000,
        -1.538100 4.238318 -8.398438,
        -2.563500 0.751959 7.598437,
        -1.743180 2.153606 -7.000000,
        0.034180 6.904359 -5.198438,
        0.444340 4.990278 -6.398438,
        -5.708060 5.195358 0.398438,
        -3.110380 4.238318 3.998437,
        -1.982173 6.425838 -5.400001,
        -2.221700 2.085247 -6.200001,
        -4.614300 5.878958 1.198438,
        1.196301 5.263719 1.598438,
        -5.913140 2.255878 -0.801562,
        0.239260 6.972718 -2.801562,
        2.323973 5.810598 -4.600000,
        -0.205347 -0.000001 -3.800000,
        1.059580 4.990278 -5.998438,
        0.717779 3.759798 -5.598437,
        -0.307619 -0.136722 -3.998438,
        -3.178741 6.630918 -2.801562,
        0.581060 4.443398 2.798438,
        1.606461 0.888679 2.398437,
        1.538099 0.717512 2.999999,
        -3.110380 -1.503922 -11.998438,
        1.538099 6.459754 -2.600000,
        1.606461 0.717512 4.200000,
        1.743179 4.648479 0.798438,
        -6.323300 5.126998 -4.398438,
        -2.563500 1.093759 -9.601562,
        -5.434620 3.862607 1.000000,
        -6.425573 2.255878 -3.400001,
        -0.034180 2.392598 3.198438,
        -1.469740 -1.742913 4.200000,
        -1.674820 2.290327 -7.400001,
        -0.854500 4.101599 5.598437,
        -5.161180 4.306679 -5.998438,
        -6.425573 2.734399 -3.800000,
        -2.563500 2.597678 -8.401564,
        -5.297900 3.281279 0.798438,
        -1.299107 3.417998 -7.400001,
        0.991220 6.972718 -3.601562,
        -1.777093 6.972718 -3.400001,
        0.512699 -0.546881 0.401563,
        0.170900 1.093759 -4.398438,
        -2.836940 -1.572281 -10.801563,
        1.469740 3.828158 2.798438,
        -3.383820 1.093759 2.798438,
        -4.204140 0.683599 1.998437,
        0.444340 5.878958 2.398437,
        1.503653 0.820318 0.599999,
        -4.272500 2.085247 1.800000,
        2.665773 1.708999 -3.000000,
        -2.290060 1.230478 8.398437,
        -2.870853 1.230478 4.200000,
        -4.067420 -0.546881 2.398437,
        1.538099 4.580118 -5.198438,
        -1.059580 1.435558 -10.001563,
        -2.495140 1.367199 7.998437,
        -0.102539 0.068358 6.398437,
        -1.879900 6.699279 -2.001562,
        -3.486093 3.759798 -7.000000,
        -4.204140 0.683599 -0.401563,
        -2.358420 2.734399 -9.998438,
        -1.811540 -0.888681 -9.601562,
        -2.836940 1.435558 7.198438,
        2.084980 0.615239 1.201563,
        -1.469740 2.905567 -8.200001,
        -2.973660 -1.469473 3.800000,
        -4.784933 0.410159 -3.000000,
        -0.752226 -1.982441 3.400001,
        -3.178741 1.435558 5.601563,
        -5.229540 1.025398 -3.598437,
        -1.161852 -2.802761 -1.000000,
        -1.230747 1.914079 -10.200001,
        -0.512699 7.041078 -5.198438,
        -1.333019 3.486359 6.798438,
        -1.674820 5.571073 4.599999,
        -4.716573 2.460958 1.000000,
        2.290060 1.675087 -3.400001,
        -1.674820 1.162119 -5.198438,
        -2.084980 -1.845721 1.601563,
        -0.375980 7.143353 -3.000000,
        1.264660 1.298839 2.798438,
        -2.836940 1.640638 3.598437,
        -2.426780 6.254674 2.200000,
        0.307619 0.410159 -3.598437,
        -3.999060 5.673879 2.398437,
        -1.264660 2.050798 -9.998438,
        -3.110380 1.982439 3.198438,
        1.743179 -0.000001 4.398437,
        -1.264660 6.767638 -5.598437,
        -1.879900 -1.093761 5.198438,
        -3.315460 1.230478 4.801562,
        -5.639700 6.084038 -3.998438,
        -5.776420 4.511758 0.398438,
        -3.178741 -1.298841 3.998437,
        -5.263453 3.691439 -5.400001,
        1.401381 1.777359 -3.998438,
        1.333019 0.171166 5.400001,
        2.084980 0.957039 -2.798438,
        -2.905300 -1.572281 -10.801563,
        1.366934 6.767638 -4.200001,
        -3.793980 0.307887 0.200000,
        -3.042020 -0.000001 -10.001563,
        -3.452180 5.810598 2.798438,
        -3.042020 1.230478 4.801562,
        -1.674820 -1.674553 -2.600000,
        -0.034180 0.820318 -4.398438,
        -4.614300 0.546879 -3.198438,
        -2.016620 3.691439 5.998437,
        0.786140 -0.000001 0.401563,
        0.375980 6.664834 0.599999,
        -1.811540 5.605518 -6.798438,
        -2.358420 -0.410161 -9.601562,
        -5.297900 2.529319 -4.398438,
        -4.545940 6.084038 -0.798438,
        -5.776420 5.195358 -1.201562,
        1.127939 -0.205081 -1.201562,
        -1.401381 7.143353 -3.400001,
        -3.007573 -0.000001 -11.400001,
        -2.358420 0.888679 -11.198439,
        -1.059580 3.554718 -6.798438,
        -6.118220 2.597678 -0.801562,
        -1.572548 3.828158 -8.600000,
        2.905300 3.247367 -1.400001,
        -2.836940 4.716838 4.398437,
        -4.682660 3.349638 1.998437,
        -4.545940 6.562558 -2.801562,
        0.409893 0.546879 7.400001,
        -3.110380 0.102807 -3.800000,
        -2.563500 2.221967 -6.200001,
        -2.734133 3.144559 -7.400001,
        -0.991220 4.375038 5.598437,
        -3.110380 -0.990953 4.599999,
        1.264660 6.425838 -5.198438,
        -2.084980 6.459754 1.000000,
        -0.649420 -1.093761 -10.401564,
        -6.460020 2.324239 -2.001562,
        -0.649420 6.767638 0.001562,
        1.025133 0.683599 -0.600000,
        -4.135780 6.289119 -2.001562,
        -2.426780 -0.000001 6.798438,
        0.375980 2.734399 6.798438,
        -2.153340 6.357478 0.001562,
        -1.264660 -2.666041 -0.801562,
        -0.444340 6.152398 2.398437,
        -4.751020 5.400438 -6.398438,
        -1.264660 0.273438 -4.398438,
        -4.204140 0.341799 -3.198438,
        -1.606460 -0.068361 7.598437,
        -6.118220 5.332078 -4.798438,
        2.597414 5.810598 -2.200001,
        0.375980 0.546879 -3.598437,
        -5.434620 1.914079 -0.401563,
        -1.469740 2.392598 -6.398438,
        -2.084980 6.733193 -3.400001,
        -2.358420 2.255878 -6.398438,
        0.786140 5.605518 1.998437,
        -5.571340 4.306679 1.198438,
        -3.520540 6.323033 1.400000,
        -2.187788 0.751959 -11.400001,
        1.127939 2.871119 -4.798438,
        -3.110380 -0.717513 -2.200001,
        -4.956100 6.425838 -2.801562,
        -2.836940 5.742238 -6.798438,
        -4.067420 3.417998 -6.398438,
        1.196301 1.640638 6.398437,
        1.948259 4.443398 0.798438,
        -3.999060 6.733193 -3.000000,
        -4.272500 0.615239 -3.598437,
        -3.588900 -0.136722 0.801562,
        0.170900 2.871119 3.598437,
        1.264660 1.777359 5.601563,
        -1.264660 7.074994 -4.200001,
        -4.545940 0.341799 1.201563,
        -6.493933 1.982439 -2.600000,
        -2.323973 -1.367201 -2.200001,
        0.034180 6.425838 -5.998438,
        -4.340860 6.425838 -5.198438,
        -3.315460 1.982439 -5.998438,
        -5.502980 1.640638 -3.998438,
        0.375980 3.179007 3.400001,
        -2.563500 6.220757 -5.598437,
        -3.110380 1.435558 4.801562,
        -5.161180 5.673879 1.198438,
        -3.930700 6.357478 0.001562,
        -0.307619 -1.640641 -11.998438,
        0.546614 2.597678 5.800000,
        0.786140 2.392598 6.401563,
        0.239260 -0.136722 5.998437,
        3.349373 3.554718 -3.400001,
        -2.905300 6.084038 -6.398438,
        0.854500 1.230478 -3.998438,
        -4.990013 3.691439 1.800000,
        -2.631860 2.187518 -5.998438,
        0.102539 -1.093761 4.798438,
        -3.793980 0.751959 2.798438,
        -4.443133 5.400438 2.200000,
        0.922859 2.460958 -4.798438,
        0.991220 0.205079 0.401563,
        1.435293 0.341799 1.000000,
        -2.563500 2.460958 -6.398438,
        -4.409220 1.435558 1.598438,
        -2.084980 -0.751961 5.598437,
        -4.751020 1.914079 -0.401563,
        -1.196301 1.572279 -9.601562,
        -4.067420 0.068358 -2.798438,
        -5.024460 0.478518 -0.801562,
        0.683332 6.630918 -0.200001,
        -6.801820 3.964878 -3.598437,
        -5.708060 2.871119 -0.401563,
        -2.358420 -1.469473 4.200000,
        0.717779 -1.162121 1.201563,
        -0.375980 4.511758 -6.798438,
        0.170900 0.478518 7.598437,
        -0.000267 2.597678 3.400001,
        -0.991220 5.263719 5.198438,
        -0.273706 -0.205081 -10.600000,
        -3.588900 2.255878 -5.998438,
        -6.733460 4.648479 -2.001562,
        -2.802493 3.212918 -7.400001,
        -0.444340 -1.298841 -0.401563,
        1.333019 0.341799 -1.201562,
        -2.802493 4.648479 4.599999,
        -3.452180 -0.751961 4.798438,
        1.127939 5.742238 -5.598437,
        -0.375980 -0.820321 -12.398438,
        1.401381 5.605518 1.198438,
        -0.170900 4.511758 -6.398438,
        -2.290060 -1.127673 0.599999,
        -5.297900 3.691439 1.198438,
        0.136454 -1.367201 -1.800000,
        -1.879900 -1.982441 -11.198439,
        2.597414 3.623078 -1.000000,
        -3.725620 6.357478 0.001562,
        0.683332 -1.093761 4.200000,
        -3.247100 4.853559 3.598437,
        -2.529053 0.478518 7.800000,
        -5.502980 4.238318 -5.598437,
        -6.254940 4.511758 -1.201562,
        -1.469740 -2.050801 3.198438,
        3.075933 5.263719 -3.400001,
        -0.375980 3.076199 -6.398438,
        0.102539 2.939479 3.598437,
        0.581060 6.630918 -0.798438,
        -3.520540 0.990952 4.999999,
        -0.444340 6.767638 -2.001562,
        -4.682660 2.529319 -5.198438,
        2.700220 3.007838 -1.201562,
        -1.982173 6.904359 -4.200001,
        -2.495140 5.297632 4.599999,
        -5.741973 5.126998 -0.600000,
        -4.956100 6.152398 -2.401563,
        -4.409220 4.648479 2.398437,
        -0.786140 -1.640641 4.398437,
        -1.538100 -1.777361 3.998437,
        2.495140 5.571073 -1.800000,
        1.366934 4.306679 -5.400001,
        0.375980 3.212918 -5.598437,
        -4.682660 1.914079 0.398438,
        -4.477580 2.734399 1.998437,
        2.426781 1.503919 -1.201562,
        -5.229540 1.230478 -0.401563,
        -5.639700 5.468799 -1.601562,
        -0.239260 -1.503922 -10.801563,
        -2.358420 0.854767 -9.400001,
        -3.622813 4.853559 2.999999,
        -4.067420 4.853559 2.798438,
        -5.092820 1.367199 -3.998438,
        -1.469740 -1.709002 -11.998438,
        -1.674820 3.554718 5.998437,
        -5.434620 1.435558 -3.598437,
        -2.290060 -2.050801 -10.801563,
        0.375980 1.845718 -4.798438,
        -3.827893 4.511758 -7.000000,
        0.581060 2.050798 6.798438,
        0.717779 5.058639 -5.998438,
        -0.547146 4.785198 -7.000000,
        -0.068626 -1.640641 -1.800000,
        2.973660 4.921918 -1.601562,
        -1.743180 0.273438 7.198438,
        1.538099 1.742912 1.800000,
        -0.034180 5.878958 2.798438,
        0.034180 5.400438 -6.398438,
        -3.110380 6.699279 -2.801562,
        1.743179 1.845718 -0.801562,
        -0.991220 1.914079 -5.598437,
        0.581060 1.982439 2.798438,
        0.273172 2.871119 6.200000,
        -5.331813 5.263719 -5.800000,
        -2.221700 1.162119 -8.801563,
        -2.665773 5.126998 4.599999,
        0.478252 6.699279 -2.200001,
        1.777094 -0.205081 2.999999,
        -5.502980 4.169958 -5.598437,
        -0.888947 4.580118 -7.400001,
        -4.545940 2.802758 1.998437,
        -5.844780 5.742238 -4.798438,
        -6.630653 2.392598 -3.000000,
        0.581060 6.835998 -5.198438,
        -3.212653 0.957039 6.599999,
        1.025133 4.716838 -5.800000,
        0.786140 2.392598 -4.798438,
        -2.426780 2.632127 -7.000000,
        -1.982173 6.630918 -2.600000,
        0.512699 4.101599 3.598437,
        -0.307619 7.041078 -2.801562,
        -2.973660 2.939479 -6.798438,
        -3.657260 6.459754 0.599999,
        -3.212653 -0.683601 -11.000000,
        -1.879900 -1.777361 -1.998438,
        -6.460020 2.187518 -2.001562,
        -6.699013 2.871119 -3.400001,
        -0.512699 0.820318 7.998437,
        1.743179 -0.102273 4.200000,
        -0.717779 0.546879 -4.398438,
        -4.135780 -0.273441 -0.801562,
        -1.606460 4.990278 -7.598438,
        -0.649420 2.050798 -5.598437,
        1.845453 0.273438 3.400001,
        1.059580 -0.136722 -1.998438,
        -5.844780 0.751959 -1.601562,
        -3.725620 6.938273 -3.800000,
        -6.870180 4.169958 -2.001562,
        -2.700220 -1.093761 -1.598437,
        -0.444340 2.597678 7.598437,
        -1.401381 2.255878 -8.801563,
        0.375980 1.947992 4.599999,
        1.264660 6.220757 0.798438,
        -3.178741 2.460958 3.198438,
        -3.452180 2.187518 2.798438,
        0.786140 6.084038 -5.998438,
        -1.435827 3.007838 -7.800001,
        0.717779 1.503919 3.198438,
        -1.230747 4.648479 -7.800001,
        -0.034180 4.853559 5.598437,
        -2.495140 2.255878 -6.398438,
        -1.606460 1.811807 -5.800000,
        1.127939 4.580118 -5.598437,
        -4.067420 6.186313 -5.800000,
        -1.674820 -1.709002 3.998437,
        -3.862340 2.187518 -5.598437,
        -2.802493 3.212918 -7.800001,
        -1.606460 6.494199 -1.601562,
        -5.229540 4.375038 -5.998438,
        -3.588900 4.580118 3.598437,
        -3.862340 2.119159 2.398437,
        -0.683867 0.205079 -10.200001,
        -5.776420 0.512967 -1.800000,
        -2.700220 6.938273 -3.800000,
        -2.392333 2.392598 -8.200001,
        -6.118220 2.392598 -1.201562,
        -3.315460 -0.273441 -2.798438,
        -1.127939 3.349638 -6.798438,
        -0.991220 0.136719 -9.601562,
        2.221701 1.162119 -1.201562,
        -5.981500 5.742238 -3.998438,
        -6.254940 5.332078 -2.801562,
        2.358419 4.341126 -5.000000,
        -2.631860 1.367199 -5.198438,
        0.649420 6.425838 1.198438,
        -0.581060 -0.546881 -3.598437,
        1.059580 3.657527 -5.400001,
        -6.186580 3.281279 -4.398438,
        1.059580 -1.298841 2.801562,
        2.290060 2.187518 -3.598437,
        -5.229540 1.367199 -3.998438,
        -5.468534 1.640638 -0.600000,
        -4.067420 4.101599 -6.798438,
        2.153339 6.289119 -2.801562,
        -3.178741 4.443398 -7.598438,
        2.290060 5.297632 -1.000000,
        -3.657260 2.802758 3.198438,
        -4.751020 3.691439 -5.998438,
        1.469740 6.254674 -1.000000,
        -3.964613 -0.751961 2.200000,
        2.153339 1.982439 -3.598437,
        -1.811540 6.152398 2.798438,
        -0.239260 2.631592 7.400001,
        -1.401381 2.426512 7.800000,
        -2.050533 -2.119161 2.999999,
        -2.084980 3.691439 -9.198439,
        0.102539 2.666039 6.798438,
        0.375980 0.410159 6.398437,
        -2.768580 0.410159 -10.001563,
        -5.708060 0.478518 -1.601562,
        1.538099 1.093759 -0.801562,
        1.743179 6.220757 -4.798438,
        -1.948260 2.871119 6.798438,
        -4.887740 6.391393 -5.000000,
        -0.854500 0.478518 -4.398438,
        -2.700220 5.742238 -6.798438,
        -2.768580 1.708999 -10.001563,
        -6.254940 4.853559 -2.001562,
        0.444340 -1.435561 1.601563,
        -0.786140 6.630918 1.198438,
        2.016621 1.025398 2.398437,
        -4.477580 0.478518 -3.198438,
        0.581060 2.119159 6.798438,
        -0.444340 -1.537833 -2.600000,
        -5.366261 2.597678 -0.401563,
        -5.058373 2.939479 0.599999,
        1.401381 0.341799 0.801562,
        1.059580 0.410159 5.998437,
        -3.588900 1.367199 -4.798438,
        -2.221700 6.630918 -2.801562,
        -5.331813 4.785198 -5.800000,
        -5.366261 3.964878 -5.598437,
        0.034180 1.470007 -5.000000,
        -1.743180 5.571073 4.599999,
        2.836941 2.119159 -3.198438,
        -3.999060 5.400438 -6.798438,
        3.042021 3.212918 -1.601562,
        -3.144293 1.708999 5.800000,
        -5.708060 5.332078 0.001562,
        0.341534 -0.957041 -1.800000,
        -2.016620 4.990278 5.198438,
        -0.307619 2.050798 -5.598437,
        -2.973660 6.015678 2.798438,
        0.375980 0.068358 -3.598437,
        -2.426780 0.273438 7.598437,
        -2.631860 3.007838 5.598437,
        -0.205347 -1.572281 -11.400001,
        -4.545940 1.230478 -3.998438,
        1.127939 -0.102273 -1.800000,
        -2.290060 -1.435561 -10.401564,
        -2.836940 6.699279 -2.801562,
        -5.161180 5.810598 -0.798438,
        -3.588900 -0.751961 1.201563,
        0.034180 -1.572281 1.201563,
        -1.948260 3.246832 6.599999,
        -4.545940 6.425838 -5.198438,
        3.349373 2.529319 -2.200001,
        -5.229540 6.425838 -3.601562,
        -5.981500 1.982439 -1.201562,
        -2.973660 1.572279 -5.198438,
        -2.016620 4.955832 5.400001,
        0.922859 0.478518 5.998437,
        2.836941 2.666039 -1.201562,
        -6.254940 2.939479 -3.998438,
        -5.776420 4.580118 0.398438,
        2.016621 4.921918 0.798438,
        -0.991220 -1.196033 0.200000,
        -3.212653 -1.367201 -11.400001,
        -4.477580 2.597678 1.998437,
        -0.034180 -1.742913 1.400000,
        -0.581060 -1.947993 1.800000,
        -1.196301 5.810598 4.398437,
        -2.631860 -0.000001 6.398437,
        0.614973 3.828158 -5.800000,
        -5.161180 4.136047 1.400000,
        -6.528380 2.324239 -3.198438,
        2.597414 3.554718 -1.000000,
        -0.102539 4.716838 5.598437,
        -2.358420 5.126998 -7.198438,
        -0.786140 0.615239 8.398437,
        -0.034180 4.580118 5.598437,
        -4.409220 -0.000001 -2.798438,
        -5.844780 4.511758 0.398438,
        -0.512699 -1.572281 4.398437,
        0.581060 5.810598 2.398437,
        -0.102539 2.324239 -5.598437,
        -2.290060 0.854767 -5.000000,
        -0.034180 2.734399 6.798438,
        -0.375980 3.007838 -5.998438,
        0.307619 -0.580793 -0.600000,
        -3.793980 1.777359 1.998437,
        -0.034180 3.349638 5.998437,
        -3.896253 6.494199 -5.400001,
        2.392334 4.990278 -0.600000,
        1.811541 5.878958 0.398438,
        0.409893 4.580118 2.999999,
        0.307619 4.511758 -6.398438,
        0.854500 2.050798 5.601563,
        -5.844780 3.520807 0.200000,
        -3.657260 -0.854233 4.200000,
        1.333019 0.957039 5.998437,
        -1.743180 2.392598 7.598437,
        -5.981500 5.400438 -4.798438,
        -0.854500 5.639432 4.599999,
        -4.887740 2.255878 -4.798438,
        -3.930700 -0.273441 -0.801562,
        -3.178741 -1.025401 4.398437,
        0.717779 1.162119 6.798438,
        -4.887740 5.947318 -0.798438,
        -2.290060 -1.914081 -10.801563,
        1.196301 6.767638 -2.801562,
        -4.614300 0.546879 -0.801562,
        -0.649420 -1.947993 3.400001,
        -1.401381 0.957039 -9.601562,
        0.034180 -1.640641 1.201563,
        2.084980 4.853559 0.798438,
        -1.606460 3.281279 -9.198439,
        -2.802493 4.648479 5.400001,
        -5.776420 5.126998 0.398438,
        -2.358420 1.367199 -5.598437,
        0.786140 6.938273 -4.200001,
        2.221701 2.392598 -0.801562,
        -1.674820 0.718047 -5.000000,
        -2.460693 1.503919 7.800000,
        -2.905300 0.615239 -4.398438,
        -3.930700 0.273438 3.198438,
        -2.973660 0.068358 -11.598438,
        -5.571340 6.152398 -3.998438,
        -1.948260 0.102807 -4.200001,
        1.230213 6.904359 -3.800000,
        0.854500 2.529319 -5.198438,
        0.854500 -0.820321 1.201563,
        2.768579 1.503919 -2.001562,
        -0.922859 -1.777361 -2.398438,
        1.401381 4.135512 2.200000,
        -5.844780 1.982439 -3.998438,
        -2.700220 3.212918 -9.198439,
        -6.254940 3.349638 -4.398438,
        -2.905300 5.844512 2.999999,
        -4.135780 5.605518 2.398437,
        -1.674820 5.605518 -7.198438,
        -2.221700 3.623078 5.598437,
        -2.323973 2.529319 -7.000000,
        -1.127939 0.820318 -11.598438,
        -3.110380 -0.546881 5.198438,
        1.674820 6.494199 -4.798438,
        1.811541 6.494199 -4.398438,
        2.836941 2.529319 -3.598437,
        -0.512699 5.263719 -6.798438,
        -5.741973 4.648479 -5.400001,
        -6.288853 5.195358 -4.200001,
        2.153339 0.957039 -1.201562,
        0.307619 -1.230481 4.798438,
        0.854500 -0.957041 1.201563,
        0.991220 6.699279 -2.801562,
        1.811541 0.751959 2.398437,
        -5.810333 3.076199 -0.600000,
        -0.375980 -0.751961 -12.398438,
        -0.922859 -1.572281 -12.398438,
        -0.547146 -0.205081 -10.200001,
        -0.991220 0.478518 8.398437,
        0.820053 1.640638 6.999999,
        1.674820 6.117952 -1.400001,
        -1.538100 -2.324241 -1.198438,
        -4.614300 2.050798 1.198438,
        -1.538100 1.982439 -5.998438,
        -2.426780 6.357478 -5.598437,
        -1.059580 6.425838 1.998437,
        -4.272500 0.273438 -3.198438,
        1.606461 2.358152 1.400000,
        -3.178741 4.921918 -7.598438,
        0.204813 3.076199 5.400001,
        -1.948260 0.478518 7.198438,
        -3.657260 1.914079 -5.598437,
        2.153339 3.486359 -0.401563,
        -1.367466 3.486359 -7.800001,
        -2.734133 -0.957041 -2.600000,
        1.401381 1.435558 4.801562,
        0.034180 -0.341802 -3.198438,
        1.674820 6.117952 -0.600000,
        -5.263453 3.554718 1.000000,
        2.973660 2.324239 -3.198438,
        2.153339 1.503919 -3.598437,
        -5.913140 0.820318 -1.998438,
        -3.999060 -0.410161 1.201563,
        1.674820 -0.273441 1.601563,
        -2.836940 1.435558 3.598437,
        1.298573 5.673879 1.400000,
        -6.288853 3.896519 -4.600000,
        -1.469740 0.888679 -5.198438,
        -1.538100 2.939479 7.198438,
        -3.178741 -1.025401 -10.801563,
        -2.495140 3.144559 -9.598438,
        -1.538100 3.554718 -8.798438,
        -2.153340 -0.136722 -11.998438,
        3.178740 3.212918 -1.601562,
        1.264660 4.306679 1.998437,
        -1.811540 0.751959 -11.598438,
        -4.204140 0.341799 -0.801562,
        1.503653 3.281279 1.800000,
        -5.776420 1.914079 -3.998438,
        -4.135780 1.230478 -4.398438,
        -5.024460 1.162119 -3.998438,
        -2.290060 -1.982441 3.198438,
        -2.563500 1.777359 -10.398438,
        -2.768580 -1.640641 -11.998438,
        -2.358420 4.716838 -7.998438,
        0.786140 4.443398 2.398437,
        -4.135780 0.751959 1.998437,
        1.230213 1.162119 -0.600000,
        -2.836940 3.417998 -8.798438,
        -3.520540 0.068358 5.598437,
        -6.391660 2.939479 -1.201562,
        -6.460020 2.666039 -1.601562,
        -0.649420 6.801553 0.200000,
        -0.102539 0.615239 7.998437,
        -3.554453 1.777359 2.599999,
        -4.135780 6.494199 -2.801562,
        1.333019 0.957039 2.798438,
        -6.152133 1.914079 -3.400001,
        0.581060 2.666039 2.798438,
        -1.811540 5.742238 4.398437,
        -2.768580 2.460958 -6.398438,
        -4.204140 6.084038 1.598438,
        1.127939 1.914079 6.398437,
        -0.444340 2.871119 -5.998438,
        -4.204140 1.777359 -4.798438,
        -3.007573 -0.751961 -12.200001,
        1.264660 4.648479 1.598438,
        -0.581060 -2.734401 -0.801562,
        -6.186580 3.554718 -0.801562,
        1.401381 6.084038 -5.598437,
        -1.538100 0.888679 -9.601562,
        -3.657260 6.494199 -2.401563,
        -6.323300 4.648479 -1.601562,
        -4.443133 0.273438 1.800000,
        0.102539 2.460958 -5.598437,
        -3.657260 -0.717513 4.599999,
        -1.401381 0.102807 -4.200001,
        1.264660 -0.512433 4.599999,
        -2.426780 1.572279 -8.801563,
        1.093493 0.820318 0.200000,
        0.649420 -0.957041 -1.598437,
        -5.708060 4.306679 -5.198438,
        -2.290060 -1.572281 -0.801562,
        1.196301 1.435558 6.798438,
        0.034180 4.408952 4.599999,
        -0.922859 0.820318 -4.798438,
        -3.520540 0.615239 3.598437,
        -6.904093 3.417998 -2.200001,
        -4.751020 6.152398 -2.001562,
        -2.905300 6.049592 2.599999,
        -4.956100 3.623078 -5.598437,
        -1.127939 0.751959 8.398437,
        2.495140 4.375038 -0.801562,
        -2.597413 -1.025401 -2.200001,
        -0.512699 -1.982441 2.001563,
        -4.306413 2.734399 -5.800000,
        -1.059580 3.417998 -6.798438,
        -1.674820 1.948527 -8.600000,
        -3.588900 3.212918 3.598437,
        -4.477580 1.401647 -0.200001,
        -3.383820 0.683599 4.801562,
        2.563499 1.640638 -1.201562,
        1.264660 5.332078 1.598438,
        1.674820 3.554718 -4.798438,
        -0.786140 0.136719 7.998437,
        1.606461 6.459754 -2.600000,
        1.264660 1.025398 2.798438,
        -5.297900 5.605518 0.398438,
        -3.999060 1.367199 -4.798438,
        -3.042020 -0.000001 -3.598437,
        -1.708733 -2.119161 -1.000000,
        -3.247100 -1.264393 -11.800000,
        1.743179 0.615239 4.798438,
        0.717779 -0.888681 -1.201562,
        -0.922859 -1.162121 -10.001563,
        -3.793980 4.580118 -7.198438,
        0.991220 0.341799 5.998437,
        -2.631860 -0.410161 -12.398438,
        -0.957306 4.238318 -7.400001,
        1.264660 0.341799 -1.201562,
        -2.290060 2.426512 -10.200001,
        -2.905300 0.683599 -4.798438,
        0.854500 -0.273441 5.598437,
        1.366934 0.068358 -1.400001,
        -3.588900 1.093759 -4.798438,
        -2.221700 6.357478 -5.198438,
        -2.358420 1.811273 -10.600000,
        1.127939 -0.000001 0.801562,
        1.196301 6.528113 -2.600000,
        -3.930700 3.623078 -6.398438,
        -5.708060 5.229272 -0.200001,
        -2.016620 -1.982441 -11.198439,
        -4.135780 6.152398 -5.998438,
        0.786140 4.408952 2.599999,
        -4.819380 5.468799 -5.998438,
        1.401381 0.068358 -1.601562,
        -0.239260 -1.469473 -2.200001,
        1.196301 1.093759 4.401563,
        0.444340 4.511758 3.198438,
        2.016621 3.281279 -0.001562,
        1.982174 5.742238 0.200000,
        -0.956772 0.136719 7.800000,
        -2.973660 -1.230481 -10.401564,
        0.922859 -0.205081 -1.201562,
        -4.135780 5.947318 1.998437,
        -3.964613 -0.000001 2.999999,
        -3.999060 6.186313 1.400000,
        -5.776420 4.716838 -5.198438,
        -2.358420 0.205079 -4.398438,
        3.383820 3.691439 -3.598437,
        1.708733 2.187518 1.400000,
        -3.862340 0.205079 -3.598437,
        0.786140 6.972718 -3.601562,
        -2.358420 -1.640641 -1.598437,
        0.854500 1.367199 3.198438,
        -5.741973 5.126998 -1.000000,
        -2.153340 -1.469473 -10.200001,
        1.538099 1.093759 4.401563,
        -2.563500 2.392598 -8.801563,
        0.068092 6.494199 1.400000,
        -0.375980 -0.410161 -11.998438,
        -0.307619 -1.572281 -11.998438,
        -1.538100 -0.649153 -9.800001,
        1.777094 0.546879 2.599999,
        1.674820 -0.000001 4.798438,
        1.982174 1.367199 -1.000000,
        -1.674820 0.751959 -11.598438,
        -3.999060 6.152398 -5.998438,
        -2.153340 2.324239 -10.398438,
        -0.239260 -1.640641 -1.998438,
        -1.469740 1.777359 -5.598437,
        0.170900 2.666039 -5.598437,
        -1.879900 -1.845721 3.998437,
        2.153339 2.666039 -3.998438,
        -5.400173 0.888679 -1.000000,
        -1.401381 3.623078 -8.398438,
        -2.221700 2.255878 7.598437,
        -4.204140 1.298839 -4.398438,
        -0.307619 5.810598 2.798438,
        -2.016620 6.152398 -5.598437,
        -3.725620 4.306679 3.198438,
        2.084980 3.281279 -0.401563,
        1.606461 3.349638 1.598438,
        -2.631860 -1.093761 4.798438,
        -3.999060 6.323033 0.599999,
        -1.982173 6.494199 0.599999,
        -2.768580 4.443398 -7.998438,
        -3.725620 -0.649153 -1.400001,
        1.879900 3.964878 0.798438,
        2.836941 5.673879 -3.598437,
        1.538099 0.615239 1.201563,
        -2.426780 -0.478521 -3.598437,
        -0.581060 -2.255881 -1.998438,
        2.905300 5.434352 -3.800000,
        1.435293 1.162119 4.599999,
        -3.793980 2.802758 3.198438,
        -0.786140 -1.845721 -0.801562,
        3.042021 4.648479 -1.601562,
        -2.050533 6.562558 -5.000000,
        1.196301 2.255878 -4.398438,
        -5.810333 3.896519 -5.000000,
        1.161854 6.630918 -5.000000,
        2.426781 1.914079 -1.201562,
        -4.751020 -0.068361 -2.001562,
        -2.563500 6.733193 -4.600000,
        -1.333019 -2.324241 -1.998438,
        3.486094 3.896519 -2.200001,
        -5.913140 1.982439 -3.598437,
        0.239260 -0.785873 -2.600000,
        -0.717779 -2.016353 2.999999,
        2.631861 3.759798 -1.201562,
        0.239260 6.733193 0.599999,
        -4.887740 3.554718 1.998437,
        1.674820 2.324239 1.198438,
        -2.495140 3.281279 5.598437,
        -0.649420 6.630918 0.001562,
        3.315460 4.033238 -3.598437,
        1.401381 1.914079 1.598438,
        -4.204140 -0.068361 -0.801562,
        -1.674820 3.349638 -9.198439,
        0.649420 1.435558 4.401563,
        -3.827893 -0.957041 3.800000,
        2.973660 5.434352 -3.000000,
        1.674820 0.273438 -1.998438,
        -3.452180 2.529319 -5.998438,
        -2.118893 0.820318 -5.000000,
        1.401381 5.673879 1.198438,
        0.444340 0.205079 6.398437,
        0.444340 3.144559 -5.598437,
        1.333019 1.162119 0.401563,
        -4.340860 -0.273441 -1.998438,
        0.239260 -0.546881 -3.198438,
        -3.212653 2.119159 2.999999,
        -3.042020 -1.298841 3.998437,
        -4.409220 0.410159 -3.198438,
        -2.563500 -0.683601 -3.198438,
        0.034180 2.255878 4.801562,
        0.786140 2.460958 -5.198438,
        -0.273706 -1.640641 4.200000,
        -4.067420 1.367199 -4.798438,
        -1.811540 -1.640641 -10.401564,
        2.631861 1.640638 -1.601562,
        -5.913140 5.605518 -2.801562,
        1.572014 0.546879 5.400001,
        -4.819380 1.708999 -4.398438,
        -3.178741 3.896519 -7.598438,
        3.075933 2.871119 -1.800000,
        -1.196301 -1.162121 5.198438,
        -4.340860 2.119159 1.598438,
        -2.460693 2.734399 -7.000000,
        1.674820 4.375038 1.198438,
        1.811541 -0.205081 2.001563,
        2.734133 5.742238 -3.800000,
        2.563499 3.964878 -4.398438,
        -2.495140 0.615239 -4.798438,
        -2.768580 1.708999 -10.398438,
        -4.751020 0.273438 -0.801562,
        0.102539 1.435558 -4.798438,
        -1.298573 -0.751961 -9.800001,
        0.854500 2.255878 6.001563,
        -1.435827 -0.205081 7.400001,
        -2.153340 6.357478 1.998437,
        -3.042020 5.605518 3.598437,
        -0.581060 0.136719 -3.998438,
        0.375980 0.136719 6.398437,
        -1.606460 -1.572281 1.201563,
        -3.247100 0.888679 3.598437,
        1.538099 0.341799 1.201563,
        -0.717779 0.718047 -4.600000,
        -1.264660 -1.640641 0.801562,
        0.170900 1.230478 -4.398438,
        0.922859 6.152398 1.198438,
        -0.581060 2.119159 -5.598437,
        -4.272500 3.691439 2.798438,
        -0.991220 -1.845721 -0.801562,
        0.649420 6.972718 -2.801562,
        2.460693 2.050798 -1.000000,
        -3.315460 1.025398 3.198438,
        -3.759533 4.169958 3.400001,
        -5.502980 2.187518 -4.398438,
        -3.930700 -0.068361 -2.798438,
        -2.768580 5.058639 4.398437,
        -0.136986 3.417998 5.800000,
        1.674820 6.494199 -2.801562,
        -3.110380 5.776153 -6.600000,
        1.298573 1.298839 0.200000,
        -5.981500 4.238318 -5.198438,
        1.777094 2.939479 1.000000,
        0.034180 2.460958 -5.598437,
        -4.477580 0.615239 -3.598437,
        -0.581060 5.947318 -6.398438,
        -1.879900 0.615239 -11.598438,
        0.512699 3.212918 3.198438,
        2.016621 1.093759 -3.198438,
        -6.186580 3.657527 -4.600000,
        -6.357213 4.990278 -4.600000,
        -0.068626 2.597678 4.200000,
        -4.682660 6.357478 -5.598437,
        -0.512699 5.947318 -6.398438,
        -4.921653 5.195358 1.800000,
        3.110380 4.101599 -3.998438,
        -6.118220 2.871119 -3.998438,
        -2.426780 -0.478521 5.998437,
        0.307619 -0.888681 4.798438,
        -2.290060 -0.205081 -3.998438,
        -2.939213 4.511758 4.999999,
        1.811541 -0.136722 2.398437,
        -5.161180 0.478518 -1.201562,
        -2.700220 6.459754 -5.400001,
        -4.751020 3.554718 -5.998438,
        0.922859 4.238318 2.798438,
        -5.776420 5.092552 -0.200001,
        -2.836940 0.649687 -4.600000,
        -5.844780 5.195358 -1.601562,
        -3.178741 -1.162121 -10.801563,
        -6.596740 2.939479 -3.598437,
        -0.170900 -0.273441 -11.198439,
        0.922859 -0.136722 0.401563,
        0.170900 -0.922593 -2.200001,
        -6.630653 2.871119 -1.800000,
        1.264660 1.914079 2.398437,
        -1.948260 1.777359 -8.401564,
        -2.084980 2.939479 -9.598438,
        -2.084980 -0.000001 7.198438,
        -4.887740 3.417998 1.998437,
        0.512699 3.349638 3.198438,
        0.239260 7.074994 -4.200001,
        1.059580 6.801553 -3.000000,
        -4.101333 -0.136722 2.599999,
        -1.674820 6.494199 -5.598437,
        -0.649420 -1.572281 -12.398438,
        1.606461 5.947318 -5.198438,
        -4.648213 0.478518 1.400000,
        0.683332 6.972718 -3.400001,
        -2.016620 0.410159 -4.398438,
        -4.545940 1.777359 -4.798438,
        1.674820 0.683599 5.198438,
        -4.135780 -0.136722 2.398437,
        3.349373 4.033238 -3.400001,
        2.358419 3.623078 -4.398438,
        -2.631860 1.606727 -9.400001,
        -5.571340 4.101599 1.198438,
        -2.870853 3.417998 -7.800001,
        1.674820 0.068358 1.201563,
        -0.717779 6.323033 2.200000,
        -2.426780 -1.298841 -0.801562,
        -3.588900 5.605518 -6.798438,
        -0.512699 0.136719 -11.998438,
        -5.297900 5.058639 -5.998438,
        -2.153340 0.341799 -11.998438,
        0.307619 -1.674553 1.800000,
        -0.717779 -1.572281 -2.798438,
        -6.425573 2.324239 -1.800000,
        -2.768580 1.093759 7.198438,
        -4.204140 -0.444073 -1.800000,
        -1.367466 3.417998 -7.800001,
        -1.230211 -0.068361 7.800000,
        0.581060 -1.435561 3.598437,
        -1.059580 -2.392601 -1.998438,
        -4.887740 5.195358 1.998437,
        2.495140 4.375038 -4.798438,
        1.469740 1.230478 4.801562,
        1.538099 6.733193 -4.200001,
        -0.342066 -0.068361 -10.600000,
        0.034180 4.853559 -6.398438,
        -0.239260 -0.273441 -10.801563,
        -2.153340 -1.914081 -11.998438,
        -2.563500 0.478518 -11.598438,
        3.452181 3.896519 -2.398438,
        -2.768580 1.230478 7.198438,
        -0.717779 -1.367201 -10.401564,
        -3.110380 6.015678 -6.398438,
        1.333019 -0.717513 1.800000,
        -0.717779 -1.537833 -10.600000,
        -3.588900 2.221967 2.599999,
        -4.853293 6.084038 -0.200001,
        -4.956100 0.205079 -2.398438,
        -3.793980 0.273438 -0.401563,
        -1.094027 -1.298841 -0.200001,
        1.879900 0.410159 -1.998438,
        -2.426780 -1.503922 3.998437,
        -4.135780 -0.341802 1.201563,
        -3.452180 6.835998 -3.201562,
        -2.870853 3.417998 -8.600000,
        -3.315460 0.957039 6.398437,
        -2.051067 -1.982441 -11.400001,
        0.102539 2.187518 4.801562,
        -0.444340 -0.683601 -3.198438,
        0.102539 7.074994 -3.000000,
        -3.793980 1.162119 -4.798438,
        0.922859 4.306679 -5.598437,
        -3.520540 1.845718 2.798438,
        -4.477580 6.015678 -5.998438,
        -0.068626 5.126998 3.400001,
        -1.367466 2.734399 -9.400001,
        2.631861 3.964878 -4.398438,
        1.333019 6.767638 -3.601562,
        -2.495140 -1.572281 1.601563,
        0.854500 -0.410161 -1.201562,
        -2.768580 3.554718 -8.798438,
        -2.290060 4.443398 -8.398438,
        -0.444340 1.196567 -5.000000,
        -1.982173 3.281279 6.200000,
        -2.426780 -1.572281 3.998437,
        0.820053 -1.093761 1.400000,
        0.581060 2.050798 2.798438,
        2.290060 5.195358 -5.198438,
        -5.947053 5.673879 -4.600000,
        -1.230211 0.068358 7.800000,
        0.034180 6.767638 -2.401563,
        1.298573 6.767638 -4.600000,
        -2.153340 3.315192 -9.400001,
        -0.683867 -0.000001 6.999999,
        2.153339 4.853559 -5.198438,
        0.307619 4.990278 2.798438,
        -0.307619 -1.709002 -11.201563,
        -2.973660 4.101599 -7.998438,
        -2.768580 1.503919 -10.001563,
        -2.358420 0.341799 7.598437,
        -2.905300 4.990278 4.398437,
        -3.725620 -0.444073 -2.200001,
        -5.605253 5.332078 -1.000000,
        -2.016620 2.460958 7.598437,
        -1.606460 4.955832 -7.800001,
        -2.836940 -1.093761 -0.801562,
        -3.827893 -0.888681 2.200000,
        2.290060 5.878958 -2.001562,
        2.529053 3.964878 -4.600000,
        -4.751020 2.358686 0.599999,
        -2.290060 3.964878 -8.398438,
        -6.665100 2.666039 -3.198438,
        -2.153340 5.742238 4.398437,
        -0.854500 -0.136722 -10.001563,
        -2.290060 3.281279 5.998437,
        -0.307619 0.683599 -4.398438,
        -0.581060 2.939479 6.798438,
        -2.084980 -2.119161 -11.198439,
        1.196301 2.392598 -4.798438,
        -5.161180 4.169958 1.598438,
        0.854500 5.878958 -5.998438,
        -1.469740 0.136719 -9.601562,
        1.606461 0.341799 -2.798438,
        -2.768580 0.546879 7.198438,
        -6.118220 3.281279 -0.801562,
        -2.426780 1.777359 7.598437,
        -1.674820 7.074994 -3.800000,
        1.401381 0.307887 4.999999,
        -4.272500 -0.136722 2.398437,
        -3.247100 0.273438 5.998437,
        2.939213 4.785198 -1.400001,
        0.034180 -1.469473 -1.000000,
        -3.725620 4.511758 3.198438,
        -5.161180 3.759798 -5.598437,
        -2.631860 0.273438 6.798438,
        -1.743180 1.230478 7.998437,
        -0.444340 5.707792 3.400001,
        -4.409220 1.572279 -4.798438,
        -5.913140 2.529319 -3.998438,
        -0.854500 2.119159 -5.998438,
        0.922859 -0.478521 -1.201562,
        0.102539 -1.367201 -1.998438,
        0.614973 -0.205081 -0.200001,
        -3.930700 1.298839 -4.798438,
        -1.606460 -1.025401 -3.198438,
        1.401381 6.767638 -3.601562,
        1.161854 0.478518 5.800000,
        2.563499 5.673879 -4.398438,
        1.948259 5.332078 0.798438,
        -2.153340 -1.230481 0.801562,
        -3.110380 6.664834 -2.600000,
        0.136454 -1.435561 -1.000000,
        -0.786140 4.990278 5.598437,
        -4.682660 2.050798 0.398438,
        -4.340860 6.562558 -5.198438,
        -1.469740 2.324239 -8.801563,
        -1.469740 3.623078 5.998437,
        -4.682660 2.597678 1.598438,
        -2.016620 5.434352 -6.600000,
        1.743179 6.494199 -2.801562,
        -6.733460 4.682392 -2.200001,
        -5.161180 2.734399 -4.798438,
        2.084980 3.554718 -4.798438,
        -5.673613 0.888679 -1.400001,
        -0.000267 2.734399 3.800000,
        0.170900 2.187518 7.598437,
        1.196301 -0.205081 -1.201562,
        -2.153340 1.367199 -10.798438,
        -0.444340 6.835998 -2.001562,
        -0.375980 -1.982441 -0.801562,
        1.811541 0.888679 4.401563,
        -4.751020 4.580118 -6.398438,
        -0.102539 5.263719 -6.798438,
        1.264660 5.673879 1.598438,
        -2.563500 4.990278 4.798438,
        -3.725620 -0.785873 1.400000,
        0.786140 3.691439 3.198438,
        -1.606460 0.034447 7.800000,
        -6.460020 3.349638 -3.998438,
        -6.186580 3.759798 -4.798438,
        -1.743180 -1.298841 0.801562,
        -2.221700 1.298839 -5.598437,
        1.948259 5.878958 -1.601562,
        1.948259 2.666039 -4.398438,
        -0.922859 -0.136722 -12.398438,
        -0.239260 -1.435561 -0.801562,
        -3.964613 0.546879 -0.200001,
        0.786140 3.007838 2.398437,
        -1.743180 1.162119 7.998437,
        -0.034180 6.904359 -5.198438,
        1.469740 6.733193 -4.200001,
        -0.034180 6.220757 -6.398438,
        -2.836940 -0.888681 -1.998438,
        -6.254940 1.948527 -1.400001,
        1.333019 0.751959 -0.801562,
        -1.879900 5.537158 -7.198438,
        2.323973 4.306679 -5.000000,
        -1.401381 1.880167 -5.800000,
        0.375980 6.254674 1.800000,
        -2.768580 1.230478 -10.001563,
        -3.315460 -0.820321 -1.598437,
        -3.042020 5.776153 3.400001,
        1.059580 0.478518 -3.198438,
        -5.024460 3.930967 -5.800000,
        -5.913140 5.263719 -2.001562,
        -3.554453 0.957039 4.999999,
        0.102539 2.460958 3.198438,
        -2.631860 -1.914081 -11.998438,
        1.982174 1.025398 -3.000000,
        2.118893 0.683599 2.200000,
        -1.127939 -1.709002 -10.801563,
        -3.281013 1.093759 6.599999,
        2.153339 3.759798 -0.001562,
        -0.717779 0.478518 8.398437,
        -2.700220 6.869914 -4.200001,
        -0.034180 2.460958 3.198438,
        -2.426780 1.845718 7.598437,
        -4.032973 3.212918 3.400001,
        -1.059580 3.623078 -6.798438,
        -5.229540 4.580118 1.598438,
        -1.606460 4.306679 -8.398438,
        -1.811540 7.006633 -3.800000,
        3.247101 3.349638 -2.001562,
        -2.700220 1.914079 -5.998438,
        -1.059580 0.546879 -11.998438,
        0.444340 1.367199 7.998437,
        1.366934 6.494199 -5.000000,
        0.170900 0.205079 -3.598437,
        -6.391660 2.734399 -3.998438,
        -0.512699 2.153606 -5.800000,
        -6.562293 2.119159 -2.600000,
        -2.631860 -1.298841 -10.401564,
        0.649420 6.699279 -5.598437,
        -2.153340 6.562558 -2.801562,
        -0.512699 6.869914 -5.400001,
        -3.657260 -1.093761 2.001563,
        -6.049860 5.605518 -4.398438,
        -4.887740 6.254674 -5.400001,
        -0.922859 2.427047 -6.200001,
        -6.596740 4.648479 -2.001562,
        -5.776420 4.306679 0.398438,
        2.084980 5.673879 -4.798438,
        -0.922859 3.179007 -6.600000,
        1.333019 -0.957041 3.198438,
        1.538099 -0.683601 3.998437,
        -2.563500 -0.683601 -9.601562,
        -3.383820 0.751959 6.398437,
        -0.102539 -2.016353 2.999999,
        -3.075933 -0.000001 -10.200001,
        -0.102539 1.230478 8.398437,
        -0.034180 -1.196033 -11.000000,
        -4.956100 3.896519 1.598438,
        -0.034180 0.273438 7.598437,
        -2.153340 -1.845721 1.601563,
        -3.247100 -1.093761 1.601563,
        -0.307619 -2.016353 2.999999,
        -4.409220 0.205079 -2.798438,
        -0.786140 -1.503922 -10.401564,
        -1.538100 7.143353 -3.800000,
        -4.819380 1.777359 -0.401563,
        -1.948260 5.810598 4.398437,
        -2.084980 6.425838 -5.198438,
        -0.854500 -0.888681 -3.198438,
        -1.982173 6.835998 -4.600000,
        -3.999060 6.015678 1.998437,
        0.273172 0.341799 6.999999,
        -3.793980 2.597678 2.798438,
        -4.340860 0.718047 -3.800000,
        0.239260 3.212918 -5.998438,
        -0.239260 0.102807 6.999999,
        -2.529053 -1.298841 4.599999,
        0.922859 1.640638 4.801562,
        -0.922859 1.333287 -5.400001,
        -1.743180 4.716838 -7.998438,
        0.307619 3.964878 5.201564,
        0.512699 7.143353 -3.800000,
        -0.034180 -1.503922 4.398437,
        -0.512699 0.205079 7.598437,
        -3.793980 1.708999 1.998437,
        -2.290060 -2.050801 2.001563,
        -0.786140 5.571073 4.599999,
        -2.563500 5.400438 -6.798438,
        -5.161180 4.033238 1.198438,
        -6.254940 3.759798 -1.201562,
        -0.512699 -1.777361 1.201563,
        -2.358420 3.554718 5.598437,
        3.383820 2.871119 -2.798438,
        2.495140 3.281279 -4.398438,
        -4.340860 -0.205081 1.598438,
        -5.161180 5.776153 -1.400001,
        -4.409220 6.289119 0.001562,
        1.948259 0.615239 -2.798438,
        -1.469740 -1.640641 -11.998438,
        -4.511493 1.435558 1.000000,
        -2.153340 -1.435561 -0.801562,
        -4.306413 6.152398 -1.400001,
        -2.358420 3.281279 -9.198439,
        2.118893 2.666039 -0.600000,
        0.102539 0.205079 6.398437,
        -1.948260 0.410159 7.198438,
        -3.178741 0.546879 -3.998438,
        -1.196301 1.367199 -5.598437,
        0.034180 6.117952 2.200000,
        -1.674820 -0.000001 -3.998438,
        -2.461227 1.093759 8.200000,
        0.170900 -1.674553 3.800000,
        1.743179 1.367199 0.801562,
        0.581060 2.324239 -5.198438,
        0.239260 6.562558 -5.598437,
        1.538099 6.220757 0.398438,
        -0.273172 1.367199 8.200000,
        -2.870853 0.957039 6.999999,
        -0.034180 2.187518 7.998437,
        -2.426780 6.699279 -4.798438,
        -4.819380 5.537158 1.998437,
        -5.195093 4.443398 1.400000,
        -2.221700 3.417998 5.998437,
        -0.649420 -0.957041 -10.001563,
        -2.256147 0.205079 7.400001,
        -1.572013 0.341799 8.200000,
        -1.162386 1.640638 -9.800001,
        0.444340 2.699952 6.200000,
        -1.401381 5.332078 -7.198438,
        0.717779 2.050798 2.798438,
        -3.042020 4.101599 -7.998438,
        -3.486093 0.410159 3.800000,
        0.136454 4.238318 4.599999,
        -0.957306 3.896519 -7.000000,
        -3.007573 2.939479 -6.600000,
        0.034180 0.546879 7.598437,
        0.614973 -0.068361 0.200000,
        -4.682660 1.777359 -0.401563,
        2.768579 3.554718 -3.998438,
        0.444340 -0.683601 -1.998438,
        -6.186580 5.332078 -4.398438,
        -2.700220 5.742238 3.598437,
        -2.256147 1.298839 8.200000,
        1.948259 6.084038 -2.001562,
        -0.786140 3.486359 6.798438,
        -4.443133 6.220757 -0.200001,
        1.879900 0.410159 -1.601562,
        -2.836940 0.478518 -11.598438,
        1.674820 1.059847 1.000000,
        -2.256147 5.878958 -6.200001,
        2.016621 6.152398 -4.798438,
        3.247101 3.281279 -3.598437,
        -3.315460 3.623078 -7.198438,
        1.333019 3.896519 2.798438,
        -3.452180 0.820318 3.198438,
        2.084980 1.367199 1.598438,
        -2.836940 -0.922593 -1.800000,
        0.581060 -0.341802 -2.798438,
        1.127939 1.332752 4.599999,
        -3.588900 6.391393 -1.400001,
        -4.135780 4.375038 -6.798438,
        -2.768580 -0.546881 -10.001563,
        -1.196301 6.904359 -5.198438,
        1.469740 1.025398 -3.198438,
        0.444340 0.957039 7.998437,
        -3.452180 1.572279 2.798438,
        -0.751692 0.068358 8.200000,
        -5.161180 0.888679 -3.198438,
        2.050533 3.964878 0.200000,
        -2.153340 -1.811274 3.800000,
        -1.059580 4.033238 -7.598438,
        -2.426780 0.444607 7.800000,
        3.247101 4.921918 -2.798438,
        -2.153340 -0.888681 5.598437,
        -3.110380 1.367199 4.801562,
        -5.229540 0.683599 -3.198438,
        -1.538100 3.725352 -8.600000,
        0.581060 3.964878 -5.998438,
        -2.905300 2.494872 5.800000,
        -4.614300 2.973927 2.200000,
        -5.981500 4.511758 -5.198438,
        -3.178741 -0.683601 0.801562,
        0.991220 4.443398 1.998437,
        -3.657260 2.597678 2.798438,
        -2.495140 1.162119 7.998437,
        1.196301 6.938273 -3.800000,
        -0.034180 -1.401114 1.000000,
        -0.786140 5.742238 4.398437,
        -0.444340 4.375038 -6.798438,
        2.221701 4.306679 -5.198438,
        -5.161180 0.410159 -1.201562,
        -1.948260 1.264927 -5.400001,
        -5.366261 3.554718 0.798438,
        -4.751020 0.718047 -3.400001,
        -2.700220 2.597678 6.798438,
        -5.366261 5.263719 -5.598437,
        2.905300 2.666039 -3.598437,
        1.538099 0.888679 0.401563,
        -2.290060 0.410159 -4.398438,
        -5.844780 1.503919 -1.201562,
        -0.957306 1.093759 -10.600000,
        -1.948260 -1.093761 5.198438,
        0.444340 1.845718 7.198438,
        1.777094 5.263719 1.000000,
        -2.221700 -1.435561 1.201563,
        -6.528380 2.666039 -3.598437,
        -4.306413 6.152398 -1.000000,
        -3.759533 2.255878 -5.800000,
        -0.375980 0.068358 -10.801563,
        0.034180 6.835998 -2.401563,
        1.401381 3.691439 2.798438,
        -3.930700 3.076199 -6.398438,
        -3.110380 6.664834 -2.200001,
        3.007574 4.921918 -4.200001,
        1.161854 -0.341802 -1.400001,
        1.743179 0.546879 -2.798438,
        -0.375980 2.392598 -5.998438,
        0.239260 4.990278 3.198438,
        1.127939 3.417998 2.398437,
        -5.913140 0.751959 -1.998438,
        2.426781 4.238318 -4.798438,
        -0.854500 -1.640641 -11.998438,
        1.264660 1.572279 2.398437,
        -0.820587 -0.205081 -9.800001,
        1.059580 5.468799 -5.998438,
        -6.870180 4.101599 -3.598437,
        -6.596740 4.648479 -3.998438,
        -5.844780 0.957039 -1.601562,
        0.444340 7.211713 -3.800000,
        1.401381 0.923127 5.800000,
        -1.606460 6.972718 -4.798438,
        -3.862340 4.614567 -7.000000,
        -5.229540 5.673879 0.398438,
        -2.734133 1.230478 -9.800001,
        0.991220 0.273438 0.401563,
        -0.786140 3.554718 5.998437,
        -6.460020 3.896519 -1.201562,
        -2.905300 3.076199 5.201564,
        -0.170900 7.177798 -3.601562,
        -0.854500 -2.016353 3.400001,
        0.922859 4.169958 -5.598437,
        -4.067420 0.410159 -3.598437,
        -0.034180 6.425838 1.998437,
        -0.649420 5.742238 4.398437,
        2.016621 2.187518 -3.998438,
        2.084980 4.785198 0.798438,
        -6.460020 3.828158 -1.201562,
        -0.512699 6.767638 -2.001562,
        -3.520540 6.596473 -2.600000,
        -5.776420 4.990278 -5.198438,
        -4.409220 2.666039 1.998437,
        -1.401381 5.912872 3.800000,
        -3.042020 5.058639 3.998437,
        -3.691173 -0.000001 4.999999,
        1.845453 2.460958 1.000000,
        -3.930700 -0.478521 1.201563,
        0.170900 -1.606194 1.400000,
        -1.401381 3.554718 6.398437,
        0.991220 -0.273441 -1.998438,
        -0.444340 0.205079 -10.801563,
        -4.819380 5.571073 1.800000,
        -4.272500 -0.068361 2.398437,
        -2.084980 3.691439 5.998437,
        -3.793980 6.459754 0.200000,
        -6.493933 3.144559 -1.400001,
        -1.401381 3.144559 -9.198439,
        -5.092820 3.623078 1.198438,
        -0.786140 -1.230481 -10.401564,
        1.811541 1.982439 0.801562,
        2.495140 1.640638 -1.201562,
        -1.606460 -1.640641 -12.398438,
        -0.991220 -0.000001 -9.601562,
        1.059580 0.068358 0.401563,
        -3.999060 1.093759 -4.398438,
        -2.495140 5.332078 4.398437,
        2.050533 0.615239 -2.200001,
        -4.135780 0.820318 1.998437,
        0.717779 -0.888681 1.201563,
        -4.340860 -0.068361 -2.798438,
        -3.999060 6.528113 -2.600000,
        0.854500 2.187518 -4.798438,
        -5.297900 5.332078 -5.598437,
        -0.786140 -2.871121 -0.801562,
        -0.170900 4.990278 3.598437,
        -2.563500 0.923127 -5.000000,
        -6.118220 1.708999 -1.601562,
        -1.127939 -1.879633 -0.600000,
        -2.973660 -0.615241 5.598437,
        -6.460020 4.169958 -1.201562,
        -1.845453 -1.162121 -3.000000,
        1.264660 3.007838 1.998437,
        -0.444340 -0.683601 5.598437,
        -2.358420 -1.982441 2.001563,
        0.991220 -1.025401 3.998437,
        -6.357213 5.400438 -3.400001,
        -1.367466 1.230478 -9.400001,
        -4.682660 3.007838 1.998437,
        1.401381 1.777359 2.398437,
        -2.290060 -1.640641 -1.201562,
        0.170900 6.528113 -1.000000,
        0.034180 2.734399 3.598437,
        -2.426780 4.887472 5.400001,
        1.606461 1.230478 5.201564,
        -3.520540 -0.888681 1.201563,
        -6.870180 3.794247 -3.400001,
        1.879900 6.425838 -4.398438,
        -2.973660 0.957039 6.798438,
        0.068092 -1.230481 -11.800000,
        0.581060 5.673879 2.398437,
        -3.042020 0.068358 5.998437,
        -1.401381 1.572279 -9.201563,
        3.042021 3.896519 -1.601562,
        -0.000267 -0.751961 -11.800000,
        1.161854 6.357478 1.000000,
        1.127939 1.845718 5.201564,
        -3.042020 1.777359 3.198438,
        0.854500 -0.238993 -2.600000,
        -0.034180 -0.751961 5.598437,
        -5.502980 4.101599 -5.598437,
        2.495140 5.947318 -4.398438,
        2.392334 4.375038 -0.200001,
        -0.375980 6.220757 2.398437,
        -0.307619 -1.709002 -0.801562,
        -4.032973 5.400438 -6.600000,
        -1.333019 1.845718 -5.598437,
        -4.409220 0.273438 -3.198438,
        0.170900 4.921918 -6.398438,
        0.581060 6.459754 -1.400001,
        -1.435827 3.212918 -9.000000,
        2.221701 1.230478 -2.798438,
        -5.092820 6.084038 -5.598437,
        -0.922859 3.486359 6.798438,
        -5.161180 1.982439 -4.398438,
        -4.990013 5.126998 1.800000,
        -2.631860 -0.068361 -11.998438,
        -3.452180 2.187518 -5.998438,
        1.674820 0.820318 2.398437,
        -6.391660 4.990278 -2.001562,
        0.512699 6.733193 0.200000,
        0.512699 -0.546881 5.198438,
        -5.844780 1.845718 -3.598437,
        -1.538100 0.923127 -9.400001,
        -0.307619 6.835998 -2.401563,
        -6.460020 1.982439 -2.001562,
        0.991220 6.391393 -1.800000,
        1.538099 0.341799 -2.798438,
        3.281013 4.648479 -3.400001,
        -2.495140 -1.162121 -10.001563,
        -3.247100 5.468799 3.598437,
        0.922859 4.648479 1.998437,
        1.196301 3.452447 2.599999,
        -1.948260 3.076199 6.798438,
        0.786140 6.152398 1.598438,
        0.820053 0.410159 6.200000,
        -2.016620 6.699279 -2.801562,
        -5.639700 1.230478 -1.201562,
        -0.649420 6.220757 2.398437,
        2.358419 1.435558 -3.198438,
        -2.563500 -1.914081 2.798438,
        -2.153340 0.444072 -11.800000,
        -0.034180 3.759798 -6.398438,
        -3.315460 -0.751961 0.801562,
        0.581060 1.640638 3.198438,
        -6.254940 3.896519 -4.798438,
        -1.777628 -1.845721 -11.000000,
        0.581060 6.186313 1.800000,
        -4.887740 5.537158 1.598438,
        -0.034180 2.392598 7.598437,
        -2.153340 0.478518 -11.598438,
        -2.836940 5.605518 3.998437,
        -0.512699 -2.460961 -1.198438,
        -0.717779 -0.170633 6.999999,
        -0.512699 -1.367201 -10.401564,
        -1.538100 2.460958 -9.998438,
        -2.905300 3.964878 5.598437,
        -0.444340 6.254674 2.200000,
        -1.879900 2.085247 -8.200001,
        0.581060 -0.273441 -0.801562,
        -2.495140 -1.742913 3.400001,
        -0.170900 1.845718 -5.198438,
        -1.879900 -0.478521 6.398437,
        -1.948260 2.085247 -7.800001,
        0.204813 3.828158 4.999999,
        -2.563500 6.596473 -5.000000,
        -4.067420 -0.512433 1.800000,
        -2.973660 -1.367201 -11.998438,
        -4.409220 6.357478 -2.401563,
        2.939213 2.460958 -1.800000,
        -3.178741 2.187518 3.198438,
        0.375980 0.888679 7.998437,
        -1.127939 2.734399 -6.398438,
        -1.059580 0.820318 -11.598438,
        1.264660 6.220757 -5.598437,
        -1.196301 7.041078 -4.798438,
        -5.434620 1.298839 -0.801562,
        -3.725620 -0.615241 1.201563,
        0.102539 6.528113 -5.800000,
        -3.930700 0.410159 0.801562,
        -2.084980 1.093759 -9.201563,
        -2.495140 6.323033 -1.800000,
        -2.836940 5.365993 -7.000000,
        -1.948260 1.435558 -10.798438,
        2.016621 4.443398 0.798438,
        -2.802493 4.716838 4.999999,
        -3.793980 0.068358 3.198438,
        2.084980 3.828158 -0.001562,
        0.068092 5.058639 -6.600000,
        0.375980 -1.674553 1.800000,
        1.401381 0.854232 3.400001,
        -3.759533 0.136719 -3.400001,
        -4.067420 0.683599 -0.401563,
        2.050533 3.349638 -0.200001,
        0.786140 -0.273441 0.401563,
        -1.538100 2.871119 7.198438,
        -3.896253 6.015678 -6.200001,
        -4.545940 3.076199 -5.998438,
        -1.401381 1.503919 -10.798438,
        -0.786140 0.991487 -5.000000,
        -3.110380 1.230478 3.598437,
        -1.948260 1.777359 -10.798438,
        2.221701 4.169958 -0.001562,
        1.743179 6.289119 -2.001562,
        -2.153340 -0.239528 -12.200001,
        -6.118220 5.195358 -4.798438,
        -6.528380 4.238318 -4.398438,
        -2.631860 2.050798 -9.201563,
        2.631861 1.538367 -1.800000,
        -0.273706 3.212918 -6.200001,
        -1.606460 2.460958 -9.998438,
        -0.786140 -2.016353 2.200000,
        0.170900 0.307887 6.999999,
        -2.700220 0.888679 -10.001563,
        1.674820 2.939479 -4.798438,
        2.495140 4.580118 -1.201562,
        -1.811540 -1.709002 3.998437,
        2.221701 4.511758 0.398438,
        -0.170900 1.503919 -5.198438,
        -0.991220 6.528113 -0.200001,
        -1.299107 4.785198 -7.800001,
        1.469740 0.376246 4.999999,
        -2.700220 -1.264393 -1.000000,
        -2.802493 3.281279 -7.400001,
        0.717779 6.630918 -5.598437,
        -0.444340 1.777359 -5.598437,
        -4.819380 6.425838 -4.798438,
        2.905300 2.255878 -3.198438,
        1.333019 1.708999 5.201564,
        -0.307619 -0.546881 -11.998438,
        -6.186580 1.367199 -2.398438,
        -2.016620 5.263719 -7.198438,
        -0.034180 1.367199 -4.798438,
        -2.426780 5.126998 -7.198438,
        -3.110380 -0.478521 5.198438,
        0.922859 -0.649153 -1.400001,
        -4.751020 -0.102273 -2.200001,
        -0.922859 -1.845721 -10.801563,
        -1.333019 5.263719 -7.198438,
        2.426781 3.896519 -0.801562,
        -0.957306 1.162119 -10.600000,
        -2.836940 4.101599 -8.398438,
        -3.383820 0.615239 3.598437,
        -3.452180 2.802758 -6.398438,
        -0.034180 -0.820321 -2.798438,
        1.469740 0.888679 0.401563,
        -0.170900 -2.016353 2.599999,
        -6.323300 5.126998 -2.001562,
        -2.768580 0.957039 -11.198439,
        -3.999060 6.699279 -2.801562,
        -2.563500 5.332078 4.398437,
        -4.751020 5.947318 1.198438,
        -3.042020 6.801553 -4.200001,
        2.768579 2.802758 -3.598437,
        -3.042020 -1.059313 -1.400001,
        -0.307619 -1.025401 -2.798438,
        -0.102539 -1.709002 -1.998438,
        -2.836940 0.888679 -10.401564,
        -6.528380 2.802758 -3.598437,
        -3.725620 5.673879 2.798438,
        -1.059580 5.058639 -7.598438,
        3.486094 3.349638 -2.200001,
        2.700220 1.572279 -2.798438,
        -1.127939 6.630918 0.001562,
        0.239260 3.623078 3.998437,
        -3.315460 4.375038 -7.598438,
        -3.042020 -1.025401 4.798438,
        -2.973660 6.664834 -2.200001,
        -3.759533 0.205079 4.999999,
        1.059580 1.435558 -3.998438,
        0.170900 2.939479 -5.998438,
        -1.059580 -1.777361 -0.401563,
        -3.691173 -0.683601 -1.000000,
        2.016621 0.957039 -2.798438,
        0.034180 -0.273441 5.998437,
        1.948259 1.162119 -3.198438,
        -6.049860 3.828158 -0.801562,
        -2.836940 0.922592 -11.000000,
        -4.135780 4.853559 -6.798438,
        -1.538100 2.255878 -10.398438,
        -3.793980 5.844512 2.200000,
        -5.776420 1.572279 -1.201562,
        2.358419 5.024192 -0.200001,
        -1.127939 -1.298841 5.198438,
        0.375980 1.298839 -4.398438,
        -0.581060 -1.606194 1.000000,
        1.264660 6.084038 1.198438,
        2.187254 3.691439 -0.200001,
        0.820053 1.298839 4.200000,
        -5.708060 5.468799 -2.001562,
        -3.076468 6.835998 -4.200001,
        -3.110380 6.494199 -5.598437,
        -1.743180 -1.811274 1.400000,
        -2.905300 6.357478 -5.598437,
        -0.991220 3.964878 -7.198438,
        -3.520540 5.195358 -7.198438,
        3.110380 2.324239 -2.798438,
        1.264660 0.478518 -0.801562,
        -1.674820 2.871119 7.198438,
        -1.333019 -1.742913 -11.400001,
        -1.982173 6.357478 -1.400001,
        -3.315460 4.033238 -7.598438,
        0.375980 4.238318 3.598437,
        -3.622813 6.357478 -1.400001,
        1.230213 1.435558 6.599999,
        -4.067420 3.212918 -5.998438,
        -2.221700 0.478518 -4.398438,
        -0.854500 0.820318 -10.401564,
        -4.511493 1.435558 1.400000,
        -1.606460 1.845718 -8.801563,
        -6.118220 5.263719 -4.798438,
        -3.247100 0.136719 -3.598437,
        1.640373 2.324239 1.400000,
        2.563499 5.742238 -2.001562,
        -2.084980 5.468799 4.798438,
        -2.768580 4.033238 -8.398438,
        -0.991220 -2.597681 -0.801562,
        1.811541 3.007838 -0.001562,
        -2.426780 -0.546881 5.598437,
        -1.606460 4.101599 5.598437,
        0.068092 -1.025401 -2.200001,
        0.444340 2.597678 -5.198438,
        -6.460020 3.691439 -4.398438,
        -0.307619 -0.000001 -10.801563,
        -4.340860 1.196567 0.200000,
        -0.102539 2.221432 4.599999,
        -3.007573 -1.709002 -11.000000,
        -5.639700 0.888679 -1.201562,
        2.255613 0.888679 -2.200001,
        -1.606460 -0.000001 -11.998438,
        -1.879900 -1.230481 5.198438,
        0.786140 -0.205081 -2.798438,
        -0.239260 -1.435561 0.801562,
        0.307619 2.666039 -5.598437,
        -0.786140 5.468799 4.798438,
        -2.153340 2.734399 -9.598438,
        2.836941 2.324239 -3.198438,
        0.581060 0.957039 -3.998438,
        -2.221700 0.751959 -4.798438,
        -3.452180 -0.478521 -0.801562,
        -1.948260 -1.640641 -12.398438,
        1.401381 1.708999 2.398437,
        -1.127939 0.922592 -11.400001,
        1.743179 0.205079 4.798438,
        0.922859 5.947318 1.598438,
        -3.042020 -0.717513 4.999999,
        -1.640373 -0.205081 7.400001,
        -2.973660 -0.410161 -11.998438,
        -1.538100 -2.187521 -0.801562,
        -0.034180 6.699279 -5.598437,
        1.469740 0.341799 -1.201562,
        -2.905300 -0.341802 5.998437,
        2.221701 5.400438 -5.198438,
        -3.247100 4.955832 -7.400001,
        -2.768580 0.546879 -10.001563,
        1.059580 0.546879 0.401563,
        -0.034180 4.716838 3.598437,
        0.922859 1.572279 -3.998438,
        -0.307619 -0.205081 -11.998438,
        -0.922859 -1.640641 -2.798438,
        -0.034180 0.751959 -3.998438,
        1.743179 1.298839 -3.198438,
        -2.016620 6.494199 0.398438,
        -4.545940 2.734399 1.998437,
        1.469740 0.205079 1.201563,
        0.512699 1.367199 7.198438,
        3.417734 3.691439 -3.400001,
        -0.034180 1.162119 -4.398438,
        -0.375980 3.486359 -6.398438,
        -6.460020 3.623078 -4.398438,
        1.401381 0.410159 5.598437,
        -6.049860 3.623078 -4.798438,
        2.939213 2.255878 -3.000000,
        -0.581060 -1.982441 -1.998438,
        0.102539 -1.879633 1.800000,
        -2.768580 3.110112 -9.000000,
        -0.922859 0.410159 -10.001563,
        -4.956100 3.998793 1.800000,
        -2.358420 1.777359 -10.798438,
        0.854500 -1.537833 2.999999,
        3.247101 2.939479 -3.198438,
        2.153339 4.306679 0.398438,
        -1.948260 -2.153073 2.200000,
        0.478252 1.025398 7.400001,
        1.264660 5.742238 1.198438,
        0.341534 1.162119 8.200000,
        -1.743180 -0.410161 -12.398438,
        -3.042020 3.896519 -7.998438,
        -5.229540 3.623078 -5.598437,
        -2.495140 6.015678 -6.398438,
        -2.426780 6.733193 -3.000000,
        0.649420 6.015678 1.998437,
        -1.025131 -1.845721 -11.000000,
        -6.118220 5.605518 -3.998438,
        1.743179 0.751959 2.398437,
        -3.144293 0.410159 6.200000,
        0.034180 0.683599 -3.998438,
        -4.204140 2.392598 1.998437,
        -4.135780 3.281279 -5.998438,
        2.836941 3.828158 -1.201562,
        1.743179 6.494199 -4.398438,
        2.290060 4.169958 -4.798438,
        -6.835733 4.716838 -3.000000,
        -6.049860 2.666039 -3.998438,
        0.102539 -1.025401 -0.801562,
        -0.922859 4.409487 -7.400001,
        -2.563500 -1.435561 -1.201562,
        -3.827893 4.921918 -7.000000,
        -5.434620 1.640638 -0.401563,
        0.341534 1.845718 7.800000,
        -0.991220 -1.298841 0.801562,
        -5.024460 6.494199 -3.998438,
        -6.220493 1.503919 -2.600000,
        -1.743180 -1.640641 -10.401564,
        0.239260 3.007838 5.601563,
        -2.290060 4.990278 -7.198438,
        -0.444340 0.205079 -11.198439,
        1.538099 6.664834 -3.400001,
        -3.554453 0.957039 6.200000,
        -6.015413 1.503919 -1.400001,
        2.563499 3.212918 -3.998438,
        -1.948260 -1.264393 0.200000,
        0.854500 -0.615241 0.801562,
        1.811541 -0.375713 3.800000,
        0.512699 0.273438 -3.598437,
        -1.606460 -0.341802 6.398437,
        0.102539 4.340592 4.599999,
        -5.844780 5.126998 -5.198438,
        0.375980 -0.751961 -1.998438,
        -4.340860 2.529319 -5.598437,
        0.239260 2.050798 3.198438,
        -5.844780 3.417998 -0.401563,
        -2.700220 0.615239 -4.798438,
        -5.092820 3.828158 1.198438,
        -3.930700 6.152398 -5.998438,
        1.674820 0.683599 -3.198438,
        2.290060 4.648479 -0.001562,
        -5.126733 6.357478 -4.600000,
        0.991220 6.630918 0.398438,
        -5.161180 2.187518 -4.398438,
        -5.366261 5.707792 -1.800000,
        1.401381 -0.546881 3.998437,
        2.973660 2.495407 -1.800000,
        0.649420 -1.230481 1.201563,
        0.375980 2.050798 7.598437,
        0.717779 -0.341802 -0.801562,
        0.375980 1.845718 4.401563,
        -2.563500 -1.401114 -1.000000,
        -1.196301 -1.367201 -0.401563,
        -1.059580 -1.230481 -0.401563,
        -5.776420 5.332078 -5.198438,
        -0.170900 -1.025401 -11.998438,
        -4.340860 6.015678 1.598438,
        -2.016620 3.828158 5.598437,
        -5.092820 2.871119 0.398438,
        -6.049860 4.375038 -1.201562,
        -3.862340 4.306679 2.798438,
        -4.409220 2.700487 2.200000,
        -4.477580 4.169958 1.998437,
        -2.187253 5.195358 4.999999,
        1.059580 4.921918 -5.998438,
        -5.605253 1.982439 -0.600000,
        1.196301 4.990278 1.598438,
        -4.409220 6.152398 1.198438,
        -2.870853 3.212918 4.200000,
        -0.170900 -1.845721 3.598437,
        -2.631860 2.495407 -9.000000,
        -0.581060 -0.410161 -10.001563,
        -0.102539 -1.742913 1.400000,
        -3.247100 4.921918 -7.598438,
        -2.153340 4.169958 -8.398438,
        2.631861 5.810598 -3.998438,
        3.349373 4.785198 -2.200001,
        -1.401381 4.955832 5.400001,
        -0.922859 0.683599 8.398437,
        0.649420 0.205079 -3.198438,
        1.845453 0.888679 4.599999,
        0.375980 1.025398 -3.998438,
        1.811541 5.605518 -5.198438,
        -2.495140 0.888679 -4.798438,
        -2.768580 -0.000001 -10.001563,
        -2.768580 -0.820321 -2.798438,
        -4.169693 0.751959 1.000000,
        3.452181 3.349638 -2.001562,
        -3.520540 4.033238 3.598437,
        2.358419 6.015678 -2.801562,
        -1.401381 2.392598 -9.998438,
        -3.930700 -0.546881 -1.201562,
        -4.477580 3.144559 -5.998438,
        -1.948260 5.024192 -7.800001,
        -0.581060 -2.050801 2.001563,
        0.512699 -1.435561 1.601563,
        -4.238053 5.058639 2.599999,
        -2.016620 -1.162121 -2.798438,
        -0.273706 -1.367201 -0.600000,
        -0.581060 -0.205081 -10.001563,
        -5.229540 4.169958 -5.598437,
        0.239260 2.939479 5.201564,
        -0.649420 5.468799 4.798438,
        3.144293 2.597678 -3.000000,
        -3.178741 6.254674 -5.800000,
        -0.478786 1.162119 8.200000,
        -0.786140 5.126998 5.198438,
        -4.067420 6.494199 -2.401563,
        -5.092820 6.015678 -2.001562,
        1.845453 0.273438 2.999999,
        -3.999060 6.254674 -1.400001,
        0.273172 3.623078 5.400001,
        -4.682660 5.912872 -5.800000,
        -2.050533 2.187518 -7.800001,
        -0.102539 1.367199 -4.798438,
        -5.708060 3.007838 -4.798438,
        -5.502980 5.878958 -5.198438,
        -4.204140 2.802758 2.798438,
        -1.059580 -1.982441 1.601563,
        -5.776420 3.896519 -5.198438,
        -3.452180 -0.615241 1.201563,
        -1.127939 -2.221433 2.200000,
        3.042021 4.990278 -2.001562,
        -5.092820 3.247367 1.000000,
        1.127939 3.896519 -5.598437,
        0.375980 1.845718 3.198438,
        -2.973660 2.255878 6.798438,
        -0.649420 1.640638 -5.598437,
        -2.905300 -1.640641 2.001563,
        2.016621 3.896519 0.398438,
        2.426781 1.708999 -3.198438,
        1.674820 6.357478 -4.798438,
        1.196301 0.273438 -0.801562,
        -2.905300 6.562558 -2.001562,
        -4.545940 0.034447 -2.600000,
        -1.811540 1.093759 7.998437,
        -1.743180 5.537158 -7.198438,
        0.581060 3.896519 -5.998438,
        -5.571340 5.332078 0.398438,
        -0.888947 4.033238 -7.000000,
        1.401381 0.683599 0.401563,
        -3.520540 2.460958 2.798438,
        -5.092820 2.255878 -0.401563,
        -5.434620 3.212918 -5.198438,
        0.717779 1.982439 2.798438,
        -5.434620 0.820318 -3.198438,
        -1.743180 -1.811274 -12.200001,
        -6.528380 2.460958 -3.198438,
        2.460693 4.648479 -1.000000,
        -2.973660 2.460958 -6.398438,
        2.084980 0.615239 -1.998438,
        -5.024460 0.273438 -2.798438,
        -2.290060 1.196567 8.200000,
        -1.264660 1.914079 -5.998438,
        -0.170900 5.878958 -6.398438,
        -3.315460 0.615239 -3.998438,
        -0.307619 2.529319 7.598437,
        2.323973 5.195358 -1.000000,
        -3.110380 1.640638 -5.598437,
        1.879900 1.572279 1.598438,
        -2.153340 -1.298841 -2.798438,
        -5.708060 3.691439 -5.198438,
        -0.307619 4.169958 -6.398438,
        0.444340 2.939479 -5.598437,
        -6.118220 4.990278 -2.001562,
        -1.196301 -1.674553 1.000000,
        -0.170900 -1.811274 1.400000,
        0.922859 -0.751961 1.201563,
        -0.581060 5.468799 -6.798438,
        -2.426780 4.785198 5.598437,
        1.059580 6.904359 -3.998438,
        -2.700220 -0.273441 -9.601562,
        0.512699 2.666039 6.401563,
        2.631861 3.623078 -4.398438,
        -2.734133 2.392598 -9.800001,
        -0.820587 -0.341802 -9.800001,
        -0.854500 0.683599 -11.598438,
        0.820053 1.708999 6.999999,
        2.905300 2.939479 -1.601562,
        -0.136986 6.289119 -6.200001,
        -0.512699 -0.341802 -10.401564,
        2.563499 5.878958 -2.801562,
        0.102539 -0.000001 6.398437,
        -1.879900 -1.845721 -10.801563,
        -2.461227 0.751959 8.200000,
        -0.239260 3.144559 -5.998438,
        -0.102539 -1.845721 3.598437,
        -3.862340 3.896519 3.598437,
        1.948259 0.546879 2.398437,
        0.820053 1.298839 3.800000,
        -0.375980 -0.205081 -3.998438,
        0.922859 7.006633 -3.800000,
        -2.597413 1.435558 -9.400001,
        -0.922859 -1.230481 -10.401564,
        2.905300 2.050798 -2.001562,
        -2.631860 4.853559 -7.598438,
        -0.307619 -0.683601 -10.401564,
        -2.016620 -1.332753 4.999999,
        3.315460 2.871119 -2.798438,
        1.845453 3.486359 0.200000,
        -0.717779 3.349638 -6.398438,
        -3.452180 5.195358 3.598437,
        -0.922859 6.528113 -1.000000,
        0.068092 -1.162121 -2.200001,
        -3.383820 -0.820321 4.798438,
        1.401381 5.947318 1.198438,
        1.401381 1.230478 4.801562,
        -4.751020 6.289119 -5.598437,
        -3.930700 2.871119 3.198438,
        -1.913813 1.914079 -10.600000,
        1.879900 5.605518 0.798438,
        -0.239260 -1.025401 -2.798438,
        -3.622813 0.546879 3.400001,
        -3.042020 1.982439 6.798438,
        1.743179 -0.068361 1.601563,
        -3.862340 2.802758 -5.998438,
        0.854500 4.101599 -5.598437,
        -3.247100 1.435558 6.398437,
        -1.127939 -0.136722 6.798438,
        -5.366261 5.912872 -2.200001,
        1.469740 2.597678 -4.398438,
        2.290060 1.093759 -1.601562,
        -6.049860 5.332078 -4.798438,
        -0.512699 0.683599 -4.398438,
        -2.324508 0.751959 7.800000,
        -0.717779 0.478518 -11.598438,
        -2.119428 -1.435561 -10.200001,
        0.170900 6.904359 -5.598437,
        0.444340 0.068358 -3.198438,
        -5.502980 2.802758 -4.798438,
        -6.665100 3.896519 -1.601562,
        -1.264660 -0.205081 6.798438,
        2.426781 1.298839 -2.798438,
        0.136454 4.238318 4.200000,
        -1.640373 0.068358 7.800000,
        3.315460 2.802758 -2.798438,
        -5.639700 5.365993 -5.400001,
        -2.973660 1.127672 4.599999,
        -1.059580 0.034447 7.400001,
        2.529053 5.947318 -4.200001,
        -5.366261 2.119159 -4.398438,
        -4.272500 1.914079 -4.798438,
        1.196301 5.776153 1.400000,
        -1.743180 -1.777361 -12.398438,
        -1.640373 6.494199 -5.800000,
        1.743179 1.435558 0.801562,
        -3.827893 0.478518 2.999999,
        1.538099 5.195358 1.198438,
        -0.205347 -0.273441 -11.400001,
        -2.700220 3.896519 -8.798438,
        -1.196301 0.546879 7.998437,
        -3.042020 -1.230481 -12.398438,
        -2.563500 2.119159 -5.998438,
        -3.042020 3.623078 -7.598438,
        -3.178741 -0.546881 5.198438,
        -4.409220 1.162119 0.801562,
        1.845453 -0.136722 3.800000,
        -0.170900 -1.230481 -0.401563,
        -1.811540 1.470007 -9.000000,
        -3.657260 5.673879 2.798438,
        -1.401381 -1.298841 -0.401563,
        -1.948260 -1.811274 3.800000,
        0.136454 -0.341802 5.800000,
        0.102539 -0.751961 -2.798438,
        2.290060 5.263719 -0.401563,
        0.034180 2.837207 4.200000,
        2.016621 6.186313 -2.200001,
        3.383820 4.511758 -2.798438,
        -2.802493 2.460958 5.400001,
        -3.452180 1.777359 -5.598437,
        -1.606460 4.101599 -8.398438,
        -2.358420 1.503919 -10.798438,
        -5.502980 5.297632 0.599999,
        -1.333019 -0.820321 5.998437,
        -1.503653 6.835998 -5.400001,
        -2.426780 6.494199 -5.198438,
        -0.512699 0.751959 7.998437,
        -1.059580 2.324239 -6.398438,
        1.674820 2.460958 1.198438,
        0.307619 -1.230481 -1.598437,
        0.512699 1.572279 -4.398438,
        1.606461 0.478518 -1.201562,
        -5.161180 6.220757 -2.801562,
        1.264660 0.273438 -3.198438,
        -2.084980 -1.298841 -0.401563,
        -0.444340 -0.410161 6.398437,
        0.991220 0.478518 -0.801562,
        -2.221700 4.477312 -8.200001,
        -0.820587 0.683599 -10.200001,
        1.127939 -0.273441 -1.598437,
        -1.469740 1.401647 -5.400001,
        -2.700220 4.819112 -7.800001,
        1.674820 0.751959 5.198438,
        -0.786140 5.537158 4.798438,
        1.606461 1.093759 0.801562,
        -4.272500 6.084038 -5.998438,
        -5.161180 0.581326 -1.000000,
        -0.136986 -0.341802 -11.000000,
        -6.801820 4.443398 -3.198438,
        -0.444340 -1.435561 -2.798438,
        -1.743180 1.537832 -11.000000,
        -4.887740 5.468799 -5.998438,
        -5.741973 3.759798 -5.000000,
        -0.307619 4.511758 -6.798438,
        -3.520540 6.117952 -6.200001,
        -5.366261 4.853559 -5.598437,
        -1.196301 -2.324241 -1.998438,
        1.025133 5.742238 1.800000,
        1.879900 3.520807 0.200000,
        -0.170900 0.820318 7.998437,
        2.973660 1.845718 -2.798438,
        -3.657260 1.230478 2.398437,
        -0.239260 -1.674553 -11.800000,
        -2.221700 1.503919 -10.798438,
        1.777094 0.341799 3.400001,
        -0.922859 2.016887 -5.800000,
        -0.034180 4.545672 3.800000,
        0.239260 1.777359 7.998437,
        -1.708733 0.888679 -11.400001,
        1.640373 2.255878 1.400000,
        0.341534 3.212918 -5.800000,
        -5.229540 0.341799 -1.601562,
        -2.734133 1.914079 -10.200001,
        0.854500 -1.503922 2.801562,
        0.854500 1.503919 4.401563,
        -2.905300 3.144559 -6.798438,
        1.469740 3.281279 1.998437,
        -1.948260 -0.478521 -3.998438,
        0.649420 -1.572281 2.001563,
        -2.084980 6.699279 -3.998438,
        -5.366261 5.947318 -2.801562,
        0.991220 6.152398 1.198438,
        -3.520540 -0.375713 1.000000,
        2.495140 4.648479 -1.201562,
        0.512699 6.767638 -5.598437,
        -0.375980 -1.777361 3.998437,
        -3.520540 5.058639 3.198438,
        -3.178741 -0.000001 5.998437,
        1.811541 5.537158 0.798438,
        -6.801820 4.819112 -3.000000,
        1.264660 4.101599 2.798438,
        -0.307619 -1.469473 4.599999,
        -6.733460 4.033238 -1.601562,
        -2.358420 -0.136722 6.398437,
        -2.460693 -0.273441 -3.800000,
        0.239260 3.007838 5.998437,
        -3.862340 -0.444073 -2.200001,
        -4.477580 6.528113 -5.000000,
        -4.716573 5.605518 1.800000,
        0.444340 -0.580793 5.400001,
        0.854500 -1.367201 2.001563,
        1.127939 6.289119 -5.598437,
        -5.673613 4.443398 -5.400001,
        -1.469740 1.025398 -11.598438,
        -2.973660 1.572279 3.598437,
        -1.743180 -1.879633 -2.200001,
        -2.016620 2.666039 -9.998438,
        -0.170900 -2.016353 -1.000000,
        0.307619 0.683599 -3.998438,
        -5.913140 1.640638 -1.201562,
        0.341534 -0.546881 -0.600000,
        -0.581060 5.605518 -6.798438,
        -5.981500 5.195358 -4.798438,
        2.836941 2.050798 -2.001562,
        1.298573 -0.136722 1.000000,
        -1.469740 1.503919 -10.798438,
        -2.700220 6.152398 2.398437,
        1.059580 2.050798 2.398437,
        -3.247100 -0.820321 -0.801562,
        -0.512699 2.324239 -5.998438,
        -2.153340 2.529319 -9.998438,
        -6.186580 3.691439 -1.201562,
        1.196301 6.528113 0.200000,
        -1.743180 1.367199 -11.198439,
        1.059580 1.025398 6.398437,
        -1.401381 -2.392601 -0.801562,
        -0.786140 -0.136722 -11.998438,
        0.991220 6.630918 -5.198438,
        -3.520540 -0.751961 1.201563,
        -2.768580 5.365993 -7.000000,
        -4.067420 2.050798 -5.198438,
        0.239260 -1.367201 1.201563,
        -4.409220 3.076199 -5.998438,
        -2.426780 6.015678 -6.398438,
        0.136454 4.101599 4.599999,
        -0.444340 0.683599 7.998437,
        -5.639700 0.444607 -1.800000,
        -0.512699 -1.572281 -11.998438,
        -4.545940 4.101599 -6.398438,
        -1.879900 1.298839 -9.201563,
        -0.888947 -0.273441 6.599999,
        -0.102539 -0.205081 -3.598437,
        -1.059580 5.160913 -7.400001,
        -0.854500 -0.205081 -9.601562,
        -2.973660 -0.034448 -11.800000,
        0.034180 0.307887 6.999999,
        -3.178741 6.630918 -5.198438,
        0.649420 2.666039 2.398437,
        -0.342066 -1.025401 -10.600000,
        0.581060 3.486359 -5.598437,
        -0.102539 -0.478521 5.998437,
        -1.538100 -0.990953 -3.400001,
        1.127939 6.801553 -3.000000,
        -3.862340 0.546879 2.798438,
        -5.024460 5.947318 -2.001562,
        -4.819380 5.537158 -5.998438,
        1.059580 0.068358 -2.798438,
        -2.358420 -1.196033 4.999999,
        -1.811540 3.486359 5.998437,
        0.786140 -0.136722 -0.801562,
        -4.511493 3.691439 2.200000,
        -5.092820 0.820318 -3.198438,
        -0.512699 -2.597681 -0.801562,
        -1.743180 -1.162121 -3.198438,
        0.581060 5.742238 2.398437,
        -3.520540 -0.478521 4.798438,
        -2.016620 1.982439 7.998437,
        1.264660 -0.000001 -1.201562,
        -2.802493 3.759798 -8.600000,
        -2.700220 1.777359 -10.398438,
        -2.050533 6.630918 -4.200001,
        -0.854500 0.751959 -4.798438,
        2.495140 1.503919 -3.198438,
        1.401381 3.623078 2.398437,
        -3.622813 6.357478 -1.000000,
        0.239260 0.341799 -3.598437,
        -0.649420 2.734399 -6.398438,
        -2.358420 -1.435561 1.201563,
        -1.333019 0.546879 7.998437,
        0.170900 3.007838 5.998437,
        -1.094027 1.503919 -10.200001,
        -3.896253 -0.478521 2.999999,
        -4.409220 0.068358 1.201563,
        -3.178741 -0.683601 4.798438,
        -2.939748 5.400438 -7.000000,
        0.717779 4.238318 3.198438,
        1.811541 1.025398 -1.201562,
        -2.563500 2.255878 -6.398438,
        -2.016620 1.708999 -8.801563,
        -2.768580 0.478518 6.798438,
        0.239260 4.067152 3.800000,
        1.127939 6.425838 0.798438,
        -3.793980 -0.615241 -1.598437,
        -2.187253 -0.410161 -3.800000,
        -1.743180 5.058639 5.198438,
        -2.495140 0.546879 -4.398438,
        -0.649420 -0.273441 6.398437,
        -4.751020 5.605518 -5.998438,
        -1.948260 5.947318 3.598437,
        0.239260 -0.136722 -3.198438,
        1.333019 6.323033 -1.400001,
        -6.460020 5.263719 -3.998438,
        1.435293 3.759798 2.599999,
        -1.572013 -1.777361 -11.800000,
        -2.563500 6.357478 -5.598437,
        -4.204140 5.263719 -6.398438,
        1.743179 3.691439 -5.198438,
        -2.084980 6.562558 -4.798438,
        -6.460020 4.169958 -4.398438,
        -2.836940 4.580118 5.598437,
        -0.102539 5.468799 -6.798438,
        0.307619 6.767638 -2.401563,
        3.007574 2.666039 -1.800000,
        0.581060 2.187518 6.798438,
        -3.042020 2.495407 3.400001,
        -0.375980 2.221432 8.200000,
        -1.401381 0.273438 -4.798438,
        -1.674820 6.494199 -1.601562,
        0.512699 2.324239 5.201564,
        -0.717779 -1.709002 1.201563,
        -2.358420 0.888679 -9.201563,
        -3.247100 -0.957041 4.398437,
        1.606461 6.220757 -2.001562,
        -0.512699 -1.845721 -1.998438,
        1.777094 0.751959 -3.000000,
        -1.538100 -0.957041 5.598437,
        -5.639700 4.990278 -5.598437,
        -1.948260 5.195358 -7.198438,
        -0.717779 -1.640641 0.801562,
        1.948259 5.844512 -5.000000,
        -4.340860 0.273438 -3.198438,
        0.854500 3.964878 -5.598437,
        -2.700220 -1.845721 -11.998438,
        -2.973660 2.666039 3.598437,
        -0.239260 1.982439 -5.598437,
        -1.606460 2.392598 -10.398438,
        -1.435291 0.273438 -4.600000,
        -2.973660 5.400438 4.398437,
        -0.239260 -1.845721 -0.801562,
        -0.102539 6.015678 2.398437,
        -2.665773 5.673879 4.200000,
        0.581060 -1.640641 3.198438,
        0.102539 2.050798 7.998437,
        0.649420 5.605518 -5.998438,
        -3.213188 6.357478 -0.200001,
        -2.700220 3.828158 -8.798438,
        0.444340 6.015678 -5.998438,
        1.059580 2.802758 1.998437,
        -3.862340 6.357478 1.198438,
        -1.811540 4.955832 -7.800001,
        -2.905300 5.058639 -7.198438,
        -2.256147 5.400438 -6.600000,
        2.016621 6.015678 -4.798438,
        -3.315460 4.990278 3.598437,
        0.034180 -0.683601 5.598437,
        -1.059580 -1.162121 -3.198438,
        1.196301 4.648479 1.598438,
        -0.068626 -1.982441 2.999999,
        -0.786140 7.109439 -4.398438,
        -1.059580 2.939479 -6.398438,
        -4.990013 5.878958 -1.800000,
        0.102539 3.007838 -5.998438,
        -0.922859 -1.162121 5.198438,
        1.401381 2.187518 -4.398438,
        0.717779 6.801553 -5.400001,
        -4.956100 6.528113 -3.400001,
        -2.016620 1.914079 -10.398438,
        2.631861 5.878958 -2.801562,
        -4.921653 3.281279 1.400000,
        -2.221700 4.853559 -7.598438,
        -2.495140 2.939479 5.998437,
        -6.118220 2.939479 -4.398438,
        0.786140 -1.025401 1.201563,
        -4.545940 1.503919 -4.398438,
        2.905300 1.982439 -2.001562,
        -3.110380 -0.205081 -10.801563,
        -3.417733 4.169958 3.800000,
        0.375980 -1.640641 1.601563,
        1.811541 2.666039 -4.398438,
        -2.084980 1.982439 -8.401564,
        -0.752226 0.820318 -11.000000,
        -1.538100 0.239527 8.200000,
        0.991220 2.529319 1.998437,
        -1.811540 -1.674553 -0.600000,
        0.854500 7.041078 -3.601562,
        0.170900 5.332078 2.798438,
        1.059580 -0.751961 3.998437,
        -1.469740 -1.503922 -10.401564,
        -3.110380 -1.572281 2.798438,
        -0.991220 1.162119 -5.198438,
        0.854500 0.957039 -3.598437,
        2.221701 4.375038 -0.001562,
        1.401381 0.888679 5.598437,
        1.948259 0.820318 -1.201562,
        -0.786140 2.871119 7.198438,
        -2.426780 -1.332753 -1.800000,
        -2.221700 5.810598 3.598437,
        -0.752226 4.375038 -7.000000,
        -1.538100 3.486359 6.398437,
        -0.854500 0.751959 -10.401564,
        -3.042020 2.119159 3.198438,
        0.375980 6.767638 -2.401563,
        -2.495140 1.708999 -10.798438,
        0.717779 6.904359 -2.801562,
        1.606461 1.230478 0.401563,
        -3.999060 5.981233 -6.200001,
        -4.272500 6.049592 1.400000,
        -4.477580 0.273438 -3.198438,
        0.512699 1.025398 7.198438,
        -3.520540 -0.170633 -0.200001,
        -4.921653 3.554718 1.800000,
        -1.743180 -1.572281 -0.401563,
        -2.665773 -1.572281 1.800000,
        -6.083773 1.708999 -1.400001,
        1.333019 6.494199 -2.001562,
        -2.905300 -1.298841 3.998437,
        -2.358420 3.212918 -9.598438,
        -4.545940 2.392598 -5.198438,
        0.512699 1.674552 3.800000,
        -1.674820 3.007838 6.798438,
        -2.870853 3.486359 -7.800001,
        2.358419 6.186313 -3.400001,
        -1.811540 1.503919 -5.598437,
        0.649420 5.058639 -5.998438,
        -4.409220 6.220757 -5.598437,
        -3.691173 0.478518 3.400001,
        -1.127939 3.554718 6.798438,
        -1.401381 -1.435561 -2.798438,
        -0.512699 -1.914081 -1.998438,
        -1.333019 -1.640641 1.201563,
        -2.153340 -0.273441 -12.398438,
        -4.579853 1.572279 1.000000,
        -3.452180 0.068358 5.598437,
        -5.571340 4.990278 1.198438,
        -4.477580 1.093759 -3.998438,
        -6.391660 3.212918 -1.201562,
        -1.059580 5.981233 2.999999,
        0.034180 -1.230481 -1.998438,
        -4.511493 4.785198 2.200000,
        -1.469740 2.187518 -8.801563,
        1.811541 3.896519 -5.198438,
        -5.639700 2.050798 -0.401563,
        -3.725620 0.649152 2.999999,
        1.674820 1.880167 -0.600000,
        1.401381 0.068358 4.798438,
        0.991220 1.982439 6.798438,
        -3.178741 -0.751961 0.801562,
        0.922859 2.734399 -5.198438,
        -1.469740 6.528113 -5.800000,
        -2.631860 -1.230481 -10.401564,
        -3.793980 1.572279 -5.198438,
        -0.786140 -2.529321 -1.198438,
        -1.196301 0.136719 7.998437,
        -0.375980 0.478518 7.598437,
        -1.572013 -2.324241 -1.000000,
        -1.401381 2.460958 -9.998438,
        -2.221700 -1.162121 -9.601562,
        1.264660 1.162119 5.998437,
        -6.015413 1.435558 -1.400001,
        -0.512699 -1.709002 -11.998438,
        0.444340 -0.478521 5.598437,
        -0.307619 2.153072 8.200000,
        2.016621 2.734399 -4.398438,
        -4.716573 2.392598 1.000000,
        0.854500 3.759798 3.198438,
        -5.741973 0.683599 -2.200001,
        -0.034180 2.734399 -5.998438,
        -0.444340 6.869914 -2.200001,
        1.196301 3.486359 3.198438,
        1.913813 1.503919 1.800000,
        1.196301 6.630918 -2.801562,
        3.042021 1.845718 -2.001562,
        0.512699 -0.546881 -1.998438,
        -6.460020 2.119159 -3.198438,
        0.820053 0.205079 0.200000,
        -1.743180 -0.410161 6.398437,
        0.991220 6.528113 -0.600000,
        2.153339 5.502712 -1.000000,
        -2.426780 -1.367201 -1.598437,
        -4.614300 2.187518 -4.798438,
        -0.034180 6.494199 1.598438,
        0.512699 1.982439 3.198438,
        -0.239260 -0.273441 -11.998438,
        -6.220493 5.605518 -3.800000,
        -0.991220 -2.392601 -0.801562,
        0.991220 4.648479 -5.998438,
        -5.263453 5.400438 -5.800000,
        -5.844780 2.460958 -3.998438,
        0.170900 2.426512 4.999999,
        -2.153340 0.444607 -4.600000,
        -0.307619 -1.709002 -11.598438,
        -2.529053 1.230478 -9.400001,
        -3.247100 1.332752 2.999999,
        -0.342066 -1.162121 -0.200001,
        2.290060 3.417998 -0.801562,
        1.264660 1.503919 -3.598437,
        -1.196301 -2.666041 -1.198438,
        -6.357213 2.529319 -3.800000,
        -4.204140 3.554718 3.198438,
        0.307619 2.734399 6.798438,
        -4.614300 1.777359 -0.001562,
        -0.717779 7.041078 -2.801562,
        -1.196301 1.162119 -5.198438,
        -5.639700 1.572279 -0.801562,
        -4.648213 6.289119 -2.600000,
        -6.391660 3.828158 -4.398438,
        2.700220 1.640638 -2.001562,
        0.375980 -0.444073 -3.000000,
        -4.204140 -0.375713 2.200000,
        -2.973660 -1.298841 1.601563,
        -3.725620 4.033238 3.598437,
        1.777094 2.460958 -4.200001,
        0.034180 -1.025401 -10.801563,
        -1.127939 2.050798 -5.998438,
        -0.683867 0.068358 7.800000,
        -0.102539 1.298839 8.398437,
        0.649420 -1.230481 3.998437,
        -0.512699 -1.298841 -2.798438,
        -2.016620 -1.230481 5.198438,
        -2.255613 2.529319 6.999999,
        1.196301 4.990278 -5.598437,
        -0.136986 2.324239 4.599999,
        -3.588900 3.076199 3.598437,
        -5.502980 5.468799 0.398438,
        -4.956100 3.725352 1.800000,
        1.948259 1.298839 -1.201562,
        -4.409220 5.263719 2.398437,
        3.417734 3.964878 -3.400001,
        0.581060 1.572279 7.198438,
        0.239260 2.529319 6.798438,
        -3.110380 6.835998 -4.798438,
        -5.708060 4.819112 1.000000,
        -4.956100 1.503919 -3.998438,
        2.016621 1.503919 -0.801562,
        -0.991220 -1.230481 -0.401563,
        -0.581060 1.162119 -5.198438,
        -1.366932 4.990278 5.400001,
        -1.059580 2.221432 8.200000,
        -3.212653 1.230478 3.400001,
        -1.674820 6.699279 -2.001562,
        -2.563500 2.392598 -6.398438,
        1.879900 2.255878 -0.401563,
        2.836941 3.212918 -3.998438,
        -1.264660 3.828158 -7.598438,
        -5.502980 1.572279 -0.801562,
        1.264660 0.923127 -3.400001,
        -2.255613 0.068358 6.999999,
        -1.674820 6.391393 -1.400001,
        -4.340860 -0.136722 -2.398438,
        2.426781 2.050798 -3.598437,
        -4.272500 2.837207 2.599999,
        0.581060 3.144559 -5.598437,
        2.290060 4.716838 -5.198438,
        -2.973660 -0.683601 -10.401564,
        -1.743180 6.733193 -5.400001,
        -1.196301 0.888679 -9.601562,
        -1.127939 -1.025401 -3.598437,
        -4.545940 0.478518 -3.198438,
        -4.784933 4.580118 -6.200001,
        -1.469740 1.708999 -5.598437,
        1.059580 -1.162121 2.001563,
        -4.135780 -0.000001 -2.798438,
        -0.444340 5.332078 4.398437,
        -4.101333 0.820318 0.599999,
        -2.358420 3.007838 5.998437,
        -0.649420 -1.640641 4.398437,
        -1.435827 1.093759 -9.400001,
        -1.469740 3.417998 6.798438,
        -1.674820 -1.674553 -11.400001,
        -3.691173 3.691439 -6.600000,
        -2.563500 5.195358 -7.198438,
        -3.896253 0.478518 -0.200001,
        0.375980 0.615239 7.998437,
        3.042021 3.417998 -3.998438,
        -1.538100 4.887472 -7.800001,
        -3.383820 -0.341802 5.198438,
        -4.819380 2.597678 -5.198438,
        -4.751020 2.939479 1.998437,
        -1.811540 5.537158 4.798438,
        1.469740 -0.410161 1.601563,
        -3.212653 4.990278 -7.400001,
        0.786140 -0.751961 -1.598437,
        3.315460 2.734399 -2.001562,
        -2.426780 -1.947993 -11.800000,
        -2.358420 1.435558 -10.798438,
        -4.887740 3.657527 -5.800000,
        -4.409220 0.068358 1.598438,
        0.854500 1.025398 -3.598437,
        -3.657260 -0.410161 1.201563,
        -1.127939 1.435558 -10.398438,
        -0.854500 4.990278 -7.198438,
        -4.819380 6.084038 0.398438,
        0.922859 6.767638 -5.198438,
        -2.426780 0.341799 7.598437,
        -0.444340 -1.230481 -2.798438,
        -0.922859 -1.367201 4.798438,
        1.264660 0.068358 5.598437,
        -2.016620 0.820318 -5.198438,
        -2.084980 3.349638 -9.598438,
        -3.588900 -0.820321 1.201563,
        -6.015413 4.443398 -5.000000,
        -4.204140 4.375038 -6.798438,
        -5.776420 5.195358 0.001562,
        1.161854 0.546879 5.800000,
        -2.290060 -0.341802 -3.998438,
        -1.538100 3.417998 -9.198439,
        -0.512699 5.332078 -6.798438,
        -5.571340 3.486359 0.398438,
        0.102539 5.058639 3.198438,
        -3.657260 5.810598 2.398437,
        -1.333019 2.939479 -6.798438,
        -5.981500 5.263719 -4.798438,
        -4.272500 -0.341802 -1.201562,
        -2.939213 3.349638 5.400001,
        -3.075933 4.990278 4.200000,
        -1.333019 7.177798 -3.998438,
        0.922859 1.708999 4.801562,
        -0.854500 2.734399 7.598437,
        -3.452180 5.947318 2.398437,
        -6.186580 4.648479 -1.201562,
        -5.708060 5.332078 0.398438,
        1.708733 1.298839 1.000000,
        -2.016620 -0.546881 -3.998438,
        -0.034180 5.468799 3.198438,
        -4.135780 2.324239 1.998437,
        -3.691173 0.751959 4.999999,
        -1.743180 1.162119 -11.198439,
        -1.059580 -1.127673 5.400001,
        2.358419 3.212918 -4.398438,
        0.034180 -1.469473 4.200000,
        -0.854500 -1.435561 -2.798438,
        -1.333019 3.520272 6.599999,
        -1.948260 0.546879 -9.601562,
        -4.135780 0.615239 -0.401563,
        -2.221700 1.572279 7.998437,
        2.905300 4.921918 -4.398438,
        0.717779 -0.922593 4.599999,
        -3.042020 -0.546881 5.198438,
        -2.495140 -1.982441 2.398437,
        -3.691173 0.068358 0.200000,
        0.136454 6.699279 -0.200001,
        -0.512699 0.205079 -10.801563,
        -1.811540 -0.751961 5.998437,
        -2.426780 6.528113 -2.600000,
        -2.700220 2.050798 -9.998438,
        2.973660 2.392598 -2.001562,
        -4.135780 6.425838 -2.401563,
        -3.725620 2.460958 2.798438,
        -0.102539 1.093759 -4.398438,
        -5.913140 3.076199 -0.801562,
        -2.700220 5.878958 3.598437,
        -6.528380 3.007838 -3.998438,
        -2.153340 -1.503922 -2.398438,
        -4.340860 3.896519 2.398437,
        -3.212653 1.025398 6.599999,
        -3.247100 0.957039 4.801562,
        0.409893 0.546879 7.800000,
        -2.016620 4.443398 -8.398438,
        -0.034180 6.630918 -2.001562,
        1.538099 2.734399 -4.398438,
        -5.502980 2.392598 -4.398438,
        -4.614300 6.186313 -0.600000,
        0.341534 4.375038 -6.200001,
        -2.187253 3.076199 6.599999,
        -2.631860 2.939479 -9.598438,
        0.444340 4.648479 -5.998438,
        -3.588900 3.486359 3.998437,
        -0.957306 3.828158 -7.000000,
        -1.333019 -1.298841 -0.401563,
        -2.221700 5.537158 4.398437,
        0.649420 0.820318 -3.598437,
        0.512699 1.162119 7.998437,
        -1.264660 1.982439 -5.998438,
        -1.777093 -0.820321 5.800000,
        0.239260 6.323033 1.800000,
        -2.768580 1.025398 -4.798438,
        -1.948260 -2.153073 2.599999,
        -1.469740 -0.615241 -9.601562,
        -4.682660 4.033238 -5.998438,
        -3.110380 3.349638 -6.798438,
        -5.161180 5.332078 -5.998438,
        0.307619 -1.435561 3.998437,
        -1.127939 1.948527 -5.800000,
        1.538099 0.820318 2.798438,
        0.991220 -0.205081 0.801562,
        2.939213 5.126998 -3.800000,
        -3.793980 0.273438 -3.598437,
        -3.657260 -0.546881 -1.998438,
        -5.708060 4.511758 1.198438,
        1.948259 0.410159 2.398437,
        -2.973660 -0.683601 -12.398438,
        1.538099 1.162119 -3.198438,
        2.973660 2.460958 -2.001562,
        -6.460020 2.529319 -3.598437,
        -5.297900 2.597678 0.398438,
        0.649420 0.205079 5.998437,
        -2.700220 6.220757 -5.598437,
        1.127939 -0.478521 1.201563,
        0.649420 3.281279 -5.598437,
        -4.067420 0.341799 2.798438,
        -3.725620 5.468799 -6.798438,
        -3.315460 3.417998 -6.798438,
        0.444340 4.716838 2.398437,
        -1.948260 0.717512 -11.400001,
        -4.067420 0.581326 1.000000,
        -5.776420 5.537158 -5.198438,
        0.444340 1.982439 7.198438,
        -1.127939 -1.709002 4.798438,
        0.307619 5.981233 2.200000,
        -6.220493 1.708999 -3.000000,
        1.572014 2.529319 1.400000,
        -1.264660 6.289119 -6.398438,
        -3.793980 -1.059313 3.800000,
        -0.102539 1.435558 -5.198438,
        -1.503653 4.101599 5.800000,
        0.170900 -1.709002 1.601563,
        1.127939 1.708999 -3.998438,
        -4.614300 0.068358 -2.798438,
        -2.084980 6.630918 -2.801562,
        -3.999060 0.820318 2.398437,
        1.606461 1.743447 -0.200001,
        -2.426780 -1.298841 0.801562,
        -2.358420 -0.410161 5.998437,
        -1.333019 6.459754 -0.200001,
        0.922859 1.982439 5.601563,
        -0.170900 -1.572281 -11.998438,
        -5.639700 2.871119 -4.398438,
        -2.802493 3.623078 -8.600000,
        -5.844780 2.734399 -0.801562,
        0.649420 1.230478 -3.998438,
        -1.538100 5.912872 4.200000,
        -1.879900 1.914079 -5.998438,
        -5.024460 3.110647 1.000000,
        1.298573 1.298839 -0.200001,
        0.170900 -0.546881 -3.198438,
        2.084980 5.400438 0.398438,
        -0.649420 -0.957041 5.598437,
        -1.333019 -1.709002 4.398437,
        0.512699 -0.820321 -1.598437,
        2.153339 1.298839 -3.198438,
        0.375980 2.187518 3.198438,
        -5.776420 3.281279 -0.401563,
        1.777094 5.468799 1.000000,
        -2.016620 5.981233 3.400001,
        -1.606460 -1.435561 -10.401564,
        -1.059580 1.982439 8.398437,
        0.375980 1.230478 -4.398438,
        -1.538100 0.683599 -4.798438,
        1.264660 4.375038 -5.598437,
        0.649420 -0.238993 -3.000000,
        -3.520540 3.417998 -6.398438,
        -0.786140 -1.709002 -10.801563,
        -1.196301 5.639432 4.599999,
        -0.102539 6.357478 -5.998438,
        1.264660 1.093759 -3.598437,
        -2.084980 1.093759 7.998437,
        -0.000267 -0.820321 5.400001,
        -2.358420 3.246832 -9.400001,
        -2.939213 5.605518 3.800000,
        -6.665100 4.306679 -3.998438,
        3.042021 4.648479 -3.998438,
        -2.153340 6.459754 0.200000,
        -2.700220 5.263719 4.398437,
        1.333019 4.306679 1.598438,
        -3.007573 1.093759 4.599999,
        3.178740 4.990278 -2.798438,
        1.879900 5.537158 0.798438,
        2.665773 2.050798 -1.400001,
        1.811541 0.273438 4.798438,
        1.606461 1.743447 -0.600000,
        -1.674820 4.990278 -7.598438,
        1.196301 3.554718 3.198438,
        -2.905300 3.828158 5.598437,
        1.401381 0.957039 2.798438,
        -4.477580 1.503919 -4.398438,
        -0.102539 -0.341802 -3.598437,
        -1.879900 -1.435561 0.801562,
        3.110380 4.375038 -1.601562,
        -3.042020 6.357478 -5.598437,
        1.025133 2.734399 -5.000000,
        -2.836940 -0.615241 -12.398438,
        -4.545940 3.828158 1.998437,
        -2.426780 -1.367201 4.398437,
        -2.563500 -0.820321 5.598437,
        -1.845987 -1.914081 -11.000000,
        -4.887740 5.571073 1.400000,
        0.307619 -1.230481 0.801562,
        -6.357213 4.238318 -4.600000,
        0.854500 0.102807 5.800000,
        -5.366261 0.615239 -1.201562,
        -0.512699 5.912872 -6.600000,
        2.495140 5.195358 -4.798438,
        -1.059580 6.699279 0.001562,
        1.401381 6.425838 -5.198438,
        -2.939213 0.410159 -10.600000,
        1.230213 3.964878 2.999999,
        1.127939 3.007838 -5.198438,
        0.034180 4.716838 5.598437,
        -0.375980 -1.640641 -0.801562,
        -2.358420 -1.162121 5.198438,
        -4.545940 1.572279 -4.398438,
        -0.170900 4.887472 4.200000,
        -0.649420 -1.435561 -10.401564,
        -4.956100 6.357478 -2.801562,
        -3.383820 1.298839 -5.198438,
        0.786140 6.664834 0.200000,
        -1.674820 0.888679 -9.201563,
        -2.563500 -1.503922 -12.398438,
        -5.434620 5.947318 -5.198438,
        1.025133 2.734399 2.200000,
        -3.042020 4.169958 3.998437,
        -0.854500 -2.016353 2.999999,
        -1.811540 -0.478521 6.398437,
        -2.426780 0.751959 -4.798438,
        -5.024460 6.459754 -3.000000,
        -0.307619 6.049592 2.599999,
        -5.776420 1.298839 -1.201562,
        -0.239260 1.914079 -5.198438,
        -1.025131 0.615239 8.200000,
        -6.870180 3.828158 -3.598437,
        0.717779 6.494199 -0.798438,
        -0.854500 -2.050801 2.401563,
        2.870853 5.605518 -2.200001,
        2.358419 1.298839 -1.201562,
        -2.939213 1.708999 5.400001,
        -3.793980 0.888679 5.998437,
        0.581060 1.572279 -4.398438,
        1.538099 6.254674 -1.000000,
        -1.059580 1.982439 -5.998438,
        2.016621 6.084038 -4.798438,
        -0.717779 1.162119 -5.198438,
        -2.153340 6.254674 -0.600000,
        -1.743180 -1.777361 -12.001563,
        -5.468534 2.734399 -0.200001,
        -2.700220 1.401113 -10.600000,
        -0.547146 -2.324241 -1.800000,
        0.512699 5.947318 -5.998438,
        -4.204140 6.664834 -3.400001,
        2.700220 2.768847 -3.800000,
        1.503653 4.580118 -5.400001,
        -2.563500 1.982439 7.198438,
        0.375980 1.503919 -4.398438,
        -5.571340 0.751959 -2.798438,
        2.700220 3.691439 -4.398438,
        3.178740 4.648479 -3.598437,
        -4.682660 1.640638 -0.401563,
        -0.170900 5.537158 3.198438,
        -3.725620 1.093759 -4.798438,
        1.401381 0.888679 -0.801562,
        -0.786140 2.392598 -5.998438,
        -2.358420 2.768312 -9.800001,
        2.973660 3.007838 -3.598437,
        -3.725620 1.572279 1.998437,
        0.034180 -0.888681 -2.798438,
        -2.973660 -1.777361 -11.198439,
        0.854500 3.212918 3.198438,
        -3.930700 0.068358 -0.801562,
        0.786140 1.982439 2.798438,
        -1.469740 -1.572281 0.801562,
        -1.264660 6.425838 -5.998438,
        -1.059580 -1.777361 3.998437,
        -5.981500 4.580118 -0.401563,
        1.743179 5.878958 0.798438,
        -4.545940 -0.170633 -2.200001,
        0.444340 3.212918 -5.598437,
        -3.862340 3.759798 -6.398438,
        -0.649420 0.273438 -11.998438,
        -2.084980 1.708999 -5.598437,
        -1.538100 5.639432 4.599999,
        -0.922859 -1.093761 -3.198438,
        1.333019 1.640638 -3.998438,
        0.649420 4.033238 3.598437,
        -3.657260 0.785872 4.999999,
        -2.905300 -0.854233 4.999999,
        0.991220 6.699279 -5.198438,
        -2.734133 0.410159 6.999999,
        -3.178741 0.273438 5.998437,
        -0.512699 6.152398 2.398437,
        -2.358420 5.468799 -6.798438,
        -4.272500 2.871119 -5.998438,
        0.478252 1.298839 7.800000,
        1.879900 3.144559 -4.398438,
        -2.221700 -1.196033 0.599999,
        -1.059580 -1.367201 -0.401563,
        -1.948260 5.810598 -6.398438,
        -3.178741 4.853559 -7.598438,
        -4.819380 3.349638 -5.598437,
        -0.375980 0.888679 7.998437,
        -1.606460 1.982439 -8.801563,
        -0.683867 3.691439 -6.600000,
        -4.409220 6.015678 -5.998438,
        -0.991220 0.205079 -4.398438,
        2.426781 2.187518 -0.801562,
        -3.110380 2.871119 -6.398438,
        -0.375980 5.742238 3.198438,
        1.777094 1.982439 1.400000,
        -0.342066 -0.615241 5.800000,
        1.264660 2.905567 1.800000,
        1.196301 -0.068361 0.801562,
        1.743179 3.486359 0.798438,
        2.495140 2.529319 -3.998438,
        -0.034180 -1.845721 3.198438,
        -0.854500 5.742238 4.398437,
        -1.879900 -1.640641 1.201563,
        -5.981500 5.332078 -4.798438,
        -2.153340 3.691439 -8.798438,
        -1.469740 6.904359 -2.801562,
        0.034180 4.785198 5.201564,
        -3.383820 0.957039 -4.798438,
        0.170900 4.443398 5.201564,
        -5.776420 1.982439 -3.998438,
        -0.170900 4.614567 -6.600000,
        -2.631860 2.871119 -9.598438,
        -2.084980 0.683599 -11.598438,
        -0.649420 -1.162121 -3.198438,
        1.127939 5.707792 -5.800000,
        2.358419 2.871119 -3.998438,
        1.777094 6.084038 -1.000000,
        1.606461 4.580118 1.198438,
        0.307619 4.477312 5.400001,
        1.606461 6.084038 0.398438,
        -4.751020 0.615239 -3.198438,
        -3.930700 6.152398 1.598438,
        -4.272500 0.751959 1.201563,
        0.307619 -0.683601 5.198438,
        -2.426780 5.912872 3.400001,
        -4.340860 6.323033 -2.200001,
        0.717779 5.537158 2.398437,
        -1.811540 1.845718 -5.998438,
        -0.854500 0.136719 -10.001563,
        -2.358420 3.076199 5.998437,
        0.512699 -0.068361 -3.198438,
        0.102539 0.751959 7.998437,
        -5.092820 0.307887 -1.400001,
        0.170900 3.896519 5.598437,
        -2.631860 0.820318 -4.798438,
        1.435293 5.332078 1.400000,
        -0.000267 4.648479 4.999999,
        -3.315460 -1.093761 3.998437,
        -4.614300 2.734399 1.998437,
        2.084980 2.529319 -0.801562,
        -5.161180 2.255878 -0.401563,
        1.264660 6.289119 0.798438,
        -4.819380 0.888679 -0.401563,
        0.922859 0.751959 6.398437,
        -4.477580 2.802758 2.398437,
        -1.811540 1.811807 -8.600000,
        -3.452180 -0.990953 1.400000,
        -4.477580 1.128207 1.000000,
        0.991220 2.597678 -4.798438,
        1.127939 1.572279 2.798438,
        -4.545940 2.016887 1.400000,
        -3.042020 0.410159 6.798438,
        -3.657260 6.459754 -2.200001,
        -2.768580 -0.170633 6.200000,
        -1.401381 3.759798 -8.398438,
        -1.777093 0.410159 -11.800000,
        -0.170900 6.084038 2.398437,
        1.264660 4.853559 1.598438,
        0.786140 -1.162121 3.998437,
        0.922859 2.734399 2.398437,
        -0.717779 5.468799 -7.198438,
        0.102539 -0.888681 -2.798438,
        -2.905300 6.323033 -1.400001,
        1.127939 6.459754 -0.600000,
        0.444340 -0.957041 -1.201562,
        -0.581060 -0.478521 -12.398438,
        2.426781 3.007838 -3.998438,
        0.991220 0.615239 5.998437,
        -3.588900 -1.093761 2.001563,
        0.034180 6.220757 1.998437,
        -1.196301 2.802758 7.198438,
        2.495140 5.673879 -4.398438,
        -0.512699 3.964878 -6.398438,
        -4.409220 5.673879 -6.398438,
        1.777094 0.410159 3.400001,
        -0.136986 4.716838 3.800000,
        -1.401381 -1.093761 5.198438,
        -3.042020 0.273438 6.398437,
        0.375980 2.050798 -5.198438,
        -0.205347 4.990278 4.200000,
        0.820053 2.392598 6.599999,
        1.674820 0.854767 5.400001,
        -1.333019 -0.683601 5.998437,
        2.426781 5.400438 -1.201562,
        -3.110380 -1.025401 -11.998438,
        -0.922859 4.443398 -7.598438,
        1.606461 3.623078 -5.198438,
        1.127939 5.673879 1.598438,
        0.581060 1.298839 7.198438,
        -2.323973 1.982439 -8.600000,
        -2.221700 1.914079 -10.398438,
        -5.981500 3.964878 -0.801562,
        0.136454 3.144559 4.599999,
        0.649420 1.708999 -4.398438,
        -1.196301 3.144559 -6.798438,
        -2.905300 0.683599 6.798438,
        -1.879900 2.666039 -9.998438,
        -0.581060 5.912872 -6.600000,
        -1.811540 2.085247 -6.600000,
        2.084980 3.349638 -4.398438,
        -5.571340 1.230478 -3.598437,
        -0.649420 6.699279 0.001562,
        -4.545940 0.683599 -0.401563,
        -3.793980 5.947318 -6.398438,
        -4.067420 3.896519 -6.398438,
        -1.743180 1.914079 -5.998438,
        -5.639700 5.468799 -5.198438,
        -2.153340 1.162119 7.998437,
        -1.401381 2.324239 7.998437,
        0.034180 -1.640641 -1.598437,
        0.649420 7.006633 -3.400001,
        -3.554453 1.503919 2.599999,
        1.743179 4.853559 1.198438,
        -2.836940 6.630918 -2.801562,
        -5.229540 3.759798 -5.598437,
        -2.084980 -1.640641 3.998437,
        2.973660 2.734399 -1.601562,
        -4.409220 2.392598 1.998437,
        -2.768580 6.425838 -2.001562,
        -0.102539 -0.136722 6.398437,
        -2.836940 6.152398 -5.998438,
        1.469740 0.239527 -2.200001,
        -4.169693 1.982439 1.800000,
        -1.435827 3.281279 -9.000000,
        -1.059580 -0.136722 6.798438,
        2.836941 2.871119 -3.598437,
        -0.375980 1.640638 -5.198438,
        0.546614 -0.273441 -0.600000,
        -3.247100 4.238318 -7.598438,
        -2.495140 5.024192 -7.400001,
        -3.315460 0.341799 -3.998438,
        -5.605253 5.810598 -2.200001,
        -4.477580 0.136719 -2.798438,
        -3.178741 -1.435561 3.598437,
        -3.520540 6.152398 -5.998438,
        -1.435827 2.187518 -9.000000,
        1.606461 0.751959 2.798438,
        -6.049860 4.716838 -4.798438,
        1.333019 6.289119 -5.198438,
        0.581060 -0.957041 -1.598437,
        -0.649420 4.238318 -6.798438,
        -6.152133 3.896519 -1.000000,
        0.717779 1.435558 4.401563,
        -4.169693 -0.478521 2.200000,
        0.922859 -0.068361 -2.798438,
        0.307619 2.939479 -5.598437,
        -5.708060 5.981233 -3.000000,
        -3.520540 3.349638 -6.398438,
        1.777094 1.435558 1.000000,
        -1.127939 2.768312 7.400001,
        -3.554453 -0.273441 1.000000,
        1.708733 3.007838 1.000000,
        -1.333019 -1.264393 0.200000,
        -5.605253 5.332078 -0.600000,
        -2.973660 3.349638 3.998437,
        -0.068626 5.468799 -6.600000,
        0.375980 4.306679 3.598437,
        -3.588900 -1.025401 2.001563,
        1.298573 1.298839 -0.600000,
        1.264660 -0.136722 0.801562,
        1.333019 -0.615241 1.601563,
        -2.290060 1.982439 -5.998438,
        -3.862340 0.068358 1.201563,
        1.127939 6.289119 1.198438,
        -3.862340 4.033238 3.198438,
        -3.793980 -0.478521 -1.998438,
        -5.639700 1.777359 -3.998438,
        -3.793980 -1.025401 3.601563,
        -3.315460 -0.580793 -2.600000,
        -2.631860 -0.410161 -9.601562,
        -0.922859 0.581326 8.200000,
        0.444340 2.187518 5.201564,
        -4.648213 0.410159 1.400000,
        1.333019 2.016887 -4.200001,
        -0.307619 1.093759 -4.798438,
        2.495140 2.050798 -3.598437,
        -2.631860 6.391393 -1.800000,
        -1.743180 7.074994 -3.800000,
        0.102539 1.640638 8.398437,
        -0.000267 2.734399 4.599999,
        -3.178741 0.478518 5.998437,
        -6.391660 4.169958 -4.398438,
        -0.444340 6.220757 -6.398438,
        -5.502980 3.759798 0.798438,
        -2.563500 -0.888681 5.598437,
        1.811541 3.623078 -4.798438,
        -0.786140 2.460958 -5.998438,
        0.375980 -0.957041 0.801562,
        0.170900 4.750752 5.400001,
        -4.340860 0.478518 -0.401563,
        -0.991220 0.683599 8.398437,
        0.786140 3.417998 -5.598437,
        1.059580 -0.444073 1.000000,
        -3.247100 1.675087 -5.400001,
        -2.426780 6.289119 1.998437,
        -1.264660 4.853559 -7.598438,
        -6.460020 4.785198 -2.001562,
        0.375980 -1.298841 4.398437,
        -4.579853 1.982439 1.000000,
        -2.700220 6.699279 -2.801562,
        -0.922859 1.435558 -5.598437,
        -0.922859 -1.298841 -10.401564,
        0.307619 -1.230481 -1.201562,
        2.563499 3.828158 -4.398438,
        1.743179 0.888679 5.198438,
        -0.547146 1.025398 8.200000,
        1.503653 -0.751961 3.400001,
        -2.221700 -1.845721 3.198438,
        -4.067420 -0.341802 2.398437,
        -2.221700 2.119159 7.598437,
        -1.333019 -2.050801 -1.998438,
        -1.606460 0.068358 -11.998438,
        -5.502980 1.708999 -3.998438,
        -1.948260 5.297632 4.999999,
        -5.195093 6.015678 -2.600000,
        1.059580 1.572279 2.798438,
        -1.709268 2.187518 -7.400001,
        -2.495140 -0.410161 5.998437,
        -5.434620 1.708999 -0.401563,
        0.922859 2.529319 -4.798438,
        1.093493 1.230478 2.999999,
        -4.135780 5.947318 -5.998438,
        -4.819380 5.400438 1.998437,
        0.239260 1.230478 8.398437,
        1.127939 2.119159 1.998437,
        1.401381 -0.273441 1.201563,
        -1.401381 0.136719 -4.398438,
        -3.178741 0.136719 -3.998438,
        -0.136986 -1.435561 1.000000,
        1.640373 1.025398 1.000000,
        -1.538100 6.289119 2.798438,
        -4.956100 3.007838 0.798438,
        -3.110380 6.220757 -5.998438,
        -3.520540 5.742238 2.798438,
        -3.725620 1.880167 -5.400001,
        0.034180 -0.751961 -2.798438,
        -0.649420 -1.709002 1.201563,
        -0.786140 1.982439 -5.598437,
        -2.905300 5.332078 4.398437,
        2.973660 4.648479 -1.601562,
        -0.957306 -1.640641 -12.200001,
        -0.307619 -1.196033 4.999999,
        -0.444340 -1.196033 0.200000,
        -5.708060 0.478518 -1.998438,
        -3.178741 1.025398 3.598437,
        -4.956100 0.888679 -0.801562,
        -0.581060 1.025398 -4.798438,
        1.264660 3.007838 -4.798438,
        -2.768580 5.742238 3.598437,
        -2.084980 -1.640641 -12.398438,
        0.239260 6.664834 -0.200001,
        1.606461 0.341799 -1.601562,
        -5.605253 2.939479 -0.200001,
        -0.820587 -2.460961 -1.400001,
        0.170900 2.392598 -5.198438,
        -3.896253 0.478518 0.200000,
        -5.366261 0.820318 -3.198438,
        -3.930700 6.015678 -5.998438,
        -5.161180 3.759798 1.198438,
        -2.084980 -1.914081 2.001563,
        -2.905300 0.136719 -11.998438,
        2.050533 2.529319 -0.600000,
        0.854500 5.605518 1.998437,
        -1.879900 -0.785873 5.800000,
        0.717779 3.691439 3.198438,
        -1.094027 -1.298841 0.200000,
        -1.196301 -1.298841 5.198438,
        1.196301 1.059847 -0.600000,
        -3.725620 6.596473 -2.600000,
        -4.067420 -0.341802 -1.201562,
        -1.469740 1.914079 -5.998438,
        0.375980 5.981233 -6.200001,
        -1.606460 3.417998 -9.198439,
        -1.264660 6.972718 -4.798438,
        0.649420 -0.033914 5.800000,
        -0.922859 7.041078 -4.798438,
        0.375980 -0.888681 -0.801562,
        -1.435827 4.238318 -8.200001,
        0.444340 0.820318 -3.998438,
        -2.290060 6.425838 0.001562,
        0.375980 -1.709002 3.198438,
        1.059580 -0.341802 0.801562,
        1.538099 6.459754 -2.200001,
        -6.528380 2.460958 -2.001562,
        1.674820 -0.068361 1.601563,
        0.341534 4.033238 5.400001,
        -3.315460 -0.683601 -0.801562,
        -0.922859 -1.914081 1.601563,
        -0.170900 1.914079 8.398437,
        0.717779 5.878958 -5.998438,
        -4.956100 6.494199 -3.201562,
        -2.563500 2.666039 -9.598438,
        0.922859 2.597678 2.398437,
        -5.297900 1.435558 -0.401563,
        -2.973660 -0.820321 -12.398438,
        -4.751020 3.417998 -5.998438,
        0.204813 -1.845721 2.599999,
        -3.896253 -0.683601 2.999999,
        0.034180 1.230478 -4.398438,
        -1.401381 2.529319 -9.598438,
        -3.247100 0.786407 -4.600000,
        0.375980 1.777359 7.598437,
        -5.229540 2.802758 -4.798438,
        -1.333019 -2.597681 -0.801562,
        2.290060 1.025398 -2.798438,
        -2.495140 -2.119161 -11.198439,
        1.264660 4.136047 -5.400001,
        -3.657260 5.673879 -6.398438,
        -0.444340 6.596473 -5.800000,
        -2.700220 -1.093761 4.798438,
        -4.169693 1.845718 -5.000000,
        -1.606460 -2.050801 -0.801562,
        -3.588900 0.615239 3.198438,
        -2.221700 6.289119 -5.198438,
        -1.401381 4.443398 -7.998438,
        -4.238053 5.058639 -6.600000,
        -3.452180 0.307887 5.800000,
        -6.528380 4.443398 -4.398438,
        -1.299107 3.349638 -7.400001,
        0.136454 -1.435561 4.200000,
        0.512699 2.597678 5.601563,
        -6.118220 1.777359 -1.201562,
        -4.477580 5.742238 1.998437,
        -2.768580 1.811273 -10.200001,
        -1.948260 6.562558 -5.598437,
        -2.768580 5.673879 -6.798438,
        -3.793980 0.068358 1.201563,
        -1.811540 5.912872 3.800000,
        -3.075933 3.623078 -7.400001,
        -0.717779 -0.888681 -10.001563,
        2.597414 1.572279 -1.400001,
        0.375980 -0.854233 4.999999,
        -0.854500 5.844512 4.200000,
        0.854500 0.888679 6.398437,
        1.743179 4.238318 0.798438,
        -1.469740 4.921918 5.598437,
        -1.264660 1.640638 -9.601562,
        -2.392333 -1.982441 -11.800000,
        -1.948260 -2.050801 3.198438,
        -0.854500 4.648479 5.598437,
        1.538099 1.264392 4.999999,
        1.196301 2.119159 1.998437,
        -2.973660 0.512432 -11.000000,
        0.854500 4.033238 -5.598437,
        -1.743180 1.982439 -10.798438,
        -3.930700 -0.580793 -1.400001,
        -4.477580 4.033238 -6.398438,
        -5.092820 1.298839 -3.998438,
        -4.204140 0.820318 1.998437,
        -1.469740 6.630918 -5.598437,
        1.127939 0.683599 -3.198438,
        -2.358420 2.324239 -8.001563,
        -3.452180 4.511758 -7.598438,
        -0.786140 -2.324241 -0.801562,
        -2.358420 0.683599 7.998437,
        -3.110380 2.871119 3.998437,
        -2.323973 2.529319 -7.800001,
        -0.717779 3.520272 6.200000,
        -2.495140 -1.947993 -11.800000,
        -4.887740 3.076199 -5.198438,
        -5.161180 2.460958 0.398438,
        -2.905300 -0.068361 -3.598437,
        1.059580 -0.341802 -1.598437,
        -3.417733 0.546879 3.800000,
        -3.178741 0.854232 4.599999,
        0.273172 3.828158 5.400001,
        -2.836940 6.323033 -1.000000,
        -2.563500 4.785198 5.598437,
        -6.596740 2.734399 -3.598437,
        2.221701 6.254674 -3.800000,
        -3.383820 4.511758 3.598437,
        -0.649420 4.375038 -6.798438,
        -4.716573 6.015678 -1.400001,
        -2.973660 4.716838 4.398437,
        -4.135780 -0.410161 1.201563,
        1.743179 0.136719 1.201563,
        -1.435827 3.281279 -7.800001,
        1.264660 -0.888681 2.001563,
        -2.768580 -0.820321 5.198438,
        -2.016620 -2.050801 -10.801563,
        -2.563500 2.050798 -9.201563,
        0.170900 -1.401114 4.200000,
        -0.444340 -0.546881 5.998437,
        -1.879900 -1.947993 3.400001,
        2.016621 6.357478 -2.801562,
        0.991220 6.835998 -4.798438,
        0.581060 7.041078 -3.998438,
        -5.229540 4.887472 1.400000,
        -5.297900 1.333287 -0.600000,
        -2.905300 -0.205081 -3.598437,
        -6.665100 3.281279 -3.998438,
        -2.153340 -0.990953 -3.000000,
        -1.572548 2.529319 -8.200001,
        -0.786140 0.649152 -11.400001,
        -3.452180 6.323033 1.400000,
        -0.307619 -1.162121 0.801562,
        -3.930700 -0.615241 2.798438,
        -1.264660 0.820318 -11.598438,
        -2.973660 4.169958 4.398437,
        1.469740 0.478518 5.598437,
        -1.743180 6.699279 -5.598437,
        1.127939 -0.888681 3.998437,
        -2.495140 -1.196033 -0.600000,
        -2.802493 1.435558 4.200000,
        -6.801820 3.042287 -2.600000,
        0.717779 -0.136722 0.401563,
        -4.272500 6.733193 -4.200001,
        -2.221700 5.947318 -5.998438,
        -2.905300 -1.640641 3.198438,
        -3.110380 1.298839 6.798438,
        -1.401381 4.306679 5.598437,
        -2.358420 3.144559 5.998437,
        0.581060 3.828158 -5.998438,
        -6.460020 2.050798 -2.798438,
        -3.999060 6.425838 -5.598437,
        -3.110380 6.084038 -6.398438,
        -0.615507 -0.888681 -10.200001,
        -2.358420 2.119159 -8.401564,
        -5.639700 2.802758 -4.398438,
        2.084980 6.289119 -2.801562,
        0.614973 -0.068361 -0.200001,
        -5.708060 3.076199 -4.798438,
        -2.084980 2.529319 -10.398438,
        1.127939 3.759798 -5.198438,
        1.264660 -0.273441 1.201563,
        -5.741973 5.195358 -5.400001,
        1.366934 0.136719 1.000000,
        -2.426780 5.126998 4.798438,
        -0.375980 1.503919 8.398437,
        -5.981500 5.400438 -2.001562,
        0.239260 0.478518 -3.998438,
        -5.571340 4.169958 -5.598437,
        -3.793980 5.673879 -6.398438,
        -2.836940 6.220757 1.998437,
        -2.631860 -0.854233 5.400001,
        -2.563500 3.349638 -9.198439,
        1.708733 5.742238 -5.400001,
        1.811541 4.716838 0.798438,
        -1.913813 -1.503922 -2.600000,
        -0.375980 1.572279 -5.198438,
        1.606461 4.819647 -5.400001,
        -3.657260 2.119159 2.398437,
        -1.948260 2.255878 7.598437,
        -4.204140 1.948527 -5.000000,
        -2.290060 -1.230481 -0.401563,
        -5.297900 6.391393 -3.800000,
        -0.375980 -1.709002 -0.801562,
        0.922859 3.144559 2.398437,
        -1.743180 5.742238 4.398437,
        1.196301 0.957039 5.998437,
        -2.016620 2.597678 7.198438,
        -6.528380 2.529319 -3.598437,
        -0.922859 0.957039 -11.198439,
        1.196301 -1.162121 2.801562,
        -4.682660 2.324239 -4.798438,
        -1.264660 -2.016353 3.400001,
        0.512699 1.708999 -4.798438,
        0.717779 6.494199 1.198438,
        -1.401381 0.581326 8.200000,
        -2.836940 0.273438 -11.598438,
        -0.512699 4.990278 -7.198438,
        -0.991220 0.478518 -10.001563,
        0.239260 -0.000001 -3.598437,
        -3.759533 0.136719 3.400001,
        -3.383820 0.820318 3.598437,
        0.786140 3.554718 3.198438,
        -1.811540 -2.016353 1.800000,
        -2.631860 1.469472 -10.600000,
        0.922859 -1.264393 3.400001,
        -2.084980 -1.640641 1.201563,
        -2.358420 0.615239 -4.798438,
        0.649420 -0.136722 5.598437,
        -2.290060 2.153606 -8.200001,
        -1.401381 -1.674553 -11.000000,
        -5.297900 0.888679 -3.198438,
        -5.708060 1.777359 -0.801562,
        -3.247100 -0.478521 5.198438,
        0.170900 -0.205081 5.998437,
        0.512699 -0.751961 4.798438,
        0.512699 3.589167 -5.800000,
        -2.597413 0.478518 7.400001,
        1.401381 6.494199 -2.001562,
        3.486094 3.759798 -2.200001,
        -0.102539 -1.332753 -11.400001,
        -0.239260 2.597678 7.598437,
        0.854500 0.410159 -3.198438,
        1.469740 1.230478 -3.598437,
        1.230213 3.964878 -5.400001,
        -6.733460 4.443398 -2.001562,
        -2.324508 6.699279 -3.800000,
        1.161854 3.896519 -5.400001,
        0.307619 -0.478521 -3.198438,
        -5.434620 0.888679 -1.201562,
        -3.452180 5.468799 2.798438,
        -2.358420 0.854232 -11.400001,
        -0.136986 4.785198 3.800000,
        0.991220 0.068358 5.598437,
        -5.639700 5.195358 0.398438,
        -5.024460 2.392598 -4.798438,
        -2.973660 5.332078 -7.198438,
        -0.649420 -1.640641 -0.401563,
        -2.631860 -2.084713 -11.000000,
        -3.178741 6.084038 1.998437,
        -0.000267 -0.751961 -11.000000,
        -2.016620 5.673879 4.398437,
        -3.110380 0.136719 5.998437,
        -3.315460 6.084038 -6.398438,
        -2.084980 2.119159 -6.398438,
        -1.469740 -1.264393 -10.200001,
        0.991220 -0.136722 -1.201562,
        -4.272500 1.230478 1.998437,
        -5.981500 5.537158 -2.801562,
        -4.887740 6.220757 -5.598437,
        -0.581060 -0.171167 -10.200001,
        -3.657260 -0.683601 -1.598437,
        -3.315460 -0.136722 5.598437,
        -0.170900 0.341799 7.598437,
        -0.922859 -0.683601 5.998437,
        1.469740 1.572279 -3.598437,
        -2.460693 -0.478521 -3.400001,
        -2.084980 -1.093761 -2.798438,
        -1.333019 2.255878 -9.998438,
        -2.392333 2.119159 -8.600000,
        2.084980 4.375038 0.398438,
        -4.751020 0.273438 -2.798438,
        -1.264660 -1.914081 -0.801562,
        -6.733460 2.734399 -3.198438,
        0.717779 5.058639 2.398437,
        -1.811540 2.529319 7.598437,
        1.230213 1.367199 6.200000,
        0.307619 1.914079 -5.198438,
        0.786140 6.596473 -0.200001,
        -2.734133 1.845718 -10.200001,
        -4.887740 2.050798 -4.798438,
        1.674820 1.503919 0.401563,
        -1.674820 -1.537833 1.000000,
        -4.135780 0.581326 -3.800000,
        1.093493 -0.410161 -1.400001,
        -3.315460 3.144559 -6.398438,
        -6.186580 2.802758 -0.801562,
        -1.538100 6.596473 0.599999,
        -5.366261 2.632127 -0.200001,
        -0.170900 6.528113 1.800000,
        -3.725620 1.503919 -5.198438,
        0.991220 2.324239 -4.798438,
        -6.118220 5.673879 -3.998438,
        0.854500 1.708999 -4.398438,
        1.606461 6.596473 -3.000000,
        -2.700220 6.767638 -4.798438,
        -1.127939 -1.503922 -12.398438,
        -1.059580 -2.119161 2.001563,
        -3.247100 0.751959 3.598437,
        -1.948260 2.939479 -9.998438,
        0.786140 6.391393 -1.400001,
        -2.836940 -1.127673 4.599999,
        1.538099 5.810598 1.198438,
        -3.657260 4.169958 3.598437,
        -6.049860 1.640638 -3.198438,
        -2.973660 -0.205081 -3.198438,
        -0.170900 1.845718 8.398437,
        -0.649420 -0.888681 5.598437,
        0.649420 1.367199 7.198438,
        1.264660 6.630918 -2.801562,
        -2.563500 2.187518 -8.801563,
        1.161854 5.673879 -5.800000,
        -1.674820 2.905032 -9.800001,
        2.084980 1.196033 2.200000,
        -4.956100 2.597678 -4.798438,
        -3.622813 0.546879 5.800000,
        -2.973660 -0.170633 -3.400001,
        -2.836940 6.015678 -6.398438,
        -4.135780 2.255878 1.998437,
        -1.743180 3.007838 6.798438,
        -3.862340 -0.478521 -0.801562,
        -5.502980 0.410159 -1.601562,
        0.786140 -0.546881 -1.201562,
        -3.691173 4.648479 2.999999,
        0.786140 1.435558 3.198438,
        -1.811540 1.708999 -5.598437,
        -0.102539 0.820318 8.398437,
        -2.358420 3.144559 -9.598438,
        2.153339 1.367199 -1.201562,
        -1.333019 5.126998 -7.598438,
        -2.768580 6.699279 -4.798438,
        -0.854500 2.050798 -5.998438,
        3.042021 3.964878 -3.998438,
        -2.290060 2.085247 -6.200001,
        -5.708060 3.076199 -0.401563,
        -3.793980 5.126998 -6.798438,
        -2.734133 1.982439 -9.400001,
        -3.452180 1.059312 4.999999,
        0.375980 -0.000001 5.998437,
        1.777094 -0.136722 1.800000,
        -5.229540 5.947318 -5.598437,
        -3.452180 1.435558 2.798438,
        -2.495140 3.964878 -8.798438,
        -0.957306 4.375038 -7.400001,
        -2.221700 1.640638 -8.801563,
        1.059580 0.478518 0.401563,
        -0.307619 3.212918 -6.398438,
        0.786140 0.273438 5.998437,
        -3.315460 1.845718 -5.598437,
        -1.948260 3.212918 6.798438,
        -1.811540 6.425838 -5.598437,
        -0.991220 -0.683601 -9.601562,
        -2.973660 4.990278 4.398437,
        3.486094 3.828158 -2.600000,
        -3.042020 2.734399 3.598437,
        -2.495140 0.273438 7.998437,
        1.127939 1.298839 4.401563,
        -0.751692 -0.000001 7.800000,
        -4.067420 6.733193 -3.000000,
        0.375980 1.435558 7.998437,
        -4.477580 0.068358 1.201563,
        -2.631860 -1.367201 -10.401564,
        0.854500 -0.068361 -3.198438,
        0.102539 5.126998 3.198438,
        -2.221700 -1.982441 3.198438,
        -1.469740 -2.187521 -0.801562,
        -3.862340 1.093759 1.998437,
        -2.563500 1.503919 -5.598437,
        1.708733 5.537158 -5.400001,
        -0.170900 -0.751961 -3.198438,
        0.717779 1.367199 3.198438,
        -0.170900 6.562558 -5.998438,
        -0.991220 -0.820321 5.998437,
        -2.631860 1.435558 -5.198438,
        -0.170900 6.015678 2.798438,
        1.059580 1.982439 5.601563,
        -6.254940 5.058639 -4.798438,
        -2.153340 4.853559 5.598437,
        -1.709268 2.187518 -7.000000,
        0.375980 -1.230481 1.201563,
        -1.059580 -1.709002 -0.401563,
        -2.768580 -0.751961 -2.798438,
        -6.596740 2.939479 -1.601562,
        -0.239260 -0.478521 -3.198438,
        -2.358420 1.230478 8.398437,
        -4.477580 4.306679 1.998437,
        -5.024460 2.187518 -0.401563,
        1.196301 0.990952 3.800000,
        -3.896253 6.289119 -1.400001,
        -1.196301 6.049592 3.400001,
        -6.460020 2.460958 -1.601562,
        -2.631860 2.460958 -9.998438,
        3.007574 4.990278 -1.800000,
        -3.178741 0.546879 6.398437,
        1.503653 3.554718 2.200000,
        2.905300 4.887472 -1.400001,
        1.469740 4.648479 1.598438,
        0.375980 3.417998 -5.998438,
        -0.786140 6.630918 0.001562,
        -3.657260 -0.957041 2.001563,
        0.512699 6.391393 1.400000,
        -1.811540 -1.162121 -3.198438,
        -0.375980 2.119159 8.398437,
        -4.238053 0.410159 -0.600000,
        -1.333019 1.435558 -5.598437,
        -1.299107 3.896519 -7.800001,
        -3.725620 6.323033 -1.000000,
        -2.495140 0.751959 -9.601562,
        1.401381 3.417998 2.398437,
        0.512699 4.648479 -5.998438,
        -6.186580 1.503919 -2.798438,
        2.631861 5.947318 -3.198438,
        -4.340860 0.068358 2.398437,
        -0.786140 2.119159 -5.998438,
        -5.092820 4.169958 1.598438,
        -3.178741 0.957039 3.598437,
        -1.674820 5.947318 -6.398438,
        1.948259 1.367199 1.201563,
        -2.358420 -2.050801 2.398437,
        -2.426780 1.982439 7.598437,
        -6.425573 5.126998 -2.600000,
        -3.247100 0.546879 5.998437,
        -4.477580 -0.136722 -2.398438,
        3.247101 2.324239 -2.001562,
        0.649420 5.126998 -5.998438,
        0.512699 -1.025401 4.798438,
        -2.768580 0.375712 -11.800000,
        -0.888947 -0.068361 -9.800001,
        -2.221700 -1.435561 -10.401564,
        1.743179 2.016887 0.200000,
        -3.110380 -0.751961 4.798438,
        1.366934 0.273438 5.400001,
        -0.649420 -1.606194 -12.200001,
        -2.973660 1.162119 6.798438,
        -2.221700 -1.537833 -1.800000,
        -6.220493 3.076199 -4.200001,
        -5.776420 2.734399 -0.801562,
        -0.478786 1.367199 8.200000,
        -4.956100 3.759798 -5.598437,
        -0.034180 5.263719 3.198438,
        -0.649420 3.691439 5.998437,
        -2.495140 -1.367201 -10.401564,
        -1.538100 -0.273441 6.398437,
        -2.973660 4.580118 -7.998438,
        0.991220 -0.478521 4.798438,
        -4.272500 6.152398 -5.598437,
        -5.297900 3.828158 1.198438,
        2.905300 4.921918 -1.601562,
        -4.204140 -0.273441 2.398437,
        -1.606460 6.289119 -6.398438,
        1.127939 -0.341802 4.798438,
        -2.734133 3.076199 -7.800001,
        -2.802493 3.007838 4.999999,
        1.230213 1.162119 -0.200001,
        2.153339 5.263719 -5.198438,
        -0.102539 6.562558 -2.001562,
        -1.606460 -0.683601 5.998437,
        0.239260 2.119159 4.801562,
        1.435293 5.263719 1.400000,
        -2.529053 2.392598 -8.600000,
        -2.460693 1.367199 -9.000000,
        -0.444340 7.280074 -3.800000,
        -3.588900 1.230478 2.798438,
        -3.930700 0.410159 2.798438,
        -4.409220 6.117952 -1.400001,
        -3.793980 4.990278 -7.198438,
        -3.930700 1.640638 -5.198438,
        1.401381 6.528113 -2.600000,
        -1.367466 3.554718 -7.800001,
        -2.631860 -1.845721 -10.801563,
        0.239260 -0.717513 0.200000,
        -4.272500 2.050798 1.598438,
        -4.545940 6.254674 -2.200001,
        -4.272500 -0.238993 2.200000,
        -2.700220 -1.025401 -0.401563,
        -5.571340 6.084038 -4.798438,
        -4.135780 -0.410161 2.398437,
        -0.102539 2.734399 -5.998438,
        -2.836940 -1.230481 4.398437,
        -0.717779 -2.734401 -0.801562,
        -1.401381 2.495407 -6.600000,
        0.170900 2.734399 -5.598437,
        -3.999060 6.254674 -5.800000,
        -2.084980 6.254674 -0.600000,
        0.170900 5.947318 2.398437,
        -5.297900 0.307887 -2.200001,
        -4.990013 3.828158 -5.800000,
        -2.221700 -1.230481 -0.401563,
        -2.426780 -1.435561 4.398437,
        0.307619 2.050798 4.801562,
        -2.700220 1.914079 -9.601562,
        0.170900 4.033238 5.598437,
        -4.819380 4.033238 1.998437,
        -1.127939 -2.529321 -1.198438,
        -0.034180 2.255878 -5.598437,
        1.503653 1.230478 5.800000,
        -4.340860 2.802758 -5.598437,
        1.743179 2.460958 -4.398438,
        -3.383820 1.230478 5.998437,
        0.444340 3.349638 3.598437,
        -0.239260 2.871119 6.798438,
        -1.025667 5.126998 -7.400001,
        1.879900 3.691439 -4.798438,
        -1.504188 2.802758 -8.200001,
        -1.230747 3.349638 -7.000000,
        -4.956100 6.084038 -5.598437,
        -3.383820 5.058639 -7.198438,
        -4.921653 6.425838 -4.600000,
        -0.547146 -1.435561 -10.600000,
        -3.930700 6.289119 -2.001562,
        2.016621 1.367199 -1.201562,
        -0.922859 -1.367201 -3.198438,
        1.913813 3.896519 0.599999,
        -3.178741 6.357478 -5.598437,
        -4.101333 3.691439 3.400001,
        0.956774 1.162119 4.200000,
        -1.230747 1.572279 -10.600000,
        1.845453 2.392598 0.599999,
        -2.905300 1.982439 3.198438,
        -3.999060 -0.512433 -1.400001,
        -1.606460 1.367199 8.398437,
        0.512699 0.273438 6.398437,
        0.717779 0.410159 6.398437,
        -0.375980 -1.093761 -10.401564,
        1.845453 -0.000001 4.200000,
        -1.948260 -0.307888 -12.200001,
        -5.366261 3.828158 -5.198438,
        -2.870853 3.076199 4.999999,
        -1.811540 -1.777361 -10.801563,
        -0.375980 1.025398 -4.798438,
        -4.921653 4.101599 1.800000,
        -2.495140 -1.811274 -10.600000,
        0.444340 -0.751961 5.198438,
        -2.870853 1.435558 6.999999,
        1.127939 2.324239 1.598438,
        -6.357213 2.460958 -1.400001,
        -0.239260 -1.230481 0.801562,
        -2.700220 5.947318 -6.398438,
        1.948259 1.435558 1.201563,
        -0.170900 7.006633 -5.000000,
        -5.536893 0.751959 -1.400001,
        -4.204140 0.649687 -3.800000,
        -0.991220 6.152398 2.798438,
        -2.973660 -1.230481 4.398437,
        2.973660 5.024192 -4.200001,
        1.538099 0.820318 4.401563,
        -4.101333 6.220757 -1.800000,
        2.392334 4.921918 -0.200001,
        -4.135780 -0.307353 -1.000000,
        -2.529053 2.050798 -9.000000,
        1.674820 -0.615241 2.801562,
        -0.854500 3.486359 -6.798438,
        -4.751020 3.964878 -5.998438,
        2.939213 1.572279 -2.200001,
        -1.879900 0.546879 7.598437,
        -4.921653 5.332078 1.800000,
        1.333019 6.425838 0.398438,
        -3.315460 -0.683601 4.798438,
        -0.034180 0.102807 6.599999,
        1.845453 -0.068361 2.999999,
        -4.545940 3.759798 -5.998438,
        -6.254940 5.537158 -3.998438,
        2.290060 1.230478 -1.201562,
        -2.700220 -1.777361 3.198438,
        -5.400173 3.759798 1.000000,
        -5.639700 5.537158 -5.198438,
        -0.717779 2.734399 7.598437,
        -3.042020 4.648479 -7.998438,
        -1.333019 -2.119161 2.001563,
        -4.887740 0.136719 -2.398438,
        -3.383820 1.162119 4.801562,
        -2.358420 0.888679 7.998437,
        0.102539 4.990278 -6.398438,
        -2.700220 -1.674553 3.400001,
        1.264660 3.452447 2.599999,
        -3.315460 6.323033 1.400000,
        -1.674820 0.478518 -11.998438,
        -4.340860 3.486359 2.798438,
        -1.127939 3.828158 -7.598438,
        -0.375980 -1.196033 0.200000,
        -3.042020 -0.000001 -11.198439,
        0.786140 0.341799 -3.198438,
        -4.374773 2.666039 2.200000,
        3.042021 2.871119 -3.598437,
        -2.973660 -0.546881 -2.798438,
        -3.827893 4.785198 -7.000000,
        -1.743180 -0.000001 7.198438,
        1.059580 6.357478 -5.598437,
        1.469740 1.093759 -3.198438,
        -1.264660 1.401113 -11.000000,
        0.649420 6.596473 0.599999,
        -2.870853 1.230478 3.800000,
        -0.786140 -1.914081 -11.598438,
        2.426781 3.896519 -4.798438,
        -1.743180 1.025398 -11.198439,
        2.460693 1.025398 -1.800000,
        0.239260 -1.777361 3.198438,
        -2.563500 -1.162121 -0.401563,
        -2.700220 2.666039 -6.798438,
        -4.477580 6.596473 -3.000000,
        0.512699 -0.205081 -3.198438,
        -5.195093 6.015678 -5.400001,
        0.478252 4.785198 -6.200001,
        -2.495140 1.640638 -10.798438,
        -4.682660 2.871119 -5.598437,
        -4.511493 5.126998 2.200000,
        2.495140 3.964878 -4.798438,
        0.683332 1.025398 6.999999,
        -0.239260 2.255878 -5.598437,
        2.290060 4.443398 -0.001562,
        -4.614300 6.357478 -5.598437,
        -5.024460 1.572279 -3.998438,
        -1.743180 0.888679 7.598437,
        -0.239260 5.810598 -6.398438,
        1.059580 0.683599 -3.598437,
        -0.581060 -0.990953 5.400001,
        -0.991220 2.187518 -5.998438,
        -3.725620 0.718047 5.800000,
        -3.247100 -0.888681 -0.801562,
        -2.426780 6.562558 -2.801562,
        -4.545940 4.716838 1.998437,
        0.922859 1.708999 -4.398438,
        -5.776420 3.964878 0.398438,
        -0.239260 1.162119 -4.798438,
        0.170900 1.401647 -4.600000,
        -4.409220 6.562558 -5.198438,
        0.786140 -0.307353 5.400001,
        -3.042020 4.716838 3.998437,
        -1.948260 6.084038 2.798438,
        -1.196301 5.058639 -7.598438,
        1.743179 2.871119 -4.398438,
        -0.034180 2.563766 3.400001,
        -5.913140 1.093759 -2.398438,
        2.700220 2.802758 -1.201562,
        -3.999060 5.434352 -6.600000,
        -2.631860 0.341799 -11.998438,
        -3.247100 1.982439 2.798438,
        1.196301 1.640638 5.201564,
        0.375980 4.375038 -5.998438,
        -6.493933 2.802758 -3.800000,
        2.358419 4.921918 -4.798438,
        -2.153340 -2.255881 -10.801563,
        -5.571340 3.144559 0.398438,
        -1.196301 7.109439 -3.998438,
        -3.862340 0.136719 -3.198438,
        0.239260 2.255878 4.801562,
        -2.870853 3.212918 4.599999,
        -2.221700 -1.298841 -10.001563,
        2.939213 5.332078 -4.200001,
        -3.349373 -0.820321 -1.400001,
        -4.067420 -0.341802 1.201563,
        -4.751020 5.810598 1.198438,
        -3.725620 -0.820321 4.398437,
        -4.477580 2.734399 -5.598437,
        0.170900 -1.914081 2.001563,
        0.991220 0.034447 -1.000000,
        -0.854500 0.615239 -11.598438,
        -1.469740 2.085247 -6.200001,
        -2.700220 1.298839 7.598437,
        0.854500 -0.410161 5.198438,
        1.811541 2.324239 -3.998438,
        -2.084980 -1.435561 -10.401564,
        -3.930700 -0.136722 2.798438,
        -4.272500 1.777359 1.598438,
        -4.819380 0.751959 -0.801562,
        -0.170900 -1.435561 -10.801563,
        -2.563500 0.957039 -5.198438,
        -0.136452 0.341799 7.800000,
        1.777094 2.187518 -0.200001,
        -2.631860 2.119159 -9.201563,
        -5.024460 1.777359 -4.398438,
        -1.948260 -2.050801 2.001563,
        -0.717779 -0.888681 -3.198438,
        -0.170900 4.443398 -6.398438,
        -1.811540 -1.435561 0.801562,
        0.786140 2.187518 2.398437,
        2.973660 4.033238 -4.398438,
        -4.135780 0.546879 -3.598437,
        -0.444340 3.144559 -6.398438,
        0.581060 5.878958 -5.998438,
        -3.178741 1.880167 -5.800000,
        2.563499 4.033238 -0.801562,
        -2.700220 3.759798 -8.798438,
        -1.196301 -2.119161 -1.998438,
        -1.469740 2.905567 -7.800001,
        1.811541 0.307352 3.800000,
        -3.110380 -1.059313 -1.000000,
        -2.426780 6.357478 -2.001562,
        -6.015413 4.101599 0.200000,
        0.034180 0.478518 7.598437,
        -2.836940 -1.093761 4.798438,
        2.905300 4.443398 -1.201562,
        -1.127939 4.990278 5.598437,
        -1.367466 3.212918 -7.400001,
        2.358419 5.878958 -4.398438,
        2.631861 1.572279 -2.798438,
        0.444340 -0.478521 -0.801562,
        0.239260 0.957039 8.398437,
        -2.290060 4.511758 -7.998438,
        -1.879900 1.982439 7.998437,
        -5.776420 3.554718 -4.798438,
        0.444340 -1.298841 3.998437,
        0.170900 -1.332753 1.000000,
        -3.452180 -1.162121 3.998437,
        -0.922859 0.615239 -4.798438,
        -5.639700 2.187518 -3.998438,
        -5.708060 5.263719 -5.198438,
        -0.991220 -0.717513 -9.800001,
        -1.674820 0.683599 7.598437,
        1.948259 6.152398 -4.798438,
        -0.307619 2.255878 -5.598437,
        -5.981500 1.230478 -2.798438,
        0.170900 2.119159 3.198438,
        -4.819380 4.990278 -5.998438,
        -5.434620 0.376246 -1.800000,
        -4.204140 0.205079 2.398437,
        -6.801820 3.144559 -2.001562,
        -3.520540 -0.000001 5.598437,
        -3.315460 6.596473 -2.200001,
        -0.786140 -1.298841 -10.401564,
        -4.067420 3.144559 3.198438,
        0.136454 4.375038 4.999999,
        -2.426780 3.281279 5.598437,
        0.102539 -0.273441 5.998437,
        -2.563500 -0.000001 6.398437,
        -4.887740 1.093759 -3.998438,
        2.631861 5.878958 -3.998438,
        -6.493933 2.460958 -3.400001,
        -1.264660 6.528113 -0.200001,
        -4.409220 3.076199 2.798438,
        -6.391660 2.221967 -3.400001,
        -1.401381 -1.298841 0.801562,
        -2.905300 -0.410161 -11.998438,
        -2.631860 -0.205081 -3.598437,
        -2.665773 2.119159 6.999999,
        0.854500 2.734399 -5.198438,
        -1.469740 -1.845721 -2.398438,
        0.581060 7.109439 -3.998438,
        -5.776420 1.298839 -3.198438,
        -3.178741 1.162119 6.798438,
        -0.512699 0.307352 -11.400001,
        -3.144293 -0.273441 -11.000000,
        -0.239260 3.828158 5.598437,
        -0.170900 0.683599 -4.398438,
        -0.649420 5.126998 5.198438,
        -2.631860 0.273438 -4.398438,
        -3.520540 0.923127 -4.600000,
        -2.221700 -0.102273 6.599999,
        -0.717779 0.205079 -10.001563,
        -0.854500 6.084038 2.798438,
        0.170900 5.537158 2.798438,
        -2.358420 -1.367201 -0.801562,
        -4.887740 1.982439 -4.398438,
        2.495140 2.324239 -3.598437,
        -3.930700 3.007838 -5.998438,
        -0.649420 -2.460961 -1.198438,
        -0.034180 0.957039 -4.398438,
        -0.581060 6.425838 -5.998438,
        -2.084980 3.964878 -8.798438,
        -6.665100 2.939479 -2.001562,
        -3.452180 1.743447 -5.400001,
        3.212654 2.119159 -2.200001,
        -3.999060 1.230478 -4.398438,
        -5.673613 3.896519 0.599999,
        -3.862340 -0.375713 -2.600000,
        -2.358420 -1.709002 -10.401564,
        -1.059580 2.734399 -6.398438,
        0.991220 6.459754 1.000000,
        -3.178741 -0.751961 -0.801562,
        -3.657260 1.025398 -4.398438,
        2.290060 1.572279 -3.198438,
        -1.196301 -1.230481 5.198438,
        -6.767373 3.554718 -3.800000,
        0.444340 1.298839 -4.398438,
        0.170900 -1.025401 -1.998438,
        -4.204140 1.503919 1.998437,
        -2.460693 1.025398 -9.400001,
        -1.469740 2.802758 7.198438,
        -3.725620 0.751959 5.601563,
        -0.786140 0.273438 -11.998438,
        3.144293 5.058639 -3.400001,
        -4.340860 6.289119 -5.598437,
        2.221701 3.691439 -0.401563,
        0.444340 1.914079 4.801562,
        -4.614300 3.281279 -5.998438,
        0.786140 6.904359 -2.801562,
        -0.170900 5.810598 -6.398438,
        2.495140 4.990278 -1.201562,
        -2.700220 1.708999 7.598437,
        1.777094 0.478518 3.400001,
        0.239260 4.238318 5.598437,
        0.649420 -1.127673 4.200000,
        1.469740 6.289119 0.398438,
        -6.323300 2.529319 -1.201562,
        0.786140 6.528113 1.000000,
        -3.315460 -0.341802 -2.798438,
        -5.434620 3.759798 -5.198438,
        -3.281013 -0.751961 -11.000000,
        -3.110380 -0.546881 -2.798438,
        -3.007573 2.255878 5.800000,
        -1.469740 4.511758 5.598437,
        -5.981500 4.682392 -1.000000,
        2.290060 6.186313 -3.400001,
        -1.606460 -0.205081 -12.398438,
        -4.135780 0.820318 0.801562,
        -2.426780 1.435558 7.998437,
        1.401381 0.957039 -3.198438,
        -2.905300 -0.478521 -2.798438,
        -3.862340 2.871119 3.198438,
        0.102539 0.888679 -3.998438,
        -3.793980 6.152398 1.998437,
        1.879900 1.982439 -3.998438,
        -2.973660 -1.640641 3.198438,
        -4.956100 0.341799 -1.201562,
        0.409893 1.982439 7.400001,
        -3.725620 2.734399 3.198438,
        -1.504188 -1.298841 -10.200001,
        -1.196301 6.562558 0.001562,
        -3.862340 2.871119 -5.998438,
        -2.905300 3.247367 4.200000,
        -2.016620 -0.751961 5.598437,
        -5.366261 6.152398 -4.798438,
        -0.102539 4.682392 4.200000,
        -1.435827 6.289119 2.599999,
        -1.674820 -0.136722 -11.998438,
        1.196301 2.597678 1.598438,
        -1.811540 -0.273441 6.398437,
        2.426781 3.417998 -4.398438,
        -4.545940 2.666039 -5.198438,
        -2.563500 2.460958 -8.801563,
        -3.042020 -0.683601 5.198438,
        -3.657260 3.896519 -6.798438,
        -2.358420 -0.615241 -3.198438,
        -0.922859 -1.777361 -10.801563,
        -3.042020 6.767638 -4.798438,
        -4.340860 -0.000001 -0.801562,
        -6.733460 2.632127 -2.600000,
        -2.153340 5.468799 4.798438,
        -1.264660 6.562558 -1.601562,
        -0.034180 0.615239 7.998437,
        0.546614 -0.478521 5.400001,
        2.221701 4.306679 -0.001562,
        -0.581060 5.844512 2.999999,
        -2.016620 4.785198 -7.998438,
        2.153339 3.281279 -4.398438,
        1.743179 0.580792 2.999999,
        -6.118220 3.144559 -0.801562,
        1.333019 1.367199 4.801562,
        1.264660 1.777359 6.398437,
        -3.383820 0.136719 -3.598437,
        -5.126733 3.007838 0.599999,
        -0.239260 -0.615241 -3.198438,
        -1.469740 2.871119 -6.798438,
        -2.631860 2.905567 -7.800001,
        -3.110380 -1.196033 4.200000,
        -2.084980 -0.444073 6.200000,
        -1.094027 1.640638 -10.200001,
        0.444340 1.572279 -4.398438,
        -2.153340 3.759798 -8.798438,
        3.247101 2.187518 -2.398438,
        -4.238053 5.195358 2.599999,
        -1.811540 1.914079 7.998437,
        -1.743180 -1.674553 4.200000,
        1.743179 2.392598 -4.398438,
        1.127939 6.323033 -1.800000,
        -0.444340 2.392598 -5.998438,
        -0.717779 -1.298841 4.798438,
        -3.930700 0.205079 1.201563,
        -0.786140 2.529319 -6.398438,
        -2.084980 0.444607 7.400001,
        -1.879900 1.162119 -9.201563,
        2.563499 4.238318 -4.798438,
        -6.767373 4.101599 -1.800000,
        -5.571340 4.921918 1.198438,
        0.991220 -0.068361 0.401563,
        1.811541 0.068358 1.601563,
        -4.956100 5.537158 -5.998438,
        -0.170900 -1.845721 -1.998438,
        -2.153340 5.058639 5.198438,
        -1.948260 5.673879 -6.398438,
        1.401381 6.733193 -4.600000,
        -3.588900 5.673879 2.798438,
        1.298573 6.425838 -0.600000,
        0.444340 6.733193 -2.200001,
        -3.588900 5.878958 2.398437,
        -2.631860 -1.230481 -1.598437,
        -5.434620 2.529319 -4.398438,
        1.948259 5.742238 0.398438,
        -2.836940 1.777359 4.801562,
        0.717779 4.306679 3.198438,
        -1.879900 3.623078 -9.198439,
        -1.333019 -1.914081 3.598437,
        1.127939 0.136719 -3.198438,
        -1.094027 1.367199 -10.600000,
        1.059580 1.845718 5.201564,
        -0.239260 -1.332753 -0.600000,
        -2.221700 3.110112 6.200000,
        -3.725620 4.203873 3.400001,
        -2.563500 1.572279 -9.201563,
        -2.563500 1.640638 -9.201563,
        -2.290060 1.640638 7.998437,
        0.512699 -1.196033 -1.400001,
        -0.581060 0.273438 -10.401564,
        -1.538100 2.460958 7.598437,
        1.366934 3.212918 -5.000000,
        -0.854500 -0.375713 -9.800001,
        -1.264660 -1.709002 -11.998438,
        -0.991220 0.136719 7.598437,
        1.127939 -0.068361 -1.998438,
        -6.870180 4.033238 -2.001562,
        -1.948260 6.938273 -4.600000,
        -5.161180 5.195358 1.198438,
        0.170900 3.144559 -5.998438,
        -5.161180 3.964878 -5.598437,
        -0.649420 5.263719 -7.198438,
        -1.811540 -0.820321 -9.601562,
        -1.435827 -1.914081 3.800000,
        1.025133 2.802758 2.200000,
        -4.204140 0.546879 -3.598437,
        0.581060 4.921918 -5.998438,
        0.444340 1.777359 -4.798438,
        -3.110380 2.427047 -6.200001,
        0.581060 6.152398 -5.998438,
        -1.469740 -1.435561 -10.401564,
        1.469740 -0.205081 1.201563,
        -0.170900 -0.615241 -10.801563,
        -2.836940 -1.435561 -12.398438,
        -2.973660 6.664834 -2.600000,
        -2.084980 6.357478 1.998437,
        -4.511493 0.068358 1.400000,
        0.239260 -1.503922 1.201563,
        -5.297900 3.076199 -5.198438,
        -0.375980 -1.640641 -10.801563,
        1.879900 0.273438 1.201563,
        -3.042020 -0.957041 -1.598437,
        -3.042020 -0.205081 -10.401564,
        -2.700220 6.630918 -5.198438,
        -1.674820 1.914079 -10.798438,
        2.084980 1.572279 -0.801562,
        -0.717779 -1.093761 5.198438,
        -2.084980 -1.606194 -2.200001,
        0.102539 -0.785873 5.400001,
        -4.545940 0.820318 1.201563,
        -3.657260 -0.341802 -0.801562,
        -0.375980 -1.367201 0.801562,
        0.307619 0.205079 6.398437,
        2.495140 3.623078 -0.801562,
        -1.401381 4.135512 -8.200001,
        -0.307619 6.938273 -2.600000,
        -1.059580 -1.811274 -2.600000,
        -3.930700 0.410159 -0.401563,
        -1.743180 -0.580793 6.200000,
        1.435293 3.964878 2.599999,
        -0.239260 7.074994 -5.000000,
        -2.016620 1.162119 -5.198438,
        -5.571340 5.468799 0.398438,
        0.034180 0.751959 7.998437,
        -4.272500 3.486359 -5.998438,
        -4.511493 0.410159 1.800000,
        -3.383820 -0.546881 -2.398438,
        -4.716573 0.888679 -3.800000,
        -2.221700 2.666039 6.798438,
        0.717779 5.400438 2.398437,
        -1.196301 6.972718 -5.198438,
        0.239260 2.460958 5.201564,
        -2.221700 0.410159 -11.998438,
        -0.649420 4.853559 -7.198438,
        1.127939 0.136719 0.401563,
        -2.734133 3.076199 -8.200001,
        1.230213 1.367199 2.599999,
        -2.836940 0.580792 -11.400001,
        -4.067420 5.810598 1.998437,
        -1.127939 0.888679 8.398437,
        -0.239260 0.273438 7.598437,
        2.290060 1.128207 -1.400001,
        -3.315460 4.648479 3.598437,
        -4.682660 4.921918 -6.398438,
        -1.127939 -1.982441 -1.998438,
        1.743179 1.606727 0.599999,
        0.786140 6.938273 -4.600000,
        2.563499 3.759798 -0.801562,
        -1.674820 -1.742913 -0.600000,
        2.905300 2.153606 -3.000000,
        -3.247100 2.495407 -6.200001,
        -0.581060 0.171166 -4.200001,
        2.700220 1.708999 -2.798438,
        1.538099 4.990278 1.198438,
        -2.700220 6.289119 1.998437,
        -1.743180 -0.820321 5.998437,
        -0.581060 0.341799 -4.398438,
        -3.759533 0.546879 4.999999,
        -6.733460 2.666039 -3.198438,
        -1.196301 -2.597681 -1.198438,
        1.333019 6.528113 -2.600000,
        -2.939213 3.076199 5.400001,
        2.768579 5.195358 -4.398438,
        1.196301 3.349638 2.398437,
        -4.819380 0.136719 -2.398438,
        0.307619 2.597678 5.201564,
        -5.366261 0.410159 -2.398438,
        -3.383820 2.495407 2.999999,
        0.444340 2.324239 -5.198438,
        -4.067420 5.400438 2.798438,
        -2.836940 6.494199 -5.198438,
        -3.007573 3.964878 4.599999,
        -2.734133 2.939479 -9.400001,
        -1.606460 -1.674553 -10.600000,
        0.444340 1.914079 7.198438,
        2.118893 1.093759 1.400000,
        -3.588900 -0.033914 -0.200001,
        -0.991220 -1.025401 -3.198438,
        -1.743180 6.767638 -5.198438,
        0.786140 6.015678 1.998437,
        -3.862340 -0.478521 3.198438,
        -1.196301 6.869914 -2.600000,
        -2.700220 6.084038 2.798438,
        -1.401381 3.076199 -9.198439,
        1.469740 0.410159 -1.201562,
        0.478252 7.041078 -3.000000,
        -0.034180 0.683599 7.998437,
        1.811541 0.341799 4.401563,
        -2.836940 0.615239 -11.198439,
        -1.401381 -1.709002 -2.798438,
        -0.922859 -0.580793 6.200000,
        -3.862340 1.435558 -4.798438,
        1.845453 2.802758 -0.200001,
        -2.358420 2.871119 6.798438,
        -0.102539 -1.367201 -2.398438,
        -1.606460 6.767638 -5.598437,
        0.922859 6.869914 -3.000000,
        -2.734133 1.298839 -10.600000,
        -3.520540 -1.093761 3.998437,
        2.255613 0.820318 -2.600000,
        -3.520540 -0.136722 5.198438,
        -5.263453 4.375038 -5.800000,
        -2.973660 -1.230481 1.601563,
        -6.015413 1.708999 -3.400001,
        -4.477580 6.323033 -2.600000,
        -4.204140 -0.410161 -1.201562,
        -0.820587 3.349638 -6.600000,
        -5.844780 4.955832 -1.000000,
        1.161854 6.835998 -3.400001,
        0.239260 4.375038 5.201564,
        -3.725620 0.546879 3.198438,
        -0.786140 -1.674553 1.000000,
        -1.879900 3.417998 5.998437,
        1.811541 5.947318 -5.198438,
        -1.743180 1.367199 -9.201563,
        -2.084980 -0.546881 -12.398438,
        -0.547146 5.742238 4.200000,
        -1.674820 6.391393 -0.200001,
        -0.581060 0.068358 -10.401564,
        -2.255613 -2.255881 -11.000000,
        -2.768580 3.179007 -7.800001,
        -0.751692 0.341799 8.200000,
        -3.520540 4.785198 -7.198438,
        -0.273706 -0.273441 -10.600000,
        1.435293 6.494199 -2.200001,
        -4.272500 6.767638 -3.998438,
        0.204813 -0.068361 6.200000,
        -5.024460 2.050798 -4.398438,
        1.264660 6.767638 -3.201562,
        0.409893 1.640638 7.800000,
        -1.401381 -1.059313 -3.400001,
        -0.239260 -1.503922 -0.801562,
        -0.307619 2.871119 6.798438,
        -5.776420 4.648479 0.398438,
        -5.434620 3.964878 -5.598437,
        -2.426780 0.410159 -9.601562,
        -3.930700 6.391393 0.599999,
        -2.016620 2.563232 7.400001,
        -1.196301 1.982439 -5.998438,
        -2.084980 -1.264393 4.999999,
        -6.118220 3.281279 -4.398438,
        0.512699 6.869914 -5.400001,
        -2.700220 -0.410161 -9.601562,
        -2.768580 5.707792 3.800000,
        -1.127939 5.160913 -7.400001,
        1.538099 6.084038 0.798438,
        -2.358420 1.777359 -8.801563,
        -3.383820 0.546879 5.998437,
        0.170900 3.554718 3.998437,
        -3.862340 -0.341802 -2.798438,
        1.059580 -0.341802 4.798438,
        1.196301 1.093759 2.798438,
        -2.426780 -1.093761 5.198438,
        -6.118220 4.443398 -4.798438,
        0.991220 6.425838 -0.798438,
        -3.862340 6.801553 -3.000000,
        -2.905300 1.196033 3.800000,
        3.417734 2.666039 -2.200001,
        -2.426780 -1.127673 0.599999,
        -2.768580 -1.230481 -12.398438,
        -0.170900 -1.709002 1.201563,
        -5.297900 5.400438 -5.598437,
        -2.563500 2.187518 -5.998438,
        -0.034180 -1.914081 3.198438,
        -0.102539 2.460958 -5.598437,
        -2.973660 2.119159 6.798438,
        -5.434620 1.093759 -0.801562,
        -5.981500 1.777359 -3.598437,
        -1.059580 3.076199 -6.798438,
        -4.751020 1.982439 0.398438,
        2.836941 2.392598 -3.198438,
        -1.811540 1.640638 -5.598437,
        1.811541 0.546879 -1.601562,
        -2.973660 6.562558 -5.198438,
        -5.844780 2.666039 -4.398438,
        1.538099 1.298839 5.598437,
        -2.495140 1.982439 7.598437,
        1.469740 6.630918 -2.801562,
        -2.290060 -1.503922 -0.801562,
        -3.178741 6.391393 1.800000,
        -3.862340 0.820318 2.398437,
        -2.016620 4.853559 5.598437,
        -0.307619 -2.289793 -1.000000,
        -2.050533 -1.025401 -3.000000,
        -3.042020 -0.205081 5.998437,
        2.870853 3.759798 -4.200001,
        0.307619 2.666039 5.201564,
        0.991220 6.049592 1.400000,
        -0.205347 -0.546881 5.800000,
        -0.000267 1.777359 8.200000,
        -2.084980 -2.050801 -11.198439,
        -2.700220 3.417998 -8.798438,
        -0.102539 2.324239 4.801562,
        -2.836940 6.562558 -2.001562,
        -1.811540 6.220757 -6.398438,
        2.290060 6.220757 -3.998438,
        -2.802493 -0.273441 -3.400001,
        0.786140 0.376246 6.200000,
        -4.204140 0.444607 -3.400001,
        2.153339 5.947318 -2.001562,
        1.401381 1.025398 -3.198438,
        -1.094027 1.367199 -11.000000,
        1.127939 1.503919 2.798438,
        1.640373 1.777359 -0.600000,
        0.273172 1.982439 3.400001,
        2.905300 4.238318 -1.201562,
        -4.682660 2.255878 -4.798438,
        -1.264660 -2.426513 -1.400001,
        -1.196301 2.939479 -6.798438,
        -2.631860 1.367199 -10.798438,
        0.786140 6.767638 -5.198438,
        0.854500 -0.000001 -0.801562,
        -2.939213 -0.000001 -3.800000,
        -5.434620 1.435558 -0.801562,
        1.674820 0.888679 4.401563,
        0.717779 -0.205081 -2.798438,
        -1.879900 2.631592 7.400001,
        -3.725620 2.597678 2.798438,
        -1.127939 5.195358 -7.198438,
        -1.674820 6.528113 1.000000,
        2.392334 1.914079 -1.000000,
        0.034180 5.537158 2.798438,
        -1.401381 2.597678 -6.798438,
        -4.921653 3.486359 1.800000,
        0.170900 -0.170633 -3.400001,
        -0.444340 -0.888681 5.598437,
        2.016621 3.417998 -0.001562,
        -6.528380 4.785198 -2.001562,
        1.538099 0.649687 1.000000,
        -4.067420 3.007838 -5.998438,
        -3.999060 2.563766 2.599999,
        0.512699 -0.751961 -1.598437,
        -0.581060 1.230478 -5.198438,
        -4.545940 0.888679 -0.401563,
        -2.563500 5.912872 2.999999,
        -3.383820 -0.683601 1.201563,
        -3.691173 -0.068361 4.999999,
        -4.340860 3.417998 2.798438,
        -3.042020 -1.162121 -12.398438,
        -0.273706 -1.640641 -11.000000,
        -5.502980 1.162119 -0.801562,
        -1.982173 -1.025401 5.400001,
        -2.631860 1.845718 -5.998438,
        -3.452180 5.605518 2.798438,
        -5.229540 4.443398 1.198438,
        -0.786140 0.888679 -11.198439,
        0.922859 3.486359 3.198438,
        -1.127939 0.410159 -4.798438,
        0.444340 3.076199 3.198438,
        0.854500 7.074994 -3.800000,
        -6.596740 2.529319 -3.198438,
        -3.042020 2.460958 -6.398438,
        1.538099 1.230478 5.598437,
        2.187254 6.084038 -2.600000,
        -2.973660 0.341799 -11.198439,
        -3.862340 0.136719 -0.401563,
        1.743179 1.777359 0.401563,
        -3.042020 4.956367 4.200000,
        -3.042020 -1.367201 -11.998438,
        -2.426780 1.025398 -9.201563,
        -2.597413 1.503919 -10.600000,
        -2.563500 6.391393 -0.200001,
        -2.084980 3.349638 5.998437,
        -1.059580 7.109439 -4.398438,
        0.854500 2.460958 2.398437,
        2.870853 5.537158 -4.200001,
        -2.153340 2.699952 -9.800001,
        1.811541 1.025398 1.201563,
        -0.922859 3.349638 -6.798438,
        -2.870853 6.084038 2.599999,
        -0.512699 5.742238 3.998437,
        -2.495140 1.230478 7.998437,
        -1.674820 -1.572281 -2.798438,
        -6.118220 2.460958 -1.201562,
        -5.263453 0.273438 -1.800000,
        -2.426780 -0.957041 5.598437,
        -5.024460 2.119159 -4.398438,
        -4.545940 6.084038 -2.001562,
        1.127939 1.298839 6.798438,
        -6.083773 1.230478 -2.200001,
        0.375980 1.503919 7.998437,
        0.991220 5.810598 1.598438,
        -1.743180 0.341799 -11.998438,
        2.665773 1.982439 -1.400001,
        -5.708060 4.443398 1.198438,
        -0.512699 4.785198 -6.798438,
        -1.538100 1.367199 -5.198438,
        -1.469740 -1.298841 -3.198438,
        -5.161180 3.076199 -5.198438,
        0.102539 -0.957041 5.198438,
        -2.768580 -0.136722 -3.598437,
        2.016621 5.400438 0.798438,
        -4.306413 6.289119 -0.600000,
        3.383820 3.247367 -3.000000,
        -2.426780 5.537158 -6.798438,
        2.973660 5.468799 -3.201562,
        -0.034180 -1.709002 3.998437,
        0.717779 1.367199 4.401563,
        2.665773 5.742238 -2.600000,
        -0.239260 5.537158 -6.798438,
        1.333019 6.733193 -3.000000,
        -2.905300 -1.709002 -11.998438,
        0.649420 -0.444073 5.400001,
        0.307619 6.084038 1.998437,
        -3.827893 4.306679 -7.000000,
        -2.665773 2.939479 -7.800001,
        -0.239260 -1.572281 -1.998438,
        -5.639700 4.955832 0.599999,
        0.581060 -1.367201 3.998437,
        -0.922859 0.683599 -10.001563,
        -5.434620 2.871119 -4.798438,
        0.102539 -1.332753 1.000000,
        -4.614300 2.119159 1.198438,
        -0.922859 0.273438 7.998437,
        -0.034180 3.383553 5.800000,
        -5.434620 2.666039 -4.398438,
        0.512699 -0.341802 -0.801562,
        0.922859 4.169958 3.198438,
        -2.290060 5.058639 5.198438,
        -3.110380 -0.239528 -11.400001,
        -1.469740 1.435558 -11.198439,
        -4.135780 4.238318 -6.798438,
        0.170900 6.562558 -5.598437,
        -2.461227 0.410159 7.800000,
        0.307619 -1.503922 3.998437,
        -2.700220 -0.888681 -10.001563,
        1.674820 1.298839 0.801562,
        2.290060 2.939479 -3.998438,
        1.333019 6.425838 -2.001562,
        1.503653 0.751959 2.999999,
        1.059580 6.630918 -2.801562,
        -0.034180 0.273438 -3.998438,
        -0.068626 -1.298841 -2.200001,
        -0.170900 -0.341802 5.998437,
        -2.631860 6.459754 0.200000,
        -2.016620 3.076199 6.798438,
        -3.999060 6.835998 -3.998438,
        3.042021 2.871119 -1.601562,
        -6.870180 4.135512 -3.400001,
        -5.229540 3.144559 -5.198438,
        -0.991220 6.904359 -2.401563,
        -2.084980 -1.367201 -10.001563,
        0.854500 4.272232 2.999999,
        1.469740 3.554718 2.398437,
        -3.520540 4.169958 -7.198438,
        2.973660 3.862607 -1.400001,
        -1.469740 -1.811274 -11.800000,
        -4.409220 1.640638 -4.798438,
        -2.973660 -0.888681 4.798438,
        -3.110380 3.144559 -6.798438,
        -3.759533 0.615239 4.999999,
        -5.844780 5.468799 -4.798438,
        0.307619 6.494199 1.198438,
        0.307619 -1.367201 1.201563,
        1.606461 0.751959 -3.198438,
        1.674820 1.162119 5.598437,
        1.401381 6.630918 -4.798438,
        0.922859 5.742238 1.998437,
        -1.469740 1.298839 -5.198438,
        -2.358420 1.298839 8.398437,
        -1.196301 3.759798 -7.598438,
        -1.879900 5.605518 4.798438,
        -0.991220 -1.640641 4.798438,
        1.606461 3.793713 1.400000,
        -2.016620 -1.914081 -11.998438,
        -1.674820 -1.025401 -3.198438,
        -0.717779 -0.751961 5.598437,
        0.034180 2.666039 -5.598437,
        2.016621 5.605518 -5.198438,
        -1.606460 3.896519 5.998437,
        0.034180 -1.709002 1.201563,
        1.845453 0.205079 2.999999,
        -3.793980 -0.957041 3.998437,
        2.631861 5.947318 -2.801562,
        1.059580 4.716838 -5.598437,
        -2.802493 -1.572281 3.800000,
        -0.649420 -0.615241 -3.598437,
        -2.973660 3.281279 3.998437,
        -3.178741 1.982439 2.798438,
        -4.819380 6.220757 -2.801562,
        -0.649420 5.878958 3.598437,
        1.469740 0.615239 -1.201562,
        -5.571340 6.254674 -3.800000,
        -2.905300 3.007838 -6.798438,
        -3.007573 -1.230481 -10.600000,
        1.572014 2.392598 1.400000,
        -2.700220 -0.410161 -3.198438,
        0.102539 2.529319 4.801562,
        1.469740 1.093759 2.398437,
        -0.375980 1.914079 -5.598437,
        -2.529588 6.835998 -3.800000,
        -0.444340 2.119159 8.398437,
        -1.401381 -0.136722 7.598437,
        -2.939213 0.273438 -11.400001,
        1.879900 0.273438 2.398437,
        -0.922859 5.058639 -7.598438,
        1.743179 0.751959 -3.198438,
        0.034180 6.733193 -0.200001,
        -3.110380 3.007838 -6.798438,
        -2.426780 -1.777361 -10.401564,
        -6.288853 3.144559 -4.200001,
        -1.127939 1.435558 -5.598437,
        -4.648213 4.169958 -6.200001,
        -3.452180 0.649687 6.200000,
        1.127939 1.367199 4.801562,
        -5.024460 0.820318 -3.198438,
        -5.708060 2.392598 -0.401563,
        -0.102539 -1.777361 3.598437,
        1.743179 2.597678 -4.398438,
        -0.102539 3.281279 -5.998438,
        1.948259 5.605518 -5.198438,
        -3.588900 6.323033 -5.800000,
        -1.059580 -1.640641 0.801562,
        2.836941 4.990278 -4.398438,
        -5.024460 5.058639 1.598438,
        0.786140 6.767638 -2.801562,
        -3.759533 -0.751961 4.200000,
        -3.247100 2.119159 2.798438,
        -4.067420 -0.512433 -1.400001,
        0.478252 -0.546881 -2.200001,
        -3.588900 5.844512 2.599999,
        -1.401381 0.683599 8.398437,
        -0.239260 3.076199 -5.998438,
        2.495140 1.367199 -1.601562,
        -3.110380 2.973927 -6.600000,
        2.460693 1.093759 -1.800000,
        -4.204140 0.649152 2.200000,
        -5.024460 2.939479 -5.198438,
        -2.495140 -0.273441 6.398437,
        3.178740 2.597678 -2.798438,
        -3.247100 1.162119 4.801562,
        2.905300 5.365993 -4.200001,
        -4.135780 6.323033 1.000000,
        -0.375980 -0.341802 -3.598437,
        -2.016620 5.332078 -7.198438,
        -1.196301 -1.367201 5.198438,
        -3.452180 2.460958 2.798438,
        -6.015413 4.306679 -5.000000,
        -1.606460 -1.230481 -10.001563,
        -1.401381 2.802758 -8.801563,
        -2.358420 -0.102273 6.599999,
        -2.221700 -1.435561 -0.801562,
        -5.161180 1.230478 -3.598437,
        1.230213 1.914079 6.200000,
        -1.504188 2.871119 -7.400001,
        -0.273706 -1.572281 -11.000000,
        -2.905300 2.324239 5.601563,
        -1.504188 2.802758 -7.400001,
        0.102539 -1.298841 -1.998438,
        0.034180 4.511758 4.801562,
        1.708733 3.281279 1.400000,
        -2.084980 -1.093761 -9.601562,
        0.102539 5.400438 2.798438,
        -1.879900 1.435558 -8.801563,
        -2.973660 -1.367201 3.998437,
        -2.905300 -0.957041 -1.598437,
        -4.614300 0.683599 1.598438,
        -1.811540 6.801553 -5.000000,
        0.854500 2.597678 -5.198438,
        -1.196301 -1.640641 0.801562,
        -2.153340 -1.367201 -0.801562,
        0.409893 2.050798 7.400001,
        -2.016620 -1.230481 -0.401563,
        -0.375980 -0.068361 6.798438,
        2.768579 1.401647 -2.200001,
        -6.699013 4.716838 -3.800000,
        -4.716573 5.878958 -5.800000,
        -2.973660 6.152398 -5.998438,
        -2.290060 6.425838 -2.001562,
        0.444340 2.050798 3.198438,
        1.469740 0.102807 -1.800000,
        -3.930700 3.896519 3.598437,
        0.102539 3.828158 -5.998438,
        -5.673613 4.921918 1.000000,
        0.170900 4.306679 5.201564,
        -5.741973 5.332078 0.200000,
        0.991220 -1.162121 2.001563,
        -2.358420 -0.273441 6.398437,
        -5.024460 6.117952 -2.200001,
        0.649420 -1.469473 1.800000,
        0.273172 -0.683601 0.200000,
        1.538099 2.324239 1.598438,
        -1.333019 1.572279 -9.201563,
        2.221701 0.957039 -1.601562,
        1.538099 0.888679 5.598437,
        1.401381 0.478518 5.598437,
        -3.588900 2.871119 3.598437,
        -1.743180 6.562558 -2.001562,
        1.469740 3.144559 1.598438,
        -2.016620 5.571073 4.599999,
        -4.135780 1.640638 1.998437,
        -2.153340 3.486359 5.998437,
        1.333019 0.068358 0.801562,
        -5.229540 4.101599 1.198438,
        -3.007573 -0.205081 -10.200001,
        -4.409220 3.828158 -6.398438,
        -6.118220 1.982439 -1.201562,
        -5.947053 4.511758 0.200000,
        -6.767373 4.169958 -1.800000,
        -1.606460 6.494199 0.001562,
        2.290060 4.443398 -5.198438,
        -2.016620 3.554718 -9.198439,
        -5.366261 0.307887 -1.800000,
        -3.452180 0.341799 5.998437,
        0.717779 0.273438 6.398437,
        -0.307619 0.068358 -3.998438,
        -6.357213 5.126998 -4.200001,
        -3.042020 -0.546881 -10.401564,
        0.649420 -0.683601 -1.598437,
        -3.452180 -0.068361 5.598437,
        -1.504188 3.007838 -9.400001,
        0.239260 -1.367201 -1.598437,
        0.786140 1.777359 6.798438,
        -2.631860 0.888679 7.598437,
        1.811541 2.290327 0.599999,
        -1.879900 5.605518 -6.398438,
        2.084980 1.093759 2.398437,
        0.512699 3.417998 -5.598437,
        0.717779 6.630918 -2.001562,
        -4.204140 3.691439 -6.398438,
        -3.110380 -1.059313 -1.400001,
        -3.315460 0.546879 -3.998438,
        -2.802493 0.341799 -4.200001,
        -0.000267 2.802758 3.800000,
        1.743179 0.957039 1.201563,
        -3.520540 1.333287 -5.000000,
        -3.281013 4.990278 3.800000,
        -3.862340 6.835998 -3.601562,
        -3.247100 5.537158 3.598437,
        -3.281013 -0.888681 -11.400001,
        -0.649420 3.623078 -6.398438,
        -1.674820 5.537158 -7.198438,
        -6.015413 4.169958 -0.600000,
        -2.153340 2.802758 -9.598438,
        1.948259 3.486359 -0.001562,
        -0.375980 0.205079 -3.998438,
        -1.264660 -2.324241 -1.998438,
        -0.444340 -0.273441 -10.401564,
        -4.887740 2.392598 -4.798438,
        0.375980 -0.615241 0.401563,
        2.358419 1.572279 -1.201562,
        -1.948260 5.673879 4.398437,
        2.563499 5.332078 -4.798438,
        -3.930700 6.391393 -2.200001,
        -3.007573 3.896519 4.200000,
        -3.930700 -0.341802 -2.398438,
        -4.819380 0.854767 -0.600000,
        0.512699 5.742238 -6.398438,
        0.991220 -1.298841 2.801562,
        0.786140 1.332752 4.200000,
        1.948259 5.878958 -4.798438,
        -3.520540 5.537158 2.798438,
        -2.768580 -0.136722 6.398437,
        0.786140 -0.888681 1.201563,
        -0.102539 -0.512968 -11.400001,
        0.717779 7.006633 -4.200001,
        2.221701 2.050798 -3.598437,
        -0.786140 7.041078 -5.198438,
        -6.870180 4.648479 -3.198438,
        0.170900 2.939479 6.798438,
        1.196301 2.187518 1.998437,
        -2.665773 0.615239 -9.800001,
        -3.110380 -1.435561 -10.801563,
        -6.596740 2.324239 -3.198438,
        1.333019 3.281279 1.998437,
        0.273172 3.486359 3.800000,
        -1.948260 -1.845721 3.598437,
        -0.581060 -0.751961 -10.001563,
        -3.212653 2.871119 3.800000,
        -0.307619 2.802758 7.198438,
        2.631861 1.298839 -2.798438,
        -1.059580 6.904359 -2.401563,
        -0.922859 0.273438 -10.001563,
        -5.708060 2.324239 -0.801562,
        -1.469740 4.716838 5.598437,
        3.349373 3.144559 -3.000000,
        -1.264660 3.281279 -6.798438,
        -0.717779 6.391393 -6.200001,
        -4.614300 1.777359 -4.798438,
        -4.682660 0.273438 -2.798438,
        -3.999060 5.537158 2.398437,
        -2.221700 3.964878 -8.798438,
        2.153339 4.716838 0.398438,
        -2.290060 2.187518 -8.001563,
        -3.247100 6.767638 -4.798438,
        -6.596740 2.666039 -2.001562,
        0.444340 0.136719 -3.198438,
        3.281013 2.460958 -2.600000,
        -3.793980 1.162119 1.998437,
        3.075933 2.802758 -3.400001,
        -2.905300 -1.093761 0.801562,
        -3.725620 1.845718 2.398437,
        0.717779 1.879632 4.999999,
        -1.538100 1.230478 -11.198439,
        -0.922859 5.537158 4.798438,
        -4.956100 1.093759 -0.401563,
        1.333019 -1.025401 2.801562,
        -0.615507 -0.546881 -3.800000,
        -0.717779 3.828158 5.998437,
        -2.290060 6.630918 -3.998438,
        -5.502980 3.691439 0.798438,
        -2.563500 -2.084713 -11.400001,
        -3.725620 2.460958 -5.998438,
        2.597414 5.263719 -4.600000,
        -2.290060 1.914079 -8.401564,
        0.956774 2.050798 5.800000,
        -1.606460 -1.914081 -2.398438,
        0.034180 4.853559 5.598437,
        -2.973660 6.117952 2.200000,
        -2.290060 -0.478521 5.998437,
        -6.528380 2.392598 -3.198438,
        0.375980 1.777359 -4.798438,
        -6.254940 1.572279 -2.398438,
        -3.178741 -0.990953 -1.000000,
        -1.127939 1.572279 -5.598437,
        -4.272500 6.733193 -4.600000,
        -2.905300 6.664834 -2.600000,
        -5.708060 2.119159 -0.801562,
        0.649420 0.341799 -3.598437,
        -2.221700 5.878958 3.598437,
        -1.401381 -1.264393 -10.200001,
        2.358419 1.298839 -2.798438,
        -6.186580 1.845718 -3.198438,
        -3.657260 4.443398 3.198438,
        0.717779 -0.854233 1.000000,
        0.341534 0.546879 8.200000,
        -0.547146 -0.546881 -10.200001,
        -1.059580 0.068358 -11.998438,
        -0.102539 1.503919 -5.198438,
        0.581060 -1.298841 3.998437,
        1.674820 3.417998 -4.798438,
        0.581060 0.205079 -3.198438,
        -5.366261 1.982439 -3.998438,
        2.495140 3.486359 -0.801562,
        2.221701 4.853559 0.398438,
        -1.948260 1.708999 -8.801563,
        -0.102539 3.452447 -6.200001,
        0.854500 -1.162121 1.601563,
        -0.957306 1.025398 -10.200001,
        2.905300 2.392598 -1.601562,
        -1.538100 -2.050801 -0.801562,
        -2.665773 4.375038 -8.200001,
        -1.538100 0.546879 -11.998438,
        2.905300 3.828158 -1.201562,
        -2.563500 -0.888681 -10.001563,
        -3.383820 4.136047 -7.400001,
        1.674820 2.187518 -3.998438,
        -4.272500 3.417998 -5.998438,
        -2.836940 4.101599 5.598437,
        -5.913140 5.126998 -5.198438,
        0.034180 7.143353 -3.400001,
        -5.776420 3.486359 -4.798438,
        0.102539 -1.093761 -1.998438,
        1.948259 0.751959 -2.798438,
        -5.502980 1.230478 -3.598437,
        -5.366261 4.101599 -5.598437,
        -3.930700 -0.546881 -1.598437,
        -1.572013 6.562558 0.599999,
        -1.401381 2.871119 -8.801563,
        -0.239260 5.605518 -6.798438,
        -2.255613 -1.777361 -1.400001,
        2.700220 1.503919 -2.001562,
        -0.102539 0.478518 7.998437,
        -0.170900 -1.367201 -2.398438,
        2.836941 5.639432 -3.800000,
        -2.563500 -0.957041 -2.798438,
        1.606461 3.554718 1.598438,
        -0.991220 -0.751961 5.998437,
        -2.563500 2.324239 7.198438,
        -3.178741 2.666039 -6.398438,
        0.991220 1.845718 6.798438,
        -2.905300 0.136719 -3.998438,
        -5.297900 6.084038 -4.798438,
        2.426781 1.982439 -3.598437,
        -4.272500 3.828158 2.798438,
        1.059580 1.298839 -3.598437,
        1.811541 2.392598 -3.998438,
        -1.538100 3.281279 6.798438,
        0.375980 -0.957041 4.798438,
        -5.810333 5.058639 -0.600000,
        1.401381 -0.683601 3.998437,
        -2.153340 5.742238 -6.398438,
        -6.015413 4.443398 -0.600000,
        1.264660 6.869914 -3.800000,
        -0.683332 6.767638 0.200000,
        -3.657260 0.136719 -3.598437,
        1.264660 4.375038 1.998437,
        -1.366932 -1.709002 -11.000000,
        -2.016620 -1.230481 -10.001563,
        -3.247100 6.699279 -2.801562,
        0.444340 -1.367201 1.201563,
        -0.205347 -0.136722 -11.000000,
        -3.725620 5.468799 2.798438,
        -2.905300 5.810598 3.198438,
        0.444340 1.435558 7.998437,
        -1.401381 3.520807 -8.200001,
        -2.495140 5.912872 2.999999,
        -0.751692 0.068358 7.800000,
        -4.921653 2.666039 -5.000000,
        0.854500 3.349638 -5.198438,
        0.034180 6.562558 1.198438,
        -6.323300 5.024192 -4.600000,
        -5.639700 4.955832 1.000000,
        3.178740 2.255878 -2.001562,
        -5.708060 0.683599 -1.601562,
        -1.640907 2.392598 -8.200001,
        -5.366261 1.230478 -0.801562,
        -4.204140 6.733193 -4.200001,
        0.204813 3.964878 4.200000,
        -3.075933 -0.205081 -10.600000,
        0.273172 4.238318 -6.200001,
        1.127939 1.367199 6.798438,
        -0.854500 4.511758 -7.198438,
        -3.247100 2.871119 3.598437,
        -0.136986 3.212918 6.599999,
        -0.717779 0.307352 -10.200001,
        -2.255613 2.392598 -7.000000,
        0.922859 1.947992 5.400001,
        -2.905300 5.776153 -6.600000,
        -2.426780 5.947318 3.198438,
        -0.649420 6.596473 -1.000000,
        2.836941 3.554718 -3.998438,
        -2.084980 -2.050801 2.001563,
        -1.127939 5.947318 -6.398438,
        -4.204140 -0.205081 -2.398438,
        0.786140 1.572279 3.198438,
        -0.717779 0.683599 -11.198439,
        1.674820 -0.410161 2.001563,
        -2.836940 -1.230481 -1.598437,
        2.221701 4.716838 0.398438,
        -3.315460 -0.033914 -3.400001,
        0.239260 -0.922593 -2.200001,
        -1.982173 6.904359 -3.800000,
        -0.170900 2.597678 7.198438,
        0.512699 -0.410161 0.401563,
        0.717779 1.777359 3.198438,
        -1.538100 -1.640641 -10.801563,
        -3.520540 4.853559 3.598437,
        -0.854500 5.263719 5.198438,
        1.811541 -0.000001 4.398437,
        2.153339 2.939479 -4.398438,
        -3.452180 6.015678 2.398437,
        -0.410427 2.255878 -5.800000,
        -3.930700 2.324239 2.398437,
        -2.153340 3.964878 -8.798438,
        -3.110380 -0.854768 -10.600000,
        -4.887740 5.605518 -5.998438,
        -5.229540 6.357478 -3.601562,
        -2.221700 0.068358 7.198438,
        -3.588900 6.494199 -2.001562,
        -0.717779 -2.529321 -1.198438,
        -6.254940 3.691439 -4.398438,
        1.059580 6.630918 -5.198438,
        -5.366261 0.512967 -1.400001,
        2.221701 4.238318 -0.001562,
        -1.674820 2.187518 -8.401564,
        1.674820 0.341799 -1.601562,
        -4.272500 6.494199 -2.801562,
        -2.836940 3.349638 -8.798438,
        -0.854500 3.076199 -6.398438,
        -2.426780 3.623078 -8.798438,
        -3.042020 2.084712 6.599999,
        0.649420 1.777359 7.198438,
        1.469740 4.648479 -5.598437,
        -1.948260 -0.957041 -12.398438,
        -5.297900 3.144559 0.398438,
        0.683332 -0.957041 1.000000,
        0.170900 3.828158 -5.998438,
        -1.504188 1.093759 -11.400001,
        -1.264660 -0.068361 7.598437,
        0.375980 3.076199 -5.598437,
        -0.922859 -2.050801 -1.998438,
        -4.511493 4.716838 2.200000,
        -2.221700 -1.162121 5.198438,
        -1.127939 -0.273441 6.798438,
        -4.477580 3.759798 -5.998438,
        0.239260 0.307887 6.999999,
        -2.631860 0.888679 -4.798438,
        -1.059580 1.367199 -10.001563,
        -2.905300 -0.615241 -2.798438,
        -0.922859 3.930967 -7.000000,
        0.512699 -0.888681 4.798438,
        -2.631860 3.451912 -9.000000,
        -6.323300 4.853559 -2.001562,
        0.102539 4.785198 3.198438,
        -5.434620 1.708999 -3.998438,
        1.264660 -0.478521 1.201563,
        -2.118893 5.537158 4.599999,
        -0.102539 0.718047 -4.200001,
        -2.426780 -0.751961 -3.198438,
        -0.991220 -0.341802 -9.601562,
        -2.426780 5.400438 -6.798438,
        -1.606460 1.777359 -10.798438,
        -3.588900 2.187518 -5.998438,
        -0.102539 2.050798 -5.198438,
        1.743179 5.673879 0.798438,
        3.315460 3.691439 -3.598437,
        -2.358420 5.776153 3.800000,
        0.512699 4.888007 -6.200001,
        -2.153340 2.255878 -8.001563,
        0.854500 4.238318 -5.998438,
        -0.239260 2.324239 -5.598437,
        -3.999060 -0.546881 2.398437,
        1.059580 0.718047 -0.600000,
        1.127939 -0.683601 1.201563,
        -1.469740 -0.341802 6.398437,
        -2.016620 1.264927 -5.400001,
        -2.631860 -1.059313 -0.200001,
        -3.110380 1.093759 -4.798438,
        -0.444340 0.581326 7.800000,
        -2.153340 3.691439 5.598437,
        2.392334 4.511758 -0.600000,
        -0.717779 -1.914081 -0.801562,
        0.375980 3.144559 -5.598437,
        -1.401381 6.220757 2.798438,
        0.034180 -1.572281 3.998437,
        0.102539 1.777359 7.998437,
        -2.084980 3.110112 6.599999,
        2.563499 3.554718 -0.801562,
        0.034180 -1.367201 1.201563,
        -1.845987 1.435558 -9.000000,
        -4.067420 0.205079 -3.198438,
        -2.700220 6.391393 -0.600000,
        -1.196301 0.615239 -11.998438,
        -4.135780 4.921918 2.798438,
        -4.477580 6.186313 0.599999,
        2.905300 4.648479 -1.201562,
        0.375980 3.759798 3.598437,
        -3.281013 -0.820321 -11.800000,
        0.102539 5.195358 3.198438,
        -2.973660 0.410159 -10.801563,
        -3.042020 3.349638 3.998437,
        -2.016620 2.529319 7.598437,
        -5.092820 5.844512 -1.800000,
        0.649420 7.109439 -3.601562,
        -3.110380 -1.640641 -11.601563,
        1.401381 4.921918 -5.598437,
        -2.016620 0.136719 -4.398438,
        -3.862340 1.503919 -4.798438,
        0.786140 1.982439 -4.798438,
        -3.520540 -0.546881 -1.998438,
        -0.239260 6.015678 2.798438,
        -3.178741 0.854232 4.200000,
        1.879900 1.982439 1.198438,
        -0.649420 5.229272 4.999999,
        -2.631860 2.905567 -8.200001,
        -4.340860 0.683599 1.998437,
        0.854500 -1.435561 3.198438,
        1.196301 1.845718 -3.998438,
        -1.811540 -1.298841 5.198438,
        0.683332 -0.000001 -0.200001,
        -5.947053 5.537158 -2.200001,
        0.786140 2.324239 -4.798438,
        -6.528380 2.392598 -2.001562,
        -0.581060 -1.435561 -10.401564,
        -2.563500 -0.854233 -9.800001,
        -0.170900 6.972718 -5.198438,
        2.084980 3.896519 -4.798438,
        -1.127939 -2.460961 -1.198438,
        -1.401381 2.871119 -6.798438,
        -3.588900 2.802758 -6.398438,
        -1.674820 0.341799 -4.398438,
        0.034180 -1.298841 -11.998438,
        -5.297900 3.896519 -5.598437,
        -3.178741 5.639432 2.999999,
        3.315460 3.896519 -3.598437,
        -4.135780 5.400438 -6.398438,
        0.717779 3.281279 -5.598437,
        -1.743180 6.494199 -5.598437,
        2.016621 0.444607 1.400000,
        -5.092820 6.391393 -3.000000,
        3.075933 2.734399 -1.800000,
        -3.247100 -0.546881 -0.401563,
        -1.948260 -0.820321 5.598437,
        -2.631860 2.119159 -10.398438,
        -3.178741 1.572279 2.798438,
        0.444340 0.615239 7.998437,
        -4.751020 3.486359 -5.998438,
        -5.229540 3.964878 1.198438,
        -3.999060 5.947318 -6.398438,
        0.034180 2.871119 -5.998438,
        1.811541 1.880167 -3.800000,
        0.204813 1.503919 8.200000,
        -1.879900 -1.572281 1.201563,
        -2.016620 1.298839 -5.598437,
        -1.811540 2.016353 8.200000,
        -1.366932 -1.709002 -11.400001,
        -4.956100 1.914079 -4.398438,
        -2.016620 1.982439 -5.998438,
        -4.545940 2.324239 -5.198438,
        -2.939213 3.896519 4.599999,
        0.854500 6.084038 -5.598437,
        -6.733460 3.486359 -3.598437,
        2.290060 3.554718 -0.801562,
        -3.520540 0.478518 4.801562,
        -2.597413 2.324239 6.999999,
        -4.340860 1.162119 -0.401563,
        -2.084980 1.675087 -8.600000,
        -0.170900 -1.572281 1.201563,
        -4.204140 0.615239 2.398437,
        -0.034180 0.854767 8.200000,
        -0.854500 -1.025401 5.598437,
        -0.512699 -0.410161 -12.398438,
        -4.340860 3.691439 2.798438,
        -6.528380 2.802758 -1.601562,
        -3.999060 0.546879 2.798438,
        -3.042020 3.349638 -7.198438,
        -2.529053 1.025398 8.200000,
        -3.452180 0.512432 4.200000,
        0.409893 3.349638 -5.800000,
        -0.512699 -1.503922 0.801562,
        -0.854500 2.427047 -6.200001,
        -0.102539 2.221432 4.200000,
        -0.922859 7.006633 -5.000000,
        -1.948260 -1.777361 -10.401564,
        -3.999060 0.615239 -3.998438,
        0.683332 1.230478 6.999999,
        -6.391660 5.024192 -4.200001,
        -1.401381 1.367199 -9.201563,
        -4.784933 4.648479 -6.200001,
        -1.743180 1.708999 -8.801563,
        2.084980 3.417998 -0.401563,
        -0.444340 0.068358 7.198438,
        1.777094 2.460958 -0.200001,
        -5.161180 0.820318 -3.198438,
        -1.674820 0.751959 -9.601562,
        0.512699 6.425838 -5.598437,
        0.034180 7.246158 -3.998438,
        0.991220 0.136719 -3.198438,
        -4.067420 0.478518 1.201563,
        -3.896253 -0.068361 2.999999,
        -2.631860 -0.888681 -2.798438,
        -1.606460 1.435558 -11.198439,
        -2.016620 5.024192 -7.800001,
        -0.444340 -0.478521 5.998437,
        1.606461 3.793713 1.800000,
        -4.751020 2.255878 -4.798438,
        -2.563500 6.596473 -2.200001,
        -2.084980 -0.615241 -3.598437,
        -3.247100 1.093759 6.798438,
        -2.905300 -0.478521 -11.998438,
        0.239260 3.349638 -5.998438,
        1.127939 4.033238 -5.598437,
        0.512699 4.990278 -6.398438,
        0.751694 1.708999 2.999999,
        0.581060 -0.512433 -2.600000,
        0.307619 4.785198 3.198438,
        -2.905300 -1.640641 -10.801563,
        -3.793980 -0.444073 -2.200001,
        -1.674820 -1.811274 -12.200001,
        3.452181 3.281279 -2.001562,
        0.102539 -1.845721 3.198438,
        -1.230747 0.683599 8.200000,
        -2.700220 1.093759 -11.198439,
        2.358419 5.263719 -4.798438,
        -1.913813 2.597678 7.400001,
        0.854500 6.152398 -5.598437,
        -5.434620 5.878958 -5.198438,
        -1.401381 2.119159 -6.398438,
        -5.502980 3.144559 -4.798438,
        -2.495140 6.357478 -5.598437,
        -3.452180 0.923127 -4.600000,
        2.700220 5.468799 -2.001562,
        -0.649420 -0.410161 -3.998438,
        -0.375980 -0.478521 -11.998438,
        1.127939 2.324239 -4.798438,
        -2.631860 0.751959 -11.598438,
        -0.786140 0.410159 -10.001563,
        -5.092820 0.171166 -2.200001,
        -3.520540 5.297632 -7.000000,
        3.178740 5.058639 -2.001562,
        -2.802493 2.734399 5.800000,
        2.084980 3.349638 -0.401563,
        0.273172 0.478518 8.200000,
        -4.956100 5.878958 1.198438,
        -1.469740 -0.068361 -12.398438,
        -2.290060 -1.537833 -1.800000,
        -1.948260 5.639432 4.599999,
        2.768579 5.742238 -3.598437,
        -1.469740 2.802758 -9.598438,
        -3.247100 -1.162121 3.998437,
        -2.358420 2.187518 -6.398438,
        -6.460020 4.648479 -2.001562,
        -0.922859 6.972718 -5.198438,
        -0.922859 0.068358 -10.001563,
        1.264660 5.605518 -5.598437,
        -3.452180 3.212918 3.998437,
        0.854500 1.298839 -3.998438,
        -2.836940 0.136719 -11.998438,
        -5.605253 2.939479 0.200000,
        1.811541 0.273438 1.201563,
        -1.811540 -2.016353 -1.000000,
        2.255613 1.572279 -3.400001,
        -2.153340 4.716838 -7.998438,
        -1.674820 2.255878 -8.401564,
        -2.153340 -1.845721 3.598437,
        -2.802493 2.529319 6.599999,
        -1.059580 -1.709002 1.201563,
        -0.375980 -0.615241 -12.398438,
        0.854500 -0.478521 0.801562,
        0.991220 1.230478 -3.598437,
        -4.340860 3.383553 2.999999,
        0.717779 6.084038 -5.998438,
        -3.657260 -0.444073 -2.600000,
        -2.631860 -1.264393 1.000000,
        -3.417733 6.562558 -2.200001,
        0.239260 1.914079 7.998437,
        0.581060 -1.162121 3.998437,
        -0.068626 -1.230481 -11.000000,
        -1.674820 1.093759 -11.198439,
        -0.034180 4.716838 5.201564,
        -2.836940 4.853559 -7.598438,
        1.401381 0.888679 0.401563,
        1.674820 1.264392 5.400001,
        -5.297900 3.486359 0.798438,
        0.991220 1.367199 -3.998438,
        -5.571340 0.546879 -1.601562,
        3.247101 2.324239 -2.798438,
        -0.307619 -0.615241 -11.998438,
        -4.340860 4.306679 2.398437,
        -1.127939 5.810598 4.398437,
        -1.196301 2.255878 -6.398438,
        1.538099 1.435558 5.598437,
        -4.477580 2.871119 2.398437,
        0.239260 3.007838 3.598437,
        2.050533 1.298839 2.200000,
        -1.606460 -1.914081 3.998437,
        -2.084980 -0.615241 5.998437,
        -3.657260 0.273438 3.598437,
        -2.221700 1.230478 -5.198438,
        -0.102539 -1.777361 -1.598437,
        1.538099 3.452447 1.800000,
        -5.161180 3.281279 -5.198438,
        3.247101 4.990278 -2.798438,
        -4.135780 0.820318 -3.998438,
        -2.016620 -1.640641 -1.998438,
        -0.581060 2.597678 -5.998438,
        -5.639700 2.324239 -3.998438,
        -0.717779 6.972718 -2.801562,
        -4.819380 2.666039 0.798438,
        0.512699 -0.888681 -1.598437,
        -6.391660 3.486359 -1.201562,
        0.649420 -0.478521 5.198438,
        -2.768580 -0.546881 -12.398438,
        -0.102539 6.630918 -5.598437,
        -1.606460 0.820318 -5.198438,
        0.239260 1.777359 -5.198438,
        -1.606460 5.537158 -7.198438,
        -2.495140 3.998793 -8.600000,
        -0.068626 -0.546881 -11.400001,
        0.581060 0.751959 -3.598437,
        -1.264660 -1.811274 -0.600000,
        -0.000267 2.734399 4.200000,
        0.581060 1.025398 7.198438,
        -2.084980 6.357478 -1.601562,
        -1.401381 0.205079 7.998437,
        1.401381 0.136719 -1.201562,
        -3.110380 -0.478521 -2.798438,
        -2.495140 -0.341802 5.998437,
        -1.948260 2.871119 -9.998438,
        -5.229540 2.495407 -4.600000,
        -3.315460 6.459754 0.200000,
        -0.170900 3.486359 5.598437,
        -1.982173 6.084038 -6.200001,
        -5.229540 6.084038 -5.198438,
        0.034180 2.597678 -5.598437,
        -4.409220 2.460958 -5.198438,
        1.093493 0.888679 6.200000,
        -3.144293 4.443398 -7.800001,
        0.717779 4.443398 2.398437,
        1.674820 3.281279 1.598438,
        -1.367466 3.144559 -7.400001,
        -5.639700 2.871119 -0.401563,
        -0.581060 -1.503922 0.801562,
        0.102539 -0.341802 -3.198438,
        0.102539 3.964878 -6.398438,
        2.665773 2.597678 -1.000000,
        -1.333019 3.964878 5.998437,
        -0.922859 -1.059313 5.400001,
        -0.307619 -1.367201 -2.798438,
        -0.273706 4.990278 5.400001,
        -3.007573 0.068358 -11.400001,
        -2.358420 2.187518 7.598437,
        0.717779 4.101599 -5.998438,
        -3.110380 1.025398 4.801562,
        0.581060 2.324239 2.798438,
        1.196301 0.751959 -0.801562,
        -1.196301 2.666039 -6.398438,
        1.196301 5.400438 1.598438,
        2.529053 1.298839 -1.800000,
        1.606461 0.820318 1.201563,
        -1.538100 -1.709002 -2.798438,
        -0.854500 0.546879 -11.598438,
        -0.375980 5.537158 4.398437,
        0.717779 -0.546881 -1.998438,
        -0.683867 3.623078 -6.600000,
        -0.444340 1.401647 8.200000,
        -4.887740 0.854767 -0.600000,
        -1.196301 0.546879 -11.998438,
        -2.084980 -1.845721 -11.998438,
        -0.170900 5.400438 -6.798438,
        -4.135780 0.478518 -0.401563,
        -0.102539 7.041078 -2.801562,
        -0.512699 1.162119 -4.798438,
        -1.264660 -2.119161 2.398437,
        1.161854 5.878958 1.400000,
        2.153339 3.007838 -4.398438,
        -2.495140 6.596473 -5.000000,
        -1.982173 -1.572281 4.599999,
        -1.538100 -1.845721 -0.401563,
        -2.221700 -1.025401 -2.798438,
        -3.247100 0.820318 3.598437,
        -0.034180 6.459754 1.800000,
        -2.495140 -1.367201 -0.801562,
        1.606461 3.281279 1.598438,
        1.059580 1.503919 2.798438,
        -3.725620 4.169958 3.598437,
        -0.239260 1.298839 -4.798438,
        -2.905300 -0.888681 4.798438,
        -2.084980 -0.410161 -3.998438,
        0.581060 2.871119 2.798438,
        -2.768580 1.025398 -11.198439,
        -4.614300 0.615239 -3.198438,
        -4.477580 0.205079 1.201563,
        -2.973660 0.751959 -4.798438,
        -2.221700 -1.503922 4.398437,
        0.307619 2.802758 6.798438,
        -1.401381 1.298839 -9.201563,
        -2.358420 -1.298841 0.801562,
        -6.049860 1.914079 -1.201562,
        -4.682660 1.435558 -0.401563,
        3.281013 4.990278 -2.200001,
        -4.956100 0.957039 -0.401563,
        -0.444340 -1.777361 -10.801563,
        1.743179 0.751959 5.198438,
        1.264660 0.034447 -2.200001,
        -1.264660 -2.460961 -1.198438,
        -0.239260 -0.649153 -10.600000,
        -0.307619 -1.537833 -0.600000,
        -4.751020 6.528113 -4.600000,
        -0.444340 2.187518 8.398437,
        1.777094 1.503919 1.000000,
        -1.401381 1.093759 -9.601562,
        -1.299107 0.751959 -5.000000,
        2.050533 3.896519 0.200000,
        0.307619 1.367199 -4.398438,
        -3.999060 2.734399 2.798438,
        -6.152133 5.468799 -4.200001,
        -1.674820 2.290327 -8.200001,
        -0.854500 6.562558 -5.998438,
        1.743179 -0.580793 3.400001,
        1.298573 1.230478 0.200000,
        3.383820 2.837207 -2.600000,
        -1.879900 3.281279 6.398437,
        -3.007573 -0.751961 -2.200001,
        -1.743180 6.972718 -2.801562,
        -0.649420 6.186313 2.599999,
        -1.674820 3.144559 -9.598438,
        -5.024460 3.486359 -5.598437,
        0.034180 6.015678 2.398437,
        -4.887740 6.494199 -3.201562,
        -0.649420 0.512432 -10.600000,
        -0.034180 -1.742913 3.800000,
        0.034180 1.503919 -5.198438,
        -2.631860 4.443398 -7.998438,
        -5.161180 3.007838 -5.198438,
        -0.991220 -2.153073 2.599999,
        -6.118220 1.298839 -2.398438,
        0.991220 2.802758 -5.198438,
        -5.366261 5.912872 -2.600000,
        -3.383820 6.869914 -3.400001,
        -0.307619 -0.068361 -11.198439,
        -2.358420 2.016887 -8.600000,
        -2.768580 6.630918 -2.801562,
        -5.708060 5.605518 -2.001562,
        -4.819380 5.810598 1.198438,
        -4.682660 3.623078 1.998437,
        0.717779 6.596473 -0.200001,
        -3.281013 6.357478 1.800000,
        -1.948260 1.162119 7.998437,
        0.717779 6.220757 1.598438,
        -1.879900 -0.410161 -12.398438,
        -4.272500 0.683599 -3.998438,
        -1.264660 6.528113 -1.400001,
        -4.135780 5.810598 1.998437,
        -4.751020 2.187518 0.398438,
        -0.922859 6.664834 1.000000,
        -2.290060 5.468799 4.398437,
        1.333019 1.367199 2.398437,
        3.383820 2.734399 -2.001562,
        -1.606460 6.220757 -6.398438,
        -4.887740 1.025398 -3.998438,
        -3.213188 6.357478 -1.000000,
        -2.973660 -1.640641 2.001563,
        -3.144293 -0.615241 -2.600000,
        0.307619 2.119159 7.598437,
        2.358419 3.759798 -4.398438,
        0.375980 -1.503922 1.601563,
        -3.383820 4.785198 3.598437,
        0.512699 -0.615241 5.198438,
        -2.973660 2.050798 5.601563,
        -2.631860 -0.273441 -9.601562,
        -0.444340 -1.845721 -1.998438,
        -3.452180 6.869914 -3.400001,
        0.307619 -1.845721 2.398437,
        1.059580 2.050798 6.001563,
        -0.683867 -1.914081 -2.200001,
        -4.340860 6.289119 0.398438,
        -2.700220 -0.888681 -2.798438,
        1.161854 4.648479 1.800000,
        -2.426780 1.572279 7.998437,
        -2.836940 1.708999 4.801562,
        -3.725620 1.162119 2.398437,
        -0.786140 -2.426513 -1.800000,
        -0.991220 0.751959 -11.598438,
        2.563499 4.375038 -4.798438,
        0.649420 -0.205081 0.401563,
        -1.606460 6.767638 -2.001562,
        2.153339 6.084038 -2.001562,
        0.478252 3.554718 -5.800000,
        -5.434620 4.169958 -5.598437,
        1.743179 0.615239 -2.798438,
        -5.981500 4.648479 -5.198438,
        1.264660 4.716838 -5.598437,
        0.239260 -1.230481 0.801562,
        -2.768580 6.596473 -2.200001,
        0.512699 0.068358 5.998437,
        -4.272500 -0.000001 2.398437,
        -5.708060 1.982439 -3.998438,
        -5.161180 1.811807 -4.200001,
        0.649420 7.041078 -3.998438,
        2.905300 3.828158 -3.998438,
        3.417734 2.871119 -2.600000,
        -1.059580 2.973392 6.999999,
        -2.905300 0.957039 6.798438,
        0.683332 6.289119 1.400000,
        0.581060 -0.888681 4.798438,
        1.572014 -0.136722 4.599999,
        -2.905300 4.375038 -7.998438,
        -6.357213 5.058639 -4.200001,
        -4.751020 6.084038 -0.798438,
        0.922859 -1.435561 3.198438,
        1.538099 1.674552 2.200000,
        1.127939 -1.025401 3.598437,
        2.529053 3.281279 -4.200001,
        1.264660 2.734399 1.598438,
        0.512699 6.015678 -5.998438,
        0.375980 6.801553 -2.600000,
        -3.999060 5.537158 -6.398438,
        -4.682660 3.281279 1.998437,
        1.264660 2.666039 -4.798438,
        0.922859 0.341799 0.401563,
        -5.126733 0.546879 -1.000000,
        0.307619 0.820318 8.398437,
        -0.991220 -1.025401 5.598437,
        1.127939 4.580118 1.998437,
        -0.512699 -1.640641 1.201563,
        1.538099 6.630918 -3.201562,
        1.127939 4.272232 2.200000,
        1.845453 2.255878 1.000000,
        -2.221700 -1.709002 -1.598437,
        0.102539 -0.751961 5.598437,
        -5.673613 1.435558 -1.000000,
        2.153339 4.375038 0.398438,
        3.007574 2.597678 -3.400001,
        -2.700220 -1.572281 3.998437,
        0.409893 -1.435561 1.400000,
        2.973660 3.076199 -3.598437,
        -0.136986 2.324239 4.200000,
        -3.520540 -0.273441 -0.401563,
        1.743179 1.880167 -3.800000,
        0.512699 -0.615241 0.401563,
        0.444340 -1.093761 -1.201562,
        -3.144293 1.777359 6.200000,
        -0.034180 3.589167 -6.200001,
        1.879900 2.597678 -4.398438,
        -3.793980 6.323033 -0.600000,
        -4.409220 6.152398 -0.798438,
        -0.307619 0.820318 7.598437,
        -3.862340 1.982439 -5.198438,
        -2.290060 3.930432 -8.600000,
        2.084980 1.298839 -3.198438,
        -5.844780 2.392598 -3.998438,
        -2.939213 3.349638 4.200000,
        -2.905300 5.639432 3.800000,
        -5.776420 1.845718 -0.801562,
        0.170900 6.289119 1.998437,
        -3.725620 2.700487 2.999999,
        -5.639700 6.084038 -3.601562,
        0.512699 -0.957041 0.801562,
        0.786140 6.972718 -3.998438,
        -2.631860 2.460958 -6.398438,
        3.452181 4.135512 -2.200001,
        -5.673613 0.957039 -1.400001,
        -2.495140 6.562558 -5.198438,
        -0.034180 5.058639 -6.798438,
        -1.264660 2.597678 -6.398438,
        2.973660 4.443398 -1.201562,
        -2.153340 6.357478 -1.601562,
        0.375980 6.152398 -5.998438,
        0.991220 1.777359 -4.398438,
        -4.409220 3.554718 -5.998438,
        0.170900 3.486359 5.201564,
        -0.239260 -0.820321 5.598437,
        1.333019 6.357478 -5.198438,
        -0.581060 -0.273441 6.398437,
        -5.366261 4.716838 -5.598437,
        -2.426780 5.263719 -6.798438,
        1.606461 -0.717513 3.400001,
        0.786140 1.640638 -4.398438,
        -0.170900 0.751959 7.998437,
        -0.102539 0.410159 7.998437,
        -1.230747 1.914079 -5.800000,
        -0.034180 2.631592 6.999999,
        -1.127939 1.640638 -10.001563,
        -4.032973 0.546879 2.599999,
        -6.083773 4.580118 -5.000000,
        0.034180 6.357478 -5.998438,
        -3.110380 3.349638 3.998437,
        -2.768580 -0.307353 -3.400001,
        -3.452180 4.580118 3.598437,
        -1.538100 2.358152 7.800000,
        1.059580 -0.546881 1.201563,
        -2.050533 6.494199 0.200000,
        -4.956100 3.417998 1.598438,
        -1.469740 5.947318 -6.398438,
        0.581060 -0.273441 0.401563,
        -2.700220 4.785198 5.598437,
        -4.819380 2.392598 0.398438,
        -4.204140 4.921918 2.398437,
        -6.460020 4.716838 -2.001562,
        -6.733460 4.169958 -1.601562,
        -0.649420 -2.734401 -1.198438,
        -4.204140 -0.307353 -2.200001,
        1.845453 2.324239 0.200000,
        -5.161180 4.033238 -5.598437,
        -4.204140 1.435558 1.998437,
        -5.571340 5.468799 -1.601562,
        -4.956100 1.982439 -0.401563,
        1.059580 4.169958 2.798438,
        -3.793980 0.957039 2.398437,
        -1.811540 -1.709002 -2.398438,
        1.264660 2.119159 1.598438,
        -2.563500 6.391393 -1.400001,
        -0.512699 3.451912 6.599999,
        -3.657260 4.375038 3.198438,
        0.102539 -0.546881 5.598437,
        0.512699 3.554718 3.598437,
        -0.512699 5.160913 -7.000000,
        -6.220493 1.367199 -1.800000,
        -2.358420 -1.162121 -2.798438,
        1.606461 3.007838 -4.798438,
        1.264660 5.195358 1.598438,
        1.572014 -0.205081 4.599999,
        -2.153340 2.494872 -10.200001,
        -2.084980 6.596473 -2.600000,
        -3.144293 -0.615241 -11.800000,
        -3.247100 6.357478 1.998437,
        0.854500 0.205079 5.998437,
        -3.999060 -0.307353 -2.600000,
        -1.811540 4.375038 -8.398438,
        -0.444340 5.742238 -6.798438,
        -1.743180 2.597678 -9.998438,
        1.093493 2.460958 1.800000,
        2.836941 4.511758 -1.201562,
        0.273172 2.939479 5.800000,
        2.426781 2.324239 -3.598437,
        -2.836940 1.367199 3.598437,
        -0.547146 -0.683601 5.800000,
        -5.161180 6.357478 -2.801562,
        -4.614300 2.290327 1.400000,
        -3.178741 2.460958 -5.998438,
        -1.333019 -0.170633 6.999999,
        -0.410427 -2.187521 -1.800000,
        -0.170900 -1.606194 -11.800000,
        -0.512699 0.068358 -10.401564,
        0.307619 2.460958 6.798438,
        -2.836940 2.666039 3.998437,
        1.674820 0.820318 5.198438,
        -0.375980 1.093759 -4.798438,
        0.717779 3.554718 3.198438,
        -3.042020 -1.367201 -10.801563,
        -4.067420 2.666039 -5.998438,
        -2.221700 6.664834 -3.800000,
        -2.153340 -0.649153 5.800000,
        -2.665773 3.349638 -9.000000,
        2.836941 5.126998 -1.201562,
        -3.110380 0.546879 -4.398438,
        -4.135780 5.263719 2.798438,
        -0.786140 -2.392601 -0.801562,
        -2.426780 5.058639 5.198438,
        0.444340 1.777359 7.598437,
        -1.811540 2.939479 -9.998438,
        0.581060 1.914079 -4.798438,
        0.444340 -0.751961 0.801562,
        -1.298573 6.494199 -0.200001,
        0.717779 6.152398 1.598438,
        -0.717779 -1.982441 2.001563,
        -5.502980 5.844512 -2.200001,
        1.538099 1.503919 5.201564,
        -1.743180 -1.503922 0.801562,
        -1.435827 3.349638 -8.600000,
        -0.102539 6.494199 1.598438,
        -4.272500 5.195358 -6.398438,
        0.649420 4.375038 2.798438,
        -0.854500 -2.529321 -1.198438,
        -0.307619 -0.273441 -3.598437,
        -0.034180 2.392598 4.801562,
        -0.444340 6.084038 2.798438,
        -4.682660 6.494199 -4.798438,
        2.700220 2.085247 -1.400001,
        -6.562293 4.921918 -2.600000,
        -3.588900 1.093759 5.998437,
        0.170900 -1.264393 -1.800000,
        2.153339 3.417998 -0.401563,
        -1.811540 -1.982441 -1.998438,
        -0.581060 3.451912 6.599999,
        -2.221700 -2.119161 -11.198439,
        -6.083773 3.964878 -1.000000,
        0.239260 -0.615241 -2.798438,
        -2.084980 4.648479 -7.998438,
        -2.973660 5.434352 -7.000000,
        -5.536893 5.195358 1.000000,
        0.922859 5.673879 1.998437,
        -3.247100 -1.196033 -11.000000,
        2.290060 3.076199 -4.398438,
        2.631861 3.554718 -4.398438,
        0.375980 -1.093761 4.798438,
        -3.520540 -1.196033 2.200000,
        -1.743180 -1.025401 5.598437,
        -2.768580 6.425838 0.001562,
        -0.717779 -0.957041 -10.001563,
        0.170900 5.126998 -6.398438,
        -4.477580 1.298839 0.801562,
        0.717779 2.255878 5.601563,
        -5.297900 2.666039 0.398438,
        -1.879900 6.904359 -3.601562,
        -1.948260 2.085247 -6.600000,
        -0.512699 5.605518 4.398437,
        0.956774 1.162119 3.800000,
        -0.649420 6.015678 2.798438,
        -1.264660 -0.000001 -11.998438,
        -3.212653 1.503919 6.200000,
        -4.614300 0.205079 -2.798438,
        2.563499 2.255878 -0.801562,
        2.016621 4.990278 0.798438,
        -6.528380 2.734399 -1.601562,
        0.717779 -0.615241 4.798438,
        -1.196301 1.640638 -9.601562,
        -6.801820 3.896519 -2.001562,
        -2.836940 0.376246 -4.200001,
        -4.409220 0.957039 1.998437,
        -0.307619 2.426512 7.800000,
        0.512699 -0.478521 5.598437,
        -2.084980 3.212918 5.998437,
        0.922859 1.093759 6.798438,
        0.307619 3.076199 -5.598437,
        1.538099 5.878958 -5.598437,
        -1.059580 0.820318 -4.798438,
        -0.717779 2.187518 8.398437,
        -3.110380 5.468799 -6.798438,
        -3.657260 0.376246 -3.800000,
        -3.725620 4.238318 3.198438,
        -2.700220 1.162119 -11.198439,
        0.512699 3.691439 -5.998438,
        1.196301 1.162119 5.998437,
        -0.102539 2.666039 6.798438,
        0.888412 6.084038 1.400000,
        -2.871387 6.630918 -2.600000,
        -1.127939 -0.683601 -9.601562,
        -1.538100 1.982439 -10.398438,
        -4.682660 6.152398 -2.001562,
        -5.844780 3.554718 0.398438,
        -3.110380 4.648479 -7.598438,
        -4.956100 1.572279 -3.998438,
        2.631861 5.981233 -3.000000,
        0.581060 0.205079 6.398437,
        -5.161180 6.152398 -5.198438,
        1.127939 2.666039 1.998437,
        -4.477580 0.683599 1.998437,
        -6.391660 3.281279 -3.998438,
        -5.844780 1.264927 -1.400001,
        -0.512699 -1.162121 -10.401564,
        -3.657260 -0.102273 -3.000000,
        0.786140 -0.307353 -1.000000,
        -2.768580 -1.093761 -0.801562,
        2.290060 3.144559 -4.398438,
        -5.844780 2.939479 -4.398438,
        -0.581060 -2.597681 -0.801562,
        -4.511493 6.289119 0.200000,
        0.102539 5.878958 2.798438,
        -3.452180 5.365993 -7.000000,
        -1.469740 2.597678 -6.798438,
        -2.290060 0.478518 -4.398438,
        -4.340860 6.254674 -0.600000,
        -3.110380 0.957039 4.801562,
        -0.888947 3.212918 -6.600000,
        -1.333019 1.845718 8.398437,
        0.512699 2.255878 -5.198438,
        -3.486093 -0.205081 0.599999,
        2.495140 5.537158 -1.601562,
        -5.297900 0.307887 -1.800000,
        0.991220 4.716838 -5.998438,
        -4.682660 6.152398 0.398438,
        -0.991220 3.076199 -6.798438,
        -1.948260 3.417998 -9.198439,
        -3.178741 -0.957041 -10.801563,
        0.478252 6.767638 0.200000,
        0.444340 6.801553 -2.600000,
        -6.904093 4.169958 -2.600000,
        -3.452180 4.375038 -7.598438,
        -1.333019 -1.298841 0.801562,
        -4.067420 6.152398 1.198438,
        0.512699 0.068358 -3.198438,
        -1.811540 -1.503922 0.801562,
        -0.375980 5.126998 4.798438,
        0.922859 1.093759 -3.598437,
        1.264660 -0.615241 1.601563,
        -0.034180 5.195358 -6.798438,
        -2.836940 2.529319 3.598437,
        0.034180 7.177798 -3.601562,
        -0.342066 -0.615241 -12.200001,
        -0.547146 -0.683601 -10.200001,
        1.127939 6.528113 -2.600000,
        -5.502980 5.810598 -2.001562,
        2.016621 2.460958 -0.801562,
        -3.486093 0.888679 6.200000,
        -5.639700 5.263719 0.398438,
        -0.102539 0.718047 8.200000,
        2.631861 5.332078 -1.201562,
        2.358419 1.162119 -2.798438,
        1.777094 2.529319 0.599999,
        1.538099 2.768847 -4.600000,
        -2.426780 2.187518 -6.398438,
        2.426781 3.212918 -4.398438,
        -2.973660 6.117952 -6.200001,
        -4.682660 5.126998 -6.398438,
        -3.452180 1.196033 5.800000,
        -2.905300 -1.401114 -12.200001,
        1.059580 0.136719 0.401563,
        -6.596740 4.238318 -4.398438,
        -4.067420 6.357478 -2.001562,
        -1.811540 0.478518 -4.798438,
        -3.930700 3.759798 -6.398438,
        0.034180 0.683599 7.998437,
        -2.153340 0.888679 7.598437,
        -6.391660 2.597678 -3.598437,
        -3.793980 2.666039 2.798438,
        -2.426780 2.119159 -8.801563,
        0.991220 5.537158 -5.998438,
        1.401381 1.469472 4.999999,
        1.059580 4.785198 -5.598437,
        -1.264660 2.153606 -6.200001,
        -2.802493 2.802758 4.999999,
        -2.495140 -1.162121 -0.401563,
        -2.016620 -1.367201 -0.401563,
        -3.110380 3.281279 -6.798438,
        -1.401381 -1.640641 -10.801563,
        -0.683867 0.751959 -11.000000,
        -5.297900 6.357478 -3.998438,
        0.786140 6.220757 1.598438,
        0.786140 -0.068361 5.598437,
        -5.913140 3.007838 -4.398438,
        -2.836940 0.410159 -10.001563,
        -2.870853 4.238318 -8.200001,
        -3.725620 6.801553 -4.200001,
        -2.563500 1.708999 -5.598437,
        -3.520540 3.076199 3.598437,
        -2.392333 0.888679 -9.400001,
        0.581060 -0.410161 5.598437,
        -2.290060 3.212918 5.998437,
        2.905300 3.623078 -3.998438,
        -0.307619 -1.777361 3.998437,
        -3.452180 -0.478521 4.798438,
        1.811541 0.546879 2.398437,
        0.239260 -0.307353 5.800000,
        -4.614300 0.068358 -1.201562,
        -5.913140 1.230478 -2.798438,
        -2.221700 4.580118 -7.998438,
        -2.768580 0.683599 7.198438,
        -6.630653 2.324239 -3.000000,
        -3.315460 1.093759 6.398437,
        0.717779 4.580118 -5.998438,
        2.290060 1.025398 -1.601562,
        -1.948260 4.169958 -8.398438,
        -0.034180 -1.093761 5.198438,
        1.811541 2.632127 -0.200001,
        -6.049860 3.281279 -4.398438,
        1.469740 1.914079 -3.998438,
        -0.170900 -1.879633 -1.400001,
        -1.538100 -0.238993 6.599999,
        -0.717779 0.341799 -11.998438,
        -4.204140 6.152398 1.198438,
        1.777094 0.957039 4.999999,
        0.307619 -0.888681 -1.998438,
        -2.700220 2.119159 6.798438,
        -0.922859 0.990952 -10.200001,
        -3.042020 -1.162121 4.398437,
        -3.725620 0.410159 3.198438,
        1.264660 5.468799 -5.598437,
        -5.229540 0.239527 -1.800000,
        -2.700220 -1.709002 3.198438,
        -1.333019 -1.162121 -3.198438,
        0.341534 -0.615241 5.400001,
        -5.126733 3.417998 -5.400001,
        3.281013 2.324239 -2.200001,
        -0.854500 5.297632 4.999999,
        -0.102539 0.888679 8.398437,
        0.581060 6.664834 -0.600000,
        -4.340860 2.392598 -5.198438,
        -3.725620 0.068358 -0.401563,
        0.204813 3.828158 4.599999,
        -4.067420 0.478518 -3.598437,
        -1.606460 6.869914 -5.000000,
        -3.554453 4.648479 3.400001,
        -2.221700 -1.435561 -2.398438,
        -5.502980 0.957039 -1.201562,
        1.913813 0.273438 1.400000,
        -1.333019 -1.709002 -10.801563,
        -1.948260 -1.640641 -0.801562,
        0.170900 6.494199 -5.598437,
        -2.358420 -1.572281 -1.598437,
        -4.511493 6.630918 -4.200001,
        -2.495140 -1.709002 -10.401564,
        -0.615507 0.615239 -11.000000,
        -6.493933 1.845718 -2.200001,
        -2.495140 2.460958 -6.398438,
        -3.315460 3.076199 -6.398438,
        1.161854 0.957039 6.200000,
        -3.315460 -0.546881 -0.401563,
        0.444340 2.119159 4.801562,
        -3.930700 1.914079 -5.198438,
        -1.709268 2.255878 -6.600000,
        -5.502980 0.957039 -3.198438,
        -2.870853 -0.068361 6.200000,
        -5.366261 0.546879 -2.798438,
        1.743179 1.025398 1.201563,
        0.922859 6.664834 -5.400001,
        0.649420 2.802758 -5.198438,
        -2.495140 -1.777361 2.001563,
        -0.717779 -0.615241 5.998437,
        2.768579 3.828158 -4.398438,
        1.401381 0.957039 5.998437,
        -5.844780 2.597678 -4.398438,
        -1.059580 -1.196033 0.200000,
        -2.153340 -2.289793 -11.000000,
        -2.290060 -2.187521 -11.198439,
        2.495140 5.468799 -1.601562,
        -2.221700 3.691439 5.598437,
        -2.016620 2.050798 7.998437,
        -1.435827 0.273438 8.200000,
        2.700220 2.050798 -1.601562,
        -5.195093 4.990278 1.400000,
        -5.776420 4.238318 -5.198438,
        -5.092820 5.947318 -5.598437,
        -1.674820 3.486359 5.998437,
        -0.034180 2.597678 7.198438,
        -5.297900 1.367199 -0.401563,
        -2.495140 -1.367201 1.201563,
        -3.520540 -0.341802 4.798438,
        -2.495140 -1.059313 -0.200001,
        -2.700220 -0.478521 -9.601562,
        -4.340860 3.828158 -6.398438,
        -1.059580 -0.957041 -3.998438,
        -3.007573 0.136719 -11.400001,
        -2.563500 -1.845721 -11.998438,
        -2.666307 5.332078 -7.000000,
        1.606461 0.512967 4.999999,
        -6.049860 3.007838 -4.398438,
        -1.879900 6.494199 -2.001562,
        -2.631860 5.605518 4.398437,
        0.786140 2.392598 2.398437,
        -2.563500 6.699279 -4.798438,
        -2.631860 5.195358 -7.198438,
        -2.905300 2.529319 3.598437,
        0.444340 2.666039 2.798438,
        1.640373 -0.683601 2.999999,
        -3.896253 6.289119 -1.800000,
        -0.717779 2.939479 6.798438,
        0.034180 0.957039 -4.398438,
        -4.340860 6.391393 -2.600000,
        0.375980 -1.162121 0.801562,
        -0.922859 -1.640641 4.398437,
        -5.776420 2.666039 -0.801562,
        -0.512699 2.734399 -5.998438,
        2.768579 2.871119 -3.998438,
        -2.187788 0.341799 7.400001,
        1.127939 3.349638 2.398437,
        -0.512699 0.341799 -4.398438,
        1.606461 1.572279 -0.801562,
        0.649420 0.478518 6.398437,
        -0.581060 -1.025401 -10.401564,
        -0.854500 0.205079 7.998437,
        0.375980 -0.000001 -3.198438,
        -6.665100 3.486359 -3.998438,
        -2.768580 1.708999 7.198438,
        -2.084980 -1.196033 0.599999,
        -3.110380 6.869914 -4.600000,
        -3.725620 0.820318 -4.398438,
        -0.991220 -1.640641 -0.401563,
        0.649420 3.828158 3.598437,
        1.093493 -0.478521 -1.400001,
        -6.118220 4.306679 -1.201562,
        -2.495140 -1.845721 -10.801563,
        -1.401381 6.562558 -5.998438,
        -4.204140 5.468799 2.398437,
        -4.135780 3.486359 -6.398438,
        0.102539 -1.503922 -1.201562,
        -1.640373 2.324239 7.800000,
        -1.264660 1.777359 -10.398438,
        -4.956100 2.324239 0.398438,
        2.460693 1.093759 -2.200001,
        0.581060 3.076199 -5.598437,
        -0.649420 -0.136722 -11.998438,
        0.239260 5.947318 -6.398438,
        -1.674820 2.084712 8.200000,
        -1.264660 1.845718 -5.598437,
        -5.024460 3.315727 -5.400001,
        -2.221700 2.187518 7.598437,
        -0.307619 6.699279 -5.598437,
        -3.383820 3.212918 3.998437,
        -3.725620 4.853559 -7.198438,
        1.879900 1.777359 1.598438,
        -1.674820 5.844512 4.200000,
        0.444340 0.068358 5.998437,
        -5.161180 2.939479 0.398438,
        -4.204140 6.186313 -1.000000,
        -4.340860 3.212918 2.798438,
        -5.913140 1.435558 -1.201562,
        1.538099 -0.375713 4.200000,
        0.717779 6.015678 1.998437,
        0.239260 6.528113 -1.000000,
        -3.110380 -1.572281 -10.801563,
        -4.477580 0.683599 -3.598437,
        -0.307619 -1.674553 -11.000000,
        -2.221700 0.410159 -4.398438,
        -1.401381 5.229272 -7.400001,
        -1.025667 3.759798 -7.000000,
        -3.999060 3.144559 -6.398438,
        -3.315460 6.391393 -0.200001,
        1.333019 1.230478 -0.801562,
        -2.700220 -1.264393 1.000000,
        2.084980 6.015678 -4.798438,
        -6.733460 3.964878 -1.601562,
        -3.486093 -0.478521 1.000000,
        -5.981500 4.682392 -0.600000,
        -4.751020 1.025398 -3.998438,
        -4.614300 1.367199 -0.401563,
        -2.631860 2.734399 -9.598438,
        -2.426780 6.084038 2.798438,
        -1.879900 1.845718 -10.798438,
        -0.239260 -0.922593 5.400001,
        0.307619 1.162119 -4.398438,
        1.127939 2.802758 -4.798438,
        -6.323300 4.101599 -4.798438,
        1.264660 -0.512433 4.200000,
        -1.264660 2.050798 -5.998438,
        -0.307619 6.801553 -2.200001,
        -0.444340 -1.537833 4.599999,
        -3.657260 -0.615241 -1.998438,
        -3.725620 0.820318 5.998437,
        2.016621 5.605518 0.398438,
        -2.700220 0.205079 6.798438,
        0.922859 6.835998 -2.801562,
        -1.333019 2.802758 -9.198439,
        1.127939 2.392598 -4.798438,
        -0.375980 -1.777361 -11.201563,
        -0.512699 -1.640641 -11.998438,
        -2.665773 2.666039 -8.600000,
        -1.196301 -0.136722 -12.398438,
        0.341534 -0.683601 -2.200001,
        0.786140 4.648479 2.398437,
        1.606461 1.469472 5.400001,
        -2.905300 2.392598 -6.398438,
        1.059580 0.718047 -0.200001,
        -4.477580 1.298839 -4.398438,
        -5.844780 5.947318 -3.998438,
        -3.862340 -0.410161 -0.801562,
        1.811541 5.605518 0.798438,
        -2.221700 -1.811274 1.800000,
        -4.956100 3.930967 1.800000,
        1.674820 5.878958 0.798438,
        1.743179 5.537158 0.798438,
        0.239260 2.939479 3.598437,
        -3.793980 4.306679 2.798438,
        -2.734133 0.478518 6.999999,
        -4.682660 6.049592 -1.400001,
        -6.391660 4.990278 -4.398438,
        -3.520540 4.853559 -7.198438,
        -2.256147 -0.205081 -12.200001,
        -2.802493 -1.914081 -11.400001,
        1.127939 1.162119 6.398437,
        -3.862340 4.785198 2.798438,
        -0.444340 3.417998 6.798438,
        0.786140 2.119159 -4.798438,
        -2.084980 -2.187521 -11.198439,
        -2.495140 -0.785873 -3.000000,
        0.239260 1.845718 7.998437,
        -2.495140 0.068358 6.798438,
        1.093493 5.332078 1.800000,
        -2.084980 -1.777361 1.201563,
        1.264660 1.572279 5.201564,
        -3.588900 0.546879 3.598437,
        0.683332 -0.888681 1.000000,
        -1.674820 -1.777361 1.201563,
        1.674820 -0.444073 2.599999,
        -2.084980 3.759798 5.998437,
        -2.836940 0.957039 -4.798438,
        -1.845453 -1.503922 1.000000,
        1.196301 -0.410161 1.201563,
        2.700220 1.982439 -1.601562,
        1.674820 5.400438 1.198438,
        -2.153340 -1.709002 1.201563,
        -2.084980 6.289119 -0.398438,
        -4.956100 5.673879 1.198438,
        -0.991220 -1.093761 5.598437,
        0.854500 -1.230481 3.998437,
        0.581060 6.835998 -2.801562,
        -2.221700 -0.957041 -2.798438,
        -2.016620 1.025398 -9.201563,
        -2.290060 5.195358 -6.798438,
        -1.948260 -1.025401 5.598437,
        -4.101333 1.777359 -5.000000,
        -6.630653 3.007838 -3.800000,
        -2.700220 0.273438 -11.998438,
        -2.221700 5.605518 4.398437,
        0.991220 -0.546881 4.798438,
        -1.879900 1.982439 -10.398438,
        -0.239260 5.571073 3.800000,
        -4.751020 6.117952 1.000000,
        -0.922859 -1.742913 -0.600000,
        0.273172 -0.683601 -0.600000,
        0.307619 1.162119 8.398437,
        -1.606460 2.597678 7.598437,
        -0.102539 4.921918 -6.798438,
        0.034180 4.785198 3.598437,
        -3.110380 -1.435561 3.598437,
        1.264660 -0.000001 -1.998438,
        -0.239260 0.957039 -4.398438,
        -0.307619 -0.273441 -10.401564,
        0.444340 -0.546881 5.598437,
        1.948259 2.392598 -0.401563,
        2.290060 1.503919 -3.198438,
        -3.657260 5.912872 2.200000,
        3.315460 4.580118 -2.001562,
        -5.844780 4.921918 0.398438,
        0.614973 0.957039 6.999999,
        -0.854500 6.152398 2.798438,
        -0.854500 4.033238 5.998437,
        -0.581060 5.195358 4.798438,
        0.820053 6.630918 -2.200001,
        2.426781 3.691439 -4.398438,
        -4.477580 0.410159 -0.801562,
        1.298573 0.410159 -1.000000,
        -1.469740 2.255878 7.998437,
        -1.299107 2.597678 -9.400001,
        0.102539 2.871119 -5.998438,
        1.948259 0.307887 1.400000,
        0.375980 -0.444073 0.200000,
        1.401381 6.494199 -4.798438,
        -2.563500 -1.367201 -0.801562,
        -5.571340 1.367199 -3.598437,
        -1.401381 5.058639 5.198438,
        1.845453 -0.000001 3.400001,
        -3.042020 6.904359 -3.998438,
        -6.049860 4.580118 -1.201562,
        -4.067420 -0.478521 -1.201562,
        2.768579 4.169958 -4.398438,
        -5.024460 4.101599 -5.998438,
        -0.034180 -1.811274 3.400001,
        0.512699 -1.025401 0.801562,
        -2.290060 4.785198 -7.598438,
        -0.342066 -0.000001 -11.800000,
        -5.297900 3.076199 0.398438,
        -3.247100 -0.205081 -3.198438,
        0.239260 4.511758 5.201564,
        -2.221700 2.802758 -9.598438,
        0.786140 -0.888681 4.398437,
        -1.743180 -1.503922 -2.798438,
        1.196301 1.367199 4.801562,
        -6.528380 4.443398 -1.601562,
        2.290060 3.691439 -4.798438,
        -0.444340 3.451912 6.599999,
        -5.297900 4.648479 1.198438,
        -1.401381 -1.264393 0.599999,
        -1.333019 1.367199 -11.198439,
        0.034180 6.562558 -5.598437,
        1.777094 6.562558 -3.400001,
        -1.401381 1.982439 -9.201563,
        -5.981500 4.101599 0.398438,
        -0.170900 -0.615241 -11.998438,
        -4.921653 2.597678 -5.000000,
        0.922859 2.187518 -4.798438,
        -1.606460 -1.298841 -10.001563,
        -3.862340 2.529319 2.798438,
        -1.811540 -1.572281 4.798438,
        -2.939213 -0.000001 -11.800000,
        0.102539 0.888679 8.398437,
        -2.358420 6.015678 -5.998438,
        1.059580 2.255878 -4.798438,
        0.444340 3.212918 3.198438,
        0.991220 3.417998 -5.198438,
        -4.545940 6.084038 1.198438,
        -1.811540 1.845718 -10.798438,
        -6.460020 2.050798 -2.001562,
        0.170900 -1.777361 3.198438,
        -1.333019 0.683599 -4.798438,
        -2.153340 0.546879 -11.598438,
        -3.247100 3.007838 -6.398438,
        -1.333019 5.058639 5.198438,
        2.870853 5.195358 -1.400001,
        -0.375980 -0.888681 -10.401564,
        -4.204140 0.615239 1.201563,
        -0.239260 5.229272 4.200000,
        -2.700220 5.263719 -7.198438,
        -3.725620 -0.615241 -1.598437,
        -3.042020 6.220757 -5.998438,
        -0.000267 7.109439 -3.000000,
        -1.401381 0.068358 7.598437,
        -3.281013 2.392598 2.999999,
        -4.340860 1.230478 1.998437,
        1.777094 0.478518 3.800000,
        -0.170900 6.699279 -5.598437,
        -4.614300 2.802758 -5.598437,
        1.059580 4.648479 -5.598437,
        1.743179 2.187518 1.198438,
        -4.545940 3.144559 2.798438,
        1.059580 6.835998 -3.201562,
        -4.272500 5.332078 2.398437,
        -2.563500 6.630918 -2.801562,
        1.879900 1.503919 1.201563,
        -2.836940 -0.957041 0.801562,
        2.870853 5.605518 -2.600000,
        -2.768580 -0.478521 -12.398438,
        -1.948260 -1.127673 -3.000000,
        -0.273706 -0.136722 -11.400001,
        1.264660 2.939479 -4.798438,
        -4.887740 1.640638 -4.398438,
        -2.905300 -0.751961 -10.401564,
        -6.118220 2.187518 -3.598437,
        2.221701 6.015678 -4.398438,
        -4.545940 6.152398 -2.001562,
        -3.999060 3.828158 2.798438,
        -5.366261 2.939479 -4.798438,
        -5.126733 2.324239 -4.600000,
        -1.127939 3.588633 6.599999,
        -0.273706 -0.683601 -10.600000,
        -2.905300 -0.649153 -10.200001,
        -3.657260 -0.957041 3.998437,
        -2.426780 0.820318 -4.798438,
        0.375980 2.802758 5.601563,
        1.025133 6.425838 1.000000,
        -3.862340 -0.273441 3.198438,
        -2.973660 1.230478 4.801562,
        -6.118220 4.921918 -4.798438,
        -5.092820 3.896519 -5.598437,
        -0.170900 3.144559 6.798438,
        -1.811540 6.494199 0.001562,
        2.153339 6.015678 -4.798438,
        -3.725620 3.007838 3.598437,
        -3.999060 3.144559 3.598437,
        -2.153340 5.195358 5.198438,
        -1.162386 0.820318 -5.000000,
        -4.751020 2.802758 -5.198438,
        2.153339 2.187518 -3.998438,
        -5.776420 1.093759 -1.201562,
        1.948259 1.435558 -3.198438,
        -6.801820 3.212918 -2.001562,
        -0.512699 0.136719 -3.998438,
        -3.075933 5.742238 2.999999,
        -1.777093 2.255878 7.800000,
        0.239260 4.033238 3.998437,
        -0.922859 5.365993 4.999999,
        0.991220 -0.546881 0.801562,
        -1.811540 -0.888681 5.598437,
        -5.502980 0.683599 -1.201562,
        -0.375980 -1.230481 4.798438,
        -0.102539 -1.914081 3.198438,
        -3.247100 1.025398 3.598437,
        -4.956100 0.068358 -2.398438,
        1.333019 6.562558 -2.801562,
        2.495140 2.255878 -0.801562,
        2.016621 0.854767 -1.400001,
        -0.922859 -1.709002 -2.798438,
        -6.357213 5.400438 -3.000000,
        -3.520540 3.896519 3.998437,
        -6.493933 2.460958 -1.800000,
        -0.717779 -0.410161 -10.001563,
        0.956774 0.478518 -0.600000,
        -4.477580 5.673879 -6.398438,
        -2.495140 6.767638 -3.601562,
        -3.930700 0.820318 -3.998438,
        -4.648213 6.152398 0.599999,
        -0.444340 -1.777361 3.998437,
        0.102539 4.033238 -6.398438,
        -0.307619 -1.298841 -12.398438,
        0.581060 -1.230481 1.201563,
        -2.153340 -0.888681 -3.198438,
        2.323973 5.126998 -0.200001,
        -0.854500 5.126998 -7.198438,
        -5.776420 4.375038 -5.198438,
        1.777094 -0.136722 3.400001,
        1.127939 2.255878 1.998437,
        -3.725620 4.648479 2.798438,
        -1.333019 -1.572281 -10.401564,
        -5.844780 2.119159 -3.998438,
        -2.495140 2.255878 -8.801563,
        -1.879900 0.820318 -11.198439,
        -2.495140 -2.187521 -11.198439,
        2.323973 4.443398 -5.000000,
        -5.229540 1.708999 -3.998438,
        -4.204140 1.640638 1.998437,
        -0.000267 0.341799 7.400001,
        -4.067420 2.187518 1.998437,
        -1.469740 -2.119161 2.398437,
        -2.392333 0.957039 -9.400001,
        1.401381 1.093759 5.998437,
        1.674820 1.845718 0.401563,
        -3.896253 0.957039 2.200000,
        -0.444340 -1.811274 -11.400001,
        -0.649420 5.537158 4.398437,
        1.811541 -0.205081 2.398437,
        0.991220 -0.307353 4.999999,
        2.802494 1.982439 -1.800000,
        -0.512699 0.957039 -4.798438,
        -3.793980 6.699279 -4.798438,
        -3.930700 0.512967 0.200000,
        1.230213 1.503919 2.599999,
        1.333019 0.922592 4.200000,
        2.870853 2.050798 -3.000000,
        -0.922859 2.324239 -5.998438,
        -1.538100 6.699279 -5.598437,
        -2.734133 -2.050801 -11.000000,
        0.375980 -1.742913 2.599999,
        -4.374773 0.068358 1.800000,
        3.110380 5.229272 -2.600000,
        -5.092820 5.844512 -1.000000,
        2.016621 3.144559 -0.401563,
        -1.948260 -1.709002 -1.998438,
        -1.674820 2.119159 7.998437,
        -2.631860 -1.025401 -10.001563,
        -6.493933 2.871119 -3.800000,
        -6.870180 3.212918 -2.001562,
        -1.401381 2.973392 6.999999,
        -3.793980 5.468799 -6.798438,
        1.948259 4.033238 0.398438,
        -2.768580 -0.273441 -3.598437,
        1.811541 3.281279 -4.798438,
        -1.777093 -1.572281 -2.600000,
        -2.016620 0.375712 -11.800000,
        -0.854500 -0.580793 6.200000,
        1.366934 1.914079 1.800000,
        -2.153340 -1.230481 -0.401563,
        -1.811540 2.085247 -7.400001,
        1.845453 5.947318 -1.000000,
        -0.649420 2.734399 7.598437,
        -1.162386 2.802758 -6.600000,
        -0.512699 1.128207 8.200000,
        1.674820 0.957039 -1.201562,
        0.102539 2.119159 3.598437,
        -5.913140 3.623078 0.398438,
        -0.375980 -0.615241 -3.198438,
        -1.879900 1.845718 -8.401564,
        0.102539 6.152398 -6.398438,
        0.273172 -1.367201 4.599999,
        -3.930700 4.375038 -6.798438,
        -2.495140 1.914079 -5.998438,
        -2.631860 4.408952 -8.200001,
        0.649420 6.084038 1.998437,
        -3.383820 -0.888681 1.201563,
        -2.221700 -1.367201 4.798438,
        1.196301 -0.888681 1.601563,
        -4.477580 2.255878 -5.198438,
        2.973660 3.212918 -1.601562,
        -1.469740 4.101599 5.998437,
        -0.649420 -0.205081 -11.998438,
        2.495140 5.571073 -4.600000,
        1.161854 1.640638 2.599999,
        -2.016620 6.494199 -5.198438,
        -4.272500 5.981233 1.800000,
        -0.102539 5.605518 -6.398438,
        -6.870180 4.033238 -3.598437,
        -6.357213 1.708999 -1.800000,
        2.358419 3.964878 -4.798438,
        -2.973660 -0.785873 4.999999,
        -3.588900 1.777359 -5.198438,
        1.059580 4.580118 -5.598437,
        -4.887740 0.957039 -0.401563,
        0.512699 6.562558 1.198438,
        -0.102539 6.562558 -5.998438,
        0.991220 -0.000001 -1.201562,
        -5.605253 0.410159 -1.800000,
        -4.887740 4.853559 1.998437,
        -3.657260 0.581326 5.800000,
        -4.306413 6.357478 0.200000,
        0.581060 -1.093761 4.398437,
        1.743179 -0.580793 2.999999,
        -3.657260 5.571073 -6.600000,
        -4.374773 3.759798 2.200000,
        -0.786140 7.074994 -4.600000,
        3.315460 4.238318 -2.001562,
        1.674820 5.742238 -5.598437,
        -6.049860 5.502712 -2.600000,
        -0.683867 -2.392601 -1.400001,
        -4.135780 1.708999 1.998437,
        -5.161180 0.615239 -0.801562,
        0.239260 -0.683601 5.198438,
        -3.212653 0.751959 4.599999,
        -5.092820 2.255878 -4.398438,
        1.606461 0.820318 5.598437,
        1.811541 2.426512 0.200000,
        -3.042020 -0.136722 5.998437,
        -0.342066 -2.324241 -1.000000,
        -2.836940 1.845718 3.198438,
        0.717779 6.425838 -2.001562,
        -3.588900 0.068358 5.598437,
        -2.768580 0.888679 -11.198439,
        2.700220 2.187518 -3.198438,
        -0.512699 6.664834 -0.200001,
        0.375980 4.785198 2.798438,
        1.538099 1.435558 5.201564,
        -1.606460 -1.982441 3.598437,
        2.734133 2.119159 -1.400001,
        -4.477580 3.076199 2.798438,
        -2.426780 -1.127673 -0.200001,
        -2.768580 0.888679 7.198438,
        -2.973660 -1.093761 1.201563,
        1.743179 6.289119 -4.798438,
        0.444340 -0.888681 -0.801562,
        0.581060 -0.615241 -1.998438,
        -2.700220 2.187518 -5.998438,
        -0.922859 5.400438 4.798438,
        2.563499 4.169958 -4.798438,
        -2.836940 0.546879 -10.401564,
        -0.375980 6.357478 -5.998438,
        1.674820 1.435558 -3.598437,
        -0.717779 0.615239 -11.198439,
        -2.153340 4.785198 5.598437,
        0.854500 3.486359 -5.598437,
        -1.606460 6.528113 -1.800000,
        -2.700220 6.801553 -3.000000,
        1.777094 -0.478521 3.400001,
        0.854500 6.494199 1.198438,
        -1.264660 7.109439 -3.998438,
        -4.477580 3.554718 2.798438,
        -5.571340 5.605518 -5.198438,
        -0.444340 -1.537833 1.000000,
        -3.862340 5.810598 2.398437,
        -3.588900 -0.888681 4.398437,
        -0.444340 -1.777361 -1.998438,
        1.469740 -0.888681 3.198438,
        -3.042020 3.828158 3.998437,
        -2.153340 -1.264393 4.999999,
        -3.178741 -0.478521 -11.598438,
        -4.409220 3.486359 2.798438,
        -5.878693 4.033238 -5.000000,
        3.110380 5.092552 -3.000000,
        -0.581060 1.435558 8.398437,
        1.811541 4.785198 0.798438,
        -3.110380 -1.162121 4.398437,
        2.290060 5.742238 -4.798438,
        -3.588900 4.716838 3.198438,
        -3.315460 2.905567 3.800000,
        2.290060 3.212918 -4.398438,
        -2.426780 2.050798 7.598437,
        -2.221700 6.596473 -4.200001,
        -1.196301 0.136719 -3.998438,
        -5.297900 3.007838 -4.798438,
        -0.581060 -2.084713 2.999999,
        -1.059580 1.264392 -11.000000,
        -3.042020 -0.888681 -1.598437,
        -2.153340 1.264927 -5.400001,
        -5.502980 6.220757 -3.998438,
        -6.049860 2.666039 -0.801562,
        -2.323973 -1.503922 4.200000,
        -3.862340 2.050798 -5.598437,
        -6.596740 2.392598 -3.198438,
        -3.930700 1.503919 -4.798438,
        -5.639700 3.007838 -4.798438,
        -5.981500 1.708999 -3.598437,
        1.401381 4.169958 -5.198438,
        1.743179 3.144559 -4.798438,
        -2.221700 1.093759 -11.198439,
        -0.991220 -1.298841 5.198438,
        -2.768580 0.410159 6.798438,
        0.683332 3.759798 3.400001,
        -0.375980 -1.298841 0.801562,
        -6.118220 3.964878 -4.798438,
        0.102539 6.494199 -5.998438,
        1.333019 1.230478 4.401563,
        -5.229540 5.605518 1.198438,
        -1.196301 1.914079 -5.598437,
        -4.272500 2.460958 1.998437,
        -2.084980 1.982439 -5.998438,
        -1.743180 -1.709002 -12.398438,
        -3.110380 1.606727 -5.400001,
        -0.581060 2.187518 -5.998438,
        -5.639700 6.015678 -4.798438,
        -2.563500 5.297632 -7.000000,
        -3.554453 -0.068361 -0.200001,
        -1.879900 4.033238 5.598437,
        -3.383820 3.076199 -6.398438,
        -2.495140 0.854232 -11.400001,
        1.025133 0.341799 5.800000,
        1.879900 5.742238 -5.198438,
        1.401381 1.503919 5.201564,
        -6.733460 2.666039 -2.001562,
        1.743179 0.512432 4.200000,
        -2.016620 2.187518 7.598437,
        -5.947053 4.785198 -0.600000,
        -0.786140 3.554718 -6.798438,
        -3.759533 0.068358 4.200000,
        -0.239260 -0.410161 -11.998438,
        -0.581060 5.537158 -6.798438,
        -3.999060 1.708999 -5.198438,
        0.136454 1.572279 -5.000000,
        -2.768580 -0.000001 6.398437,
        -3.691173 6.357478 -0.600000,
        -1.196301 -2.734401 -0.801562,
        -3.725620 1.743447 2.200000,
        -5.913140 2.734399 -4.398438,
        0.375980 6.767638 -5.598437,
        -1.333019 -0.683601 -12.398438,
        -4.819380 6.528113 -3.000000,
        -0.170900 -1.298841 -10.801563,
        0.068092 2.939479 3.800000,
        2.290060 3.828158 -0.401563,
        1.333019 3.144559 -5.198438,
        -0.410427 0.205079 7.400001,
        -2.631860 2.632127 -8.600000,
        -0.000267 4.990278 3.400001,
        -2.836940 2.939479 5.201564,
        1.333019 1.914079 -3.998438,
        -2.153340 2.392598 -10.398438,
        0.786140 3.281279 3.198438,
        -4.614300 6.084038 -0.798438,
        -4.477580 2.529319 1.998437,
        2.700220 5.605518 -2.001562,
        -0.512699 -2.187521 -0.801562,
        -2.973660 2.529319 3.598437,
        1.059580 6.869914 -4.600000,
        -5.913140 0.957039 -1.998438,
        -2.153340 0.888679 -5.198438,
        -3.178741 -1.469473 -11.000000,
        -0.854500 0.888679 -11.198439,
        -5.844780 3.076199 -0.801562,
        -5.024460 5.878958 -2.001562,
        -2.802493 3.554718 -8.600000,
        0.888412 4.511758 2.200000,
        -4.682660 3.076199 1.998437,
        -6.596740 4.443398 -1.601562,
        -6.118220 2.119159 -3.598437,
        0.239260 3.896519 5.598437,
        2.836941 2.392598 -1.601562,
        -0.512699 0.751959 -4.398438,
        -4.545940 2.939479 2.398437,
        1.401381 6.289119 -5.198438,
        0.991220 1.743447 -4.200001,
        -0.102539 -1.709002 1.201563,
        -0.649420 -0.512433 6.200000,
        -6.665100 4.169958 -1.601562,
        -3.793980 -0.136722 -0.801562,
        -5.810333 3.486359 0.200000,
        0.717779 6.630918 0.398438,
        -1.743180 6.391393 -1.000000,
        1.196301 1.298839 6.398437,
        -1.196301 -1.367201 -10.401564,
        -5.639700 3.349638 0.398438,
        -1.845453 2.802758 6.999999,
        -0.170900 -1.025401 -2.798438,
        -4.682660 2.460958 -5.198438,
        -2.563500 1.845718 -5.998438,
        -4.340860 2.392598 1.998437,
        -2.426780 5.297632 4.599999,
        1.264660 2.392598 1.598438,
        -4.204140 -0.273441 -2.398438,
        1.811541 3.759798 0.798438,
        -3.930700 0.136719 -3.198438,
        -3.520540 3.964878 -7.198438,
        0.854500 -1.503922 3.198438,
        -1.469740 7.109439 -3.601562,
        -2.836940 3.315727 -8.200001,
        -2.016620 1.298839 -11.198439,
        -2.495140 -1.059313 0.200000,
        0.170900 -1.093761 4.798438,
        0.273172 3.007838 5.800000,
        -4.477580 1.162119 1.198438,
        -2.084980 1.025398 -9.201563,
        2.323973 5.058639 -1.000000,
        -0.786140 3.828158 5.998437,
        -2.802493 4.306679 -8.200001,
        -3.042020 -1.162121 1.201563,
        -0.512699 0.273438 7.598437,
        0.991220 -1.298841 3.198438,
        -2.631860 0.615239 -9.601562,
        3.007574 4.990278 -3.800000,
        -2.631860 -0.751961 5.598437,
        1.196301 6.528113 -2.200001,
        0.444340 2.871119 -5.598437,
        -0.786140 2.939479 6.798438,
        0.751694 1.777359 2.999999,
        -2.221700 -1.230481 0.801562,
        -5.639700 6.015678 -2.801562,
        -1.743180 1.845718 -8.401564,
        -5.058373 5.605518 -5.800000,
        -6.596740 4.375038 -1.601562,
        -0.375980 2.255878 7.998437,
        1.879900 2.597678 -0.401563,
        -4.067420 5.332078 -6.398438,
        0.922859 3.349638 3.198438,
        -1.879900 -1.879633 3.800000,
        -0.717779 4.101599 -6.798438,
        -1.333019 1.230478 -5.198438,
        -3.793980 6.391393 1.000000,
        3.007574 2.324239 -3.000000,
        0.102539 1.572279 8.398437,
        -4.682660 1.401647 -4.200001,
        -1.982173 6.357478 -0.600000,
        -3.725620 6.152398 -5.998438,
        -5.981500 3.623078 -0.801562,
        2.495140 3.828158 -4.398438,
        0.786140 4.306679 -5.998438,
        1.948259 2.255878 -0.801562,
        -6.254940 3.007838 -3.998438,
        -4.751020 0.888679 -0.401563,
        -5.571340 0.478518 -1.601562,
        -0.102539 4.887472 5.400001,
        -3.725620 4.375038 -7.198438,
        -1.879900 -1.777361 3.998437,
        1.127939 6.425838 -0.798438,
        0.922859 6.664834 0.200000,
        -4.135780 1.298839 -4.398438,
        -3.247100 0.717512 4.200000,
        0.170900 6.084038 1.998437,
        3.110380 2.460958 -2.001562,
        0.239260 0.991487 -4.200001,
        -0.991220 -1.230481 5.198438,
        -1.811540 4.443398 -8.398438,
        -4.238053 2.529319 2.200000,
        -2.495140 -0.683601 -3.198438,
        -1.811540 -0.683601 5.998437,
        -4.614300 -0.136722 -1.201562,
        0.375980 -1.025401 -1.598437,
        -3.588900 -0.341802 1.201563,
        -5.913140 4.580118 0.398438,
        0.717779 6.562558 -0.798438,
        -4.204140 4.853559 2.398437,
        0.888412 0.273438 -0.200001,
        0.991220 3.007838 2.398437,
        -2.221700 5.468799 -6.398438,
        0.717779 2.119159 5.201564,
        1.811541 5.400438 0.798438,
        1.059580 -1.093761 2.001563,
        -5.639700 3.554718 -5.198438,
        -3.520540 0.546879 5.998437,
        0.102539 6.733193 -0.200001,
        3.144293 2.666039 -3.000000,
        -2.426780 -0.820321 -2.798438,
        0.307619 6.084038 -5.998438,
        -1.879900 0.751959 -4.798438,
        1.811541 -0.273441 3.998437,
        -1.606460 -1.811274 -0.600000,
        -5.913140 5.263719 -5.198438,
        -1.401381 7.041078 -2.801562,
        1.059580 0.136719 -3.198438,
        -0.102539 -0.683601 -10.801563,
        -6.528380 2.119159 -2.001562,
        2.084980 0.820318 -2.798438,
        -3.110380 -0.820321 4.798438,
        -2.768580 -1.572281 -11.998438,
        -2.495140 5.058639 -7.198438,
        -5.297900 3.691439 -5.198438,
        -2.768580 -0.478521 -3.198438,
        2.016621 5.810598 -1.601562,
        2.221701 3.076199 -4.398438,
        -1.913813 1.367199 -11.000000,
        -5.297900 6.015678 -5.198438,
        -2.153340 -1.640641 -0.801562,
        0.170900 6.152398 -6.398438,
        -4.477580 5.742238 -5.998438,
        -0.512699 3.896519 -6.398438,
        1.811541 -0.000001 1.601563,
        -1.401381 2.529319 -6.798438,
        -3.657260 6.220757 -5.998438,
        -0.136986 2.392598 3.400001,
        -4.204140 2.324239 1.998437,
        -1.811540 3.417998 5.998437,
        -3.691173 -0.478521 -2.200001,
        -3.896253 0.478518 -3.800000,
        -4.477580 3.691439 2.798438,
        -2.563500 0.820318 -11.198439,
        -0.239260 2.392598 7.598437,
        -5.366261 2.460958 -4.398438,
        -4.272500 0.888679 -0.401563,
        -3.247100 1.503919 5.601563,
        1.264660 1.845718 2.398437,
        -1.606460 4.853559 -7.998438,
        1.674820 0.341799 -1.998438,
        -1.606460 2.290327 -6.600000,
        -0.375980 1.367199 7.998437,
        -1.948260 2.324239 7.598437,
        0.717779 -0.888681 -1.598437,
        0.034180 6.869914 -2.600000,
        -1.538100 1.401647 -5.400001,
        -2.495140 -2.016353 2.200000,
        0.102539 1.298839 -4.398438,
        -5.536893 1.708999 -0.600000,
        0.375980 6.562558 -0.798438,
        -0.854500 1.503919 -5.598437,
        1.674820 2.050798 1.598438,
        -4.784933 6.289119 -5.400001,
        1.196301 6.323033 -1.800000,
        -3.247100 6.084038 1.998437,
        -0.444340 4.169958 -6.798438,
        0.375980 4.682392 2.999999,
        -0.922859 -1.845721 -0.801562,
        -0.444340 -1.709002 -2.398438,
        -1.538100 1.708999 -9.201563,
        1.572014 -0.683601 2.200000,
        -1.845453 3.281279 6.599999,
        -3.383820 3.076199 3.998437,
        -0.512699 4.888007 -7.000000,
        -0.307619 -1.674553 -11.800000,
        -2.768580 6.152398 -5.998438,
        -6.049860 5.707792 -4.200001,
        -4.751020 3.212918 1.998437,
        2.495140 5.810598 -4.398438,
        2.050533 1.230478 1.800000,
        -5.981500 4.921918 -1.201562,
        -5.913140 4.990278 -1.201562,
        1.743179 1.162119 -0.801562,
        -1.538100 1.777359 -5.598437,
        -2.358420 -0.512433 -3.400001,
        -4.579853 1.572279 0.200000,
        -1.538100 2.255878 -8.801563,
        3.042021 4.785198 -1.601562,
        1.093493 2.050798 6.599999,
        -3.554453 3.964878 3.800000,
        -2.016620 2.802758 6.798438,
        -5.571340 4.306679 -5.598437,
        1.264660 1.708999 5.201564,
        0.239260 -1.230481 -1.598437,
        -1.743180 0.820318 -11.598438,
        -5.844780 5.878958 -3.998438,
        -4.477580 0.205079 -2.798438,
        -4.272500 4.375038 2.398437,
        -0.068626 -0.683601 -11.800000,
        -1.025667 4.101599 -7.400001,
        -4.409220 5.810598 1.998437,
        -2.426780 5.332078 -6.798438,
        -5.639700 0.615239 -1.601562,
        0.375980 4.169958 -5.998438,
        -6.460020 5.126998 -3.998438,
        0.991220 -0.341802 4.798438,
        -1.709268 1.914079 -8.600000,
        -2.734133 -0.478521 -9.800001,
        -2.290060 4.033238 -8.398438,
        -3.247100 -0.717513 -1.800000,
        -5.297900 3.417998 -5.198438,
        -6.186580 3.964878 -1.201562,
        -2.323973 5.742238 4.200000,
        -2.084980 2.221967 -7.000000,
        -1.333019 7.211713 -3.800000,
        -3.247100 1.367199 2.798438,
        2.973660 2.187518 -2.798438,
        -5.571340 5.947318 -4.798438,
        -2.323973 -0.341802 -3.800000,
        2.221701 3.417998 -4.398438,
        0.512699 2.187518 2.798438,
        -3.383820 -0.136722 5.598437,
        -5.161180 0.683599 -3.198438,
        -5.229540 4.101599 -5.598437,
        -0.649420 -0.068361 -10.001563,
        -2.631860 6.869914 -3.800000,
        0.307619 6.459754 -1.400001,
        -2.631860 5.537158 4.398437,
        -0.581060 -1.709002 -0.401563,
        -6.323300 2.666039 -3.998438,
        -0.922859 1.982439 -5.598437,
        -3.793980 -0.957041 2.398437,
        -2.084980 6.289119 -1.601562,
        -1.674820 1.572279 -10.798438,
        -5.708060 4.443398 -5.198438,
        -5.708060 2.802758 -4.398438,
        -4.409220 0.683599 1.998437,
        -0.307619 -2.050801 2.398437,
        -4.340860 1.572279 1.598438,
        -5.229540 6.425838 -3.998438,
        2.358419 4.033238 -0.401563,
        -3.383820 5.742238 -6.398438,
        1.230213 6.767638 -3.000000,
        3.383820 3.076199 -2.798438,
        -6.562293 3.828158 -1.400001,
        -2.495140 -1.709002 2.001563,
        -0.273706 5.058639 4.599999,
        -3.007573 3.964878 4.999999,
        0.375980 0.683599 7.998437,
        -5.434620 3.144559 -4.798438,
        1.127939 6.357478 1.198438,
        -2.905300 -1.503922 -11.998438,
        -2.221700 6.015678 -5.998438,
        1.811541 0.478518 4.401563,
        1.948259 1.503919 1.598438,
        -2.153340 3.623078 -9.198439,
        -1.811540 5.332078 -7.198438,
        -2.221700 5.332078 -6.398438,
        -2.495140 -0.238993 -3.800000,
        1.333019 -0.751961 2.001563,
        -3.486093 -0.683601 -1.800000,
        -4.477580 2.460958 -5.198438,
        -3.862340 6.459754 -2.200001,
        -1.059580 1.162119 -11.198439,
        -1.264660 -1.777361 -11.201563,
        0.581060 -1.435561 1.601563,
        2.836941 5.263719 -2.001562,
        -3.383820 3.589167 -7.000000,
        -0.170900 -1.947993 1.800000,
        -1.674820 4.375038 -8.398438,
        -3.110380 -0.410161 5.598437,
        1.948259 3.964878 -5.198438,
        1.606461 -0.341802 3.998437,
        -3.999060 6.015678 -5.998438,
        -2.084980 -1.811274 1.400000,
        -1.538100 1.982439 -8.801563,
        -3.999060 1.572279 -4.798438,
        -4.579853 3.144559 2.200000,
        -5.844780 4.238318 -5.198438,
        1.606461 1.572279 2.398437,
        -4.887740 2.529319 0.398438,
        -1.674820 -0.410161 -12.398438,
        -3.520540 -0.273441 -2.798438,
        -0.512699 -1.435561 -2.798438,
        -6.528380 4.511758 -1.601562,
        -5.366261 3.212918 -5.198438,
        -3.247100 3.144559 -6.798438,
        0.717779 -1.367201 3.598437,
        -3.793980 -0.136722 4.798438,
        0.786140 1.777359 4.801562,
        2.563499 2.392598 -3.598437,
        -0.581060 -1.503922 -10.801563,
        -5.741973 2.460958 -0.600000,
        -6.733460 4.716838 -3.198438,
        -0.786140 3.452447 -6.600000,
        -0.375980 -0.546881 -3.598437,
        0.375980 -0.615241 -2.798438,
        0.854500 0.957039 6.798438,
        -3.520540 1.572279 2.398437,
        -5.229540 4.306679 1.198438,
        -2.153340 0.273438 7.198438,
        -1.982173 6.289119 -1.400001,
        0.307619 1.982439 4.801562,
        -0.649420 5.810598 3.998437,
        -1.674820 6.425838 -5.998438,
        2.495140 4.306679 -4.798438,
        0.956774 -0.068361 -1.000000,
        -1.230747 0.615239 8.200000,
        -1.811540 -1.709002 -10.401564,
        -2.084980 4.853559 5.598437,
        -4.477580 0.068358 -0.801562,
        -5.981500 2.597678 -3.998438,
        -0.170900 0.546879 7.998437,
        1.538099 1.162119 4.801562,
        2.631861 1.503919 -2.798438,
        -3.178741 -1.162121 1.601563,
        -3.178741 -0.205081 5.598437,
        -5.639700 4.101599 -5.198438,
        -0.922859 -1.572281 4.798438,
        -0.649420 0.136719 7.598437,
        -5.502980 6.254674 -3.800000,
        -1.606460 0.410159 -9.601562,
        -4.238053 0.957039 0.200000,
        0.581060 3.554718 3.598437,
        -2.153340 5.878958 -5.998438,
        -2.495140 -1.503922 1.201563,
        0.102539 -0.888681 0.401563,
        -4.614300 5.263719 1.998437,
        -2.665773 2.597678 -9.000000,
        0.307619 2.255878 3.198438,
        -0.239260 6.289119 -6.398438,
        -6.015413 2.255878 -1.000000,
        -0.991220 1.230478 -10.398438,
        -4.272500 6.494199 -5.198438,
        2.495140 4.443398 -0.801562,
        -2.631860 -0.957041 -2.798438,
        -2.973660 3.930967 4.599999,
        1.264660 0.273438 5.598437,
        3.178740 4.716838 -3.598437,
        -5.502980 1.093759 -3.198438,
        1.264660 1.435558 4.801562,
        -0.581060 2.529319 -5.998438,
        -0.410427 6.835998 -2.200001,
        -0.922859 -0.683601 -10.001563,
        -3.657260 -0.683601 -0.801562,
        -3.383820 2.597678 -5.998438,
        -0.717779 -1.503922 4.798438,
        -4.204140 -0.136722 -0.801562,
        -2.905300 4.785198 -7.598438,
        0.922859 4.340592 2.599999,
        3.486094 3.417998 -2.600000,
        -5.400173 5.468799 1.000000,
        -3.452180 -1.093761 2.001563,
        -0.034180 -1.640641 -1.201562,
        -4.956100 6.049592 -0.600000,
        -2.016620 3.281279 5.998437,
        -2.563500 5.605518 -6.798438,
        1.264660 2.871119 1.598438,
        3.247101 2.460958 -2.798438,
        1.811541 0.888679 4.798438,
        0.854500 -0.000001 5.598437,
        -3.349373 4.033238 -7.400001,
        0.239260 5.126998 2.798438,
        -4.067420 0.478518 2.398437,
        -5.502980 6.084038 -2.801562,
        0.102539 -0.854233 -0.600000,
        1.913813 2.871119 -0.200001,
        0.786140 6.391393 -1.000000,
        -2.153340 6.664834 -3.800000,
        -1.811540 1.401647 -5.400001,
        0.444340 -1.093761 -1.598437,
        -0.854500 -1.298841 -3.198438,
        -5.366261 1.572279 -3.998438,
        -3.622813 6.084038 -6.200001,
        -5.776420 3.691439 -4.798438,
        -3.999060 2.187518 1.998437,
        2.973660 1.777359 -2.001562,
        -0.786140 3.623078 5.998437,
        1.127939 -0.033914 -2.200001,
        -2.836940 2.529319 5.998437,
        1.469740 3.486359 -5.198438,
        1.401381 0.649687 -1.000000,
        -6.528380 3.828158 -4.398438,
        -4.477580 3.623078 2.798438,
        -0.649420 -2.050801 -0.801562,
        -3.178741 -1.537833 2.999999,
        -3.452180 -0.410161 -2.798438,
        -0.581060 -0.205081 -11.998438,
        -4.545940 6.049592 -1.000000,
        -2.905300 6.459754 1.400000,
        -3.110380 -1.093761 -10.801563,
        0.581060 0.615239 6.798438,
        1.366934 0.615239 -1.000000,
        0.273172 -1.572281 3.800000,
        -0.922859 -0.307353 6.599999,
        -1.196301 -1.059313 -3.400001,
        3.178740 2.802758 -2.001562,
        -2.631860 6.767638 -2.801562,
        -1.469740 -0.034448 -12.200001,
        -2.631860 1.162119 -11.198439,
        -0.786140 3.520272 6.599999,
        -3.657260 -0.000001 5.198438,
        1.538099 1.845718 -3.998438,
        -0.136986 4.853559 4.599999,
        -4.751020 2.460958 -5.198438,
        -1.059580 6.562558 1.198438,
        -4.887740 0.820318 -0.801562,
        -5.981500 1.982439 -3.598437,
        1.298573 1.572279 6.200000,
        -3.725620 2.255878 -5.998438,
        -5.913140 1.162119 -1.601562,
        -3.075933 1.914079 6.200000,
        -2.973660 -1.059313 1.000000,
        -0.717779 5.947318 3.598437,
        -4.067420 0.205079 2.798438,
        0.717779 -1.367201 1.601563,
        0.307619 2.460958 5.201564,
        -3.862340 1.093759 -4.398438,
        -2.256147 1.572279 8.200000,
        -3.247100 0.068358 5.998437,
        2.426781 5.058639 -1.201562,
        -0.854500 -0.683601 -3.998438,
        0.546614 1.093759 7.800000,
        -5.639700 2.255878 -0.401563,
        -0.034180 6.528113 -1.000000,
        -3.725620 0.205079 3.598437,
        -0.444340 4.238318 -6.798438,
        -2.734133 4.785198 4.599999,
        -3.042020 5.468799 -6.798438,
        -3.999060 -0.341802 -2.398438,
        -2.563500 2.734399 -9.598438,
        -4.921653 2.666039 0.599999,
        -3.725620 -0.478521 -0.801562,
        -2.153340 5.126998 5.198438,
        0.512699 -0.615241 -1.998438,
        -6.493933 3.486359 -4.200001,
        -3.110380 -0.136722 -11.198439,
        -2.905300 6.152398 1.998437,
        -3.862340 5.878958 1.998437,
        -0.717779 -1.435561 -2.798438,
        -0.307619 -1.947993 1.800000,
        1.333019 0.546879 0.401563,
        1.196301 1.982439 -4.398438,
        -2.768580 4.306679 -8.398438,
        1.127939 1.640638 5.201564,
        -0.375980 -1.196033 -0.200001,
        -3.862340 3.007838 3.598437,
        0.375980 6.084038 1.998437,
        -1.879900 2.050798 -6.398438,
        1.879900 3.896519 -5.198438,
        -4.374773 -0.000001 2.200000,
        -3.178741 1.093759 6.798438,
        -1.196301 3.964878 5.998437,
        -6.801820 2.939479 -2.001562,
        -2.426780 1.162119 -9.201563,
        -0.786140 -2.802761 -0.801562,
        -4.135780 0.546879 1.201563,
        1.161854 5.058639 -5.800000,
        -2.973660 3.417998 4.398437,
        -4.921653 2.939479 1.000000,
        -6.835733 3.076199 -2.200001,
        -3.862340 4.921918 -6.798438,
        3.007574 3.896519 -1.400001,
        -6.254940 4.648479 -4.798438,
        -1.196301 4.443398 -7.998438,
        -3.862340 0.068358 -0.801562,
        3.110380 5.126998 -2.001562,
        -1.879900 -1.709002 3.998437,
        1.059580 0.649687 -3.400001,
        -0.034180 7.177798 -3.998438,
        1.401381 3.007838 -4.798438,
        1.196301 5.332078 1.598438,
        -0.170900 6.596473 -1.800000,
        -2.358420 0.820318 -11.598438,
        -3.042020 1.162119 -5.198438,
        -2.563500 -0.615241 -3.198438,
        1.538099 4.375038 1.198438,
        1.606461 3.623078 1.598438,
        -5.639700 2.392598 -4.398438,
        -0.204811 0.820318 7.800000,
        1.606461 0.888679 -1.201562,
        -2.392333 1.708999 7.800000,
        2.631861 3.349638 -3.998438,
        -1.469740 -2.426513 -1.000000,
        1.538099 1.982439 -3.998438,
        -3.178741 -0.136722 5.598437,
        -1.811540 7.006633 -4.600000,
        -1.333019 1.435558 -11.198439,
        0.922859 1.230478 -3.998438,
        -4.477580 2.255878 1.598438,
        1.333019 6.562558 -4.798438,
        1.674820 3.486359 -4.798438,
        -1.538100 2.563766 -7.000000,
        -3.588900 6.015678 -6.398438,
        -1.811540 6.767638 -2.801562,
        -5.092820 4.921918 1.598438,
        2.973660 3.964878 -4.398438,
        -3.725620 6.494199 -5.598437,
        -4.443133 5.263719 2.200000,
        3.110380 3.828158 -1.601562,
        -2.358420 -0.307353 -3.800000,
        0.239260 3.281279 3.598437,
        0.034180 3.623078 -5.998438,
        -0.820587 -2.460961 -1.800000,
        1.674820 -0.273441 3.998437,
        -4.819380 2.392598 -4.798438,
        -2.495140 4.853559 -7.598438,
        -5.844780 1.845718 -0.801562,
        -0.717779 -0.273441 -12.398438,
        -1.333019 7.109439 -3.998438,
        1.196301 3.964878 3.198438,
        0.307619 3.759798 3.998437,
        -3.930700 -0.478521 2.798438,
        -4.477580 1.059312 1.400000,
        -0.922859 0.546879 7.998437,
        -3.725620 3.759798 -6.798438,
        -5.571340 4.033238 -5.198438,
        0.786140 1.845718 6.798438,
        -2.290060 -0.341802 -12.398438,
        -0.512699 4.238318 -6.798438,
        -2.836940 -0.751961 -10.001563,
        1.811541 2.939479 -4.398438,
        -0.136986 4.785198 4.200000,
        -1.127939 3.281279 -6.798438,
        -2.529053 0.341799 7.800000,
        -1.059580 0.171166 7.800000,
        -3.110380 4.101599 -7.998438,
        -5.844780 4.716838 -5.198438,
        -0.170900 3.076199 6.798438,
        -4.067420 6.699279 -2.801562,
        -6.391660 2.187518 -3.198438,
        1.674820 1.777359 -0.801562,
        -1.743180 4.990278 -7.598438,
        -5.297900 5.810598 -2.001562,
        -2.016620 5.742238 -6.398438,
        0.649420 1.640638 -4.398438,
        -1.059580 0.718047 8.200000,
        -4.579853 1.640638 0.200000,
        -2.836940 5.468799 -6.798438,
        1.333019 1.742912 5.400001,
        -2.358420 6.186313 -5.800000,
        -6.118220 1.093759 -1.601562,
        -2.221700 1.982439 -5.998438,
        1.264660 1.264392 4.599999,
        -4.477580 3.623078 -5.998438,
        -5.810333 1.093759 -1.400001,
        -3.383820 -0.410161 5.198438,
        -1.606460 -1.947993 -2.200001,
        3.178740 4.853559 -2.001562,
        1.743179 6.596473 -3.800000,
        1.401381 0.341799 -2.798438,
        -2.016620 -1.709002 -12.398438,
        -0.649420 -0.136722 6.798438,
        -1.674820 0.683599 -4.798438,
        0.717779 1.435558 -3.998438,
        -0.239260 0.546879 7.598437,
        -5.502980 4.990278 1.198438,
        -0.649420 2.871119 6.798438,
        -0.375980 -0.957041 -10.401564,
        2.870853 3.212918 -1.400001,
        -5.229540 4.580118 -5.998438,
        -0.068626 -0.615241 -11.800000,
        -2.631860 -1.811274 2.999999,
        -5.536893 1.162119 -1.000000,
        -3.315460 1.777359 -5.598437,
        -6.220493 3.691439 -4.600000,
        -6.015413 4.169958 0.200000,
        -4.751020 4.238318 -5.998438,
        -3.554453 -0.478521 -2.600000,
        0.307619 -0.068361 -3.198438,
        -4.648213 2.050798 0.599999,
        -4.545940 0.205079 -2.798438,
        1.845453 3.691439 0.599999,
        -2.016620 5.742238 4.398437,
        -5.263453 3.623078 -5.400001,
        0.991220 4.340592 2.599999,
        0.512699 6.084038 -5.998438,
        -0.649420 -0.717513 -3.400001,
        -1.333019 5.332078 -7.198438,
        -2.358420 -0.375713 6.200000,
        0.102539 2.050798 -5.198438,
        1.469740 0.615239 0.801562,
        -0.478786 0.273438 -11.400001,
        -3.178741 3.281279 -6.798438,
        1.503653 4.375038 1.400000,
        -3.520540 5.126998 -7.198438,
        -5.297900 5.468799 -5.598437,
        -0.581060 0.683599 -4.398438,
        1.093493 2.802758 -5.000000,
        -0.786140 0.341799 -10.001563,
        -2.221700 -1.230481 -2.798438,
        -3.691173 0.615239 5.800000,
        -4.204140 1.674552 1.800000,
        -3.042020 1.914079 6.798438,
        -4.340860 6.733193 -3.800000,
        1.333019 -0.000001 -1.998438,
        -2.016620 -1.606194 -2.200001,
        -2.973660 3.281279 -7.198438,
        0.034180 -0.136722 -3.598437,
        -0.239260 -0.751961 -11.998438,
        1.606461 2.939479 -4.798438,
        -0.170900 7.143353 -4.200001,
        -3.349373 -0.410161 -0.200001,
        -5.297900 3.657527 1.000000,
        -3.042020 -0.888681 4.798438,
        -3.657260 0.957039 5.998437,
        2.323973 6.015678 -2.200001,
        -1.264660 3.315727 -7.000000,
        -1.538100 1.503919 -11.198439,
        -6.323300 3.144559 -1.201562,
        1.982174 5.810598 -5.000000,
        -4.716573 4.306679 -6.200001,
        -2.016620 -1.196033 -0.200001,
        -0.170900 7.246158 -3.998438,
        -0.512699 7.246158 -3.998438,
        -4.784933 2.734399 1.400000,
        -1.264660 2.187518 -9.998438,
        0.854500 -0.238993 -2.200001,
        1.948259 3.691439 -4.798438,
        -3.725620 0.888679 5.601563,
        3.042021 3.828158 -3.998438,
        -0.307619 0.410159 -3.998438,
        0.786140 6.494199 -0.798438,
        1.196301 0.273438 -3.198438,
        -1.196301 0.341799 -4.398438,
        1.879900 4.443398 0.798438,
        2.973660 3.349638 -3.998438,
        3.383820 2.802758 -2.398438,
        -4.751020 4.101599 -5.998438,
        2.563499 2.187518 -1.201562,
        -1.948260 1.435558 -8.801563,
        0.991220 0.410159 -0.801562,
        -2.563500 1.982439 -10.398438,
        -0.649420 0.410159 7.998437,
        1.948259 3.828158 0.398438,
        1.333019 4.238318 1.998437,
        0.854500 -0.000001 0.401563,
        -0.444340 -2.050801 -1.998438,
        2.700220 5.810598 -3.998438,
        0.991220 5.332078 1.998437,
        -5.161180 1.640638 -3.998438,
        -0.444340 -1.298841 -12.398438,
        1.538099 -0.238993 4.599999,
        -2.836940 2.426512 6.599999,
        0.307619 3.554718 3.598437,
        -2.631860 2.529319 -8.801563,
        -6.288853 5.537158 -3.800000,
        -0.649420 -2.255881 -1.998438,
        1.606461 1.298839 0.401563,
        -1.948260 4.511758 -8.398438,
        -3.862340 1.914079 1.998437,
        -5.844780 1.230478 -2.798438,
        0.649420 7.006633 -4.200001,
        1.879900 -0.102273 2.200000,
        -0.239260 4.853559 5.598437,
        2.768579 1.572279 -2.001562,
        2.290060 6.186313 -3.000000,
        -1.059580 -2.050801 2.001563,
        -0.786140 -1.572281 -10.801563,
        -2.187253 -1.230481 4.999999,
        -2.631860 6.186313 -5.800000,
        0.136454 6.835998 -2.600000,
        -3.349373 -0.341802 0.200000,
        0.034180 4.990278 -6.798438,
        -2.836940 2.495407 5.400001,
        -3.588900 0.410159 5.598437,
        -0.649420 -2.016353 2.200000,
        0.649420 -1.298841 3.998437,
        1.196301 1.914079 6.001563,
        -2.153340 6.084038 2.798438,
        1.127939 -0.341802 -1.598437,
        -4.477580 3.964878 -6.398438,
        -2.665773 -1.914081 -11.800000,
        -3.725620 1.982439 -5.598437,
        -0.649420 0.546879 -11.198439,
        -5.605253 3.486359 -5.000000,
        -4.135780 6.186313 -1.000000,
        -2.768580 2.563232 6.599999,
        -3.622813 5.605518 -6.600000,
        -3.144293 0.546879 -4.200001,
        -3.452180 1.640638 -5.198438,
        -2.973660 2.255878 5.601563,
        0.649420 1.914079 2.798438,
        -4.204140 2.734399 2.398437,
        -2.973660 -1.503922 2.001563,
        -2.631860 -0.273441 -12.398438,
        -3.452180 3.486359 -6.798438,
        -3.930700 5.878958 -6.398438,
        -0.068626 -1.162121 -0.600000,
        -4.819380 3.281279 -5.598437,
        -4.853293 6.494199 -3.000000,
        1.674820 1.230478 -3.198438,
        3.042021 4.785198 -3.598437,
        -2.084980 4.169958 -8.398438,
        0.239260 4.545672 3.400001,
        2.973660 5.195358 -3.598437,
        0.854500 6.664834 -5.400001,
        -3.315460 6.391393 -0.600000,
        0.170900 6.425838 -5.998438,
        0.888412 -0.751961 -1.400001,
        1.640373 0.888679 1.000000,
        -5.708060 3.110647 -0.200001,
        -0.102539 -0.888681 -10.801563,
        1.743179 2.939479 -4.398438,
        -2.495140 2.529319 -9.998438,
        0.034180 4.408952 3.800000,
        0.717779 0.034447 -0.600000,
        2.768579 1.708999 -2.001562,
        1.879900 0.820318 4.401563,
        -1.948260 6.425838 0.001562,
        -2.973660 2.802758 -6.398438,
        -4.340860 1.162119 1.998437,
        -3.110380 1.811807 -5.800000,
        -4.340860 5.605518 -6.398438,
        -4.477580 0.615239 -0.401563,
        1.196301 1.845718 6.398437,
        1.879900 6.459754 -3.000000,
        0.991220 1.127672 3.400001,
        -4.477580 5.810598 -5.998438,
        -2.290060 2.529319 -9.998438,
        1.059580 6.494199 -0.798438,
        0.307619 5.878958 -6.398438,
        -2.905300 1.708999 4.801562,
        0.034180 0.820318 7.998437,
        -1.606460 5.878958 -6.398438,
        -3.588900 0.888679 5.998437,
        1.333019 3.076199 1.998437,
        -3.588900 -1.162121 2.001563,
        -5.092820 6.117952 -2.200001,
        1.059580 5.126998 -5.998438,
        -0.717779 -0.820321 -3.198438,
        2.290060 1.367199 -3.198438,
        -4.135780 3.417998 -6.398438,
        1.948259 0.478518 1.201563,
        0.991220 1.503919 4.801562,
        -0.581060 0.273438 -11.998438,
        0.102539 0.478518 7.598437,
        -6.733460 4.853559 -2.801562,
        -4.101333 0.751959 0.599999,
        -5.708060 5.332078 -1.601562,
        -1.811540 5.468799 -7.198438,
        -1.879900 5.263719 5.198438,
        -2.118893 6.562558 -2.600000,
        2.563499 4.511758 -1.201562,
        -6.665100 4.511758 -3.998438,
        -1.538100 1.093759 -11.598438,
        -4.067420 0.136719 -0.801562,
        -2.084980 5.332078 -6.398438,
        0.170900 -0.273441 -3.198438,
        1.059580 2.392598 -4.798438,
        -2.802493 1.435558 4.599999,
        -2.358420 -0.615241 5.598437,
        1.708733 1.982439 -0.600000,
        -0.649420 4.306679 -6.798438,
        -0.170900 1.914079 -5.198438,
        -1.708733 2.871119 6.999999,
        2.700220 1.914079 -3.198438,
        -1.948260 6.084038 -6.398438,
        -0.273706 -1.777361 3.800000,
        -3.554453 -0.136722 0.599999,
        1.401381 2.119159 -4.398438,
        -2.153340 1.572279 -8.801563,
        -3.042020 -0.068361 -11.598438,
        -3.486093 0.820318 6.200000,
        -2.461227 0.341799 8.200000,
        -5.229540 5.776153 -1.400001,
        0.375980 6.494199 -0.798438,
        -0.375980 -1.435561 -10.801563,
        -1.606460 2.255878 -6.398438,
        -1.674820 0.307887 7.400001,
        -2.461227 0.341799 7.800000,
        3.212654 4.921918 -3.000000,
        -6.630653 2.187518 -2.200001,
        -2.836940 0.341799 -10.001563,
        -1.572013 2.939479 6.999999,
        1.538099 6.630918 -4.798438,
        0.068092 0.957039 -4.200001,
        -6.665100 2.563766 -3.000000,
        -0.717779 2.905032 6.999999,
        0.581060 6.357478 -5.598437,
        -1.879900 1.708999 7.998437,
        -4.751020 5.468799 1.998437,
        -1.127939 -1.196033 -10.200001,
        -0.375980 3.349638 6.798438,
        2.084980 1.367199 1.201563,
        -3.588900 -0.683601 -0.801562,
        1.401381 3.281279 -5.198438,
        -4.272500 0.205079 -3.198438,
        -2.358420 3.964878 -8.398438,
        -1.094027 1.162119 -9.800001,
        -4.135780 1.914079 -5.198438,
        -4.819380 6.117952 -0.600000,
        -2.290060 1.367199 8.398437,
        -3.486093 1.708999 2.599999,
        2.700220 5.673879 -4.398438,
        -5.639700 4.306679 -5.198438,
        0.717779 1.332752 3.400001,
        -3.075933 1.982439 6.599999,
        -5.913140 4.033238 0.398438,
        -3.042020 -1.059313 1.000000,
        2.016621 3.281279 -4.398438,
        -0.512699 6.289119 -6.398438,
        -5.229540 6.323033 -4.200001,
        -3.862340 -0.580793 -1.400001,
        1.845453 5.947318 0.200000,
        1.401381 -0.888681 3.198438,
        0.375980 0.546879 7.998437,
        -1.879900 5.058639 -7.598438,
        -2.153340 2.255878 -6.398438,
        0.649420 1.367199 -3.998438,
        0.786140 0.957039 6.798438,
        -2.495140 1.298839 -9.201563,
        -2.153340 -1.367201 4.798438,
        -3.964613 -0.683601 2.599999,
        -4.545940 2.871119 -5.598437,
        2.905300 1.572279 -2.398438,
        2.973660 1.708999 -2.001562,
        -1.196301 -0.136722 6.798438,
        1.469740 1.162119 4.801562,
        -0.547146 2.734399 -6.200001,
        -2.973660 -0.341802 -3.198438,
        -2.016620 -1.537833 4.599999,
        -6.220493 3.828158 -4.600000,
        -4.477580 2.973927 2.599999,
        1.196301 0.410159 -0.801562,
        -6.083773 1.298839 -2.600000,
        -4.067420 -0.478521 2.398437,
        -2.187253 4.785198 -7.800001,
        0.717779 -0.068361 -3.198438,
        -2.084980 4.785198 5.598437,
        -3.862340 -0.649153 1.800000,
        2.597414 6.015678 -3.800000,
        -3.520540 4.033238 -7.198438,
        0.512699 7.109439 -3.601562,
        -6.630653 3.212918 -3.800000,
        -3.110380 6.699279 -4.798438,
        -0.581060 2.939479 -6.398438,
        -0.854500 6.733193 1.000000,
        0.717779 3.417998 -5.598437,
        -1.127939 1.572279 -9.601562,
        -4.614300 3.349638 -5.998438,
        0.307619 3.179007 -5.800000,
        3.383820 3.759798 -3.598437,
        1.298573 0.683599 5.800000,
        -1.743180 2.905032 -9.800001,
        2.153339 0.751959 -1.601562,
        -4.272500 0.171166 -3.000000,
        0.375980 -1.093761 0.801562,
        -3.999060 -0.410161 -1.201562,
        1.743179 2.016887 -0.200001,
        -0.615507 0.546879 -11.000000,
        2.118893 5.605518 -0.600000,
        -6.460020 3.452447 -4.200001,
        1.059580 0.478518 5.998437,
        -2.495140 -1.025401 -2.798438,
        -2.973660 -1.025401 -1.598437,
        -2.905300 3.896519 5.598437,
        -2.426780 5.810598 3.598437,
        -0.102539 0.820318 -4.398438,
        -1.606460 -0.615241 5.998437,
        0.034180 2.119159 -5.198438,
        -2.973660 2.255878 -5.998438,
        -2.153340 6.289119 -1.601562,
        -3.725620 0.034447 4.999999,
        1.366934 6.220757 0.599999,
        -1.777093 6.767638 -2.600000,
        2.153339 1.572279 -0.801562,
        -2.153340 -1.709002 3.998437,
        0.444340 -0.410161 0.401563,
        -5.639700 5.126998 0.398438,
        -0.375980 6.323033 -6.200001,
        0.991220 0.068358 0.401563,
        -4.409220 1.982439 -4.798438,
        -4.545940 6.596473 -3.000000,
        -1.469740 1.367199 -5.198438,
        1.059580 2.119159 1.998437,
        -2.836940 -0.341802 -3.198438,
        2.358419 1.845718 -3.598437,
        2.358419 4.169958 -4.798438,
        -0.239260 -1.572281 -11.998438,
        -4.374773 0.546879 2.200000,
        -1.127939 0.478518 -11.998438,
        -1.469740 2.802758 -8.801563,
        -2.905300 0.068358 -3.998438,
        0.854500 4.853559 1.998437,
        -2.563500 6.562558 -2.001562,
        -2.563500 3.451912 -9.000000,
        2.631861 4.306679 -1.201562,
        -5.708060 0.751959 -2.398438,
        -3.315460 -0.751961 4.798438,
        0.136454 -1.640641 1.400000,
        -5.229540 1.162119 -0.801562,
        -1.743180 -0.546881 6.398437,
        -1.948260 2.119159 7.998437,
        -2.905300 3.076199 5.598437,
        -2.870853 0.751959 -11.000000,
        1.879900 0.751959 4.798438,
        -1.606460 -0.683601 -10.001563,
        -3.383820 0.957039 3.198438,
        -5.502980 4.101599 1.198438,
        -2.426780 5.947318 -6.398438,
        -4.204140 0.923127 0.200000,
        2.392334 4.990278 -0.200001,
        -3.725620 5.878958 2.398437,
        -0.375980 0.410159 -4.398438,
        0.991220 0.683599 -3.598437,
        -3.793980 -0.000001 -0.801562,
        0.786140 1.640638 4.801562,
        1.538099 1.503919 5.598437,
        -3.622813 3.554718 -6.600000,
        -2.836940 1.708999 6.798438,
        -1.606460 0.683599 -11.598438,
        -2.631860 4.033238 -8.398438,
        -3.725620 5.126998 -6.798438,
        -1.538100 -1.298841 -10.001563,
        1.264660 1.640638 6.398437,
        -5.810333 3.417998 0.200000,
        -3.862340 6.494199 -5.598437,
        -3.042020 6.664834 -2.600000,
        -3.315460 -1.332753 3.800000,
        0.922859 4.648479 -5.998438,
        1.127939 1.435558 4.801562,
        0.170900 -1.367201 -1.201562,
        -1.674820 3.759798 -8.798438,
        -0.102539 1.914079 8.398437,
        1.333019 1.469472 4.999999,
        -3.110380 -0.751961 -1.998438,
        -5.366261 1.025398 -0.801562,
        -3.930700 6.425838 -5.598437,
        2.426781 3.144559 -3.998438,
        0.034180 2.802758 -5.998438,
        -3.657260 5.058639 2.798438,
        -4.374773 -0.205081 1.400000,
        -0.991220 -1.845721 -11.598438,
        1.743179 3.623078 -4.798438,
        -5.708060 3.964878 0.798438,
        -2.836940 -0.341802 -11.998438,
        0.375980 6.801553 0.200000,
        0.170900 4.306679 -6.398438,
        -0.444340 -0.751961 -10.401564,
        -1.469740 -1.640641 1.201563,
        -2.221700 4.033238 -8.398438,
        -0.854500 6.596473 -0.200001,
        -1.127939 -1.640641 4.798438,
        -1.777093 3.417998 6.200000,
        -5.092820 5.571073 -5.800000,
        -2.358420 6.254674 2.200000,
        -3.827893 4.580118 -7.000000,
        -2.426780 -0.068361 6.398437,
        0.102539 0.205079 -3.598437,
        0.717779 -0.683601 0.801562,
        -1.948260 -1.914081 3.198438,
        -4.887740 6.289119 -2.801562,
        0.581060 1.503919 -4.398438,
        -0.786140 -1.640641 -2.798438,
        -2.768580 2.324239 -9.201563,
        -0.034180 -1.230481 -11.998438,
        -0.581060 -1.298841 -2.798438,
        0.922859 -0.615241 4.798438,
        -6.493933 2.119159 -3.000000,
        0.307619 2.871119 5.998437,
        1.743179 5.947318 0.398438,
        -1.264660 -2.187521 2.001563,
        1.606461 6.562558 -2.801562,
        -1.127939 -0.034448 -12.200001,
        -3.315460 0.615239 5.998437,
        1.606461 2.666039 -4.398438,
        1.333019 -0.478521 4.398437,
        -3.042020 0.205079 -10.001563,
        -0.649420 -0.000001 -10.001563,
        -3.827893 4.990278 -7.000000,
        1.298573 0.478518 -1.000000,
        -5.844780 1.367199 -3.198438,
        -3.349373 1.162119 2.999999,
        -4.477580 2.187518 -4.798438,
        0.239260 3.623078 5.598437,
        -2.563500 -0.273441 5.998437,
        -3.178741 4.511758 -7.598438,
        1.196301 4.169958 -5.598437,
        -2.084980 0.751959 -4.798438,
        -6.596740 3.076199 -3.998438,
        0.786140 -0.751961 4.798438,
        0.478252 0.957039 7.400001,
        -2.700220 5.195358 4.398437,
        0.717779 1.093759 -3.998438,
        -5.639700 3.144559 0.398438,
        0.991220 0.205079 5.598437,
        2.016621 0.820318 -2.798438,
        -4.956100 5.605518 -5.998438,
        -1.161852 -1.845721 -0.600000,
        -1.982173 6.220757 -5.800000,
        -5.297900 5.878958 -2.001562,
        0.512699 3.486359 3.598437,
        0.239260 -1.298841 4.798438,
        -2.700220 3.076199 5.598437,
        -1.264660 0.068358 -3.998438,
        0.786140 1.298839 6.798438,
        -1.606460 6.699279 -5.598437,
        0.991220 1.640638 -3.998438,
        -6.493933 4.306679 -1.400001,
        -0.136452 0.410159 7.800000,
        -2.016620 0.512967 7.400001,
        2.221701 1.093759 -2.798438,
        1.948259 5.571073 0.599999,
        -0.170900 -1.162121 4.798438,
        1.401381 6.528113 -2.200001,
        -6.630653 2.324239 -2.600000,
        -0.444340 -0.068361 -11.998438,
        -5.708060 1.093759 -3.198438,
        -4.340860 2.050798 1.598438,
        -6.425573 4.921918 -4.200001,
        -2.870853 4.785198 -7.800001,
        0.649420 3.759798 -5.598437,
        -3.862340 0.615239 2.798438,
        1.708733 1.162119 5.400001,
        -3.862340 2.666039 2.798438,
        -0.342066 5.126998 4.599999,
        -3.212653 4.511758 3.800000,
        -1.572548 2.460958 -8.200001,
        -3.349373 4.101599 -7.400001,
        0.512699 1.708999 7.198438,
        -2.084980 6.254674 -1.400001,
        -5.161180 2.324239 -4.398438,
        0.649420 6.630918 0.398438,
        1.606461 4.511758 -5.198438,
        -2.836940 -0.888681 -10.401564,
        2.153339 5.947318 -4.798438,
        1.640373 1.640638 2.200000,
        -1.469740 2.939479 -9.198439,
        -1.333019 7.074994 -4.200001,
        -2.563500 -0.957041 5.198438,
        -1.264660 -2.666041 -1.198438,
        -2.016620 -1.025401 -3.198438,
        0.717779 5.537158 -5.998438,
        0.307619 3.964878 5.598437,
        -3.862340 6.186313 1.800000,
        2.290060 3.691439 -0.401563,
        2.460693 1.162119 -2.200001,
        0.102539 -1.572281 -1.201562,
        -2.426780 5.195358 4.798438,
        -3.793980 0.136719 -3.198438,
        -1.811540 6.733193 -2.600000,
        2.153339 5.673879 -4.798438,
        -5.708060 4.648479 -5.598437,
        -0.136986 -1.709002 -1.000000,
        2.631861 3.486359 -4.398438,
        -3.486093 3.828158 -7.000000,
        -1.811540 3.486359 -9.198439,
        -2.495140 -1.572281 -12.398438,
        -1.913813 6.630918 -5.400001,
        -2.221700 3.896519 -8.798438,
        1.743179 4.853559 -5.198438,
        -6.118220 4.306679 -4.798438,
        -5.297900 2.597678 -4.798438,
        -4.956100 5.126998 1.998437,
        -4.067420 -0.136722 2.798438,
        2.973660 4.545672 -1.400001,
        2.563499 1.777359 -3.198438,
        -5.195093 4.511758 1.400000,
        -1.059580 0.341799 -4.398438,
        -2.631860 6.699279 -2.801562,
        -2.905300 2.632127 3.800000,
        -1.811540 -0.376247 -12.200001,
        -1.538100 3.623078 -8.798438,
        -4.682660 0.888679 -0.401563,
        -3.247100 -1.196033 -11.400001,
        -3.212653 0.751959 4.200000,
        1.127939 0.273438 -3.198438,
        1.606461 1.367199 0.401563,
        -2.153340 6.323033 -0.200001,
        2.221701 5.537158 -4.798438,
        2.050533 5.058639 0.599999,
        -3.075933 3.554718 -7.400001,
        -2.768580 4.921918 -7.598438,
        -2.084980 5.160913 -7.000000,
        0.854500 5.947318 -5.998438,
        -2.768580 5.947318 2.798438,
        -1.264660 1.708999 -10.398438,
        -3.793980 3.691439 -6.398438,
        1.879900 3.794247 0.599999,
        -0.512699 0.341799 -11.198439,
        -2.426780 2.119159 -5.998438,
        -0.512699 7.109439 -4.398438,
        -3.281013 3.554718 -7.000000,
        -3.862340 1.845718 1.998437,
        -0.307619 2.631592 7.400001,
        -1.811540 3.349638 6.398437,
        2.050533 0.478518 1.800000,
        -4.545940 2.255878 1.598438,
        -0.752226 0.683599 -4.600000,
        -6.254940 1.640638 -1.601562,
        -4.956100 4.990278 1.998437,
        -3.110380 -0.751961 -11.998438,
        0.581060 6.801553 -5.400001,
        1.674820 0.820318 4.401563,
        0.581060 -1.572281 3.598437,
        1.059580 1.708999 5.201564,
        0.581060 -0.000001 5.998437,
        -6.630653 3.828158 -1.800000,
        -0.854500 -0.957041 -3.198438,
        -4.067420 6.220757 1.198438,
        -4.204140 3.896519 2.798438,
        -0.444340 6.562558 1.198438,
        0.786140 3.896519 -5.598437,
        -3.452180 -0.136722 5.198438,
        -2.631860 3.554718 -8.798438,
        -3.588900 6.801553 -3.400001,
        -1.674820 5.332078 -7.198438,
        -0.512699 0.273438 -10.801563,
        -3.315460 -0.478521 -2.798438,
        -2.290060 -0.273441 -12.398438,
        -0.205347 4.990278 3.800000,
        0.170900 6.630918 1.198438,
        -5.536893 6.152398 -4.600000,
        0.854500 4.169958 3.198438,
        2.597414 1.640638 -1.400001,
        -4.272500 1.025398 -0.401563,
        -1.264660 6.562558 0.001562,
        0.717779 3.179007 -5.400001,
        -3.452180 0.205079 5.598437,
        -1.948260 6.425838 1.998437,
        -2.836940 -1.537833 3.800000,
        -3.383820 4.306679 3.598437,
        -0.170900 -1.230481 4.798438,
        -3.588900 0.205079 5.598437,
        -5.263453 4.648479 -5.800000,
        -1.811540 -0.478521 -12.398438,
        -4.135780 -0.478521 2.398437,
        3.383820 2.939479 -2.798438,
        0.444340 5.605518 2.398437,
        -3.657260 2.460958 2.798438,
        -2.016620 0.273438 -4.398438,
        1.333019 5.673879 1.198438,
        -1.948260 6.767638 -2.801562,
        -5.229540 2.119159 -4.398438,
        -2.905300 -1.537833 3.800000,
        -0.991220 5.878958 3.998437,
        -4.204140 2.529319 -5.598437,
        -4.682660 6.289119 -5.598437,
        0.512699 -0.512433 -2.600000,
        -2.290060 2.050798 7.598437,
        -2.153340 -0.820321 -3.198438,
        -1.469740 -1.367201 -10.401564,
        -5.844780 3.691439 -4.798438,
        1.503653 0.478518 5.400001,
        0.922859 6.630918 0.398438,
        -3.383820 0.136719 5.598437,
        -1.469740 -1.162121 5.198438,
        -5.844780 2.802758 -0.801562,
        -3.520540 0.751959 4.801562,
        -5.297900 3.725887 -5.400001,
        1.469740 1.298839 -0.801562,
        -4.067420 3.691439 3.598437,
        -4.238053 1.572279 1.800000,
        -0.991220 0.615239 -4.798438,
        0.922859 0.273438 5.998437,
        1.674820 -0.341802 3.998437,
        2.290060 2.290327 -3.800000,
        -3.178741 6.357478 -1.601562,
        -1.811540 -1.367201 5.198438,
        -0.375980 -1.435561 -2.798438,
        -4.135780 6.630918 -2.801562,
        -3.759533 -0.820321 4.200000,
        -5.947053 4.716838 -0.600000,
        -4.819380 0.957039 -3.998438,
        -0.991220 -1.640641 -12.398438,
        -6.118220 4.785198 -4.798438,
        -0.102539 5.605518 3.198438,
        -5.126733 5.810598 -1.400001,
        -3.383820 -0.341802 -0.401563,
        -2.016620 2.871119 -9.998438,
        -1.538100 2.392598 -8.801563,
        -2.768580 -1.845721 -11.998438,
        -1.811540 5.673879 -6.798438,
        -3.862340 6.562558 -5.198438,
        -0.922859 5.742238 4.398437,
        -2.563500 -0.683601 5.598437,
        -3.793980 -0.615241 1.201563,
        -1.127939 -1.777361 -11.998438,
        -3.588900 4.614032 3.400001,
        -5.708060 4.853559 0.398438,
        0.375980 5.195358 2.798438,
        0.239260 6.425838 -5.998438,
        -2.973660 0.478518 -11.198439,
        0.273172 2.939479 3.400001,
        -5.229540 3.520807 1.000000,
        2.016621 0.751959 -1.601562,
        -1.401381 0.478518 7.998437,
        -3.793980 0.136719 0.801562,
        -5.776420 2.050798 -3.998438,
        -2.700220 0.341799 -4.398438,
        0.581060 3.417998 3.198438,
        -5.708060 5.263719 0.001562,
        -0.854500 0.991487 -5.000000,
        -0.991220 5.195358 -7.198438,
        1.948259 3.349638 -0.001562,
        -3.315460 0.102807 5.800000,
        -2.290060 4.750752 -7.800001,
        -5.571340 2.324239 -4.398438,
        -3.178741 -0.136722 -3.198438,
        1.333019 -0.136722 1.201563,
        3.110380 2.734399 -2.001562,
        0.820053 -0.957041 4.200000,
        -3.110380 1.093759 4.801562,
        -5.366261 0.888679 -0.801562,
        -0.375980 -1.777361 1.201563,
        1.743179 2.324239 1.198438,
        -0.102539 1.230478 -4.798438,
        -0.581060 -1.572281 -10.801563,
        -2.563500 4.408952 -8.200001,
        -6.254940 2.392598 -3.598437,
        1.811541 0.751959 4.798438,
        -0.854500 2.529319 7.598437,
        -0.786140 4.238318 -6.798438,
        -3.110380 -0.820321 -0.801562,
        -5.913140 2.187518 -0.801562,
        3.212654 1.914079 -2.200001,
        -3.520540 0.820318 5.998437,
        -1.948260 -1.298841 -0.401563,
        -6.391660 5.126998 -3.998438,
        -0.991220 -1.709002 3.998437,
        -0.102539 -0.376247 -11.000000,
        -0.717779 6.733193 0.200000,
        0.307619 6.562558 -2.001562,
        -4.716573 2.324239 0.599999,
        -0.649420 0.683599 7.998437,
        -2.700220 -0.990953 0.599999,
        0.444340 3.554718 3.598437,
        0.649420 0.136719 5.998437,
        -2.084980 0.273438 -4.398438,
        -0.102539 0.273438 -3.998438,
        -3.588900 5.947318 -6.398438,
        0.034180 6.630918 -5.598437,
        -2.290060 2.666039 -9.998438,
        -2.084980 0.341799 -4.398438,
        -0.786140 3.417998 -6.398438,
        -2.426780 2.632127 -7.400001,
        0.307619 3.212918 3.598437,
        -2.426780 -0.546881 -3.198438,
        -4.409220 -0.000001 -0.801562,
        1.572014 1.025398 0.599999,
        -3.486093 1.640638 2.599999,
        -1.811540 2.939479 6.798438,
        -2.563500 4.785198 -7.598438,
        0.922859 -0.205081 0.401563,
        3.110380 2.802758 -2.001562,
        -2.290060 -1.777361 -10.401564,
        2.563499 5.605518 -4.398438,
        -3.042020 2.871119 3.998437,
        2.495140 5.605518 -4.398438,
        1.059580 5.947318 1.598438,
        -5.673613 4.580118 -5.400001,
        -6.049860 2.358686 -1.000000,
        3.042021 1.914079 -2.798438,
        -2.050533 4.921918 -7.800001,
        -4.887740 6.152398 -2.401563,
        -1.196301 6.425838 1.998437,
        -0.581060 -1.025401 5.198438,
        0.512699 1.230478 7.198438,
        -3.452180 1.059312 5.400001,
        -1.743180 1.743447 -5.800000,
        -2.905300 1.777359 5.601563,
        -2.426780 6.630918 -2.801562,
        0.786140 6.425838 -0.798438,
        -2.221700 0.751959 -11.598438,
        -0.581060 6.220757 2.398437,
        0.034180 -0.205081 -3.598437,
        -3.452180 3.691439 -6.798438,
        -5.161180 4.204407 -5.800000,
        -3.110380 6.323033 -0.200001,
        -5.024460 2.871119 0.798438,
        0.034180 4.921918 -6.398438,
        -5.092820 0.957039 -3.598437,
        -5.571340 4.443398 -5.598437,
        0.444340 -1.025401 4.798438,
        -1.538100 1.640638 -9.201563,
        -4.272500 5.263719 2.398437,
        -3.999060 0.512967 -3.800000,
        -1.127939 -1.777361 -10.801563,
        1.811541 0.478518 -2.798438,
        -6.665100 4.375038 -1.601562,
        -5.229540 4.853559 1.598438,
        -1.743180 5.058639 -7.598438,
        -5.810333 2.939479 -0.600000,
        -0.512699 0.888679 -4.798438,
        -2.392333 1.230478 8.200000,
        -1.059580 1.093759 -10.001563,
        -0.307619 0.410159 7.598437,
        0.239260 6.152398 1.998437,
        -0.717779 2.289792 8.200000,
        -0.034180 2.460958 -5.598437,
        1.572014 0.957039 0.599999,
        -0.922859 0.546879 -10.001563,
        -4.409220 1.708999 1.598438,
        0.341534 1.230478 8.200000,
        -5.366261 6.323033 -3.800000,
        -5.776420 2.871119 -4.398438,
        -5.776420 3.828158 0.398438,
        -4.819380 5.673879 -5.998438,
        0.922859 6.562558 -0.798438,
        -5.331813 3.759798 -5.400001,
        0.512699 6.699279 -2.401563,
        -0.000267 -1.435561 4.599999,
        -3.075933 0.136719 -10.200001,
        1.469740 1.230478 2.398437,
        -5.092820 6.084038 -2.001562,
        1.264660 3.281279 -5.198438,
        1.982174 0.410159 1.400000,
        0.888412 -0.273441 0.599999,
        -3.725620 0.957039 5.601563,
        1.469740 2.050798 -3.998438,
        -4.032973 -0.410161 2.599999,
        -0.307619 -0.341802 -3.598437,
        0.512699 -1.162121 1.201563,
        -3.657260 0.888679 2.798438,
        1.093493 0.751959 -0.200001,
        -1.948260 -0.205081 6.398437,
        -0.307619 -0.888681 -3.198438,
        -2.495140 1.025398 -5.198438,
        -2.836940 -0.546881 -2.798438,
        -4.648213 6.562558 -4.600000,
        -0.170900 -0.546881 -11.998438,
        0.991220 6.767638 -4.798438,
        -4.682660 2.529319 1.198438,
        -0.854500 -2.529321 -0.801562,
        0.068092 3.828158 -6.200001,
        -4.409220 6.425838 -2.801562,
        3.007574 5.400438 -3.400001,
        -5.741973 5.195358 -1.000000,
        1.606461 -0.410161 3.998437,
        -0.307619 -2.050801 2.001563,
        -1.640373 1.503919 8.200000,
        -5.741973 5.605518 -5.000000,
        -3.930700 5.400438 2.798438,
        -5.297900 4.785198 1.198438,
        -3.110380 2.460958 3.198438,
        -0.922859 2.255878 -5.998438,
        -5.366261 4.511758 -5.598437,
        0.786140 0.888679 6.798438,
        -0.649420 -0.068361 6.798438,
        -1.264660 5.195358 -7.598438,
        -1.299107 2.529319 -9.000000,
        -2.290060 -1.845721 -10.401564,
        -0.751692 -0.205081 8.200000,
        -4.614300 2.460958 1.598438,
        1.401381 6.084038 0.798438,
        -0.649420 -1.230481 5.198438,
        0.922859 1.435558 4.401563,
        1.059580 -0.957041 3.998437,
        -2.665773 1.845718 -9.400001,
        2.016621 4.306679 0.398438,
        0.820053 6.015678 1.800000,
        -1.674820 1.025398 -11.198439,
        -6.049860 4.169958 -0.801562,
        -2.016620 0.751959 -4.798438,
        -3.178741 1.503919 2.798438,
        0.786140 2.324239 6.001563,
        -5.161180 1.093759 -3.598437,
        0.854500 1.777359 2.798438,
        -2.973660 -0.068361 -10.001563,
        -2.460693 5.742238 3.800000,
        1.743179 -0.410161 2.801562,
        0.170900 6.186313 -6.200001,
        0.444340 2.529319 2.798438,
        -4.477580 1.640638 -4.798438,
        -1.094027 1.298839 -10.600000,
        -1.674820 4.853559 5.598437,
        -1.196301 0.410159 -4.798438,
        -1.811540 5.365993 4.999999,
        -3.999060 0.410159 -0.401563,
        0.102539 4.785198 5.598437,
        0.649420 3.691439 -5.598437,
        -5.708060 6.015678 -3.998438,
        -5.981500 5.537158 -4.798438,
        0.512699 1.674552 4.200000,
        0.341534 1.708999 7.800000,
        -1.879900 -1.537833 -2.600000,
        -4.340860 0.957039 -0.401563,
        -4.614300 2.016887 0.599999,
        -3.007573 2.050798 5.800000,
        -1.299107 1.503919 -9.400001,
        -3.383820 1.230478 -4.798438,
        -1.811540 5.537158 -7.198438,
        1.538099 -0.068361 4.798438,
        -2.495140 6.391393 -5.400001,
        2.631861 1.708999 -3.198438,
        -5.366261 6.254674 -4.600000,
        1.401381 5.878958 1.198438,
        1.469740 3.417998 -5.198438,
        -3.075933 -1.162121 -12.200001,
        -2.290060 6.391393 -0.600000,
        3.042021 2.700487 -1.800000,
        -2.836940 6.459754 -5.400001,
        -2.631860 4.238318 -8.398438,
        -1.606460 6.459754 -1.400001,
        3.383820 4.033238 -3.198438,
        1.948259 0.136719 2.398437,
        0.581060 -0.546881 -1.998438,
        -1.606460 5.742238 4.398437,
        -0.854500 -1.503922 -2.798438,
        2.426781 1.880167 -3.400001,
        0.170900 -1.298841 -0.801562,
        -1.196301 -0.034448 -12.200001,
        0.991220 -1.230481 3.598437,
        0.820053 5.195358 2.200000,
        0.375980 5.605518 2.798438,
        -1.606460 2.939479 -9.598438,
        -2.631860 -1.742913 3.400001,
        -1.948260 5.537158 -6.398438,
        -4.238053 -0.410161 -1.400001,
        -2.665773 2.802758 -8.600000,
        1.127939 4.375038 1.998437,
        0.273172 3.623078 3.800000,
        0.581060 6.425838 1.198438,
        -1.982708 2.597678 -10.200001,
        -6.528380 4.306679 -4.398438,
        -4.409220 5.400438 2.398437,
        -4.409220 3.007838 -5.998438,
        -0.922859 5.537158 -7.198438,
        -3.588900 -0.751961 4.398437,
        -4.887740 2.666039 -5.198438,
        -3.725620 -0.957041 3.998437,
        0.512699 0.205079 -3.198438,
        0.375980 4.716838 -6.398438,
        -2.836940 0.957039 7.198438,
        -0.307619 6.084038 2.398437,
        2.563499 3.144559 -3.998438,
        -2.221700 5.195358 4.798438,
        -2.426780 4.306679 -8.398438,
        2.597414 4.238318 -1.000000,
        0.991220 -0.273441 -1.201562,
        0.204813 4.033238 -6.200001,
        -4.443133 1.025398 1.800000,
        0.170900 3.964878 5.598437,
        1.401381 6.357478 -2.001562,
        -6.596740 4.853559 -2.001562,
        -5.776420 1.435558 -1.201562,
        1.948259 6.425838 -4.398438,
        -0.102539 2.494872 7.400001,
        -4.272500 1.367199 1.998437,
        -4.306413 -0.068361 2.200000,
        -0.307619 -1.640641 -1.998438,
        2.597414 1.435558 -1.800000,
        -4.067420 6.630918 -2.801562,
        -1.333019 -1.127673 5.400001,
        0.307619 -0.615241 -0.801562,
        -0.581060 -0.307888 -12.200001,
        0.170900 4.648479 3.598437,
        0.204813 3.212918 5.400001,
        -2.426780 -1.503922 -1.201562,
        -0.615507 3.828158 -6.600000,
        -4.819380 0.341799 -0.801562,
        -0.581060 -2.084713 2.599999,
        0.512699 2.016353 2.999999,
        -4.648213 6.152398 1.000000,
        -2.700220 2.597678 -9.201563,
        0.717779 1.845718 6.798438,
        -3.042020 1.572279 3.198438,
        -4.204140 6.289119 -2.001562,
        -0.922859 -1.230481 4.798438,
        -2.358420 1.435558 -8.801563,
        -3.178741 0.136719 5.998437,
        -3.042020 6.630918 -2.001562,
        -1.367466 3.554718 -8.200001,
        -2.973660 -1.367201 -10.801563,
        -4.819380 3.623078 -5.998438,
        -2.631860 2.973392 5.800000,
        0.854500 6.801553 -5.000000,
        -0.717779 3.589167 -6.600000,
        -2.665773 1.025398 -9.800001,
        -0.136986 6.220757 2.200000,
        0.581060 2.392598 2.798438,
        -0.649420 6.630918 1.198438,
        -0.649420 -1.914081 3.598437,
        -1.094027 3.828158 -7.400001,
        -3.383820 1.025398 3.198438,
        0.786140 -0.273441 5.598437,
        -2.358420 -1.367201 4.798438,
        0.204813 -1.640641 3.800000,
        0.375980 2.119159 4.801562,
        -5.571340 3.759798 0.798438,
        -4.887740 6.596473 -3.800000,
        2.495140 2.187518 -3.598437,
        -2.700220 2.973392 -9.400001,
        -0.034180 2.324239 4.801562,
        -0.786140 5.878958 3.998437,
        -1.879900 -1.947993 1.800000,
        -5.092820 6.117952 -2.600000,
        -2.597413 2.597678 -8.600000,
        -1.469740 -1.435561 -2.798438,
        2.050533 5.605518 0.200000,
        -3.999060 0.205079 -0.401563,
        -3.657260 6.425838 0.001562,
        -0.102539 4.648479 5.598437,
        1.538099 3.964878 1.198438,
        0.307619 1.845718 7.998437,
        2.870853 5.468799 -4.200001,
        -6.733460 4.614032 -3.800000,
        -2.358420 6.152398 -5.998438,
        -3.042020 2.871119 -6.398438,
        1.059580 1.298839 6.798438,
        -4.409220 1.025398 -3.998438,
        -6.562293 3.759798 -1.400001,
        -5.708060 3.486359 -4.798438,
        -2.768580 0.136719 6.798438,
        -4.545940 0.957039 -3.998438,
        -2.084980 2.563232 -10.200001,
        2.495140 5.434352 -1.400001,
        -0.170900 6.425838 1.998437,
        1.401381 5.263719 1.598438,
        1.948259 1.367199 -0.801562,
        -0.581060 -1.674553 -2.600000,
        -0.922859 4.101599 -7.198438,
        -1.538100 1.811807 -5.800000,
        -5.981500 4.067687 -0.200001,
        1.264660 0.957039 4.401563,
        -2.221700 0.341799 7.598437,
        -4.614300 3.964878 -5.998438,
        -2.973660 -0.478521 -2.798438,
        1.538099 1.708999 1.998437,
        -1.606460 -1.777361 -2.398438,
        2.323973 0.957039 -2.600000,
        -0.717779 0.136719 -3.998438,
        -2.016620 5.195358 -7.198438,
        -0.512699 -0.751961 -3.198438,
        -1.059580 3.486359 6.798438,
        1.127939 0.546879 -0.801562,
        -2.563500 6.084038 2.798438,
        0.204813 6.904359 -5.400001,
        -2.426780 1.845718 -10.398438,
        -3.383820 2.700487 3.400001,
        -1.811540 -1.503922 -10.401564,
        -5.366261 2.187518 -4.398438,
        -0.512699 -2.324241 -1.198438,
        -1.059580 0.546879 -10.001563,
        -0.854500 6.596473 -1.000000,
        -2.905300 -0.888681 0.801562,
        -3.178741 -1.093761 -10.801563,
        -2.700220 -1.914081 -10.801563,
        -0.170900 1.059847 -4.600000,
        -3.999060 1.162119 -4.398438,
        -2.495140 1.845718 -10.398438,
        0.102539 3.246832 5.800000,
        -2.050533 6.494199 -5.000000,
        -6.049860 1.708999 -1.201562,
        -0.410427 -1.777361 -11.000000,
        -3.930700 0.273438 -0.401563,
        -5.571340 5.400438 0.398438,
        0.991220 4.306679 2.798438,
        -3.793980 0.307887 -0.200001,
        3.349373 3.417998 -3.400001,
        -3.999060 0.546879 -3.998438,
        2.118893 0.683599 1.400000,
        0.102539 4.716838 5.598437,
        -0.649420 5.332078 -7.198438,
        -1.811540 -0.546881 5.998437,
        -3.110380 1.811273 5.800000,
        0.034180 6.630918 1.198438,
        -1.948260 6.733193 -5.000000,
        0.170900 6.357478 1.598438,
        1.469740 1.572279 5.201564,
        -3.930700 -0.615241 1.201563,
        -5.741973 5.126998 -5.400001,
        0.444340 3.554718 -5.998438,
        0.991220 6.835998 -2.801562,
        -0.786140 -0.478521 -10.001563,
        -2.221700 6.015678 2.798438,
        -3.964613 -0.546881 2.599999,
        -1.264660 0.136719 -3.998438,
        -0.375980 -1.093761 -12.398438,
        2.836941 3.349638 -1.201562,
        -2.221700 1.777359 -10.798438,
        -2.768580 0.102807 6.599999,
        -1.674820 6.904359 -2.801562,
        -5.024460 1.708999 -4.398438,
        -2.084980 5.537158 4.798438,
        -0.786140 6.357478 -6.398438,
        -3.281013 1.367199 5.800000,
        -3.042020 2.768847 3.800000,
        0.512699 4.580118 -5.998438,
        -2.973660 1.367199 6.798438,
        -6.493933 4.375038 -1.400001,
        1.059580 0.957039 6.398437,
        -4.272500 5.537158 2.398437,
        0.307619 -0.957041 -1.998438,
        1.401381 3.076199 -4.798438,
        -6.254940 5.126998 -4.798438,
        1.127939 -1.230481 3.198438,
        3.110380 2.734399 -3.198438,
        1.196301 -0.000001 0.801562,
        -3.930700 0.205079 -0.401563,
        -4.409220 6.152398 -2.001562,
        -3.588900 -0.957041 2.001563,
        -5.708060 1.845718 -3.998438,
        -1.879900 0.341799 7.198438,
        0.034180 -0.170633 6.200000,
        -4.511493 0.820318 1.800000,
        -3.862340 -0.033914 -3.000000,
        -2.700220 5.947318 2.798438,
        -2.426780 2.973392 6.200000,
        -6.801820 4.716838 -2.801562,
        -0.512699 1.640638 -5.598437,
        -2.631860 6.425838 0.001562,
        -0.786140 -0.341802 -12.398438,
        0.854500 0.341799 5.998437,
        -4.477580 -0.033914 1.400000,
        -1.709268 -0.888681 -9.800001,
        -6.733460 3.554718 -2.001562,
        -1.264660 6.664834 1.000000,
        -0.205347 4.580118 -6.600000,
        -5.981500 4.648479 -0.401563,
        -1.948260 3.759798 -8.798438,
        -6.186580 2.734399 -0.801562,
        -3.110380 -1.025401 -10.801563,
        3.178740 4.169958 -3.598437,
        2.016621 4.409487 0.599999,
        -3.042020 -0.478521 5.598437,
        -2.256147 1.230478 8.200000,
        -0.581060 3.623078 5.998437,
        -4.204140 -0.273441 1.201563,
        0.170900 0.273438 6.798438,
        2.495140 5.332078 -1.201562,
        -3.383820 -0.649153 1.000000,
        0.854500 2.119159 -4.798438,
        -2.016620 -0.478521 -3.998438,
        -1.196301 5.195358 -7.598438,
        -4.545940 1.093759 -3.998438,
        -3.383820 5.673879 2.798438,
        -2.802493 -1.777361 2.200000,
        1.333019 2.939479 1.598438,
        -4.135780 4.033238 2.798438,
        -1.982173 6.562558 -5.400001,
        -0.239260 6.084038 2.398437,
        2.939213 5.468799 -3.000000,
        -2.221700 -2.050801 2.398437,
        0.581060 3.281279 3.198438,
        1.674820 2.460958 -4.398438,
        -3.247100 5.365993 3.800000,
        0.751694 6.972718 -4.200001,
        1.708733 0.615239 3.400001,
        -5.536893 1.845718 -0.600000,
        -3.315460 -0.580793 4.999999,
        0.717779 1.982439 5.201564,
        1.503653 6.767638 -3.800000,
        0.581060 -1.127673 -1.400001,
        -2.084980 -0.957041 5.598437,
        -0.991220 5.058639 -7.598438,
        0.307619 -1.947993 2.200000,
        1.401381 1.470007 0.200000,
        0.136454 3.759798 4.999999,
        -0.102539 -1.709002 -1.201562,
        0.239260 6.733193 1.000000,
        1.264660 2.050798 -4.398438,
        0.307619 4.375038 -6.398438,
        0.581060 5.468799 -6.398438,
        -4.956100 0.171166 -1.800000,
        -1.743180 -1.914081 -1.998438,
        0.581060 7.006633 -4.200001,
        -0.922859 -2.050801 3.198438,
        1.811541 1.367199 -0.801562,
        -1.948260 6.528113 0.599999,
        -2.153340 2.597678 -9.998438,
        -4.340860 6.084038 1.198438,
        -5.844780 1.025398 -1.601562,
        0.307619 5.263719 -6.398438,
        3.315460 2.939479 -2.798438,
        2.631861 1.982439 -3.198438,
        -3.281013 3.144559 -6.600000,
        1.743179 0.376246 -2.600000,
        -3.247100 1.298839 4.801562,
        2.153339 1.640638 -3.598437,
        -3.827893 -0.273441 3.400001,
        -1.743180 6.357478 -5.998438,
        1.606461 -0.615241 3.998437,
        -0.991220 -1.777361 -2.798438,
        -5.708060 3.349638 0.398438,
        -3.178741 0.957039 6.798438,
        0.786140 6.699279 -2.801562,
        -2.973660 5.673879 3.598437,
        0.239260 1.435558 -4.798438,
        -2.460693 6.220757 2.599999,
        -5.913140 5.058639 -5.198438,
        -4.169693 6.699279 -3.400001,
        1.606461 0.751959 -1.201562,
        1.777094 0.410159 -2.600000,
        1.674820 2.734399 -4.398438,
        -4.272500 6.220757 1.198438,
        -2.290060 -1.367201 0.801562,
        -2.290060 -1.845721 3.198438,
        -6.733460 4.648479 -3.198438,
        -5.366261 5.742238 -2.001562,
        0.649420 6.733193 -2.600000,
        -3.862340 6.835998 -3.998438,
        -3.999060 -0.546881 1.201563,
        -2.973660 2.597678 3.598437,
        3.144293 4.306679 -3.800000,
        -0.307619 4.921918 5.598437,
        -1.127939 -1.298841 -10.401564,
        -2.768580 5.878958 3.598437,
        -4.477580 6.630918 -4.798438,
        2.290060 0.923127 -2.600000,
        -3.862340 1.367199 -4.798438,
        -3.315460 5.332078 3.598437,
        2.153339 5.878958 -2.001562,
        -0.375980 -2.324241 -1.198438,
        -1.059580 2.836672 7.400001,
        -0.786140 4.306679 -7.198438,
        -2.290060 4.853559 -7.598438,
        -4.921653 6.562558 -3.800000,
        -2.426780 1.093759 -9.201563,
        1.093493 1.914079 6.599999,
        -1.264660 0.683599 8.398437,
        0.922859 0.957039 6.398437,
        -4.272500 6.186313 -1.400001,
        -3.212653 -0.957041 -1.400001,
        -4.204140 1.230478 1.998437,
        2.631861 2.871119 -3.998438,
        -5.981500 5.673879 -4.398438,
        -1.435827 2.802758 -9.400001,
        -4.409220 6.323033 -2.200001,
        1.264660 0.205079 5.598437,
        -6.528380 3.691439 -4.398438,
        -0.102539 5.332078 3.198438,
        1.059580 2.187518 -4.398438,
        -1.469740 4.887472 -7.800001,
        -2.358420 6.630918 -2.801562,
        -5.776420 3.623078 0.398438,
        1.264660 2.529319 1.598438,
        -2.973660 0.341799 6.798438,
        1.298573 1.845718 6.200000,
        -3.452180 4.238318 3.598437,
        3.315460 2.939479 -2.001562,
        -2.153340 6.596473 -4.200001,
        -2.290060 2.460958 -9.998438,
        1.264660 6.152398 1.198438,
        -2.016620 4.921918 -7.998438,
        -0.102539 3.178473 6.599999,
        1.879900 0.546879 -1.601562,
        -0.957306 0.478518 8.200000,
        1.264660 0.410159 -3.198438,
        1.674820 3.691439 1.198438,
        -4.067420 -0.238993 -2.600000,
        -0.239260 6.972718 -5.198438,
        -6.049860 4.853559 -1.201562,
        -3.793980 2.802758 -5.998438,
        0.991220 1.367199 3.198438,
        -5.229540 2.392598 -0.401563,
        -2.016620 3.623078 -9.198439,
        1.674820 6.630918 -4.398438,
        -0.375980 -1.811274 -11.400001,
        -4.409220 6.049592 -5.800000,
        0.375980 6.630918 1.198438,
        0.375980 7.211713 -3.800000,
        0.205347 0.478518 8.200000,
        -4.272500 6.117952 -5.800000,
        -2.495140 -1.298841 -10.401564,
        -1.674820 -0.785873 -9.800001,
        -2.323973 2.255878 7.400001,
        -5.810333 1.777359 -1.000000,
        2.836941 2.016887 -3.000000,
        0.273172 7.041078 -4.600000,
        -5.502980 5.571073 0.200000,
        1.196301 4.067152 2.999999,
        2.563499 4.580118 -4.798438,
        -0.717779 -1.503922 -10.401564,
        -4.614300 0.820318 -0.401563,
        -2.563500 0.273438 -4.398438,
        -0.034180 -1.367201 -1.998438,
        2.050533 0.546879 1.400000,
        -3.657260 3.623078 -6.798438,
        -2.973660 3.691439 -7.998438,
        -2.768580 -1.093761 4.798438,
        -2.768580 -0.410161 -12.398438,
        1.127939 -0.546881 4.798438,
        0.307619 -0.820321 0.401563,
        -2.153340 -1.572281 -1.998438,
        -1.674820 -1.264393 -3.000000,
        -5.878693 4.990278 0.200000,
        -2.358420 -1.093761 -9.601562,
        0.034180 6.289119 1.998437,
        -0.239260 -0.239528 -11.800000,
        -3.657260 -0.341802 4.798438,
        -5.161180 1.777359 -3.998438,
        -0.854500 0.820318 -11.198439,
        0.649420 2.597678 2.398437,
        -0.991220 4.375038 -7.598438,
        1.674820 5.332078 -5.598437,
        -3.452180 3.725887 -7.000000,
        1.264660 6.357478 -0.798438,
        1.811541 -0.238993 2.200000,
        -0.444340 0.136719 7.598437,
        -2.563500 1.777359 -5.598437,
        -1.469740 -0.615241 5.998437,
        -2.426780 -1.742913 1.800000,
        -1.196301 3.588633 6.599999,
        3.178740 3.246832 -1.800000,
        -5.024460 3.417998 -5.598437,
        -1.333019 2.460958 -6.398438,
        -1.401381 3.486359 6.798438,
        -5.161180 5.947318 -5.598437,
        -2.700220 -0.341802 5.998437,
        -2.461227 0.478518 8.200000,
        -3.964613 0.273438 -3.400001,
        -0.068626 -0.546881 -11.000000,
        -4.204140 6.357478 -5.598437,
        1.435293 1.162119 5.800000,
        -1.811540 -2.153073 2.999999,
        -4.204140 0.410159 -0.401563,
        -5.844780 3.007838 -4.398438,
        2.529053 2.050798 -3.400001,
        -1.743180 -1.709002 -10.401564,
        -0.444340 -0.957041 -3.198438,
        -0.581060 2.153606 -5.800000,
        1.948259 6.084038 -4.798438,
        -1.469740 1.845718 -5.598437,
        0.581060 -0.410161 0.401563,
        -2.563500 2.119159 -8.801563,
        3.178740 2.255878 -2.798438,
        -3.520540 2.324239 2.798438,
        1.230213 4.169958 2.599999,
        -1.538100 3.759798 -8.398438,
        0.922859 6.904359 -3.201562,
        2.460693 5.468799 -1.400001,
        2.153339 4.033238 -4.798438,
        3.349373 2.597678 -2.200001,
        0.170900 4.511758 3.598437,
        2.358419 3.896519 -0.801562,
        -3.588900 6.357478 1.198438,
        -0.649420 2.187518 -5.998438,
        -5.844780 4.990278 -1.201562,
        -5.161180 1.367199 -0.401563,
        -3.554453 1.845718 2.599999,
        -2.016620 2.085247 -7.000000,
        -6.665100 4.853559 -3.198438,
        -3.657260 6.049592 -6.200001,
        -3.452180 0.649687 -4.200001,
        -5.844780 5.468799 -2.001562,
        -3.144293 4.169958 -7.800001,
        -2.802493 1.025398 -10.600000,
        -4.819380 6.152398 -2.001562,
        3.281013 3.281279 -3.400001,
        -0.102539 -0.615241 -11.998438,
        -0.307619 1.777359 -5.198438,
        -5.366261 5.810598 -5.598437,
        1.127939 5.810598 -5.598437,
        1.333019 6.323033 -1.000000,
        -3.520540 2.255878 2.798438,
        -0.581060 -0.000001 -10.401564,
        -0.649420 5.400438 4.798438,
        -1.743180 -1.845721 1.601563,
        -4.204140 1.435558 -4.798438,
        -6.186580 1.333287 -2.200001,
        -5.844780 1.435558 -3.198438,
        2.631861 3.212918 -0.801562,
        -4.204140 6.596473 -5.000000,
        -1.435827 4.169958 -8.200001,
        -3.759533 0.068358 3.800000,
        -2.016620 3.759798 5.998437,
        0.512699 -1.127673 1.000000,
        -5.981500 5.468799 -2.001562,
        -1.196301 -2.255881 -0.801562,
        -5.092820 5.605518 -5.598437,
        0.170900 4.169958 5.201564,
        -3.588900 6.835998 -3.601562,
        -3.212653 4.853559 3.800000,
        0.581060 2.871119 -5.198438,
        -0.342066 3.076199 -6.200001,
        -4.340860 2.837207 2.599999,
        -2.084980 0.546879 7.598437,
        0.034180 7.177798 -3.998438,
        2.700220 1.743447 -1.800000,
        -4.101333 0.410159 2.599999,
        0.991220 1.230478 6.798438,
        1.879900 3.691439 0.398438,
        -3.178741 1.982439 -5.998438,
        -6.596740 4.785198 -3.998438,
        -1.196301 6.630918 0.001562,
        0.102539 -0.136722 -3.598437,
        -1.264660 0.820318 8.398437,
        -0.307619 3.281279 -6.398438,
        -1.469740 -1.674553 -11.000000,
        -4.545940 6.220757 -2.001562,
        -4.682660 1.572279 -0.401563,
        -0.717779 0.649152 -10.600000,
        0.102539 0.957039 -3.998438,
        1.333019 1.025398 4.401563,
        -2.768580 -1.914081 -10.801563,
        -0.683867 -0.068361 7.800000,
        0.239260 -1.845721 2.398437,
        1.606461 1.777359 1.598438,
        0.786140 6.562558 -2.001562,
        -1.127939 4.375038 -7.598438,
        -3.110380 3.554718 -7.198438,
        -0.854500 -0.615241 -3.998438,
        -0.102539 6.630918 -2.001562,
        -0.786140 -2.324241 -1.998438,
        -2.631860 -1.093761 -1.998438,
        -5.297900 0.888679 -0.801562,
        -4.819380 6.117952 -0.200001,
        -4.887740 3.896519 1.998437,
        -3.212653 3.828158 -7.400001,
        -2.700220 -0.615241 -3.198438,
        -5.639700 4.409487 -5.400001,
        -1.333019 6.904359 -5.198438,
        -2.153340 -0.136722 6.798438,
        -1.469740 0.683599 -11.598438,
        -4.579853 0.820318 -3.800000,
        -1.879900 -1.367201 -10.001563,
        -0.581060 0.136719 7.598437,
        -2.084980 -1.572281 1.201563,
        -4.135780 2.460958 2.398437,
        -1.879900 2.802758 6.798438,
        -6.630653 2.460958 -3.000000,
        -5.913140 1.162119 -2.798438,
        -6.186580 4.580118 -4.798438,
        1.469740 2.802758 1.598438,
        -2.153340 6.630918 -3.998438,
        -0.273706 -0.000001 -11.000000,
        -0.034180 -0.205081 -3.598437,
        1.264660 6.494199 0.398438,
        0.786140 1.332752 3.800000,
        -1.401381 0.683599 -11.598438,
        1.469740 6.049592 -5.400001,
        -2.221700 0.683599 -9.601562,
        1.401381 3.349638 -5.198438,
        0.786140 -0.478521 5.198438,
        -3.999060 0.649687 0.599999,
        0.751694 5.400438 2.200000,
        2.358419 4.375038 -0.001562,
        -1.059580 4.238318 -7.598438,
        -3.793980 4.785198 2.798438,
        -0.683867 0.273438 7.800000,
        -5.639700 1.914079 -0.801562,
        -1.469740 -1.367201 0.801562,
        -2.084980 1.708999 -8.401564,
        -0.444340 -1.572281 -11.998438,
        -0.512699 -2.050801 -1.998438,
        -1.059580 0.957039 -11.198439,
        -3.725620 0.341799 -3.598437,
        0.614973 3.759798 -5.800000,
        -3.178741 6.323033 -0.200001,
        -1.127939 -0.957041 5.598437,
        -3.793980 6.323033 -1.800000,
        0.444340 4.648479 2.798438,
        -2.631860 -1.572281 -12.398438,
        -3.007573 1.093759 3.800000,
        -1.127939 -2.734401 -0.801562,
        -6.630653 4.853559 -3.400001,
        -5.639700 2.460958 -4.398438,
        3.349373 2.392598 -2.200001,
        -4.409220 3.828158 1.998437,
        -0.786140 -0.273441 -12.398438,
        2.836941 1.845718 -2.001562,
        -2.836940 2.939479 5.598437,
        1.469740 -0.751961 3.998437,
        -3.999060 0.136719 -0.801562,
        0.444340 6.699279 0.398438,
        1.743179 1.230478 -3.198438,
        1.572014 0.751959 1.000000,
        -2.016620 6.084038 -5.998438,
        -3.007573 2.187518 5.800000,
        -0.239260 -0.615241 -11.998438,
        0.991220 -0.000001 5.598437,
        0.034180 4.853559 5.201564,
        -1.025667 -1.709002 4.599999,
        -1.811540 5.195358 -7.198438,
        -0.307619 5.332078 4.398437,
        -2.358420 2.597678 6.798438,
        -3.862340 3.998793 3.400001,
        -2.836940 -1.025401 -10.401564,
        -3.452180 4.716838 -7.598438,
        -3.281013 -0.615241 -2.200001,
        0.991220 0.546879 -3.198438,
        -3.452180 -0.957041 4.398437,
        -2.016620 1.982439 -8.401564,
        -4.067420 4.375038 2.798438,
        -2.426780 0.820318 -11.598438,
        1.879900 3.007838 -4.398438,
        -2.836940 5.742238 3.598437,
        -1.948260 1.982439 -10.398438,
        3.247101 3.623078 -3.598437,
        -4.784933 2.734399 1.000000,
        -4.545940 1.708999 1.198438,
        -0.307619 3.315192 6.599999,
        -1.948260 4.033238 5.598437,
        1.879900 0.478518 4.798438,
        1.127939 0.546879 -3.198438,
        -4.682660 6.596473 -3.000000,
        -1.743180 0.205079 7.198438,
        -2.084980 -1.947993 -11.800000,
        -6.562293 4.443398 -4.200001,
        -2.290060 5.263719 4.798438,
        -5.502980 0.615239 -1.601562,
        2.153339 6.289119 -4.398438,
        -0.922859 3.623078 5.998437,
        -0.615507 2.119159 -5.800000,
        0.170900 -1.503922 3.998437,
        -5.776420 2.392598 -3.998438,
        0.649420 1.708999 7.198438,
        0.273172 1.914079 3.800000,
        0.854500 0.478518 -3.198438,
        0.581060 4.716838 2.398437,
        -2.836940 -1.640641 3.598437,
        -0.717779 -2.734401 -1.198438,
        2.358419 5.776153 -4.600000,
        1.743179 3.623078 0.798438,
        3.178740 4.067152 -3.800000,
        -0.854500 -0.273441 -9.601562,
        2.358419 5.810598 -4.398438,
        0.034180 3.896519 -6.398438,
        -3.725620 0.341799 3.598437,
        -0.239260 6.220757 2.398437,
        -5.776420 3.964878 -5.198438,
        -3.281013 0.068358 5.800000,
        -3.999060 -0.512433 2.599999,
        -0.581060 6.596473 -1.800000,
        -4.067420 1.845718 -5.198438,
        -4.887740 2.597678 0.398438,
        -2.768580 1.367199 -10.398438,
        -5.366261 3.554718 -5.198438,
        1.333019 1.572279 5.201564,
        -1.196301 6.528113 -0.200001,
        -6.596740 3.623078 -3.998438,
        -5.092820 5.878958 -2.001562,
        -4.374773 3.964878 2.200000,
        0.581060 2.255878 -5.198438,
        -2.973660 6.699279 -4.798438,
        -1.640373 0.410159 8.200000,
        -6.015413 1.640638 -3.400001,
        -1.127939 2.119159 -5.998438,
        -2.700220 6.835998 -3.601562,
        -4.784933 3.486359 -5.800000,
        -5.161180 5.263719 1.198438,
        -1.127939 -0.136722 -12.398438,
        -0.410427 -2.050801 2.999999,
        2.905300 5.400438 -3.998438,
        -4.204140 3.691439 2.798438,
        -3.691173 0.136719 0.599999,
        -0.991220 -2.119161 -0.801562,
        -5.913140 0.820318 -1.601562,
        -1.127939 0.957039 -9.601562,
        -4.204140 4.443398 -6.798438,
        -5.366261 3.486359 0.798438,
        -0.786140 5.776153 4.200000,
        1.606461 0.341799 4.798438,
        0.786140 -0.615241 -1.598437,
        -2.802493 1.845718 4.999999,
        -4.306413 -0.136722 1.800000,
        -0.478786 0.341799 -11.000000,
[truncated: 5,537,595 more chars]
