# Supplementary material for: Volume of the crocodilian brain and endocast during ontogeny
Source: PLoS One. 2017 Jun 14;12(6):e0178491. doi: 10.1371/journal.pone.0178491 (PMC5470673; doi:10.1371/journal.pone.0178491)
Supplement: S3 Fig — 3D image of crocodilian early juvenile brain in vrml format. (WRL) [file pone.0178491.s003.wrl]

#VRML V2.0 utf8 CosmoWorlds V1.0

Group {
  children Shape {
    appearance Appearance {
      material Material {
        ambientIntensity 0.2
        diffuseColor 0.0784314 0.647059 0.8
        emissiveColor 0 0 0
        specularColor 0.3 0.3 0.3
        shininess 0.2
        transparency 0
      }
    }
    geometry IndexedFaceSet {
      coord Coordinate {
        point [
        6.435 -12.5745 -2.925,
        5.265 -12.576 -3.315,
        6.045 -12.285 -3.21598,
        6.045 -12.966 -2.535,
        5.265 -13.161 -2.535,
        6.825 -12.6415 -2.535,
        6.825 -12.8685 -2.145,
        6.045 -13.2265 -2.145,
        -6.14098 -6.825 0.975,
        -6.435 -7.215 0.684025,
        -6.62924 -7.215 0.975,
        -6.435 -6.82576 0.975,
        -6.435 -6.82576 1.365,
        -6.23848 -6.435 1.755,
        -5.94598 -6.435 0.975,
        -6.045 -6.79351 0.584999,
        -5.55446 -6.045 1.365,
        -5.655 -6.43652 0.584999,
        -5.265 -6.01351 0.975,
        -2.89148 -2.925 13.845,
        -2.82597 -3.315 14.625,
        -2.63098 -2.925 14.235,
        -2.535 -2.69851 13.845,
        -2.92424 -3.315 13.845,
        -2.92424 -2.925 13.455,
        -0.875977 -6.825 -16.575,
        -0.584999 -6.63076 -16.185,
        -0.584999 -6.63076 -16.575,
        -0.974239 -6.825 -15.795,
        -0.584999 -6.825 -16.866,
        -0.584999 -7.21423 -16.575,
        -0.680975 -7.215 -15.795,
        -1.755 -0.97576 7.605,
        -1.365 -0.618513 7.995,
        -0.975 -0.974998 7.50902,
        -1.755 -0.780758 8.385,
        -1.365 -1.365 7.31402,
        -1.755 -1.365 7.41076,
        -2.145 -0.97576 7.995,
        -2.145 -1.46402 7.605,
        1.755 -11.601 9.165,
        2.145 -11.8942 8.775,
        2.145 -11.601 9.165,
        1.365 -11.8615 9.165,
        2.145 -11.5042 9.555,
        1.755 -11.5042 9.555,
        1.365 -11.601 9.555,
        -4.485 -11.115 -3.41097,
        -4.095 -10.335 -3.41098,
        -4.095 -10.725 -3.60446,
        -4.485 -11.505 -3.50924,
        -4.875 -10.725 -3.11848,
        -4.77598 -11.505 -3.315,
        0.584999 -3.315 16.5742,
        0.584999 -3.705 16.671,
        1.365 -3.705 16.6695,
        0.195 -3.705 16.671,
        1.365 -3.08851 16.185,
        0.195 -3.315 16.5742,
        0.584999 -2.925 16.1842,
        -1.755 -4.87576 0.975,
        -1.78649 -5.265 0.584999,
        -2.145 -5.265 1.07402,
        -1.65598 -4.875 1.365,
        -1.65598 -4.875 0.975,
        -1.755 -12.6742 5.265,
        -1.755 -12.771 4.875,
        -1.365 -12.675 5.16597,
        -2.145 -12.7065 4.875,
        -0.975 -12.6742 5.655,
        -2.145 -12.2842 5.265,
        -2.145 -12.2842 5.655,
        -1.365 -12.285 5.74945,
        -1.65597 -10.335 9.555,
        -1.65597 -9.945 9.555,
        -1.755 -9.945 9.52148,
        -1.755 -10.335 9.55424,
        -1.365 -10.335 10.236,
        -2.04597 -11.115 9.165,
        -1.85098 -11.115 9.555,
        -1.46098 -10.725 10.335,
        1.55924 -6.825 14.235,
        1.55924 -6.825 13.845,
        1.55924 -6.435 14.235,
        1.365 -6.435 14.526,
        1.365 -7.11597 13.845,
        1.07098 -6.825 14.625,
        1.26598 -7.215 14.235,
        -0.195 -3.705 16.671,
        -0.584999 -3.99902 16.965,
        -0.195 -4.09576 16.965,
        -0.975 -3.705 16.671,
        -0.975 -3.315 16.476,
        -0.195 -2.925 16.3792,
        -4.485 -4.71351 3.315,
        -4.095 -4.68076 3.315,
        -4.485 -4.68076 2.535,
        -4.485 -4.875 3.60446,
        -4.875 -4.87576 3.315,
        -0.584999 -3.47851 1.365,
        -0.680977 -3.705 0.975,
        -0.974239 -3.705 1.365,
        -0.195 -3.47851 0.975,
        -0.77924 -3.315 1.755,
        -0.584999 -3.02402 1.755,
        -0.290976 -2.925 1.365,
        -0.975 -4.97098 12.675,
        -0.875975 -4.875 12.285,
        -0.77924 -5.265 12.675,
        -0.975 -5.29648 13.065,
        -1.365 -4.67923 12.285,
        -1.755 -4.67923 12.675,
        -1.755 -4.875 13.359,
        3.21598 -1.755 12.285,
        3.02098 -1.755 12.675,
        3.21598 -2.145 12.285,
        2.925 -1.59351 12.675,
        3.31424 -1.755 11.895,
        2.925 -1.56076 12.285,
        3.60598 -4.485 4.095,
        3.315 -4.29076 4.095,
        3.47649 -4.485 4.485,
        3.70424 -4.485 3.705,
        3.60598 -4.875 4.485,
        3.705 -4.84351 4.095,
        3.705 -4.77902 3.705,
        -3.705 -4.875 3.67149,
        -4.485 -5.265 3.80098,
        -0.194239 -7.605 -14.235,
        0.000761 -7.995 -13.845,
        0.033514 -7.215 -13.845,
        -0.095976 -6.825 -14.235,
        -0.195 -6.825 -14.334,
        -0.485977 -7.215 -14.625,
        -0.195 -7.70097 -14.625,
        0.033516 -7.995 -14.235,
        3.315 -1.56076 9.945,
        3.11924 -1.365 9.945,
        3.315 -1.56076 10.725,
        3.11924 -1.365 9.555,
        3.705 -1.85402 10.335,
        3.705 -1.56076 9.555,
        3.315 -1.56076 9.555,
        6.045 -4.875 4.77598,
        6.435 -5.265 4.87424,
        6.43348 -4.875 4.485,
        6.045 -5.265 4.87424,
        6.045 -4.68076 4.485,
        5.655 -4.68076 4.485,
        5.655 -4.875 4.77598,
        0.195 -6.43424 15.015,
        -0.195 -6.435 14.916,
        0.195 -6.435 14.916,
        0.584999 -6.43424 15.015,
        -0.195 -6.43424 15.015,
        0.195 -6.43424 15.405,
        -0.195 -6.43424 15.405,
        3.21598 -4.485 0.975,
        2.925 -4.29076 1.365,
        3.315 -4.45351 1.755,
        2.925 -4.485 0.748516,
        2.72924 -4.095 0.975,
        3.315 -4.77902 1.365,
        3.705 -4.90851 0.975,
        2.925 -4.84351 0.584999,
        3.315 -4.87576 0.584999,
        3.705 -7.50597 -15.795,
        3.99597 -7.215 -15.405,
        3.705 -7.69945 -15.015,
        3.315 -7.89598 -15.405,
        3.99597 -7.215 -15.795,
        3.315 -7.63648 -15.795,
        3.705 -7.215 -16.3785,
        3.86648 -7.215 -16.185,
        3.315 -7.60424 -16.185,
        0.584999 -6.825 14.8192,
        -0.195 -6.825 14.8192,
        0.584999 -6.435 14.916,
        -0.195 -7.215 14.8192,
        0.584999 -7.50597 14.625,
        4.97098 -10.725 6.435,
        4.67924 -10.335 7.215,
        4.58098 -11.115 6.825,
        5.26424 -10.335 6.435,
        4.875 -11.016 6.045,
        5.26424 -10.725 5.655,
        2.63098 -4.485 11.505,
        2.925 -4.09423 11.505,
        2.53424 -4.485 12.285,
        2.535 -4.875 11.5035,
        2.82598 -4.485 11.115,
        2.72848 -4.875 11.115,
        -3.89924 -7.605 7.605,
        -3.89924 -7.995 7.605,
        -3.80098 -7.605 7.995,
        -3.99598 -7.605 6.825,
        -3.89924 -7.215 7.605,
        3.315 -4.485 15.111,
        3.60598 -4.095 14.625,
        3.41098 -3.705 14.625,
        3.02098 -4.095 15.405,
        3.31424 -4.875 15.015,
        3.02098 -4.875 15.405,
        3.315 -4.77597 14.625,
        -1.755 -9.555 9.45598,
        -1.75424 -9.555 9.945,
        -1.75424 -9.165 9.555,
        -2.145 -8.775 9.06598,
        -2.145 -9.165 9.13148,
        -2.145 -9.945 9.45598,
        -1.59149 -4.095 2.925,
        -1.39649 -4.095 2.535,
        -1.755 -4.29076 2.535,
        -1.94924 -4.485 2.925,
        -1.36424 -3.705 2.535,
        -1.36424 -3.705 3.315,
        -1.755 -4.12851 3.705,
        -6.62924 -7.605 3.705,
        -6.62924 -7.215 3.315,
        -6.62924 -7.995 3.315,
        -6.53098 -7.215 3.705,
        -6.53097 -8.385 3.705,
        -6.435 -7.605 3.99598,
        1.85098 -5.265 12.675,
        1.85098 -5.265 12.285,
        2.145 -4.97098 12.285,
        1.755 -5.36097 12.285,
        2.145 -4.97098 12.675,
        1.755 -5.36097 13.065,
        1.755 -5.36097 12.675,
        0.195 -6.825 -14.0085,
        0.195 -6.92555 -13.845,
        0.584999 -6.72902 -13.845,
        0.195 -6.63076 -14.235,
        1.365 -2.17851 3.705,
        1.755 -2.73076 3.705,
        1.755 -2.145 3.15148,
        1.365 -2.535 3.80098,
        1.365 -2.145 3.21598,
        0.584999 -2.14576 3.315,
        0.584999 -2.14576 3.705,
        2.145 -6.63076 -14.235,
        2.145 -6.825 -13.944,
        2.925 -6.66351 -14.235,
        1.755 -6.825 -13.944,
        2.535 -6.63076 -14.625,
        1.755 -6.63076 -15.015,
        1.755 -6.63076 -14.235,
        4.485 -6.82576 -1.755,
        3.705 -6.66351 -1.755,
        4.095 -6.59851 -1.365,
        4.095 -6.85851 -2.145,
        4.485 -6.72902 -1.365,
        4.485 -7.215 -2.04597,
        4.77598 -7.215 -1.755,
        4.875 -7.215 -1.65597,
        5.265 -6.85851 -1.365,
        0.195 -9.45902 -7.995,
        0.09902 -9.555 -7.995,
        0.195 -9.52351 -7.605,
        0.195 -9.45902 -8.385,
        0.584999 -9.45902 -7.605,
        0.975 -9.36076 -7.995,
        0.584999 -9.19851 -8.385,
        -3.41098 -6.435 5.265,
        -3.31424 -6.435 5.655,
        -3.41098 -6.045 5.265,
        -3.315 -6.72902 5.655,
        -3.60598 -6.045 4.875,
        -3.60598 -6.435 4.875,
        -3.705 -6.79351 4.875,
        -3.705 -6.82576 5.265,
        -3.41098 -6.825 5.655,
        4.875 -4.68076 1.755,
        4.875 -4.875 1.46402,
        4.485 -4.875 1.46402,
        5.265 -4.875 1.46402,
        5.265 -4.68076 2.145,
        5.265 -4.68076 1.755,
        4.485 -4.77902 2.145,
        4.485 -4.68076 1.755,
        -4.485 -11.505 3.99445,
        -3.705 -11.5365 4.485,
        -4.09347 -11.115 4.485,
        -3.705 -11.895 4.38598,
        -4.485 -11.115 4.19098,
        -5.16445 -11.115 3.705,
        -4.97098 -11.895 3.315,
        -4.485 -12.2835 3.705,
        -4.095 -12.2515 4.095,
        -0.195 -9.945 12.8692,
        -0.195 -9.555 12.966,
        -0.485975 -9.945 12.675,
        0.195 -9.555 13.0642,
        -0.195 -10.236 12.675,
        0.584999 -9.945 12.8365,
        2.535 -4.38902 0.584999,
        2.535 -4.095 0.780762,
        -2.535 -1.07402 10.725,
        -2.145 -0.97576 10.335,
        -2.535 -1.07402 10.335,
        -2.72924 -1.365 10.725,
        -2.04597 -0.974998 11.115,
        -2.72924 -1.365 11.115,
        -2.535 -1.07402 11.115,
        -1.46098 -0.584999 9.945,
        -1.365 -0.19652 9.555,
        -1.55924 -0.584999 9.165,
        -1.755 -0.780758 9.945,
        -1.36424 -0.195 9.945,
        -1.46098 -0.584999 10.725,
        2.33924 -9.945 -8.775,
        2.145 -9.65402 -8.385,
        2.33924 -9.945 -8.385,
        1.94924 -9.165 -8.775,
        2.33924 -10.335 -8.385,
        2.33924 -10.335 -8.775,
        2.33924 -10.335 -9.555,
        2.53424 -9.945 -9.555,
        2.33924 -9.165 -9.555,
        2.145 -9.00351 -9.165,
        1.365 -12.6742 6.045,
        1.755 -12.6415 6.045,
        1.365 -12.381 6.435,
        1.755 -12.6742 5.655,
        0.975 -12.186 6.435,
        1.07403 -12.285 6.045,
        1.365 -12.6742 5.655,
        3.99446 -4.485 6.045,
        3.315 -4.19555 5.655,
        3.705 -3.705 6.14403,
        3.705 -4.51851 5.655,
        4.485 -4.485 6.59852,
        4.45149 -5.265 6.435,
        4.19098 -5.265 6.045,
        2.63098 -10.725 10.725,
        2.92424 -10.335 9.945,
        2.72924 -9.945 10.335,
        2.92424 -10.725 9.945,
        2.535 -9.945 10.821,
        2.535 -10.725 10.821,
        2.535 -11.0815 10.725,
        2.535 -11.1142 9.945,
        -2.43597 -5.655 15.405,
        -2.535 -5.36097 15.015,
        -2.145 -5.81648 15.015,
        -1.755 -6.14097 15.405,
        -2.145 -5.75098 15.795,
        -2.56648 -5.265 15.405,
        8.77424 -7.995 2.925,
        8.87098 -7.995 2.145,
        8.77424 -7.215 2.535,
        8.77424 -8.775 2.925,
        8.57924 -7.215 3.315,
        8.385 -7.995 3.60597,
        -0.584999 -5.26424 17.355,
        -0.975 -5.265 17.061,
        -0.584999 -5.36097 16.965,
        -0.875978 -4.875 17.355,
        -0.195 -5.26424 17.355,
        -0.584999 -4.875 17.5492,
        5.06924 -9.945 7.215,
        4.97098 -9.945 7.605,
        4.485 -10.725 7.50598,
        1.365 -12.285 -7.70097,
        1.65445 -12.285 -7.605,
        1.365 -12.381 -7.605,
        1.07555 -12.285 -7.605,
        0.975 -11.9265 -7.605,
        1.365 -11.895 -7.89597,
        0.09902 -9.555 -8.775,
        0.000761 -9.945 -7.995,
        0.000761 -9.945 -8.775,
        0.195761 -9.165 -8.775,
        -2.04598 -4.875 3.315,
        -2.145 -4.87576 3.315,
        -2.04598 -4.875 3.705,
        -2.145 -4.87576 2.925,
        -2.04598 -4.875 2.925,
        -0.584999 -9.19851 -5.265,
        -0.195 -8.775 -5.06848,
        0.195 -9.19851 -5.655,
        -0.679459 -9.165 -4.875,
        -0.195 -9.52351 -5.655,
        -0.975 -9.65402 -5.655,
        -1.365 -9.58851 -5.265,
        -0.584999 -9.75076 -6.435,
        -0.584999 -9.78351 -6.825,
        -0.975 -9.78351 -6.045,
        -0.875978 -9.945 -6.435,
        -0.584999 -9.75076 -6.045,
        0.195 -9.55576 -6.435,
        -0.195 -9.65402 -6.825,
        1.365 -11.8942 10.335,
        1.365 -11.8942 10.725,
        0.975 -11.8942 10.725,
        0.975 -11.8942 9.945,
        1.755 -11.601 10.725,
        1.365 -11.601 9.945,
        1.755 -11.5042 9.945,
        1.755 -5.55597 13.845,
        2.145 -5.65424 14.235,
        1.755 -5.75098 14.235,
        1.59148 -5.655 13.845,
        2.145 -5.265 13.5556,
        1.755 -5.42648 13.455,
        3.60597 -3.705 11.895,
        3.70424 -3.315 11.895,
        3.60597 -3.705 12.285,
        3.60597 -3.705 11.505,
        3.315 -3.89924 12.285,
        3.315 -3.89924 11.895,
        3.315 -3.89924 11.505,
        -0.975 -4.095 17.061,
        -1.365 -4.095 16.9642,
        -1.65445 -3.705 16.575,
        3.02098 -10.725 9.555,
        2.925 -10.725 9.65098,
        2.62945 -11.115 9.555,
        3.02098 -10.335 9.555,
        3.315 -11.115 9.35847,
        3.315 -10.725 9.55424,
        -3.705 -11.211 6.435,
        -3.315 -11.2095 7.215,
        -3.705 -10.725 6.92098,
        -3.80098 -10.725 6.825,
        -3.315 -11.5042 6.825,
        -3.705 -11.4715 6.045,
        -4.09424 -10.725 6.435,
        -3.99445 -11.115 6.045,
        -3.315 -11.5042 6.435,
        -4.67924 -8.775 5.265,
        -4.57946 -7.995 5.265,
        -5.16598 -8.385 4.875,
        -5.16598 -8.775 4.875,
        -4.38598 -8.385 5.655,
        -4.67924 -9.165 4.875,
        -4.51649 -9.165 5.655,
        5.36097 -7.215 5.265,
        5.36097 -7.605 5.265,
        5.655 -7.215 5.26424,
        5.265 -6.825 5.29648,
        5.265 -7.605 5.36097,
        5.265 -7.215 5.36097,
        2.43598 -6.045 9.945,
        2.925 -6.045 9.94424,
        2.43598 -5.655 9.945,
        2.24098 -5.655 10.335,
        2.82445 -6.435 9.945,
        2.53348 -6.825 10.335,
        2.145 -6.73054 10.725,
        2.14424 -6.045 10.725,
        8.67598 -10.725 2.535,
        8.93649 -11.115 1.755,
        9.06598 -10.335 1.755,
        8.385 -11.1465 2.535,
        8.775 -9.945 2.63097,
        7.995 -10.725 3.41098,
        1.755 -1.56076 2.925,
        1.365 -0.974998 2.62945,
        1.365 -1.365 2.89148,
        1.65597 -1.365 2.535,
        1.75424 -0.974998 2.145,
        1.94924 -1.755 2.925,
        1.85098 -1.755 2.145,
        1.755 -8.775 -5.06924,
        1.755 -8.41851 -4.875,
        2.145 -8.58076 -4.875,
        1.365 -8.41851 -5.265,
        2.145 -8.775 -5.06924,
        1.755 -9.165 -5.16598,
        1.52648 -8.775 -5.265,
        2.145 -9.165 -5.16598,
        -0.584999 -10.725 12.186,
        -0.195 -10.725 12.381,
        -0.616484 -9.945 12.285,
        -0.195 -11.1465 11.895,
        -0.974239 -10.725 11.895,
        -0.584999 -5.655 16.7692,
        -0.975 -5.655 16.7692,
        -0.584999 -6.045 16.5742,
        -0.195 -5.655 16.671,
        -0.195 -5.36097 16.965,
        4.67924 -2.925 8.775,
        4.28924 -2.535 8.775,
        4.67924 -2.925 9.165,
        4.58098 -2.925 8.385,
        4.67924 -3.315 9.165,
        4.67924 -3.315 8.775,
        -0.09598 -1.365 1.755,
        0.033514 -1.365 2.535,
        0.195761 -0.974998 1.755,
        -0.195 -1.85402 1.755,
        0.195 -1.365 1.46403,
        0.195 -1.755 1.07554,
        0.584999 -8.97076 -9.165,
        0.584999 -8.775 -9.84902,
        0.195761 -9.165 -9.165,
        0.975 -8.775 -9.55576,
        1.365 -8.87402 -9.555,
        0.584999 -9.165 -8.48402,
        1.365 -8.97076 -8.775,
        7.605 -11.0815 3.705,
        7.605 -11.115 3.40945,
        7.215 -11.1465 3.705,
        7.70098 -10.725 3.705,
        7.605 -10.725 3.80098,
        7.215 -11.0815 4.095,
        7.31098 -10.725 4.095,
        3.315 -12.0885 6.825,
        3.60597 -11.505 7.215,
        3.315 -11.8942 7.605,
        3.79945 -11.895 6.435,
        2.925 -12.2515 7.215,
        3.315 -12.2842 6.435,
        -0.77924 -5.655 13.455,
        -0.77924 -5.655 13.065,
        -0.77924 -6.435 13.065,
        -0.77924 -6.045 12.285,
        -1.365 -8.02851 -3.705,
        -1.755 -8.02851 -3.315,
        -1.365 -7.60576 -2.925,
        -0.584999 -7.995 -3.60598,
        -1.755 -8.385 -3.60446,
        -1.365 -8.385 -3.89848,
        8.77424 -12.285 -0.195,
        8.48098 -12.285 -0.975,
        8.77424 -11.895 -0.195,
        8.77424 -11.895 0.195,
        8.385 -12.5115 -0.195,
        8.77424 -12.285 0.195,
        0.195 -6.435 -2.04598,
        0.551487 -6.435 -1.755,
        0.485981 -6.825 -2.145,
        0.195 -6.825 -2.43598,
        0.195 -6.43576 -2.145,
        -0.195 -6.435 -2.04598,
        0.195 -6.04576 -1.755,
        0.584999 -0.780758 14.625,
        0.584999 -0.974998 14.8192,
        1.07098 -0.974998 14.625,
        0.195 -0.780758 14.625,
        0.975 -0.748512 14.235,
        0.584999 -0.489016 13.845,
        3.11924 -1.365 9.165,
        3.705 -1.56076 9.165,
        3.315 -1.56076 9.165,
        0.295546 -2.535 0.584999,
        0.584999 -1.755 0.879019,
        -0.095976 -2.535 0.975,
        0.975 -2.34076 0.584999,
        0.195 -3.315 0.585762,
        -0.095976 -2.925 0.975,
        0.584999 -2.925 0.294024,
        0.975 -2.535 0.29402,
        -3.705 -6.82576 6.045,
        -4.09424 -7.215 5.655,
        -4.09424 -7.215 6.435,
        -3.41098 -6.825 6.045,
        4.09424 -10.725 -4.875,
        3.80098 -11.115 -5.265,
        3.50924 -10.725 -5.655,
        3.70424 -9.945 -4.875,
        4.095 -11.115 -4.77598,
        4.095 -10.335 -4.58098,
        -3.705 -5.55902 4.095,
        -3.315 -5.655 4.38446,
        -3.315 -5.29851 4.095,
        -3.705 -5.655 4.19098,
        -3.315 -5.16902 3.705,
        -4.095 -5.55902 4.095,
        -0.389238 -2.535 1.755,
        -0.194239 -2.145 1.365,
        -0.389238 -2.145 1.755,
        -0.389238 -2.535 2.145,
        -0.584999 -3.02402 2.145,
        -4.875 -5.29851 1.365,
        -4.875 -5.16902 1.755,
        -4.18946 -5.265 1.365,
        -4.485 -5.55902 0.975,
        -5.16446 -5.655 1.365,
        -4.875 -5.68851 0.975,
        3.315 -4.25851 2.145,
        2.925 -3.86851 2.535,
        3.315 -4.09576 2.925,
        3.70424 -4.485 2.535,
        2.63098 -3.705 2.145,
        3.705 -4.58554 2.145,
        0.975 -3.12076 4.485,
        1.365 -2.925 4.19098,
        0.975 -2.925 4.19098,
        1.755 -3.15351 4.485,
        0.195 -3.15351 4.485,
        1.365 -3.12076 4.875,
        0.584999 -3.12076 4.875,
        -1.365 -14.4292 -0.195,
        -1.365 -14.0392 -0.975,
        -0.584999 -14.2015 -0.584999,
        -1.755 -14.136 -0.975,
        -0.584999 -14.4292 0.195,
        -1.365 -14.4292 0.584999,
        -1.755 -14.4292 -0.195,
        -0.584999 -6.63076 -15.405,
        -0.875978 -6.825 -15.405,
        -0.584999 -6.66351 -15.015,
        0.195 -6.63076 -15.015,
        0.195 -6.63076 -15.795,
        0.584999 -7.89598 -15.405,
        0.975 -7.605 -15.696,
        1.365 -7.79924 -15.405,
        0.195 -7.57148 -16.185,
        0.584999 -7.99424 -15.015,
        0.195 -7.83148 -15.405,
        0.195 -7.99424 -15.015,
        -2.145 -5.65576 0.195,
        -1.755 -5.655 0.29554,
        -2.145 -5.94902 -0.195,
        -2.04446 -5.655 0.584999,
        -2.535 -5.94902 -0.195,
        -2.535 -5.65576 0.195,
        -2.535 -5.65576 0.584999,
        3.315 -12.381 5.265,
        2.925 -12.675 4.97097,
        3.705 -12.675 4.84148,
        3.705 -12.285 5.16598,
        2.925 -12.285 5.36097,
        3.705 -11.991 5.265,
        3.315 -12.2842 5.655,
        0.195 -7.995 14.6242,
        -0.195 -7.995 14.5915,
        0.195 -8.385 14.6242,
        0.584999 -7.995 14.6242,
        8.67598 -10.335 -0.975,
        8.28598 -10.335 -1.365,
        8.47946 -9.945 -0.975,
        8.61148 -11.115 -0.975,
        8.775 -9.94652 -0.584999,
        9.06598 -10.335 -0.195,
        8.96924 -11.115 -0.195,
        -0.584999 -12.576 6.045,
        -0.584999 -12.6742 5.265,
        -0.975 -12.3165 6.045,
        -0.195 -12.4792 6.045,
        -0.584999 -12.2842 6.435,
        -1.755 -11.5365 8.775,
        -0.975 -11.601 9.555,
        -1.755 -11.4045 9.555,
        -1.365 -11.8942 8.775,
        -1.46097 -11.895 8.385,
        -1.755 -11.601 8.385,
        -2.145 -11.5042 8.775,
        -0.195 -7.605 -3.21598,
        0.196522 -7.215 -3.315,
        0.195 -7.60652 -3.705,
        -0.195 -7.995 -3.79946,
        0.195 -6.92555 -2.925,
        -0.584999 -7.21576 -2.925,
        -0.584999 -7.60576 -3.315,
        2.535 -9.16576 -5.265,
        2.535 -9.165 -4.97098,
        2.925 -9.52351 -5.265,
        2.535 -9.52351 -5.655,
        1.755 -0.584999 7.70402,
        0.975 -0.684021 7.605,
        1.365 -0.390759 7.995,
        1.755 -0.29402 8.385,
        2.04598 -0.584999 7.995,
        2.145 -1.07402 7.605,
        1.755 -1.365 7.21576,
        0.975 -0.974998 7.41076,
        1.365 -1.365 7.31402,
        0.975 -6.43424 16.185,
        0.975 -6.43424 15.795,
        1.755 -6.43424 16.185,
        1.755 -6.045 16.5742,
        0.584999 -6.43424 15.795,
        0.975 -6.045 16.476,
        0.584999 -6.40148 16.185,
        0.584999 -10.725 12.4792,
        0.195 -2.44054 3.705,
        0.195 -2.14576 3.315,
        -0.195 -2.53652 3.315,
        0.163515 -2.535 3.705,
        0.584999 -2.535 3.89924,
        4.67924 -5.655 7.215,
        4.67847 -4.875 6.825,
        4.48424 -5.655 6.435,
        4.77597 -4.875 7.215,
        4.87424 -5.265 7.605,
        4.87424 -5.655 7.605,
        4.87424 -6.435 7.605,
        4.67924 -6.435 6.825,
        -3.705 -11.5042 4.875,
        -4.095 -11.016 5.265,
        -4.485 -10.725 4.67924,
        1.26445 -8.775 -5.655,
        1.365 -9.165 -5.74946,
        0.584999 -4.485 17.5492,
        0.195 -4.485 17.5492,
        0.584999 -4.875 17.5492,
        1.26598 -4.875 17.355,
        0.975 -4.095 17.4495,
        0.584999 -4.09576 17.355,
        1.755 -14.4292 1.755,
        2.145 -14.4292 2.145,
        1.365 -14.4292 2.145,
        2.145 -14.4292 1.755,
        0.975 -14.4292 1.755,
        1.755 -14.4292 0.975,
        2.145 -6.63076 -16.965,
        1.755 -6.825 -17.1592,
        1.755 -6.63076 -16.965,
        2.145 -6.825 -17.1592,
        2.145 -6.63076 -16.185,
        2.535 -6.63076 -16.965,
        2.535 -6.825 -17.1592,
        3.705 -5.68851 -0.584999,
        3.315 -5.62351 -0.195,
        3.705 -5.62351 0.195,
        4.095 -5.65576 -0.195,
        3.315 -5.65576 -0.584999,
        4.095 -6.01351 -0.584999,
        3.315 -6.045 -0.875982,
        3.315 -1.56076 8.775,
        3.705 -1.56076 8.775,
        3.315 -1.56076 8.385,
        3.02098 -1.365 8.385,
        3.11924 -1.365 8.775,
        2.145 -3.315 4.38598,
        2.145 -3.67351 4.485,
        2.43598 -3.315 4.095,
        2.145 -3.12076 4.095,
        0.584999 -11.8942 -7.995,
        0.584999 -11.8942 -7.605,
        0.195 -11.8942 -7.215,
        0.195 -11.601 -7.605,
        0.584999 -11.601 -8.385,
        0.975 -11.8942 -8.385,
        0.294025 -11.505 -7.995,
        1.755 -3.60902 5.265,
        1.755 -3.60902 4.875,
        1.75424 -3.315 5.265,
        1.85098 -3.705 5.265,
        1.85098 -3.705 4.875,
        3.50924 -2.145 11.505,
        3.80098 -2.145 10.725,
        3.60598 -1.755 11.115,
        3.70424 -2.925 11.505,
        3.50924 -1.755 11.505,
        3.70424 -2.535 11.895,
        3.315 -2.145 11.796,
        2.535 -7.99576 -3.705,
        2.925 -7.995 -3.41098,
        2.925 -8.35351 -3.705,
        2.535 -8.385 -3.99598,
        2.535 -7.60576 -3.315,
        2.145 -7.57351 -3.315,
        1.755 -7.89902 -3.705,
        1.755 -8.02851 -4.095,
        -2.925 -5.81648 8.775,
        -2.535 -5.655 9.26098,
        -2.925 -5.265 9.16348,
        -3.315 -4.90649 8.775,
        -2.63098 -6.045 8.775,
        -3.50924 -5.265 8.385,
        -3.315 -5.655 8.18924,
        -2.72924 -6.045 8.385,
        2.04597 -10.725 -10.725,
        2.33924 -10.725 -9.945,
        2.145 -11.016 -9.945,
        1.365 -11.115 -9.84597,
        2.30648 -10.335 -10.725,
        2.145 -10.1715 -11.115,
        1.755 -10.725 -10.9192,
        1.755 -11.016 -10.725,
        7.70098 -6.435 0.975,
        7.99424 -6.435 1.365,
        7.995 -6.72902 1.365,
        7.605 -6.04576 1.365,
        7.995 -6.82576 0.975,
        7.215 -6.045 1.46402,
        7.605 -6.435 0.879025,
        7.995 -6.92555 0.584999,
        -1.365 -5.49148 10.335,
        -1.26598 -5.655 10.335,
        -1.16924 -5.655 10.725,
        -1.365 -5.655 10.041,
        -1.365 -5.42648 10.725,
        -1.755 -5.23148 10.725,
        -1.755 -5.42648 10.335,
        7.215 -7.215 5.06924,
        7.605 -6.825 4.97098,
        6.825 -6.435 5.06924,
        7.70098 -7.605 4.875,
        6.435 -7.215 5.06924,
        6.825 -7.605 5.06924,
        7.215 -7.605 5.06924,
        1.365 -1.52851 7.215,
        0.975 -1.365 7.41076,
        2.145 -8.385 -11.019,
        2.43598 -8.775 -10.725,
        2.535 -8.775 -11.214,
        2.43598 -8.385 -11.505,
        2.145 -8.58076 -10.725,
        1.755 -8.385 -10.7258,
        2.145 -8.02851 -11.505,
        1.755 -8.09402 -11.115,
        1.365 -13.3545 4.875,
        0.975 -13.455 4.77598,
        0.975 -13.746 4.485,
        1.755 -13.6492 4.485,
        0.975 -12.675 5.10148,
        2.145 -13.2592 4.875,
        1.755 -12.966 5.265,
        1.26903 -12.675 5.265,
        0.975 -9.65097 -12.675,
        0.975 -9.26097 -13.065,
        1.365 -9.555 -12.771,
        0.975 -9.945 -12.6742,
        0.684025 -9.945 -12.285,
        0.685555 -9.555 -12.675,
        -0.195 -12.2842 7.215,
        -0.195 -12.0885 7.995,
        -0.584999 -12.2842 7.995,
        -0.975 -12.2842 7.605,
        0.195 -11.991 7.215,
        -0.975 -12.2842 6.825,
        -0.195 -12.2842 6.435,
        0.195 -12.0892 6.825,
        2.76149 -10.335 -6.825,
        2.53424 -10.725 -7.605,
        2.43598 -9.945 -7.605,
        2.72848 -11.115 -6.825,
        2.535 -9.78351 -6.825,
        2.72924 -9.945 -6.435,
        2.95648 -11.115 -6.435,
        3.02098 -10.335 -6.045,
        1.55924 -6.045 14.235,
        1.365 -6.435 13.554,
        1.55924 -5.655 13.455,
        7.215 -10.725 4.19098,
        7.605 -9.945 4.09347,
        7.11598 -9.945 4.485,
        6.825 -10.725 4.38598,
        6.825 -11.115 4.18945,
        -4.09424 -7.605 6.435,
        -4.12648 -7.995 6.045,
        -3.99598 -7.995 6.825,
        -1.16924 -3.705 2.145,
        -0.975 -3.51076 2.925,
        -0.975 -3.51076 2.535,
        4.875 -6.79351 7.215,
        4.875 -6.82576 6.435,
        4.77598 -6.435 6.045,
        -0.584999 -2.73076 6.045,
        0.195 -2.63402 6.045,
        0.195 -3.02402 5.655,
        -0.584999 -2.535 6.24076,
        -0.195 -3.315 5.46076,
        -0.584999 -3.315 5.46076,
        -0.975 -2.76351 6.045,
        1.365 -7.51054 13.845,
        1.36424 -7.215 13.455,
        0.195 -3.41402 4.875,
        0.584999 -3.12076 5.265,
        7.215 -6.72902 0.584999,
        7.605 -6.82576 0.584999,
        7.215 -6.435 0.748514,
        7.605 -6.85851 0.195,
        6.825 -6.435 0.391521,
        7.215 -6.85851 -0.195,
        -0.193474 -11.505 -7.215,
        -0.195 -11.115 -7.31098,
        -0.195 -11.8615 -6.825,
        -0.290976 -11.115 -7.215,
        -0.484446 -11.505 -6.825,
        -0.195 -11.5035 -7.215,
        -2.925 -5.62351 0.584999,
        -2.925 -5.65576 0.195,
        -3.705 -5.94902 0.195,
        -3.705 -5.655 0.29402,
        -3.315 -5.26576 0.584999,
        -2.925 -5.265 1.07402,
        -2.535 -11.8942 -4.485,
        -2.535 -11.505 -4.67924,
        -1.755 -11.895 -4.77445,
        -2.82597 -11.505 -4.485,
        -2.145 -12.285 -4.28847,
        -2.535 -12.381 -4.095,
        -2.925 -11.895 -4.19097,
        4.58098 -3.705 6.825,
        4.67848 -4.095 6.825,
        4.87424 -8.385 7.995,
        5.06924 -8.385 7.605,
        5.06924 -7.995 7.605,
        4.87424 -7.605 7.995,
        5.06924 -9.165 7.605,
        4.58098 -7.995 8.385,
        4.485 -8.775 8.48098,
        4.875 -9.165 8.09098,
        5.26424 -7.215 5.655,
        5.16598 -7.215 6.435,
        5.26424 -7.605 5.655,
        4.97098 -6.825 5.655,
        0.975 -0.879019 2.535,
        0.584999 -1.365 2.92424,
        0.584999 -0.974998 2.63098,
        1.365 -0.585758 2.145,
        0.975 -0.585758 2.145,
        0.584999 -0.585758 2.145,
        0.584999 -0.879021 2.535,
        -0.811487 -8.385 11.505,
        -0.77924 -7.995 11.895,
        -0.77924 -7.605 11.505,
        -0.811485 -8.775 12.285,
        -0.975 -7.995 11.016,
        -0.974239 -8.385 11.115,
        -0.974239 -8.775 11.505,
        1.755 -3.02402 5.655,
        1.365 -2.925 5.75402,
        1.755 -2.73076 6.045,
        2.53348 -2.925 6.045,
        2.04598 -3.315 5.655,
        0.975 -3.02402 5.655,
        3.705 -4.875 1.46402,
        4.095 -5.265 1.07554,
        3.705 -5.23351 0.584999,
        -0.195 -11.8942 -6.045,
        -0.195 -11.895 -5.94445,
        -0.584999 -11.8942 -6.045,
        0.000761 -12.285 -6.045,
        -0.584999 -11.8615 -6.435,
        0.100554 -11.895 -6.435,
        7.605 -5.94902 2.145,
        7.215 -5.55902 1.755,
        7.605 -5.65576 2.535,
        7.995 -6.04576 2.535,
        7.995 -6.04576 2.145,
        7.995 -6.04576 1.755,
        7.215 -8.28902 -0.584999,
        7.605 -8.385 -0.680981,
        7.215 -8.385 -0.680981,
        7.215 -8.38576 -0.975,
        7.215 -7.995 -0.584238,
        6.825 -7.995 -0.875978,
        6.825 -5.655 4.67848,
        7.215 -5.265 4.19098,
        6.825 -5.17054 4.485,
        7.605 -5.68851 4.095,
        6.045 -6.045 4.97098,
        7.215 -6.04576 4.875,
        6.045 -6.825 5.06924,
        6.045 -7.605 5.26424,
        5.655 -7.605 5.26424,
        0.975 -8.41648 -14.235,
        1.365 -8.77424 -13.845,
        0.584999 -8.74148 -13.845,
        1.365 -8.28597 -14.625,
        0.195 -8.28445 -14.235,
        0.584999 -8.28597 -14.625,
        -0.195 -9.165 12.966,
        0.195 -9.165 13.0642,
        -0.195 -9.00148 13.065,
        -0.584238 -9.165 12.675,
        -7.01924 -8.385 1.365,
        -6.825 -8.48402 2.145,
        -6.82424 -7.995 2.145,
        -7.11598 -9.165 1.365,
        -6.92098 -7.995 1.365,
        -7.01924 -8.385 0.975,
        0.584999 -13.8442 -1.365,
        0.195 -13.845 -1.06945,
        -0.195 -13.8442 -1.755,
        0.975 -13.8442 -0.975,
        0.584999 -13.6492 -2.145,
        1.365 -13.6492 -1.755,
        -3.705 -14.0715 -0.975,
        -2.925 -13.941 -1.755,
        -2.925 -14.2342 -0.975,
        -3.705 -13.845 -1.65444,
        -3.705 -14.2342 -0.584999,
        -4.095 -14.2015 -0.584999,
        -4.095 -14.0392 -0.975,
        0.195 -4.875 17.5492,
        0.195 -5.26424 17.355,
        -0.195 -4.875 17.5492,
        -4.38598 -10.335 6.045,
        -3.705 -11.5042 5.655,
        -2.535 -11.5042 7.605,
        -2.925 -11.4715 7.995,
        -2.925 -11.5042 7.605,
        -2.535 -11.505 7.11445,
        -2.535 -11.5042 7.995,
        -2.24097 -11.505 7.605,
        -2.30648 -11.895 7.215,
        2.535 -1.07402 11.895,
        2.30648 -0.974998 12.285,
        2.145 -0.684021 11.505,
        2.92424 -1.365 11.505,
        2.535 -0.880547 11.505,
        8.22149 -6.435 1.755,
        8.38424 -6.435 2.145,
        8.385 -6.72903 2.145,
        8.385 -6.825 1.46554,
        1.755 -7.99576 -11.895,
        2.145 -7.99576 -11.895,
        -1.365 -9.19851 -4.875,
        -1.755 -9.58851 -4.875,
        -1.20149 -9.945 -5.655,
        -1.46098 -10.335 -5.265,
        1.365 -10.725 -10.9192,
        1.755 -10.335 -11.1142,
        1.75424 -8.775 11.505,
        1.94924 -8.775 11.115,
        2.14424 -8.385 11.505,
        1.94924 -9.165 11.115,
        1.94924 -8.385 11.895,
        1.55924 -8.775 11.895,
        1.75424 -9.165 11.505,
        -4.875 -7.11902 -0.584999,
        -5.655 -7.21652 -0.195,
        -4.875 -6.825 -0.289459,
        -4.485 -6.82576 -0.584999,
        -5.265 -7.605 -0.679459,
        -4.095 -7.11902 -0.975,
        -4.87348 -7.605 -0.975,
        -1.755 -4.77902 4.875,
        -1.46098 -4.485 4.485,
        -1.755 -4.77902 4.485,
        -1.46098 -4.485 4.875,
        -1.85098 -4.875 4.875,
        -1.755 -4.39054 5.265,
        -2.145 -4.875 5.16902,
        -2.145 -4.485 5.26576,
        3.70424 -6.825 -16.575,
        3.315 -7.18148 -16.965,
        3.41098 -6.825 -16.965,
        3.315 -6.66351 -16.965,
        3.705 -6.63076 -16.185,
        3.89924 -6.825 -16.185,
        3.315 -6.63076 -16.575,
        2.535 -7.215 -3.02098,
        2.925 -7.57351 -2.925,
        -2.63098 -3.315 12.285,
        -2.89148 -3.315 12.675,
        -2.92424 -2.925 12.285,
        -2.43597 -3.705 12.285,
        -2.63098 -3.315 11.895,
        -6.045 -11.0815 2.925,
        -6.23848 -11.505 2.145,
        -5.655 -11.4715 2.925,
        -5.94598 -10.725 3.315,
        -6.43348 -11.115 2.145,
        -6.43424 -10.725 2.535,
        1.365 -11.016 -10.725,
        0.748518 -10.725 -10.725,
        0.975 -11.016 -10.335,
        -1.16924 -11.115 -6.045,
        -1.13648 -11.505 -6.045,
        -1.26597 -11.505 -5.655,
        -0.875978 -11.115 -6.435,
        -1.46098 -11.115 -5.265,
        -1.16924 -10.335 -6.045,
        5.655 -5.655 4.87424,
        4.875 -4.87576 4.485,
        5.265 -5.265 4.87424,
        4.485 -5.16902 4.875,
        4.095 -8.41851 -3.315,
        4.485 -8.775 -3.41098,
        4.095 -9.06902 -3.705,
        4.875 -8.48554 -2.925,
        4.095 -8.35351 -2.925,
        3.705 -7.995 -3.02098,
        3.705 -8.58152 -3.705,
        3.705 -8.38576 -3.315,
        0.879025 -12.285 -7.215,
        1.755 -11.895 -7.69945,
        3.315 -6.825 -17.061,
        -6.33598 -12.285 -1.755,
        -6.53097 -11.895 -1.365,
        -6.435 -11.895 -1.65445,
        -6.435 -12.6415 -0.975,
        -6.045 -11.895 -2.23945,
        -5.655 -13.0315 -1.755,
        -6.045 -12.966 -0.975,
        -5.655 -12.4785 -2.535,
        5.265 -6.045 4.97098,
        4.77598 -4.875 7.995,
        4.87424 -4.485 7.605,
        4.58098 -4.095 8.385,
        4.38598 -4.875 8.775,
        4.485 -5.16445 8.385,
        4.77598 -5.265 7.995,
        -0.778477 -11.505 -6.435,
        -0.975 -11.8615 -6.045,
        -0.584999 -11.115 -6.92098,
        -0.77924 -6.435 13.845,
        -0.941486 -7.215 13.065,
        -0.811485 -6.825 14.235,
        -0.77924 -6.045 14.235,
        -0.77924 -6.045 13.845,
        1.755 -0.09902 11.115,
        1.365 0.194242 10.725,
        0.975 0.194242 11.115,
        1.755 -0.000757 10.335,
        1.365 0.095982 11.895,
        1.75424 -0.195 11.505,
        1.85098 -0.195 11.115,
        2.925 -7.50445 -16.575,
        2.925 -6.825 -17.1592,
        2.535 -7.21423 -16.965,
        -2.63098 -3.315 11.115,
        -2.925 -3.21598 11.505,
        -2.925 -3.31423 11.115,
        -2.53424 -3.705 11.115,
        -2.535 -3.41097 11.115,
        -2.43597 -3.705 11.505,
        2.535 -9.58851 -6.045,
        2.925 -9.945 -5.94598,
        1.755 -9.555 -5.94598,
        4.09424 -6.825 -15.795,
        -2.145 -0.97576 8.385,
        -2.33924 -1.365 7.995,
        -2.04597 -4.485 16.185,
        -2.145 -5.265 16.086,
        -1.755 -5.265 16.476,
        -1.755 -4.485 16.6695,
        -2.43598 -4.485 15.795,
        -2.04597 -4.095 16.185,
        2.925 -12.2842 5.655,
        2.535 -12.285 5.55597,
        2.535 -11.4715 -6.825,
        2.62945 -11.505 -6.435,
        2.24097 -11.505 -6.825,
        2.145 -7.50597 -16.575,
        1.755 -7.24648 -16.575,
        2.535 -7.89598 -15.795,
        1.755 -7.605 -15.696,
        1.365 -7.60424 -15.795,
        -1.36424 -10.335 10.725,
        -1.55924 -11.115 10.725,
        -1.16924 -10.335 11.115,
        -1.36424 -9.555 10.725,
        0.195 -6.63076 -14.625,
        0.584999 -6.63076 -14.235,
        -0.195 -6.63076 -14.625,
        0.975 -6.63076 -14.625,
        2.04445 -5.265 11.895,
        1.755 -5.55445 11.895,
        2.04597 -5.265 11.505,
        3.60598 -1.755 7.995,
        2.925 -1.52851 7.995,
        3.89924 -1.755 8.775,
        4.09424 -2.145 8.385,
        3.315 -1.59351 7.605,
        3.705 -2.145 7.70402,
        1.65597 -6.435 11.895,
        1.55924 -5.655 12.285,
        1.365 -6.33597 12.285,
        1.365 -6.825 12.186,
        1.94924 -6.825 11.505,
        1.94924 -5.655 11.505,
        1.94924 -6.435 11.505,
        1.365 -2.535 0.391521,
        1.365 -3.315 0.294024,
        -1.85098 -8.385 9.945,
        -1.85098 -8.775 9.945,
        -1.755 -8.385 10.041,
        -1.65597 -7.995 10.335,
        -2.145 -8.15648 9.945,
        -1.94924 -8.385 9.555,
        4.485 -6.435 -1.07097,
        1.755 -2.24402 6.435,
        1.365 -2.145 6.43576,
        1.755 -1.755 6.63076,
        2.43598 -2.145 6.825,
        1.365 -2.24402 6.435,
        2.535 -2.63402 6.435,
        1.365 -2.535 6.04576,
        7.50597 -13.065 -0.584999,
        7.605 -13.161 -0.195,
        7.215 -13.2915 -0.584999,
        7.89597 -12.675 -0.975,
        7.215 -12.966 -1.365,
        1.85403 -7.995 -15.015,
        0.975 -10.335 -11.0815,
        1.755 -10.1392 -11.505,
        -2.33924 -2.145 13.065,
        -2.72924 -2.535 13.065,
        -2.535 -2.24402 12.285,
        -2.145 -2.24402 13.845,
        -2.145 -1.755 13.746,
        -2.33924 -1.755 13.065,
        -2.535 -1.755 12.186,
        -2.145 -12.2842 6.435,
        -2.63097 -11.895 6.045,
        -2.535 -11.991 5.655,
        -2.145 -6.07851 -0.975,
        -2.535 -6.04576 -0.584999,
        -2.535 -6.40351 -0.975,
        -1.755 -5.94902 -0.584999,
        -1.755 -6.33902 -1.365,
        2.63098 -7.995 -12.675,
        2.72924 -8.385 -12.285,
        2.72924 -8.385 -12.675,
        2.925 -7.995 -13.359,
        2.82597 -8.385 -13.455,
        2.535 -8.09402 -12.285,
        2.145 -7.57351 -12.675,
        2.535 -7.605 -13.0665,
        -1.365 -11.505 -5.16598,
        -1.755 -11.115 -5.06924,
        -1.365 -11.895 -4.77597,
        -0.975 -11.8942 -5.265,
        -0.975 -12.285 -4.97098,
        1.755 -11.0815 11.505,
        1.755 -11.505 11.1135,
        2.145 -11.4715 10.725,
        1.85098 -10.725 11.505,
        1.365 -10.725 12.186,
        0.975 -11.211 11.895,
        1.365 -11.4715 11.505,
        1.365 -6.825 -13.944,
        1.365 -7.11902 -13.455,
        1.365 -6.63076 -14.235,
        -0.584999 -6.825 -2.04598,
        -0.584999 -6.33902 -1.755,
        -0.975 -6.435 -1.84946,
        -0.195 -6.46851 -2.145,
        -0.584999 -6.82576 -2.145,
        -0.975 -6.825 -2.04598,
        -0.195 -6.82576 -2.535,
        2.925 -6.63076 -16.185,
        2.925 -6.63076 -16.965,
        -2.925 -11.8942 5.265,
        -2.535 -11.991 5.265,
        -2.63097 -11.895 5.265,
        -2.925 -11.601 5.655,
        -2.535 -12.285 4.97098,
        -3.315 -11.5042 5.655,
        -3.21598 -11.505 5.265,
        -2.82445 -11.895 4.875,
        -3.315 -11.8615 4.875,
        1.07403 -11.895 8.385,
        1.365 -12.2842 8.385,
        0.975 -11.8942 8.775,
        0.584999 -11.8942 8.385,
        -2.535 -14.331 -0.195,
        -2.145 -14.2342 -0.584999,
        -1.755 -14.4292 0.584999,
        -2.535 -14.4292 0.584999,
        -2.925 -14.4292 0.584999,
        -2.925 -14.331 -0.195,
        -2.925 -12.675 4.58097,
        -2.145 -13.065 4.38597,
        -2.925 -13.551 3.705,
        -3.705 -12.6735 4.095,
        -3.315 -13.065 3.93148,
        -3.315 -12.285 4.57945,
        -2.925 -12.285 4.67924,
        2.535 -9.165 10.626,
        2.92424 -9.555 10.335,
        2.925 -9.165 10.236,
        2.535 -8.775 10.626,
        2.145 -9.555 11.016,
        1.365 -5.36097 16.965,
        0.975 -5.26424 17.355,
        0.584999 -5.655 16.671,
        1.365 -5.265 17.061,
        1.84945 -5.265 16.965,
        1.755 -5.94597 16.575,
        -2.535 -14.4292 0.975,
        -2.925 -14.4292 0.975,
        -3.705 -14.331 0.975,
        -3.705 -14.235 0.100555,
        -3.705 -14.331 0.584999,
        3.315 -7.215 10.1392,
        3.60598 -7.215 9.945,
        3.315 -6.82576 9.945,
        3.315 -7.605 10.1392,
        2.925 -6.825 10.041,
        2.925 -7.215 10.3342,
        3.315 -1.56076 11.115,
        3.315 -1.56076 11.505,
        2.72924 -0.974998 10.725,
        3.70424 -1.755 10.725,
        3.21598 -8.385 9.945,
        3.315 -8.385 9.45598,
        3.54149 -7.995 9.945,
        3.11924 -8.775 9.555,
        2.82597 -8.385 10.335,
        3.11924 -8.775 9.945,
        2.535 -13.551 -2.925,
        2.535 -13.2265 -3.705,
        3.315 -13.4542 -2.925,
        2.145 -13.356 -3.315,
        2.925 -13.8442 -2.145,
        2.145 -13.4865 -2.925,
        2.145 -13.746 -2.145,
        -0.195 -6.33597 16.185,
        -0.584999 -6.53097 15.795,
        0.195 -6.045 16.476,
        -0.975 -6.435 16.281,
        -1.365 -1.13851 14.235,
        -1.94924 -1.755 14.235,
        -1.46098 -1.365 14.625,
        -0.975 -1.07402 14.625,
        -1.365 -0.781517 13.455,
        -1.755 -1.52851 13.845,
        -0.975 -0.781521 14.235,
        -1.365 -6.82576 -2.145,
        -1.365 -6.72902 -1.755,
        -1.365 -7.24851 -2.535,
        -1.755 -7.11902 -2.145,
        -2.145 -4.87576 4.875,
        -1.85098 -4.875 4.485,
        -2.535 -4.87576 4.875,
        -2.535 -4.87576 4.485,
        -2.145 -4.87576 4.485,
        0.195 -8.28597 -13.845,
        0.195 -8.09097 -14.625,
        0.975 0.194242 12.285,
        0.679461 0.195002 11.895,
        0.195 0.194242 12.285,
        0.975 0.194242 11.895,
        0.195 0.194242 12.675,
        1.365 0.095982 12.285,
        0.975 0.194242 12.675,
        -5.655 -8.385 -1.06946,
        -5.265 -8.385 -1.26446,
        -5.35946 -8.775 -1.755,
        -5.655 -7.995 -0.680981,
        -6.045 -8.80851 -1.365,
        -6.33446 -8.775 -0.975,
        -6.435 -8.48554 -0.584999,
        -0.584999 -7.11902 -2.535,
        -3.705 -4.48576 2.925,
        -5.265 -10.725 -2.82446,
        -5.265 -11.115 -3.02098,
        -5.655 -11.115 -2.72924,
        -4.875 -10.335 -2.95648,
        -5.655 -10.7265 -2.535,
        -5.265 -9.94652 -2.535,
        2.925 -2.145 12.966,
        3.315 -2.34076 12.675,
        3.315 -2.30851 12.285,
        3.11924 -9.165 9.555,
        3.315 -9.165 9.35924,
        3.315 -8.775 9.35924,
        -3.315 -11.5042 6.045,
        -2.925 -11.5042 6.435,
        -3.02097 -11.505 5.655,
        3.315 -14.6242 1.365,
        4.095 -14.4292 1.365,
        3.315 -14.526 1.755,
        4.095 -14.4292 0.584999,
        2.535 -14.526 1.365,
        3.315 -14.4292 0.584999,
        4.28924 -2.535 9.555,
        4.58098 -3.315 9.555,
        4.28924 -2.535 9.165,
        5.655 -4.68076 1.755,
        5.655 -4.875 1.52851,
        5.265 -5.265 1.26902,
        -1.755 -3.60902 5.655,
        -2.145 -3.47851 6.045,
        -1.365 -3.315 5.75402,
        -2.145 -3.73851 5.655,
        -0.975 -3.705 5.36402,
        -1.45945 -4.095 5.265,
        -1.755 -4.095 5.26576,
        4.485 -12.675 4.58097,
        3.705 -12.966 4.485,
        4.095 -12.285 5.03648,
        4.485 -13.065 4.38597,
        4.875 -12.675 4.51648,
        4.875 -12.285 4.71148,
        -5.265 -9.165 4.58098,
        -5.655 -8.775 4.58098,
        -4.875 -9.165 4.67924,
        -5.94598 -9.165 4.095,
        -5.75098 -9.555 4.095,
        -5.26347 -9.945 4.485,
        -4.875 -9.555 4.67924,
        0.584999 -0.974998 1.36576,
        0.584999 -1.365 1.26902,
        -3.705 -6.045 4.77598,
        -3.705 -5.65576 4.485,
        -4.09348 -6.045 4.485,
        -3.705 -6.435 4.77598,
        5.655 -6.435 -0.485975,
        5.655 -6.04576 -0.195,
        6.435 -6.435 0.100534,
        6.045 -6.79351 -0.584999,
        5.265 -6.07851 -0.584999,
        6.045 -6.85851 -0.975,
        5.265 -6.435 -0.680977,
        5.265 -6.79351 -0.975,
        4.19098 -5.265 8.385,
        4.095 -5.10148 8.775,
        -2.145 -3.89924 11.115,
        -1.75424 -11.115 10.335,
        -1.365 -11.5042 10.335,
        -1.365 -11.4715 10.725,
        1.755 -1.755 3.11924,
        1.365 -1.755 3.11924,
        5.45924 -8.385 5.655,
        5.55598 -8.385 5.265,
        5.655 -7.995 5.26424,
        3.705 -14.136 -0.975,
        3.315 -13.845 -1.65597,
        4.095 -13.845 -1.65597,
        4.485 -14.0392 -0.975,
        2.925 -14.136 -0.975,
        4.18945 -14.235 -0.195,
        3.315 -14.235 -0.485971,
        3.705 -14.4292 -0.195,
        -6.82424 -7.605 2.145,
        -6.82424 -7.995 2.535,
        -6.66148 -7.215 2.535,
        -6.72598 -7.215 1.755,
        4.095 -7.995 -2.72848,
        2.11149 -11.895 -6.825,
        2.04597 -11.505 -7.215,
        1.78648 -12.285 -7.215,
        2.33847 -11.895 -6.435,
        2.04598 -12.285 -6.825,
        7.11598 -10.335 -2.145,
        6.53097 -10.335 -2.535,
        6.825 -9.945 -2.30649,
        6.825 -11.115 -2.63098,
        7.215 -10.335 -2.04597,
        7.215 -11.115 -2.33924,
        1.755 -0.295547 12.285,
        -0.77924 -5.265 12.285,
        -0.77924 -5.265 11.895,
        -1.365 -4.67923 11.895,
        0.584999 -12.0892 6.045,
        0.584999 -12.0892 5.655,
        0.975 -12.0892 6.825,
        6.825 -6.045 1.26902,
        1.365 -6.43424 15.015,
        0.975 -6.435 14.9144,
        1.26444 -6.435 14.625,
        1.755 -5.88148 14.625,
        1.755 -6.40148 15.405,
        0.975 -6.43424 15.405,
        1.755 -6.23923 15.015,
        3.705 -14.4292 2.535,
        4.095 -14.4292 1.755,
        4.485 -14.331 2.145,
        4.095 -14.2015 2.925,
        3.705 -14.235 2.82597,
        2.925 -14.331 2.925,
        2.925 -14.4292 2.145,
        7.79848 -7.215 0.195,
        7.31098 -7.215 -0.195,
        7.605 -7.605 -0.09598,
        8.28446 -7.605 0.584999,
        9.16424 -9.555 1.365,
        9.16424 -9.555 0.975,
        9.16424 -9.165 0.975,
        9.16424 -8.775 1.365,
        8.96924 -9.555 2.145,
        3.70424 -4.485 2.925,
        3.705 -4.77902 2.535,
        -0.584999 -12.285 -5.36098,
        -0.584999 -12.6415 -4.875,
        -0.195 -12.675 -4.96944,
        -0.584999 -11.895 -5.55445,
        -0.484446 -11.895 -5.655,
        -0.195 -12.285 -5.75098,
        -3.315 -6.82576 8.385,
        -2.82598 -6.825 8.385,
        -3.60598 -6.825 7.995,
        -3.28149 -7.605 9.165,
        -3.705 -7.12054 7.995,
        -3.50924 -7.995 8.775,
        3.315 -2.37351 13.065,
        2.92424 -2.145 13.455,
        3.02098 -2.535 13.845,
        3.315 -2.925 13.746,
        3.60598 -2.535 12.675,
        3.60598 -2.925 13.065,
        3.315 -6.435 -1.65446,
        3.705 -6.34054 -1.365,
        3.705 -6.82576 -2.145,
        3.315 -6.07851 -1.365,
        2.925 -6.63076 -2.145,
        2.535 -6.33902 -1.755,
        2.925 -6.04576 -1.365,
        4.095 -11.211 7.995,
        4.38598 -10.725 7.995,
        4.09424 -10.725 8.775,
        4.28848 -11.115 7.605,
        3.73649 -11.115 8.775,
        3.705 -11.5042 7.995,
        4.095 -11.4715 7.605,
        2.535 -0.684021 9.945,
        2.145 -0.489019 9.555,
        2.145 -0.585758 10.725,
        2.925 -1.07402 9.945,
        2.92424 -0.974998 9.555,
        2.925 -10.335 9.65098,
        2.53424 -3.315 1.755,
        2.24098 -3.315 1.365,
        2.24098 -2.925 2.145,
        2.53424 -3.705 0.975,
        2.72924 -3.315 2.535,
        2.63098 -3.705 1.755,
        -2.33847 -5.265 9.945,
        -2.24098 -4.485 10.335,
        -2.925 -4.485 9.65098,
        -2.72847 -5.265 9.555,
        -2.04444 -5.265 10.335,
        -2.33924 -5.655 9.555,
        -1.755 -5.655 9.94424,
        3.705 -8.385 9.06598,
        3.70348 -9.165 9.165,
        -2.04597 -0.974998 9.165,
        -1.365 -0.295547 8.775,
        2.23945 -3.315 0.975,
        1.755 -2.535 0.781523,
        2.145 -3.705 0.780762,
        -3.315 -4.875 3.21598,
        -3.315 -4.48576 2.925,
        -3.315 -4.87576 3.315,
        -2.925 -4.77902 2.925,
        -0.584999 -4.485 17.5492,
        -0.195 -4.485 17.5492,
        2.11149 -2.535 1.365,
        2.04598 -2.145 2.145,
        2.14424 -2.535 2.535,
        2.24098 -2.925 2.925,
        -0.584999 -11.8942 9.555,
        -0.584999 -11.991 8.775,
        0.195 -11.8942 9.555,
        -0.975 -11.601 10.335,
        0.195 -11.8942 10.335,
        -0.584999 -11.8942 10.335,
        2.925 -12.4792 -5.265,
        3.315 -12.4792 -4.875,
        2.62944 -12.675 -4.875,
        3.315 -12.285 -5.16598,
        2.535 -12.5115 -5.655,
        2.72847 -11.895 -6.045,
        3.40945 -11.895 -5.265,
        -6.82424 -8.775 2.925,
        -7.01924 -9.165 2.145,
        3.70424 -2.535 12.285,
        3.70424 -2.925 12.285,
        3.70424 -3.315 12.675,
        2.925 -5.265 -0.356485,
        2.43446 -4.875 -0.195,
        2.925 -4.90851 -0.195,
        2.535 -5.17054 -0.584999,
        3.11848 -5.265 -0.195,
        2.925 -5.655 -0.485979,
        6.435 -4.68076 2.925,
        6.435 -4.68076 3.705,
        7.215 -4.90851 2.925,
        6.72598 -4.875 2.535,
        6.045 -4.32351 2.925,
        6.045 -4.64851 2.535,
        0.975 -11.115 -9.84597,
        0.553516 -10.725 -10.335,
        0.975 -11.5042 -9.555,
        0.684027 -11.115 -9.555,
        0.390762 -10.335 -9.945,
        0.358517 -10.725 -9.555,
        3.315 -4.32351 4.485,
        2.925 -4.29076 4.485,
        2.925 -4.29076 4.875,
        3.60598 -4.875 4.875,
        -2.145 -6.82576 -1.755,
        -2.535 -7.11902 -1.755,
        -2.535 -6.79351 -1.365,
        -2.145 -13.6492 -2.535,
        -2.145 -13.455 -2.82597,
        -1.365 -13.4542 -2.925,
        -2.535 -13.6492 -2.535,
        -1.365 -13.746 -2.145,
        -2.145 -13.746 -2.145,
        -1.94924 -4.095 11.505,
        -1.65597 -4.485 11.505,
        -1.94924 -4.095 12.285,
        -1.91648 -4.485 10.725,
        3.315 -6.85851 -2.535,
        2.535 -6.825 -2.43598,
        2.925 -4.29076 5.265,
        2.925 -4.095 5.55902,
        3.41098 -4.485 5.265,
        2.69649 -4.095 5.265,
        2.63098 -4.095 4.875,
        2.145 -6.14097 15.405,
        2.14347 -6.045 16.185,
        8.385 -12.576 0.584999,
        8.67598 -11.895 0.975,
        8.41648 -12.285 1.365,
        7.995 -12.771 1.365,
        7.995 -13.0642 0.975,
        -6.53098 -6.825 2.145,
        -6.53098 -6.825 2.925,
        -5.94598 -6.045 2.145,
        -6.14098 -6.045 2.925,
        6.435 -5.265 1.52851,
        6.045 -5.29851 1.365,
        4.485 -14.4292 1.365,
        4.095 -2.24402 9.165,
        4.09424 -2.535 7.995,
        -2.145 -7.995 -2.63098,
        -2.145 -8.41851 -3.315,
        -3.89924 -3.315 7.995,
        -3.89924 -4.095 7.995,
        -3.89924 -4.095 8.385,
        -3.89924 -3.315 8.775,
        -3.80097 -3.705 7.605,
        -3.60598 -2.925 8.385,
        -3.89924 -3.315 7.605,
        -3.705 -3.12076 7.605,
        -3.705 -3.02402 7.995,
        -5.655 -6.04576 4.095,
        -6.27149 -6.435 3.705,
        -5.655 -6.825 4.45149,
        -5.265 -6.045 4.19098,
        -6.045 -6.04576 3.705,
        -5.265 -5.655 4.06148,
        -5.655 -5.62351 3.705,
        7.995 -6.435 4.77598,
        8.18924 -6.435 4.485,
        7.995 -6.14402 4.485,
        7.605 -6.435 4.90649,
        7.995 -6.825 4.77445,
        -0.584999 -4.09576 17.355,
        -0.195 -4.09576 17.355,
        0.195 -4.09576 16.965,
        6.435 -6.82576 -0.584999,
        6.435 -7.215 -0.875978,
        6.045 -7.215 -1.07097,
        7.215 -7.215 -0.290976,
        6.13945 -7.995 -1.365,
        -2.145 -4.87576 4.095,
        -2.925 -4.90851 4.095,
        -2.535 -4.87576 3.705,
        -2.535 -8.385 8.87098,
        -2.535 -9.165 8.93649,
        -2.14424 -8.385 9.165,
        6.825 -4.875 4.18946,
        0.975 -12.4465 -7.215,
        1.365 -12.4792 -7.215,
        5.655 -4.485 3.99598,
        5.265 -4.38902 3.705,
        5.265 -4.58555 4.095,
        5.655 -4.29076 3.705,
        6.045 -4.32351 3.705,
        -4.485 -12.6735 3.315,
        -3.70348 -13.065 3.705,
        -4.485 -8.385 -1.84946,
        -4.875 -7.995 -1.26446,
        7.99424 -7.215 4.485,
        -1.365 -4.875 16.9642,
        1.365 -11.8942 -8.385,
        0.975 -11.601 -8.775,
        -0.77924 -3.315 2.535,
        -1.365 -4.29076 1.755,
        0.195 -12.0892 5.655,
        -0.000761 -12.285 5.655,
        -0.000761 -12.285 5.265,
        0.195 -12.0892 6.045,
        0.195 -12.0892 5.265,
        0.584999 -12.0892 5.265,
        0.584999 -4.06351 16.965,
        0.584999 -11.895 -7.11445,
        0.295553 -11.895 -6.825,
        0.195 -0.974998 14.8192,
        0.195 -1.46402 15.015,
        0.975 -1.365 14.916,
        -1.65598 -5.655 0.195,
        -1.755 -5.68851 -0.195,
        2.04598 -5.655 11.115,
        2.145 -5.36097 11.115,
        2.04598 -6.045 11.115,
        -3.60598 -6.825 7.605,
        -3.50924 -6.435 6.825,
        -3.60598 -6.825 6.825,
        -3.99598 -7.215 6.825,
        -3.50924 -6.435 7.995,
        -3.50924 -6.435 7.605,
        0.195 0.389242 10.335,
        1.365 0.194242 9.945,
        0.584999 0.226488 9.945,
        4.095 -5.16902 5.265,
        4.19098 -5.265 5.265,
        4.095 -4.87576 4.875,
        -3.705 -8.385 7.89598,
        -3.89924 -8.385 7.605,
        -3.705 -8.775 7.96148,
        -3.705 -7.995 7.89598,
        -3.315 -8.775 8.28598,
        -3.60598 -7.995 7.995,
        -3.315 -8.385 8.28598,
        -3.50924 -2.535 9.555,
        -3.11924 -2.145 9.555,
        -3.11924 -2.145 9.165,
        -3.50924 -2.535 9.945,
        -3.50924 -2.535 8.775,
        -3.60598 -3.315 9.555,
        -3.50924 -2.925 9.945,
        0.975 -6.63076 -16.965,
        0.195 -6.63076 -16.965,
        0.195 -6.63076 -16.575,
        0.195 -6.825 -17.256,
        0.975 -6.63076 -16.185,
        0.975 -6.825 -17.256,
        1.365 -6.63076 -16.965,
        3.60597 -3.705 12.675,
        3.50924 -3.705 13.455,
        3.41098 -4.095 13.065,
        3.315 -3.99597 12.675,
        1.755 -7.02076 -2.535,
        1.365 -6.82576 -2.145,
        1.85554 -6.825 -1.755,
        0.975 -6.98851 -2.925,
        2.145 -6.82576 -2.925,
        1.755 -7.02076 -2.925,
        0.584999 -3.315 0.294024,
        3.705 -4.095 9.84598,
        3.89924 -4.875 9.555,
        3.89924 -4.095 9.555,
        3.60598 -4.875 9.945,
        4.095 -3.86648 9.555,
        3.705 -3.93148 9.945,
        3.315 -4.095 10.236,
        0.584999 -13.161 4.875,
        0.195 -13.455 4.58098,
        0.195 -13.065 4.97097,
        2.82447 -4.095 4.095,
        2.535 -3.99902 4.485,
        2.63098 -3.705 3.705,
        2.63098 -4.095 4.485,
        3.21447 -4.095 3.705,
        -2.145 -8.18924 9.555,
        -2.535 -8.18924 9.555,
        -2.535 -8.18924 9.165,
        4.875 -9.555 8.09098,
        4.38447 -9.165 8.775,
        6.045 -14.0392 0.584999,
        6.045 -14.0392 0.975,
        5.265 -14.2342 0.584999,
        5.655 -14.0392 -0.195,
        6.435 -13.941 0.975,
        6.045 -13.8442 -0.195,
        6.435 -13.8115 -0.195,
        6.33597 -13.845 0.584999,
        -0.195 -6.66351 -16.965,
        -0.195 -6.825 -17.061,
        -0.290976 -6.825 -16.965,
        -2.535 -4.485 5.55902,
        -2.535 -4.84351 5.265,
        -2.535 -3.705 5.95055,
        -2.69649 -4.875 5.655,
        -2.925 -4.485 5.94903,
        1.365 -14.4292 2.535,
        1.07403 -14.235 2.535,
        2.535 -5.655 -0.87446,
        2.925 -5.94902 -0.975,
        2.145 -6.04576 -1.365,
        4.67924 -3.315 8.385,
        4.67924 -3.315 7.605,
        4.38598 -2.925 7.605,
        -0.195 -8.58152 -4.875,
        0.195 -8.385 -4.38446,
        0.584999 -8.38576 -5.265,
        -0.195 -8.38576 -4.485,
        -0.584999 -8.54851 -4.485,
        3.315 -11.5365 7.995,
        3.315 -11.4715 8.775,
        2.925 -11.5365 8.385,
        2.535 -12.0565 7.995,
        1.365 -6.825 -17.1592,
        1.755 -7.21423 -16.965,
        1.26597 -8.775 13.065,
        1.75424 -8.385 13.455,
        1.365 -8.67598 13.455,
        1.26597 -8.775 13.455,
        1.365 -8.67598 12.675,
        1.75424 -8.385 12.675,
        0.975 -8.96924 13.455,
        0.975 -8.96924 13.065,
        -0.195 -8.93648 13.845,
        -0.584999 -8.74148 13.845,
        -0.584999 -8.77424 13.065,
        -0.195 -8.67598 14.235,
        0.195 -8.775 14.136,
        0.195 -8.96924 13.455,
        0.195 -8.96924 13.845,
        -3.60598 -9.555 7.995,
        -3.31424 -9.555 8.385,
        -3.89924 -9.165 7.605,
        -3.89924 -9.945 7.215,
        -3.50924 -10.335 7.215,
        -3.315 -10.335 7.89598,
        -3.315 -9.945 8.28598,
        -5.655 -8.385 4.58098,
        -6.045 -8.385 4.19098,
        -6.14098 -8.775 4.095,
        1.755 -9.945 -12.6742,
        1.755 -10.1392 -12.285,
        1.365 -9.945 -12.6742,
        2.145 -10.1392 -12.285,
        2.145 -9.555 -12.7694,
        2.145 -9.945 -12.576,
        1.755 -9.65097 -12.675,
        -2.72924 -1.755 11.895,
        -2.43598 -1.365 11.895,
        -2.72924 -1.755 11.115,
        -3.11924 -2.145 11.115,
        -2.72924 -2.145 11.895,
        2.535 -1.755 6.82576,
        1.365 -1.56076 6.825,
        -2.33848 -7.215 9.945,
        -2.925 -7.60652 9.555,
        -2.535 -7.995 9.84598,
        -2.145 -7.605 10.236,
        -2.925 -7.605 9.55348,
        -1.65597 -7.215 10.335,
        -2.145 -6.435 9.84598,
        -2.535 -6.825 9.45445,
        -1.755 -6.825 10.2345,
        1.755 -8.28597 -14.625,
        2.145 -8.22148 -15.015,
        1.365 -7.995 -14.916,
        2.535 -8.38424 -14.625,
        2.145 -8.77424 -13.845,
        1.755 -8.77424 -13.845,
        0.099026 -10.725 -7.995,
        0.228516 -10.725 -8.775,
        0.000761 -9.945 -9.555,
        0.09902 -9.555 -9.165,
        -2.145 -6.045 9.84598,
        -2.33924 -6.045 9.555,
        -1.365 -6.045 10.041,
        -1.755 -6.435 9.97649,
        -3.315 -6.435 8.18924,
        -3.315 -6.045 8.18924,
        -3.50924 -6.045 7.995,
        -2.925 -6.045 8.18924,
        -2.925 -6.435 8.18924,
        2.145 -8.58076 -10.335,
        2.33924 -8.775 -10.335,
        -3.50924 -5.655 7.995,
        -0.975 -5.65576 -0.584999,
        -1.365 -5.65576 -0.584999,
        -0.975 -5.265 -0.356485,
        -0.584999 -5.55902 -0.584999,
        -0.975 -5.65576 -0.975,
        -0.584999 -5.655 -0.680981,
        2.72924 -8.775 -12.675,
        2.63097 -9.165 -12.285,
        2.69648 -8.775 -13.065,
        2.43597 -9.165 -12.675,
        -2.145 -2.63402 14.235,
        -1.365 -7.995 10.5292,
        1.755 -9.55576 -6.435,
        4.84148 -11.115 5.265,
        4.485 -11.5042 5.655,
        4.485 -11.505 5.16597,
        4.875 -11.505 5.10148,
        5.265 -11.115 5.03648,
        5.29648 -10.335 5.265,
        1.55924 -5.655 12.675,
        -3.41098 -6.045 6.435,
        -3.21598 -5.265 6.435,
        -3.02098 -5.655 5.655,
        -3.31424 -6.045 5.655,
        -3.41098 -5.655 6.825,
        -3.31424 -6.435 6.045,
        -3.41098 -6.435 6.435,
        5.265 -5.65576 0.584999,
        5.265 -6.045 0.29402,
        4.875 -5.68851 0.195,
        5.655 -5.94902 0.584999,
        4.485 -5.65576 0.975,
        5.265 -5.65576 0.975,
        4.09424 -4.485 9.165,
        -0.975 -5.45924 13.455,
        -0.975 -5.65424 13.845,
        -1.365 -5.62148 13.845,
        -1.755 -5.265 13.5556,
        -3.315 -8.18924 8.775,
        -3.31424 -7.995 9.165,
        -3.21598 -8.385 8.385,
        -0.974239 -9.945 11.895,
        -1.13649 -11.115 11.115,
        -0.874449 -11.115 11.505,
        4.095 -4.87576 4.485,
        3.705 -4.87576 4.485,
        4.485 -4.87576 3.705,
        4.095 -4.87576 3.705,
        -3.80098 -10.335 6.825,
        -3.705 -10.335 6.92098,
        -4.19098 -9.945 6.435,
        -4.09424 -9.555 7.215,
        -1.13649 -9.945 -6.045,
        -0.875978 -10.335 -6.435,
        0.584999 -10.236 -10.725,
        1.75424 -0.974998 1.755,
        1.365 -1.46554 1.365,
        1.365 -0.974998 1.36576,
        1.365 -0.585758 1.755,
        1.755 -1.755 1.59351,
        -0.584999 -2.24402 15.795,
        -0.975 -2.76351 16.185,
        -0.195 -2.73076 16.185,
        0.195 -2.145 15.5992,
        -1.365 -2.82902 15.795,
        -0.584999 -1.755 15.5992,
        -0.975 -2.145 15.696,
        -4.875 -4.87576 2.535,
        -4.875 -4.87576 2.145,
        -5.16598 -5.265 2.145,
        -5.265 -5.26576 2.535,
        -5.16598 -5.265 2.925,
        -0.195 -8.385 14.526,
        -0.485975 -8.385 14.235,
        -0.584999 -7.215 14.526,
        -0.584999 -7.995 14.136,
        -0.485975 -7.215 14.625,
        -7.21424 -9.165 0.584999,
        -7.21424 -9.555 0.975,
        -7.11598 -9.555 1.755,
        0.195 -2.145 3.21598,
        0.584999 -2.145 3.21598,
        0.975 -9.945 12.6415,
        1.365 -9.555 12.186,
        1.26598 -9.555 12.675,
        1.26598 -10.335 12.285,
        0.975 -9.555 12.8692,
        0.975 -10.725 12.4792,
        -0.975 -14.331 2.925,
        -1.365 -14.235 3.02097,
        -1.755 -14.4292 2.535,
        -0.975 -13.941 3.705,
        -0.975 -14.4292 2.145,
        -0.195 -14.235 2.82597,
        -0.195 -14.2342 3.315,
        -0.195 -14.4292 2.145,
        0.584999 -8.96924 13.455,
        0.975 -8.775 13.9395,
        8.41648 -11.895 1.755,
        9.06598 -11.115 0.584999,
        -4.875 -13.4215 2.145,
        -4.485 -13.6485 2.145,
        -4.485 -13.4215 2.535,
        -5.26347 -12.675 2.535,
        -4.485 -13.941 1.365,
        -5.265 -13.4215 1.365,
        -5.265 -12.9645 2.145,
        -3.315 -6.72902 6.045,
        6.045 -8.385 -1.65446,
        6.435 -8.38576 -1.365,
        6.825 -8.80851 -1.755,
        6.045 -8.61351 -2.145,
        5.655 -8.385 -1.84946,
        5.655 -7.995 -1.65597,
        -0.195 -6.04576 -1.755,
        4.485 -5.265 1.26902,
        6.045 -5.68851 0.975,
        2.82597 -1.755 13.065,
        2.53424 -1.755 13.455,
        7.995 -11.115 3.21445,
        7.605 -11.8935 2.925,
        7.215 -11.505 3.60598,
        1.55924 -5.655 13.065,
        1.55924 -6.045 13.065,
        -3.705 -7.995 -1.84946,
        -2.925 -7.89902 -2.145,
        -3.705 -8.48554 -2.535,
        -2.925 -7.215 -1.65598,
        -4.095 -8.775 -2.43598,
        -4.095 -7.60652 -1.365,
        -3.315 -7.11902 -1.365,
        0.975 -0.585758 1.755,
        0.584999 -0.585758 1.755,
        -0.584999 -6.66148 14.625,
        -0.584999 -13.941 -1.365,
        -1.365 -13.941 -1.365,
        -0.975 -13.746 -2.145,
        1.365 -13.0642 -4.875,
        0.975 -13.0642 -5.265,
        1.755 -12.8692 -5.265,
        0.195 -13.0315 -4.485,
        1.755 -13.0642 -4.485,
        0.975 -13.2592 -4.095,
        0.584999 -9.19648 -13.065,
        1.755 -9.26097 -13.065,
        1.365 -8.87097 -13.455,
        2.43598 -8.775 -4.875,
        2.925 -8.775 -4.48348,
        2.925 -9.16576 -4.875,
        0.975 -7.995 -3.99598,
        0.975 -7.31402 -3.705,
        0.975 -8.28902 -4.485,
        0.195 -8.02851 -4.095,
        8.38424 -6.435 2.535,
        8.38424 -6.435 3.315,
        8.48098 -6.825 2.535,
        -0.584999 -13.2592 -3.315,
        -0.584999 -13.551 -2.535,
        -1.365 -13.065 -3.60597,
        -1.755 -13.161 -3.315,
        -3.50924 -10.725 7.215,
        -3.02098 -11.115 7.995,
        -3.315 -10.725 7.89598,
        1.46098 -7.605 12.285,
        1.75424 -7.605 11.505,
        1.36424 -7.215 12.675,
        1.36424 -6.825 12.675,
        3.80097 -3.705 10.725,
        3.80098 -3.315 11.115,
        3.705 -3.705 11.1135,
        3.705 -3.80098 10.725,
        3.99598 -2.925 10.725,
        4.095 -3.67148 10.335,
        4.19098 -3.315 10.335,
        -0.975 -12.2842 7.995,
        -0.584999 -12.0892 8.385,
        -0.195 -11.991 8.385,
        4.095 -6.04576 -0.975,
        4.485 -6.07851 -0.975,
        -3.50924 -5.265 7.995,
        -3.50924 -5.265 7.605,
        -3.50924 -6.045 7.605,
        -2.535 -13.941 -1.755,
        0.584999 -8.96924 13.065,
        1.755 -12.2842 8.385,
        2.145 -12.2515 7.995,
        2.535 -11.8615 8.775,
        -5.655 -7.605 4.48424,
        -6.23848 -7.215 4.095,
        -0.975 -4.97098 11.505,
        -1.365 -4.875 11.1135,
        -1.75347 -4.485 12.285,
        2.925 -7.215 -2.82597,
        3.315 -7.215 -2.63098,
        3.315 -7.60576 -2.925,
        -4.67924 -9.555 5.265,
        -4.51648 -9.945 5.655,
        -4.67924 -9.555 4.875,
        -4.58098 -9.945 4.875,
        3.315 -3.89924 10.725,
        3.70348 -3.705 11.115,
        2.925 -4.12648 11.115,
        3.08648 -4.095 10.725,
        3.31424 -4.095 10.335,
        -3.705 -4.48576 2.535,
        -3.705 -4.48576 2.145,
        -3.315 -4.48576 2.535,
        3.99598 -9.945 9.165,
        4.28848 -9.945 8.775,
        3.99598 -10.335 9.165,
        3.705 -9.555 9.32648,
        3.705 -10.335 9.35924,
        7.215 -11.505 -2.63098,
        7.215 -12.285 -2.63098,
        6.825 -11.895 -2.82597,
        6.435 -11.505 -3.02098,
        7.605 -11.895 -2.04597,
        0.228516 -0.974998 2.535,
        0.195 -9.06598 13.065,
        0.584999 -7.80076 -12.285,
        0.584999 -7.99576 -11.895,
        0.975 -7.99576 -11.895,
        0.975 -7.605 -12.579,
        0.195 -7.80152 -12.675,
        0.195761 -7.995 -12.285,
        -2.535 -11.5042 8.385,
        -2.82597 -11.115 8.385,
        0.195 -4.09576 17.355,
        0.975 -4.06351 17.355,
        -0.680977 -6.825 -15.015,
        -0.811485 -7.215 -15.405,
        5.265 -6.04576 0.195,
        6.045 -6.04576 0.195,
        4.875 -6.045 -0.09446,
        1.755 -12.3165 6.435,
        2.145 -12.285 5.94445,
        2.535 -12.2842 6.045,
        2.535 -12.2842 6.825,
        1.755 -12.2842 6.825,
        3.31424 -4.485 13.845,
        2.92424 -4.875 13.845,
        3.31424 -4.485 13.455,
        3.70424 -4.095 14.235,
        3.70424 -4.095 13.845,
        -1.16924 -7.215 11.115,
        -1.365 -7.215 10.626,
        5.265 -11.895 -3.60598,
        4.875 -12.285 -3.80098,
        4.875 -11.505 -3.93148,
        5.265 -11.115 -3.80098,
        5.655 -11.9895 -3.315,
        5.655 -11.505 -3.41098,
        2.72924 -8.775 -11.505,
        2.63097 -9.165 -11.505,
        2.53424 -9.555 -11.895,
        2.50148 -9.555 -12.285,
        1.755 -11.601 -7.995,
        2.145 -11.5042 -7.995,
        -0.195 -13.8442 4.095,
        -0.195 -13.941 3.705,
        0.195 -14.0392 3.705,
        0.195 -13.845 3.99597,
        -0.584999 -13.6492 4.485,
        3.70424 -4.485 3.315,
        3.705 -4.77902 3.315,
        -2.925 -3.21598 11.895,
        -3.11924 -2.925 11.505,
        -3.11924 -2.925 11.895,
        4.095 -5.65576 0.584999,
        4.095 -5.655 0.685541,
        4.485 -5.65576 0.195,
        2.535 -12.2515 7.605,
        1.755 -12.2842 7.605,
        6.825 -8.35351 -0.975,
        6.825 -8.41851 -1.365,
        2.535 -3.73851 5.265,
        2.535 -3.99902 4.875,
        2.145 -3.70576 5.265,
        2.145 -3.41554 5.655,
        2.535 -3.60902 5.655,
        -1.365 -5.62351 -0.195,
        -1.365 -6.01351 -0.975,
        1.755 -10.1392 -11.895,
        0.975 -10.1392 -12.285,
        2.145 -10.1392 -11.895,
        -0.195 -0.584999 7.70402,
        -0.195 -0.09902 8.385,
        0.195 -0.29402 8.385,
        -0.975 -0.390759 7.995,
        0.584999 -0.684021 7.605,
        -0.195 -1.365 7.02076,
        0.584999 -0.974998 7.41076,
        -1.755 -2.73076 6.435,
        -0.975 -2.535 6.33903,
        -1.755 -2.925 6.20852,
        -1.365 -12.285 -4.67924,
        -1.365 -12.7065 -4.095,
        -0.584999 -12.9015 -4.095,
        3.60598 -3.705 14.235,
        2.925 -5.65576 -0.584999,
        -5.655 -5.55902 2.925,
        -5.265 -5.26576 3.705,
        7.31098 -5.265 4.095,
        8.09098 -6.045 3.705,
        7.605 -5.65576 3.315,
        7.40924 -5.265 3.315,
        2.145 -12.576 -6.045,
        2.535 -12.285 -6.14098,
        3.70424 -5.655 9.165,
        3.705 -5.55597 8.775,
        3.70424 -5.655 8.775,
        3.315 -5.655 9.84598,
        3.41098 -6.435 9.555,
        3.60598 -6.435 9.165,
        3.705 -6.045 8.67598,
        1.75348 -2.145 1.365,
        1.365 -1.755 0.976522,
        1.59148 -2.145 0.975,
        3.89924 -10.725 9.165,
        4.28924 -10.335 8.385,
        6.435 -4.84351 2.145,
        6.045 -4.71351 2.145,
        6.825 -5.23351 2.145,
        1.75424 -3.315 4.875,
        4.875 -7.215 7.50598,
        5.06924 -7.215 7.215,
        4.875 -6.825 7.50445,
        4.84149 -6.825 7.995,
        -1.755 -11.991 7.605,
        -2.04597 -11.505 7.995,
        2.145 -10.335 11.211,
        -2.63098 -6.435 8.775,
        -2.72924 -6.435 8.385,
        -2.82446 -6.825 8.775,
        -4.485 -14.0392 -0.195,
        -4.485 -14.136 0.195,
        -5.265 -13.746 -0.195,
        -4.875 -13.8115 -0.975,
        -5.265 -6.435 0.294018,
        -4.485 -6.14554 0.195,
        -5.655 -6.72902 0.195,
        -3.705 -3.315 7.31402,
        -2.925 -4.87576 3.705,
        -0.389238 -10.335 -7.215,
        -0.680981 -10.335 -6.825,
        -0.584999 -9.945 -6.92098,
        -0.095976 -10.725 -7.605,
        -0.389238 -9.945 -7.215,
        -2.92424 -2.535 12.285,
        1.755 -12.4792 -6.825,
        -5.655 -13.1595 1.365,
        -5.655 -12.675 1.85098,
        0.975 -8.775 -5.75098,
        0.975 -9.165 -5.94598,
        0.584999 -8.775 -5.55598,
        0.975 -8.67902 -5.655,
        2.14652 -6.435 -1.755,
        1.755 -6.33902 -1.365,
        1.755 -6.825 -1.65598,
        8.28598 -7.215 4.095,
        -0.195 -14.4292 0.975,
        0.584999 -14.2342 0.975,
        -0.195 -14.4292 1.365,
        -0.195 -14.2665 0.195,
        -0.975 -14.4292 1.365,
        -0.584999 -14.4292 0.584999,
        8.38424 -6.435 4.095,
        3.705 -2.89351 6.825,
        3.80098 -2.535 7.215,
        4.095 -2.925 6.92554,
        3.21598 -2.145 7.215,
        3.315 -3.315 6.33903,
        3.21445 -2.925 6.435,
        8.87098 -7.995 1.365,
        8.77424 -7.215 1.755,
        8.57848 -7.605 0.975,
        8.96924 -8.775 2.145,
        8.87098 -8.385 0.584999,
        -2.92424 -4.095 15.015,
        -2.92424 -4.095 14.235,
        -2.92424 -4.485 14.625,
        -2.535 -3.80402 15.015,
        -2.63098 -4.095 15.405,
        -2.92424 -4.875 15.015,
        -2.63098 -4.485 15.405,
        3.01945 -5.265 14.625,
        -3.11924 -10.725 8.385,
        2.925 -5.35945 15.405,
        2.89148 -5.265 15.795,
        2.92424 -4.875 15.795,
        0.584999 -2.24402 6.435,
        0.195 -2.145 6.43576,
        0.584999 -2.145 6.43576,
        0.584999 -2.63402 6.045,
        0.195 -2.535 6.04576,
        8.385 -9.165 3.41097,
        8.57924 -9.555 2.925,
        8.35148 -8.775 3.705,
        8.18924 -9.555 3.705,
        7.995 -9.165 3.99598,
        2.24098 -0.584999 8.775,
        2.23946 -0.584999 8.385,
        2.535 -0.780758 8.775,
        1.84946 -0.195 9.165,
        0.195 -4.095 0.100534,
        -0.195 -3.705 0.489025,
        0.584999 -3.705 0.000761,
        -0.584999 -4.485 0.163513,
        0.584999 -4.485 -0.485975,
        -0.195 -4.485 -0.290979,
        0.584999 -4.09576 -0.195,
        1.755 -9.36076 -7.995,
        2.04598 -9.555 -7.995,
        1.365 -9.36076 -8.385,
        -3.80098 -3.705 9.165,
        -3.705 -4.25648 9.165,
        -3.60598 -4.485 8.385,
        2.535 -5.45924 10.335,
        2.62945 -5.265 10.725,
        2.925 -5.29648 10.335,
        2.925 -5.55597 9.945,
        1.365 -0.29402 8.385,
        0.584999 -0.195 8.48402,
        7.60424 -12.285 -2.145,
        7.215 -12.6415 -2.145,
        8.22148 -12.285 -1.365,
        7.50444 -12.675 -1.755,
        1.365 -8.775 12.576,
        1.75424 -8.385 12.285,
        1.55924 -9.165 11.895,
        1.26598 -9.165 12.675,
        4.095 -11.601 6.045,
        4.095 -11.5042 6.825,
        4.485 -11.211 6.825,
        3.705 -11.991 5.655,
        4.095 -11.8942 5.655,
        4.485 -11.5042 6.045,
        4.19098 -7.995 8.775,
        4.485 -7.995 8.48098,
        4.67924 -7.605 8.775,
        4.19098 -8.775 8.775,
        4.485 -7.605 9.06598,
        4.095 -7.79924 9.165,
        4.095 -7.995 8.87098,
        6.435 -10.335 4.87424,
        6.825 -9.555 4.87424,
        6.435 -9.555 5.06924,
        5.55445 -9.945 5.265,
        5.655 -10.335 5.06924,
        6.045 -10.725 4.77598,
        1.46098 -8.385 13.845,
        3.315 -7.96148 -14.235,
        3.60598 -7.605 -14.625,
        3.21598 -7.995 -15.015,
        2.925 -8.38424 -14.235,
        2.925 -8.18924 -15.015,
        2.925 -7.99424 -15.405,
        0.975 -12.8692 -5.655,
        0.975 -12.6742 -6.435,
        1.755 -12.6742 -6.045,
        0.584999 -12.8365 -5.655,
        7.605 -13.065 1.75347,
        7.215 -13.551 0.975,
        7.215 -13.551 0.195,
        -0.77924 -6.435 12.285,
        -0.77924 -6.045 11.895,
        -2.92424 -4.485 13.845,
        -2.53424 -4.095 13.065,
        -2.535 -4.64648 13.455,
        -2.63097 -4.875 14.235,
        -2.92424 -4.095 13.845,
        -2.92424 -4.875 14.625,
        -2.92424 -4.485 14.235,
        -2.925 -6.82576 -1.365,
        -3.315 -6.79351 -0.975,
        2.04598 -1.365 13.455,
        2.04598 -0.974998 13.065,
        1.755 -0.879021 13.455,
        1.55924 -1.365 14.235,
        2.145 -1.46402 13.065,
        2.145 -1.56076 13.845,
        -0.875978 -4.485 17.355,
        -4.095 -13.455 3.01945,
        -3.315 -13.6815 3.315,
        -3.315 -14.0065 2.925,
        -3.705 -14.0065 2.535,
        -2.535 -13.845 3.41098,
        5.06924 -9.165 7.215,
        5.16598 -9.555 6.825,
        -3.41098 -4.095 6.435,
        -3.21446 -3.705 6.435,
        -3.40946 -3.705 6.825,
        -3.02098 -4.875 6.045,
        -3.315 -4.77446 6.825,
        -3.70424 -4.095 7.215,
        3.80097 -7.995 9.555,
        3.705 -8.09097 9.165,
        3.705 -7.605 9.84598,
        3.80097 -7.995 9.165,
        3.99598 -7.215 9.555,
        0.584999 -14.2342 2.925,
        0.195 -14.235 2.62944,
        0.584999 -7.24851 -13.065,
        0.195 -7.70402 -13.065,
        0.975 -7.50902 -12.675,
        0.195761 -7.605 -13.455,
        0.975 -7.21576 -13.065,
        0.584999 -7.215 -13.164,
        1.36424 -6.825 13.065,
        1.65598 -7.995 13.455,
        1.65598 -7.995 13.065,
        -0.680977 -7.215 -15.015,
        -0.584999 -7.50598 -15.405,
        -0.584999 -7.50446 -15.015,
        -0.584999 -7.215 -14.919,
        -0.584999 -6.825 -14.919,
        3.705 -6.82576 9.555,
        2.535 -2.69851 14.625,
        1.85098 -2.145 15.015,
        2.63098 -2.925 15.015,
        2.43598 -2.145 14.235,
        3.02098 -2.925 14.625,
        2.925 -3.61055 5.655,
        2.145 -10.1392 -11.505,
        2.53424 -9.945 -11.115,
        2.53424 -9.945 -10.725,
        -3.50924 -4.875 7.605,
        3.705 -12.5115 -4.485,
        3.60598 -12.285 -4.875,
        3.315 -12.8365 -4.095,
        4.095 -12.285 -4.38597,
        4.095 -12.675 -3.80097,
        0.228514 -7.215 -13.455,
        2.535 -13.0642 -4.095,
        3.315 -13.065 -3.60445,
        1.755 -13.2265 -4.095,
        0.489021 -12.285 -6.825,
        0.294024 -12.285 -6.435,
        3.11924 -9.555 9.945,
        -0.680983 -8.385 13.845,
        -2.82597 -3.705 10.725,
        -3.01945 -3.315 10.725,
        -3.315 -3.34648 9.945,
        -3.315 -3.705 9.84598,
        -2.535 -4.095 10.431,
        7.215 -4.87576 3.705,
        0.099024 -7.995 -12.675,
        0.000761 -7.995 -13.065,
        0.000761 -8.775 -12.675,
        5.45924 -9.555 6.045,
        5.26424 -9.165 6.825,
        3.705 -4.77902 2.925,
        3.80098 -4.875 2.925,
        3.80098 -4.875 2.535,
        2.145 -4.875 -0.484459,
        2.14348 -4.485 -0.195,
        2.535 -9.13148 -13.065,
        2.145 -8.87097 -13.455,
        1.755 -8.87097 -13.455,
        2.925 -14.3965 -0.195,
        2.535 -14.4292 0.584999,
        4.875 -9.13351 -3.315,
        4.875 -9.945 -3.99598,
        4.095 -9.19851 -4.095,
        3.705 -9.13351 -4.095,
        -7.01924 -11.115 -0.584999,
        -6.72598 -11.115 -1.365,
        -6.85648 -11.505 -0.975,
        -6.72598 -10.335 -1.365,
        -7.11597 -11.115 -0.195,
        -7.01924 -10.335 -0.584999,
        -6.92098 -11.505 -0.195,
        2.535 -3.15351 3.315,
        -0.680981 -9.945 -6.825,
        -1.85098 -3.315 15.795,
        6.045 -14.0392 1.365,
        5.265 -14.2342 1.365,
        0.584999 -8.61351 -9.945,
        0.975 -8.58076 -9.945,
        0.584999 -8.58076 -10.335,
        0.390762 -8.775 -10.335,
        1.85098 -7.215 11.115,
        1.85098 -7.605 11.115,
        2.24098 -7.215 10.725,
        -4.095 -4.875 1.66054,
        -3.705 -4.87576 1.365,
        -2.925 -4.64851 2.145,
        -1.26598 -6.045 10.335,
        -0.195 -9.71851 -7.215,
        2.62945 -5.265 14.235,
        2.82597 -4.485 13.065,
        5.16598 -10.335 -3.705,
        4.77445 -10.335 -4.095,
        5.265 -9.945 -3.70424,
        5.75098 -10.725 -3.315,
        4.095 -6.82576 9.165,
        3.705 -6.79351 9.165,
        6.045 -9.945 -3.02098,
        5.265 -9.52351 -3.315,
        -1.365 -6.04576 -1.365,
        -1.365 -6.435 -1.65598,
        -1.46098 -6.825 10.335,
        -1.33149 -6.825 10.725,
        -1.16924 -9.165 11.115,
        -1.365 -8.775 10.431,
        -2.925 -6.82576 8.775,
        4.485 -10.236 7.995,
        4.485 -9.945 8.47945,
        1.755 -0.000757 9.555,
        1.365 0.194242 9.555,
        0.584999 0.194242 9.555,
        -4.095 -13.746 -1.755,
        -3.705 -13.4215 -2.535,
        -4.485 -13.4215 -2.145,
        -4.875 -13.6485 -1.365,
        -4.875 -13.455 -1.65445,
        2.53424 -9.555 -11.115,
        2.53424 -9.165 -9.945,
        2.53424 -9.555 -10.725,
        -2.535 -10.725 -4.64649,
        -2.04597 -10.725 -4.875,
        -4.095 -6.85851 5.265,
        -0.975 -3.80402 4.485,
        -0.584999 -3.51152 4.095,
        -1.26598 -4.095 4.095,
        -1.26598 -4.095 4.875,
        -0.975 -3.80402 4.875,
        -0.289459 -3.705 4.485,
        6.825 -11.8942 3.705,
        6.92098 -12.285 3.315,
        7.11598 -11.505 3.705,
        6.435 -12.285 3.80098,
        6.435 -11.505 4.19098,
        -2.82598 -5.265 4.875,
        -2.145 -4.77902 5.265,
        4.87424 -4.485 7.215,
        4.87424 -3.705 7.215,
        2.63097 -4.485 16.185,
        2.63097 -4.875 16.185,
        2.92424 -4.095 15.795,
        -6.435 -10.335 -1.65597,
        -5.94598 -10.335 -2.145,
        -6.53097 -11.115 -1.755,
        -6.045 -9.555 -1.65446,
        -4.485 -12.285 -3.41097,
        -4.095 -12.285 -3.60598,
        -4.095 -12.675 -3.34648,
        -4.485 -12.966 -2.925,
        -4.87347 -12.675 -2.925,
        -5.265 -12.285 -3.02098,
        -6.46648 -12.675 0.195,
        -6.045 -13.161 -0.195,
        -6.045 -13.0635 0.584999,
        -6.435 -12.771 -0.195,
        -6.20648 -12.675 0.975,
        -6.40148 -12.285 0.975,
        -6.62924 -12.285 0.195,
        0.584999 -11.115 12.0892,
        0.975 -10.9192 12.285,
        0.195 -11.115 12.0892,
        1.75348 -7.215 -3.315,
        2.145 -7.215 -3.11924,
        0.975 -7.02076 -3.315,
        -3.315 -4.095 9.84598,
        -3.60598 -4.095 9.555,
        -3.315 -4.84148 9.165,
        2.14348 -4.095 0.584999,
        1.75424 -3.705 0.195,
        1.755 -4.19402 -0.195,
        7.215 -4.90851 4.095,
        -0.974239 -7.605 13.065,
        -0.77924 -7.215 12.285,
        -0.974239 -7.605 13.455,
        -0.77924 -7.995 12.675,
        -0.77924 -8.385 13.065,
        0.975 -7.21423 -16.965,
        2.53424 -9.945 -9.945,
        -2.925 -8.22148 8.775,
        -2.925 -8.385 8.67598,
        -2.925 -8.18924 9.165,
        -2.535 -11.895 6.82347,
        -2.145 -12.2515 7.215,
        -2.925 -11.5042 6.825,
        1.07403 -14.235 0.975,
        0.584999 -14.4292 1.755,
        0.584999 -14.235 2.04597,
        3.705 -7.57351 -2.535,
        3.705 -7.89902 -2.925,
        0.195 -6.82576 -2.535,
        0.975 -6.82576 -2.145,
        0.584999 -7.02076 -3.315,
        0.195761 -3.315 5.265,
        3.705 -10.725 9.35924,
        0.975 -6.63076 -15.405,
        4.875 -13.0315 -2.925,
        4.485 -13.455 -2.43597,
        5.655 -13.6165 -1.755,
        4.875 -13.6165 -2.145,
        2.53424 -9.945 -11.895,
        1.365 -0.19652 13.065,
        0.584999 -0.000757 13.065,
        0.975 -0.195757 13.455,
        0.973482 -0.584999 13.845,
        1.365 -0.490541 13.455,
        1.755 -0.684021 12.675,
        -2.24098 -2.145 7.215,
        -1.26598 -2.145 6.825,
        -2.535 -2.535 7.11902,
        -2.535 -2.925 6.53402,
        -4.095 -9.45902 -2.925,
        -4.875 -9.55652 -2.535,
        -4.095 -9.78351 -3.315,
        -3.705 -9.555 -3.31348,
        -3.705 -9.13351 -2.925,
        -4.875 -6.46851 4.485,
        -4.875 -5.655 4.19098,
        1.07403 -12.285 5.655,
        0.975 -12.186 5.265,
        0.975 -12.285 5.16598,
        2.535 -5.75098 15.015,
        5.26424 -8.385 7.215,
        5.45924 -8.385 6.435,
        5.45924 -7.995 6.435,
        5.26424 -7.995 7.215,
        -2.145 -0.97576 9.555,
        3.315 -11.115 -5.94598,
        3.50924 -11.115 -5.655,
        3.705 -11.895 -4.96945,
        -0.975 -6.435 11.016,
        -0.77924 -6.825 11.895,
        -2.925 -2.83055 6.825,
        -3.21598 -2.535 7.605,
        -2.535 -3.315 6.33903,
        -3.21598 -3.315 6.825,
        1.365 -8.38576 -4.875,
        -2.925 -6.07851 -0.584999,
        -2.925 -5.94902 -0.195,
        -0.974239 -9.555 12.285,
        -0.974239 -9.555 11.895,
        -1.07098 -9.555 11.505,
        -4.095 -14.2342 0.584999,
        3.60598 -6.825 -14.625,
        3.315 -6.63076 -14.625,
        3.315 -6.825 -14.3985,
        3.705 -6.63076 -15.015,
        3.315 -7.21652 -14.235,
        3.89924 -6.825 -15.015,
        3.86648 -7.215 -15.015,
        -1.59148 -5.655 16.575,
        -1.365 -6.045 16.476,
        -0.746485 -8.775 12.675,
        6.045 -11.895 4.28848,
        5.655 -12.675 4.09347,
        6.045 -11.1465 4.485,
        5.655 -11.505 4.67924,
        5.655 -11.9265 4.485,
        0.195 -3.315 4.58098,
        -0.195 -3.315 4.38598,
        -1.755 -11.8942 7.995,
        2.145 -14.4292 0.975,
        1.755 -14.4292 0.584999,
        2.925 -9.945 9.84445,
        -5.265 -10.725 3.99598,
        -5.55598 -10.335 3.705,
        0.195761 -8.385 -11.895,
        0.099024 -8.775 -11.895,
        0.195761 -8.775 -11.115,
        0.390762 -8.385 -11.115,
        0.584999 -8.09402 -11.115,
        0.09902 -9.555 -9.945,
        0.195761 -9.165 -9.945,
        2.535 -5.655 15.9565,
        6.825 -6.07851 0.584999,
        6.435 -6.01351 0.975,
        6.435 -5.655 1.27054,
        0.195761 -9.555 -11.115,
        0.195761 -9.165 -10.725,
        0.29402 -8.775 -10.725,
        9.16424 -10.725 1.365,
        9.16424 -10.335 0.195,
        7.605 -9.945 -1.75347,
        7.995 -10.335 -1.65597,
        7.11598 -9.555 -1.755,
        7.605 -9.55652 -1.365,
        7.995 -9.91351 -1.365,
        0.975 -9.165 12.8692,
        7.605 -8.775 -0.973478,
        -6.72446 -9.555 -0.975,
        -5.655 -9.165 -1.75348,
        -5.655 -9.945 -2.33848,
        3.11924 -7.215 -13.845,
        2.82598 -7.215 -13.455,
        3.315 -7.605 -14.139,
        2.925 -8.28445 -13.455,
        4.67924 -7.215 8.775,
        4.38598 -7.215 9.165,
        -4.87347 -12.675 2.925,
        -5.265 -12.2515 2.925,
        -5.655 -11.8935 2.535,
        5.45924 -8.775 6.045,
        5.45924 -8.775 5.655,
        5.36097 -9.945 5.655,
        5.45924 -9.555 5.655,
        4.77446 -8.385 -2.535,
        5.265 -8.35351 -2.145,
        5.265 -8.41851 -2.535,
        4.875 -7.995 -2.30649,
        2.145 -12.771 5.265,
        -3.705 -9.945 -3.70424,
        -2.925 -9.555 -3.80098,
        -3.315 -9.945 -3.99598,
        -3.315 -10.6935 -4.095,
        9.13148 -9.555 0.195,
        9.16424 -9.945 0.584999,
        3.79946 -5.265 0.584999,
        0.584999 -14.2342 2.535,
        0.584999 -11.5042 11.895,
        0.195 -11.5042 11.895,
        2.145 -7.41076 -13.065,
        1.365 -7.605 -12.579,
        1.365 -7.50902 -12.675,
        1.365 -7.41076 -13.065,
        -2.43446 -9.165 -3.705,
        -2.145 -9.555 -4.38598,
        -2.925 -9.45902 -3.705,
        -2.535 -9.945 -4.51649,
        4.87424 -3.705 7.605,
        4.485 -3.315 7.11902,
        0.195 -11.8942 10.725,
        -0.584999 -11.8615 10.725,
        -0.195 -11.5042 11.505,
        0.584999 -11.5042 11.505,
        -0.975 -5.655 11.016,
        -1.16924 -6.045 10.725,
        -4.485 -14.0392 0.975,
        -4.96944 -13.845 0.584999,
        4.485 -5.655 8.38424,
        4.77598 -5.655 7.995,
        3.315 -10.725 -5.94598,
        3.11924 -9.945 -5.655,
        2.92424 -0.974998 9.165,
        5.655 -8.775 -2.62946,
        5.265 -9.165 -3.11848,
        -4.095 -6.825 4.77598,
        2.535 -1.56076 12.675,
        -2.145 -1.365 12.576,
        -2.145 -0.97576 12.285,
        -2.145 -0.97576 11.505,
        2.925 -13.065 4.67924,
        2.535 -8.80648 -13.455,
        2.535 -8.77424 -13.845,
        6.435 -13.2585 2.925,
        7.01848 -13.065 2.535,
        6.435 -12.8685 3.315,
        6.435 -13.8115 2.145,
        5.655 -13.455 3.31348,
        5.655 -13.845 2.62944,
        5.655 -13.746 2.925,
        -2.925 -8.28902 -2.535,
        -2.925 -8.48402 -2.925,
        0.195 -13.2592 -3.705,
        -0.09598 0.195002 10.725,
        0.195 0.389242 11.505,
        -0.195 0.194242 10.335,
        -0.356485 -2.925 3.315,
        -5.35945 -7.215 4.485,
        -5.265 -7.605 4.58098,
        5.265 -13.6485 3.315,
        4.485 -13.6485 3.705,
        4.485 -14.0715 2.925,
        5.265 -13.356 3.705,
        5.265 -13.8765 2.925,
        -4.09424 -8.775 6.825,
        -4.19098 -8.385 6.045,
        -4.19098 -9.165 6.435,
        -2.04597 -10.335 -4.875,
        -3.315 -11.505 -4.25648,
        3.80098 -4.875 3.705,
        -4.875 -13.0315 -2.535,
        -4.485 -13.161 -2.535,
        2.535 -7.02076 -13.455,
        2.535 -7.215 -13.2608,
        2.925 -6.98851 -13.845,
        2.145 -7.05351 -13.455,
        1.85098 -7.995 11.505,
        1.85098 -7.995 11.895,
        5.265 -12.966 4.095,
        5.265 -12.3795 4.485,
        -3.02098 -7.995 9.555,
        -2.925 -7.995 9.65098,
        -2.43445 -4.485 13.065,
        1.365 -3.90076 16.965,
        1.365 -4.095 17.3542,
        2.24097 -5.655 16.185,
        2.04598 -5.655 16.575,
        2.24098 -4.875 16.575,
        -1.365 -6.43424 15.405,
        -1.365 -6.40148 16.185,
        -0.975 -6.40148 15.015,
        -1.755 -5.94597 14.625,
        -0.975 -6.14097 14.625,
        -1.755 -5.94445 16.185,
        -7.01924 -10.335 1.365,
        -6.92098 -10.335 1.755,
        -7.21424 -10.335 0.975,
        -7.11598 -10.725 0.975,
        -6.92098 -10.725 1.365,
        -3.705 -11.505 -4.09424,
        2.43598 -9.945 -12.285,
        0.975 -6.82576 -1.755,
        0.584999 -6.72902 -1.755,
        0.975 -6.435 -1.46098,
        1.365 -6.82576 -1.755,
        0.195 -7.605 -13.554,
        0.195 -5.36097 16.965,
        1.365 -3.705 0.000761,
        1.365 -4.09576 -0.195,
        5.655 -4.485 2.43902,
        4.875 -4.51851 2.535,
        5.265 -4.38902 2.925,
        0.975 -1.56076 7.215,
        0.584999 -1.365 7.41076,
        -6.045 -7.605 -0.09446,
        -6.14098 -7.215 0.195,
        -6.53098 -7.995 0.195,
        -6.435 -8.02851 -0.195,
        -1.365 -9.165 -4.38598,
        -3.11924 -2.145 8.775,
        -3.315 -2.63402 7.995,
        -3.11924 -2.145 8.385,
        3.315 -5.16902 0.195,
        0.584999 -12.285 5.06924,
        2.145 -3.70576 4.875,
        -5.265 -13.6815 0.584999,
        -5.55597 -13.455 0.195,
        -5.265 -13.551 -0.975,
        3.705 -4.68076 1.755,
        -4.875 -9.945 4.64648,
        -5.265 -10.335 3.99598,
        -0.975 -6.045 14.4635,
        -0.975 -5.75098 14.235,
        -1.755 -5.655 14.3985,
        0.195 -11.8942 8.775,
        0.195 -11.8942 7.995,
        0.975 -11.9265 7.605,
        4.77598 -6.435 7.995,
        4.095 -5.655 8.48098,
        4.38598 -6.435 8.385,
        -1.365 -12.2842 7.215,
        -1.365 -12.2842 7.605,
        -1.365 -12.2842 6.435,
        5.35945 -11.505 4.875,
        7.995 -11.115 -1.65597,
        3.80098 -6.435 8.775,
        6.435 -13.2585 -1.755,
        6.91945 -13.065 -1.365,
        -3.11924 -1.755 9.165,
        -3.11924 -2.145 10.335,
        -3.11924 -1.755 9.555,
        8.48098 -6.825 2.145,
        -2.925 -9.13351 -3.315,
        -2.535 -8.61351 -3.315,
        -2.535 -8.385 -2.82598,
        -3.315 -13.4865 -2.535,
        4.095 -11.895 5.16597,
        4.095 -9.945 -4.48424,
        4.77598 -11.115 -4.095,
        -1.755 -14.4292 0.975,
        -1.755 -14.6242 1.365,
        2.145 -12.6415 5.655,
        0.584999 -8.385 14.6242,
        4.875 -6.045 5.16598,
        3.41098 -5.265 0.195,
        6.045 -6.04576 0.584999,
        -2.145 -4.875 2.43598,
        -2.145 -4.68076 2.145,
        -2.535 -4.875 2.43598,
        -1.755 -4.58402 2.145,
        -1.94924 -4.485 2.535,
        8.48098 -7.215 0.975,
        -0.584999 -3.705 5.36402,
        -0.584999 -3.70576 5.265,
        -0.195 -3.70576 5.265,
        -0.195 -3.705 5.36402,
        7.215 -8.77652 -1.365,
        2.535 -13.845 -1.65597,
        2.145 -13.8442 -1.755,
        2.145 -14.0065 -1.365,
        5.16445 -5.655 4.875,
        7.89598 -9.945 3.705,
        -2.145 -12.966 -3.705,
        4.77598 -3.705 7.995,
        -2.925 -12.675 -3.86648,
        -3.315 -12.285 -3.93148,
        -2.145 -12.675 -3.99597,
        2.535 -0.780758 8.385,
        2.535 -0.974998 7.89902,
        2.92424 -0.974998 8.385,
        0.000761 -9.945 -9.945,
        -6.825 -8.385 0.29402,
        -6.62848 -8.775 -0.584999,
        -7.01924 -8.775 0.195,
        -6.825 -7.99576 0.584999,
        -0.584999 0.194242 10.725,
        -0.584999 0.194242 11.115,
        2.145 -13.0642 -4.485,
        -0.584999 -6.435 14.916,
        -0.875973 -6.435 14.625,
        -0.584999 -1.46402 7.215,
        -0.975 -1.755 6.92403,
        -1.65597 -1.755 7.215,
        8.775 -9.555 2.63097,
        -2.145 -8.775 -3.70348,
        -1.755 -9.13351 -4.095,
        1.75348 -4.095 16.965,
        3.02098 -4.485 10.725,
        0.584999 -9.165 12.8692,
        4.095 -12.771 -3.705,
        4.485 -12.6415 -3.705,
        4.095 -13.065 -3.21597,
        -0.584999 -6.045 -1.26598,
        0.195 -12.5115 -6.045,
        0.584999 -12.576 -6.435,
        2.925 -11.5042 8.775,
        -2.535 -11.016 8.775,
        -2.535 -10.725 9.26098,
        -2.145 -10.725 9.55424,
        3.41098 -7.605 -14.235,
        0.584999 -1.755 2.92424,
        0.195 -1.365 2.89148,
        2.145 -11.211 -9.165,
        3.705 -9.555 -4.58098,
        0.975 -6.63076 -15.795,
        1.365 -6.63076 -15.795,
        1.365 -6.63076 -16.185,
        1.755 -8.97076 -8.775,
        -0.975 -0.000757 9.165,
        -0.975 -0.195757 8.385,
        2.92348 -3.705 15.405,
        3.11924 -3.315 14.625,
        2.535 -3.705 15.6945,
        3.80098 -4.875 3.315,
        3.315 -14.136 3.315,
        2.535 -14.136 3.315,
        3.705 -13.845 3.60598,
        3.315 -13.941 3.705,
        -2.535 -14.4292 1.365,
        -2.535 -14.4292 1.755,
        -2.925 -14.4292 1.755,
        1.365 -13.4542 -2.535,
        1.755 -13.845 -1.06945,
        0.195 -3.41402 5.265,
        0.975 -9.55576 -6.435,
        1.365 -9.45902 -6.045,
        0.584999 -9.55576 -6.045,
        1.755 -9.55576 -7.215,
        0.975 -9.55576 -7.215,
        0.584999 -9.55576 -6.825,
        0.975 -7.215 -16.476,
        0.195 -7.215 -16.866,
        0.975 -7.50597 -16.185,
        -0.161486 -2.145 2.925,
        0.195 -1.85402 2.925,
        0.195 -1.755 2.92424,
        -0.290979 -2.145 2.535,
        8.385 -7.215 0.87903,
        8.385 -8.38576 -0.195,
        -1.365 -8.775 -4.25648,
        2.33924 -11.115 -8.385,
        -0.485977 -6.825 -14.625,
        2.33848 -7.995 10.725,
        2.535 -7.605 10.431,
        2.04446 -7.995 11.115,
        3.315 -10.335 9.55424,
        -5.655 -11.895 -2.69648,
        -5.36097 -11.505 -2.925,
        -0.195 -7.18148 -16.965,
        -0.195 -7.44148 -16.185,
        1.755 -8.58076 -10.335,
        1.755 -8.58076 -9.945,
        0.975 -8.58076 -10.335,
        -0.975 -0.09902 12.285,
        -1.365 -0.585758 11.895,
        -1.26598 -0.584999 12.675,
        -0.975 -0.03351 11.505,
        -0.975 -0.295547 13.065,
        -0.584999 -0.03351 13.065,
        -0.195 0.194242 12.675,
        -0.584999 0.194242 11.895,
        -0.195 0.194242 12.285,
        -1.26598 -0.584999 11.505,
        -1.755 -0.780758 11.505,
        -1.26598 -0.195 11.115,
        1.27056 -14.235 0.584999,
        -4.485 -8.68055 -2.145,
        -5.265 -9.165 -2.04598,
        3.21598 -2.925 14.235,
        1.85098 -9.945 11.505,
        7.215 -13.4215 1.755,
        6.435 -13.8442 1.755,
        -2.535 -14.2015 2.925,
        -2.535 -14.331 2.535,
        -2.145 -14.2342 2.925,
        0.228518 -9.945 -10.725,
        0.195761 -9.555 -10.335,
        0.489025 -9.945 -11.505,
        0.195761 -9.945 -10.335,
        0.584999 -10.1392 -11.115,
        -4.19098 -7.215 5.265,
        -4.57946 -7.605 4.875,
        -4.19098 -7.995 5.655,
        2.535 -1.365 7.70402,
        2.535 -1.56076 7.215,
        4.095 -3.99597 9.165,
        1.755 -4.485 -0.389238,
        7.99424 -7.995 4.485,
        7.605 -8.15648 4.875,
        1.755 -9.16576 -5.265,
        5.655 -8.385 5.26424,
        6.045 -7.995 5.26424,
        -1.755 -9.19851 -4.485,
        -0.584999 -4.19402 0.584999,
        -0.975 -4.19402 0.975,
        -0.975 -4.485 0.391521,
        1.365 -11.895 8.67598,
        0.975 -11.8942 9.165,
        0.195 -5.265 -0.77924,
        0.195 -4.875 -0.485979,
        0.485981 -5.265 -0.584999,
        -0.195 -4.875 -0.485979,
        0.195 -5.68851 -0.975,
        -0.584999 -5.265 -0.584238,
        2.925 -6.63076 -15.015,
        6.045 -9.165 5.16598,
        6.825 -8.775 4.97098,
        8.385 -9.19851 -0.584999,
        8.09098 -8.775 -0.584999,
        7.89446 -9.165 -0.975,
        8.775 -9.13351 -0.195,
        -0.975 -13.065 4.87347,
        -1.365 -13.065 4.58098,
        -0.975 -13.455 4.58098,
        -0.195 -13.161 4.875,
        -2.145 -7.605 -2.43446,
        -6.04348 -12.285 1.755,
        2.23945 -4.095 16.575,
        2.535 -3.90152 16.185,
        2.04446 -3.705 16.185,
        1.85098 -4.485 16.965,
        -3.705 -6.46851 -0.584999,
        -2.535 -4.87576 2.925,
        4.09424 -2.145 9.945,
        4.28924 -2.535 10.335,
        3.02098 -1.755 7.215,
        2.925 -1.56076 7.605,
        2.925 -2.145 7.02076,
        2.925 -1.755 7.11902,
        -2.145 -5.23148 13.845,
        -2.04597 -5.655 14.625,
        2.925 -4.96945 10.725,
        8.93649 -8.775 0.195,
        6.435 -12.285 -3.02098,
        6.53097 -12.285 -2.925,
        -3.705 -13.2265 -2.925,
        -2.925 -13.356 -2.925,
        -3.315 -13.065 -3.41097,
        0.975 -8.57847 14.235,
        7.50598 -9.165 4.485,
        7.995 -8.385 4.19098,
        7.50598 -9.555 4.485,
        7.605 -8.385 4.58098,
        7.215 -8.775 4.87424,
        -2.89148 -3.705 13.455,
        0.195 -8.775 -12.966,
        0.100554 -8.385 -13.455,
        0.195 -9.16424 -12.675,
        6.825 -7.995 5.06924,
        6.435 -8.385 5.06924,
        0.195 -13.2592 -3.315,
        0.584999 -13.455 -2.62945,
        0.195 -13.551 -2.535,
        0.584999 -13.2592 -3.315,
        2.145 -11.5042 9.945,
        6.14098 -10.335 -2.925,
        6.045 -10.725 -3.02098,
        -0.975 -0.000757 9.555,
        4.875 -14.2342 -0.195,
        4.77445 -14.235 0.584999,
        0.390762 -11.115 -8.775,
        -4.485 -6.825 4.71148,
        -4.875 -7.215 4.64649,
        -4.38598 -7.215 4.875,
        -4.485 -6.435 4.58098,
        -5.655 -5.65576 2.145,
        -6.825 -9.84598 2.145,
        4.485 -3.73648 9.165,
        4.77446 -6.825 8.385,
        4.485 -6.435 8.38424,
        4.485 -6.72902 8.385,
        4.485 -6.82576 8.775,
        4.095 -13.746 -2.145,
        4.875 -13.941 -1.365,
        1.755 -8.775 -9.55576,
        1.755 -8.87402 -9.555,
        2.14424 -8.775 -9.945,
        -2.535 -5.35945 14.625,
        2.535 -5.75098 15.405,
        1.755 -4.485 17.061,
        -1.755 -4.58402 1.755,
        -1.26598 -4.485 1.365,
        -0.195 -12.6742 5.265,
        0.195 -12.285 5.06924,
        -0.195 -0.000757 13.065,
        -0.195 -0.294014 13.845,
        -0.584999 -0.295534 13.845,
        1.365 -8.09402 -11.115,
        4.095 -2.24402 9.945,
        3.89924 -1.755 9.555,
        1.39648 -0.974998 14.235,
        8.28598 -7.995 4.095,
        4.09424 -6.825 -15.405,
        3.705 -6.63076 -15.405,
        7.605 -7.995 -0.484459,
        1.755 -5.265 -0.680977,
        1.755 -4.875 -0.485979,
        2.145 -5.265 -0.77924,
        1.755 -5.655 -0.778479,
        1.365 -5.265 -0.389238,
        0.584999 -1.85402 6.825,
        0.584999 -1.56076 7.215,
        -0.195 -1.85402 6.825,
        -6.435 -9.06598 3.315,
        -6.62924 -9.555 2.925,
        -6.33598 -9.945 3.315,
        -6.14098 -9.165 3.705,
        -6.53097 -8.775 3.705,
        -3.02098 -9.945 8.775,
        -2.145 -10.335 9.55424,
        0.195 -9.16424 -12.285,
        1.755 -11.5042 -9.555,
        9.13148 -9.165 0.584999,
        -0.195 -8.385 -4.19098,
        -0.584999 -8.28902 -4.095,
        -1.94924 -1.365 13.455,
        -1.85098 -0.974998 13.065,
        -0.975 -0.553511 13.455,
        -1.26446 -0.584999 13.065,
        2.535 -6.63076 -15.405,
        3.315 -6.63076 -15.405,
        -6.98649 -9.555 -0.584999,
        -7.01924 -9.165 0.195,
        -7.11598 -9.555 0.195,
        -6.92098 -9.945 -0.975,
        5.655 -14.0392 2.145,
        4.875 -14.235 1.84944,
        -1.365 -2.145 15.306,
        -1.755 -2.69851 15.015,
        -1.85098 -2.145 14.625,
        -1.365 -1.755 15.111,
        2.925 -13.6485 4.095,
        2.535 -13.746 4.095,
        4.095 -4.87576 3.315,
        4.095 -4.87576 2.925,
        4.095 -4.87576 2.535,
        4.18945 -11.895 -4.485,
        4.485 -11.505 -4.38597,
        -4.875 -5.55902 4.095,
        -4.095 -5.655 4.19098,
        -2.535 -2.95851 14.625,
        -0.975 -1.365 15.111,
        8.57924 -11.505 -0.975,
        -2.14424 -3.705 15.795,
        -2.72924 -1.755 7.995,
        -2.925 -2.145 8.09402,
        -3.11924 -1.755 8.775,
        -2.925 -1.56076 8.775,
        5.55598 -9.165 5.265,
        -5.655 -10.0395 4.095,
        -7.11597 -11.115 0.195,
        -7.21424 -10.335 0.195,
        0.584999 -0.000757 9.165,
        1.365 -0.195757 8.775,
        3.705 -13.4215 -2.925,
        1.365 -14.235 3.01944,
        0.975 -14.0392 3.705,
        6.435 -13.551 -0.975,
        5.655 -13.065 3.79945,
        4.875 -14.2342 2.145,
        -6.92098 -11.505 0.195,
        -6.62924 -12.285 -0.584999,
        0.584999 -1.755 15.4042,
        0.975 -1.755 15.5992,
        0.975 -1.56076 15.405,
        0.584999 -2.145 15.5992,
        -2.535 -1.365 10.044,
        -2.535 -1.46402 9.555,
        -2.145 -0.97576 9.165,
        1.365 -12.2842 7.605,
        2.535 -14.4292 2.145,
        2.535 -14.526 1.755,
        2.145 -14.331 2.925,
        4.095 -6.79351 8.775,
        4.485 -3.67148 9.555,
        -2.535 -4.875 1.46402,
        -2.535 -4.68076 1.755,
        4.095 -7.215 -2.24098,
        -0.77924 -7.995 13.845,
        0.195 -14.136 -0.195,
        0.975 -13.845 -0.485971,
        -1.755 -14.4292 2.145,
        4.58402 -4.875 3.315,
        4.875 -4.77902 3.705,
        8.385 -6.85851 0.975,
        0.584999 -4.875 -0.421484,
        0.975 -5.265 -0.389238,
        0.584999 -5.62351 -0.584999,
        -0.195 -2.925 3.70348,
        -5.655 -13.2265 -1.365,
        -1.26598 -4.875 0.584999,
        1.365 -2.145 0.780762,
        -3.50924 -2.925 10.335,
        -3.315 -3.01946 10.725,
        -3.50924 -2.535 10.335,
        1.755 -8.38576 -4.485,
        1.365 -4.875 -0.389238,
        1.365 -4.485 -0.584238,
        2.925 -11.5042 9.165,
        7.605 -12.675 2.23944,
        7.215 -12.675 2.72847,
        7.995 -11.7945 2.535,
        8.28445 -12.285 1.755,
        6.435 -10.725 -2.72848,
        -3.02098 -5.655 4.875,
        -2.925 -5.16902 4.485,
        4.485 -6.01351 -0.195,
        4.485 -6.04576 -0.584999,
        0.584999 -11.016 -9.165,
        0.584999 -11.5042 -8.775,
        4.095 -4.875 1.46402,
        -2.925 -1.56076 9.165,
        -2.925 -1.56076 9.555,
        -2.535 -1.46402 8.775,
        -2.72924 -1.365 10.335,
        7.37648 -5.265 2.925,
        2.145 -13.455 4.58098,
        2.535 -13.065 4.97098,
        -2.925 -4.77902 2.535,
        0.195 -9.555 -5.94446,
        6.825 -12.285 -2.82597,
        2.14424 -3.315 15.795,
        0.975 -2.145 15.7942,
        1.36424 -1.755 15.405,
        2.925 -6.72902 9.945,
        -0.356485 -2.535 2.925,
        5.265 -7.60576 -1.755,
        5.265 -7.215 -1.46098,
        5.265 -7.995 -1.98148,
        4.875 -7.57351 -1.755,
        3.705 -7.215 -2.43598,
        -0.975 -0.000757 10.335,
        -0.195 0.194242 9.555,
        5.74944 -13.845 -0.584999,
        0.975 -8.385 -10.7258,
        -1.365 -4.90851 0.195,
        -1.365 -5.265 0.001522,
        -1.755 -4.87576 1.365,
        0.975 -14.2342 0.584999,
        0.975 -14.0392 -0.195,
        0.584999 -14.2342 0.195,
        0.195 -0.000757 9.165,
        -6.045 -11.115 -2.24098,
        -0.289446 -7.605 -15.795,
        -3.315 -14.4292 1.365,
        0.584999 -1.85402 2.925,
        7.50598 -11.115 -2.145,
        1.365 -13.2592 -3.315,
        -6.045 -10.335 3.21598,
        -3.11924 -2.535 11.895,
        -3.31424 -2.535 11.115,
        -0.294024 -1.365 15.015,
        -0.584999 -0.879021 14.625,
        1.755 -13.941 3.705,
        6.045 -13.455 -1.65445,
        5.655 -13.8115 -1.365,
        4.48424 -2.925 9.945,
        2.145 -2.82902 3.315,
        4.095 -4.68076 1.755,
        4.095 -4.77902 2.145,
        4.485 -7.57351 -2.145,
        7.995 -11.505 -1.85098,
        8.35148 -11.505 -1.365,
        8.38424 -11.115 -1.365,
        4.45149 -3.315 9.945,
        2.535 -5.23148 11.115,
        3.21445 -9.945 9.555,
        3.315 -9.555 9.45598,
        7.995 -5.94902 3.315,
        5.655 -11.0815 4.875,
        1.65598 -7.995 12.285,
        -6.14098 -11.505 -2.145,
        -3.21598 -8.775 8.385,
        4.875 -4.48576 2.925,
        4.875 -4.48576 3.315,
        4.58402 -4.875 2.535,
        1.365 -2.73152 15.795,
        0.975 -2.535 15.7942,
        -6.01148 -12.675 1.365,
        -6.20648 -12.285 1.365,
        -6.59648 -11.505 1.755,
        1.365 -12.2842 7.215,
        2.145 -14.2342 -0.195,
        2.535 -14.2342 -0.584999,
        1.755 -12.6415 -6.435,
        -0.975 -0.000757 10.725,
        -0.584999 0.194242 9.165,
        -2.145 -3.315 15.501,
        2.145 -9.65402 -7.215,
        2.145 -9.65402 -7.605,
        3.315 -3.315 14.136,
        0.975 -5.655 -0.485979,
        -6.53097 -11.895 0.975,
        -6.72444 -11.895 0.584999,
        3.60598 -3.705 13.845,
        -6.435 -7.57351 0.584999,
        0.975 -7.995 14.331,
        1.365 -7.995 13.941,
        1.94924 -2.535 2.925,
        2.145 -11.5042 -8.385,
        2.50148 -11.115 -7.605,
        -0.975 -6.62924 15.405,
        -0.584999 -6.435 15.1156,
        0.975 -10.1392 -11.505,
        4.485 -5.265 4.97098,
        1.365 -11.7945 11.115,
        -1.365 -13.161 4.485,
        -0.975 -4.90851 -0.195,
        2.925 -4.32148 13.065,
        2.925 -4.09423 12.285,
        -4.095 -14.0715 1.755,
        -0.975 -6.62924 15.795,
        0.975 -6.33902 -1.365,
        0.584999 -6.01351 -0.975,
        0.975 -6.045 -0.875982,
        0.584999 -6.07851 -1.365,
        -1.365 -13.8765 3.705,
        2.82598 -3.705 2.925,
        -1.755 -8.775 10.041,
        1.46402 -13.845 -0.584999,
        -0.975 -11.4715 11.115,
        -0.975 -11.505 10.8194,
        -6.825 -10.6245 1.755,
        -6.82424 -10.335 2.145,
        -2.145 -13.746 3.705,
        -1.755 -13.551 4.095,
        3.315 -8.775 -4.19098,
        0.584999 -0.000757 8.775,
        -2.92424 -10.725 8.775,
        -0.195 -0.585758 14.235,
        -6.825 -11.505 0.87446,
        1.755 -2.535 15.306,
        0.584999 -8.385 -10.7258,
        2.535 -6.63076 -15.015,
        0.195 -6.04576 -1.365,
        -3.705 -5.26576 0.584999,
        -3.705 -5.265 1.07402,
        1.94924 -2.145 2.925,
        3.89924 -1.755 9.165,
        1.755 -1.59351 14.625,
        4.38598 -5.655 6.045,
        4.58098 -6.045 5.655,
        4.485 -5.65652 5.265,
        -1.755 -0.879021 12.285,
        4.57945 -11.895 -4.095,
        -5.655 -13.2915 0.975,
        -3.315 -14.235 2.23944,
        3.15148 -9.555 9.555,
        6.435 -9.165 -2.17649,
        -4.485 -5.655 0.879021,
        1.26598 -7.605 14.235,
        -0.195 -1.59351 15.405,
        -0.975 -8.41851 -4.095,
        -2.925 -4.87576 1.365,
        5.265 -14.0392 -0.584999,
        -4.48424 -10.335 5.265,
        1.365 -14.0392 -0.195,
        2.145 -14.2342 -0.584999,
        3.705 -13.8442 -2.145,
        6.045 -9.555 -2.72848,
        6.435 -9.945 -2.63098,
        -6.53097 -9.945 2.925,
        -4.38598 -9.945 6.045,
        2.145 -9.16576 -5.655,
        1.755 -6.01351 -0.975,
        -2.925 -8.15648 9.555,
        -4.095 -5.26576 0.975,
        1.755 -11.5042 -8.775,
        2.145 -6.045 -1.07098,
        -0.975 -8.775 -4.48348,
        -2.535 -4.87576 3.315,
        -3.31424 -2.925 11.115,
        4.875 -7.63851 -2.145,
        1.365 -1.46402 14.625,
        1.755 -6.63076 -15.405 ]
      }
  solid FALSE
  coordIndex [
      0, 1, 2, -1, 
      3, 4, 1, -1, 
      3, 1, 0, -1, 
      3, 5, 6, -1, 
      3, 6, 7, -1, 
      3, 0, 5, -1, 
      3, 7, 4, -1, 
      8, 9, 10, -1, 
      8, 10, 11, -1, 
      8, 12, 13, -1, 
      8, 11, 12, -1, 
      8, 13, 14, -1, 
      8, 15, 9, -1, 
      8, 14, 15, -1, 
      14, 13, 16, -1, 
      14, 17, 15, -1, 
      14, 18, 17, -1, 
      14, 16, 18, -1, 
      19, 20, 21, -1, 
      19, 21, 22, -1, 
      19, 23, 20, -1, 
      19, 24, 23, -1, 
      19, 22, 24, -1, 
      25, 26, 27, -1, 
      25, 28, 26, -1, 
      25, 27, 29, -1, 
      25, 29, 30, -1, 
      25, 30, 31, -1, 
      25, 31, 28, -1, 
      32, 33, 34, -1, 
      32, 35, 33, -1, 
      32, 34, 36, -1, 
      32, 36, 37, -1, 
      32, 38, 35, -1, 
      32, 39, 38, -1, 
      32, 37, 39, -1, 
      40, 41, 42, -1, 
      40, 43, 41, -1, 
      40, 42, 44, -1, 
      40, 45, 43, -1, 
      43, 45, 46, -1, 
      40, 44, 45, -1, 
      47, 48, 49, -1, 
      47, 49, 50, -1, 
      47, 51, 48, -1, 
      47, 50, 52, -1, 
      47, 52, 51, -1, 
      53, 54, 55, -1, 
      53, 56, 54, -1, 
      53, 55, 57, -1, 
      53, 58, 56, -1, 
      53, 59, 58, -1, 
      53, 57, 59, -1, 
      60, 61, 62, -1, 
      60, 62, 63, -1, 
      60, 64, 61, -1, 
      60, 63, 64, -1, 
      65, 66, 67, -1, 
      65, 68, 66, -1, 
      65, 67, 69, -1, 
      65, 70, 68, -1, 
      65, 71, 70, -1, 
      65, 72, 71, -1, 
      65, 69, 72, -1, 
      73, 74, 75, -1, 
      73, 75, 76, -1, 
      73, 77, 74, -1, 
      73, 76, 78, -1, 
      73, 79, 80, -1, 
      73, 80, 77, -1, 
      73, 78, 79, -1, 
      81, 82, 83, -1, 
      81, 83, 84, -1, 
      81, 85, 82, -1, 
      81, 86, 87, -1, 
      81, 87, 85, -1, 
      81, 84, 86, -1, 
      88, 89, 90, -1, 
      88, 91, 89, -1, 
      88, 90, 56, -1, 
      88, 92, 91, -1, 
      88, 93, 92, -1, 
      88, 58, 93, -1, 
      88, 56, 58, -1, 
      94, 95, 96, -1, 
      94, 97, 95, -1, 
      94, 96, 98, -1, 
      94, 98, 97, -1, 
      99, 100, 101, -1, 
      99, 102, 100, -1, 
      99, 101, 103, -1, 
      99, 103, 104, -1, 
      99, 104, 105, -1, 
      99, 105, 102, -1, 
      106, 107, 108, -1, 
      106, 108, 109, -1, 
      106, 110, 107, -1, 
      106, 111, 110, -1, 
      106, 112, 111, -1, 
      106, 109, 112, -1, 
      113, 114, 115, -1, 
      113, 116, 114, -1, 
      113, 115, 117, -1, 
      113, 117, 118, -1, 
      113, 118, 116, -1, 
      119, 120, 121, -1, 
      119, 122, 120, -1, 
      119, 121, 123, -1, 
      119, 124, 125, -1, 
      119, 123, 124, -1, 
      119, 125, 122, -1, 
      97, 126, 95, -1, 
      97, 127, 126, -1, 
      97, 98, 127, -1, 
      128, 129, 130, -1, 
      128, 130, 131, -1, 
      128, 132, 133, -1, 
      128, 131, 132, -1, 
      128, 133, 134, -1, 
      128, 134, 135, -1, 
      128, 135, 129, -1, 
      136, 137, 138, -1, 
      136, 139, 137, -1, 
      136, 138, 140, -1, 
      136, 140, 141, -1, 
      136, 141, 142, -1, 
      136, 142, 139, -1, 
      143, 144, 145, -1, 
      143, 146, 144, -1, 
      143, 145, 147, -1, 
      143, 147, 148, -1, 
      143, 149, 146, -1, 
      143, 148, 149, -1, 
      150, 151, 152, -1, 
      150, 152, 153, -1, 
      150, 154, 151, -1, 
      150, 153, 155, -1, 
      150, 155, 156, -1, 
      150, 156, 154, -1, 
      157, 158, 159, -1, 
      157, 160, 161, -1, 
      157, 159, 162, -1, 
      157, 162, 163, -1, 
      157, 164, 160, -1, 
      157, 165, 164, -1, 
      157, 163, 165, -1, 
      166, 167, 168, -1, 
      166, 168, 169, -1, 
      166, 170, 167, -1, 
      166, 169, 171, -1, 
      166, 172, 173, -1, 
      166, 173, 170, -1, 
      166, 174, 172, -1, 
      166, 171, 174, -1, 
      175, 152, 176, -1, 
      175, 177, 152, -1, 
      175, 176, 178, -1, 
      175, 86, 177, -1, 
      175, 178, 179, -1, 
      175, 179, 86, -1, 
      180, 181, 182, -1, 
      180, 183, 181, -1, 
      180, 182, 184, -1, 
      180, 184, 185, -1, 
      180, 185, 183, -1, 
      186, 187, 188, -1, 
      186, 188, 189, -1, 
      186, 190, 187, -1, 
      186, 189, 191, -1, 
      186, 191, 190, -1, 
      192, 193, 194, -1, 
      192, 195, 193, -1, 
      192, 194, 196, -1, 
      192, 196, 195, -1, 
      197, 198, 199, -1, 
      197, 199, 200, -1, 
      197, 201, 198, -1, 
      197, 200, 202, -1, 
      198, 201, 203, -1, 
      197, 202, 201, -1, 
      204, 205, 206, -1, 
      204, 74, 205, -1, 
      204, 206, 207, -1, 
      204, 208, 209, -1, 
      204, 75, 74, -1, 
      204, 209, 75, -1, 
      210, 211, 212, -1, 
      210, 212, 213, -1, 
      210, 214, 211, -1, 
      210, 215, 214, -1, 
      210, 213, 216, -1, 
      210, 216, 215, -1, 
      217, 218, 219, -1, 
      217, 220, 218, -1, 
      217, 219, 221, -1, 
      217, 221, 222, -1, 
      217, 222, 220, -1, 
      223, 224, 225, -1, 
      223, 226, 224, -1, 
      223, 225, 227, -1, 
      223, 228, 229, -1, 
      223, 227, 228, -1, 
      223, 229, 226, -1, 
      230, 130, 231, -1, 
      230, 231, 232, -1, 
      230, 131, 130, -1, 
      230, 233, 131, -1, 
      230, 232, 233, -1, 
      234, 235, 236, -1, 
      234, 237, 235, -1, 
      234, 236, 238, -1, 
      234, 238, 239, -1, 
      234, 239, 240, -1, 
      234, 240, 237, -1, 
      241, 242, 243, -1, 
      241, 244, 242, -1, 
      241, 243, 245, -1, 
      241, 245, 246, -1, 
      241, 246, 247, -1, 
      241, 247, 244, -1, 
      248, 249, 250, -1, 
      248, 251, 249, -1, 
      248, 250, 252, -1, 
      248, 253, 251, -1, 
      248, 254, 253, -1, 
      248, 255, 254, -1, 
      248, 252, 256, -1, 
      257, 258, 259, -1, 
      257, 260, 258, -1, 
      257, 259, 261, -1, 
      257, 261, 262, -1, 
      257, 262, 263, -1, 
      257, 263, 260, -1, 
      264, 265, 266, -1, 
      264, 267, 265, -1, 
      264, 266, 268, -1, 
      264, 268, 269, -1, 
      264, 269, 270, -1, 
      264, 270, 271, -1, 
      264, 271, 272, -1, 
      264, 272, 267, -1, 
      273, 274, 275, -1, 
      273, 276, 274, -1, 
      273, 277, 278, -1, 
      273, 278, 276, -1, 
      273, 279, 277, -1, 
      273, 280, 279, -1, 
      273, 275, 280, -1, 
      281, 282, 283, -1, 
      281, 284, 282, -1, 
      281, 283, 285, -1, 
      281, 286, 287, -1, 
      281, 285, 286, -1, 
      281, 287, 288, -1, 
      281, 289, 284, -1, 
      281, 288, 289, -1, 
      290, 291, 292, -1, 
      290, 293, 291, -1, 
      290, 292, 294, -1, 
      290, 294, 295, -1, 
      290, 295, 293, -1, 
      160, 164, 296, -1, 
      160, 296, 297, -1, 
      157, 161, 158, -1, 
      160, 297, 161, -1, 
      298, 299, 300, -1, 
      298, 300, 301, -1, 
      298, 302, 299, -1, 
      298, 301, 303, -1, 
      298, 304, 302, -1, 
      298, 303, 304, -1, 
      305, 306, 307, -1, 
      305, 307, 308, -1, 
      305, 309, 306, -1, 
      305, 310, 309, -1, 
      305, 308, 310, -1, 
      311, 312, 313, -1, 
      311, 314, 312, -1, 
      311, 313, 315, -1, 
      311, 316, 317, -1, 
      311, 315, 316, -1, 
      311, 317, 318, -1, 
      311, 318, 319, -1, 
      314, 319, 320, -1, 
      311, 319, 314, -1, 
      321, 322, 323, -1, 
      321, 324, 322, -1, 
      321, 323, 325, -1, 
      321, 326, 327, -1, 
      321, 327, 324, -1, 
      328, 329, 330, -1, 
      328, 331, 329, -1, 
      328, 330, 332, -1, 
      328, 333, 334, -1, 
      328, 334, 331, -1, 
      328, 332, 333, -1, 
      335, 336, 337, -1, 
      335, 338, 336, -1, 
      335, 337, 339, -1, 
      335, 339, 340, -1, 
      335, 340, 341, -1, 
      335, 341, 342, -1, 
      335, 342, 338, -1, 
      343, 344, 345, -1, 
      343, 345, 346, -1, 
      343, 347, 348, -1, 
      343, 346, 347, -1, 
      343, 348, 344, -1, 
      349, 350, 351, -1, 
      349, 352, 350, -1, 
      349, 351, 353, -1, 
      349, 354, 352, -1, 
      349, 353, 354, -1, 
      355, 356, 357, -1, 
      355, 358, 356, -1, 
      355, 357, 359, -1, 
      355, 359, 360, -1, 
      355, 360, 358, -1, 
      181, 183, 361, -1, 
      181, 361, 362, -1, 
      181, 363, 182, -1, 
      181, 362, 363, -1, 
      364, 365, 366, -1, 
      364, 366, 367, -1, 
      364, 368, 369, -1, 
      364, 367, 368, -1, 
      258, 370, 371, -1, 
      371, 370, 372, -1, 
      260, 370, 258, -1, 
      260, 263, 373, -1, 
      260, 373, 370, -1, 
      374, 375, 376, -1, 
      374, 377, 375, -1, 
      374, 213, 378, -1, 
      374, 216, 213, -1, 
      374, 376, 216, -1, 
      374, 378, 377, -1, 
      379, 380, 381, -1, 
      379, 382, 380, -1, 
      379, 381, 383, -1, 
      379, 383, 384, -1, 
      379, 384, 385, -1, 
      379, 385, 382, -1, 
      386, 387, 388, -1, 
      388, 387, 389, -1, 
      386, 390, 391, -1, 
      386, 392, 387, -1, 
      386, 391, 392, -1, 
      393, 394, 395, -1, 
      393, 395, 396, -1, 
      393, 397, 394, -1, 
      393, 396, 398, -1, 
      393, 398, 399, -1, 
      393, 399, 397, -1, 
      400, 401, 402, -1, 
      400, 402, 403, -1, 
      400, 404, 401, -1, 
      400, 403, 405, -1, 
      400, 405, 404, -1, 
      406, 407, 408, -1, 
      406, 409, 407, -1, 
      406, 408, 410, -1, 
      406, 411, 412, -1, 
      406, 410, 411, -1, 
      406, 412, 409, -1, 
      91, 413, 89, -1, 
      91, 414, 413, -1, 
      91, 92, 415, -1, 
      91, 415, 414, -1, 
      416, 417, 418, -1, 
      416, 419, 417, -1, 
      416, 420, 421, -1, 
      416, 421, 419, -1, 
      416, 418, 420, -1, 
      422, 423, 424, -1, 
      422, 424, 425, -1, 
      422, 426, 423, -1, 
      422, 427, 426, -1, 
      422, 425, 428, -1, 
      422, 429, 427, -1, 
      426, 427, 430, -1, 
      422, 428, 429, -1, 
      431, 432, 433, -1, 
      431, 433, 434, -1, 
      431, 435, 432, -1, 
      431, 434, 436, -1, 
      431, 436, 437, -1, 
      431, 437, 435, -1, 
      438, 439, 440, -1, 
      438, 440, 441, -1, 
      438, 442, 439, -1, 
      438, 441, 443, -1, 
      438, 443, 442, -1, 
      444, 445, 446, -1, 
      444, 446, 447, -1, 
      444, 448, 445, -1, 
      444, 449, 448, -1, 
      444, 450, 449, -1, 
      444, 451, 450, -1, 
      444, 447, 451, -1, 
      452, 453, 454, -1, 
      452, 455, 453, -1, 
      452, 454, 456, -1, 
      452, 456, 457, -1, 
      452, 457, 455, -1, 
      458, 459, 460, -1, 
      461, 462, 459, -1, 
      461, 459, 458, -1, 
      461, 458, 463, -1, 
      461, 464, 462, -1, 
      461, 463, 464, -1, 
      465, 466, 467, -1, 
      465, 468, 466, -1, 
      465, 467, 469, -1, 
      465, 470, 471, -1, 
      465, 472, 470, -1, 
      465, 469, 472, -1, 
      465, 471, 468, -1, 
      473, 474, 475, -1, 
      473, 476, 474, -1, 
      473, 475, 477, -1, 
      473, 477, 476, -1, 
      478, 479, 480, -1, 
      478, 357, 479, -1, 
      478, 480, 481, -1, 
      478, 481, 482, -1, 
      478, 482, 357, -1, 
      483, 484, 485, -1, 
      483, 486, 484, -1, 
      483, 485, 487, -1, 
      483, 488, 486, -1, 
      483, 487, 488, -1, 
      489, 490, 491, -1, 
      489, 492, 490, -1, 
      489, 491, 493, -1, 
      489, 494, 492, -1, 
      489, 493, 494, -1, 
      495, 496, 497, -1, 
      495, 497, 373, -1, 
      495, 498, 496, -1, 
      495, 499, 498, -1, 
      495, 373, 500, -1, 
      495, 500, 501, -1, 
      495, 501, 499, -1, 
      502, 503, 457, -1, 
      502, 504, 503, -1, 
      502, 457, 505, -1, 
      502, 505, 506, -1, 
      502, 507, 504, -1, 
      502, 508, 507, -1, 
      502, 506, 508, -1, 
      509, 510, 511, -1, 
      509, 512, 510, -1, 
      509, 511, 513, -1, 
      509, 513, 514, -1, 
      509, 514, 512, -1, 
      108, 515, 109, -1, 
      516, 517, 515, -1, 
      516, 515, 108, -1, 
      516, 518, 517, -1, 
      516, 108, 518, -1, 
      519, 520, 521, -1, 
      519, 521, 522, -1, 
      519, 523, 520, -1, 
      519, 524, 523, -1, 
      519, 522, 524, -1, 
      525, 526, 527, -1, 
      525, 527, 528, -1, 
      525, 529, 526, -1, 
      525, 530, 529, -1, 
      525, 528, 530, -1, 
      531, 532, 533, -1, 
      531, 533, 534, -1, 
      531, 535, 536, -1, 
      531, 534, 535, -1, 
      531, 537, 532, -1, 
      531, 536, 537, -1, 
      538, 539, 540, -1, 
      538, 541, 539, -1, 
      538, 540, 542, -1, 
      538, 542, 543, -1, 
      538, 543, 541, -1, 
      142, 544, 139, -1, 
      142, 141, 545, -1, 
      142, 545, 546, -1, 
      142, 546, 544, -1, 
      547, 494, 548, -1, 
      547, 549, 494, -1, 
      547, 548, 550, -1, 
      547, 551, 552, -1, 
      547, 552, 549, -1, 
      547, 553, 551, -1, 
      547, 554, 553, -1, 
      547, 550, 554, -1, 
      555, 556, 557, -1, 
      555, 557, 558, -1, 
      555, 272, 556, -1, 
      555, 558, 272, -1, 
      559, 560, 561, -1, 
      559, 561, 562, -1, 
      559, 563, 560, -1, 
      559, 562, 564, -1, 
      559, 564, 563, -1, 
      565, 566, 567, -1, 
      565, 568, 566, -1, 
      565, 567, 569, -1, 
      565, 569, 126, -1, 
      565, 570, 568, -1, 
      565, 126, 570, -1, 
      571, 572, 105, -1, 
      571, 105, 104, -1, 
      571, 573, 572, -1, 
      571, 574, 573, -1, 
      571, 575, 574, -1, 
      571, 104, 575, -1, 
      576, 577, 578, -1, 
      576, 578, 579, -1, 
      576, 580, 577, -1, 
      576, 579, 581, -1, 
      576, 581, 580, -1, 
      582, 583, 584, -1, 
      582, 158, 583, -1, 
      582, 584, 585, -1, 
      583, 158, 586, -1, 
      582, 159, 158, -1, 
      582, 587, 159, -1, 
      582, 585, 587, -1, 
      588, 589, 590, -1, 
      588, 591, 589, -1, 
      588, 590, 592, -1, 
      588, 593, 591, -1, 
      588, 594, 593, -1, 
      588, 592, 594, -1, 
      595, 596, 597, -1, 
      595, 598, 596, -1, 
      595, 597, 599, -1, 
      595, 599, 600, -1, 
      595, 600, 601, -1, 
      595, 601, 598, -1, 
      602, 603, 604, -1, 
      602, 28, 603, -1, 
      602, 604, 605, -1, 
      602, 26, 28, -1, 
      602, 606, 26, -1, 
      602, 605, 606, -1, 
      607, 608, 609, -1, 
      607, 610, 608, -1, 
      607, 609, 611, -1, 
      607, 612, 610, -1, 
      607, 613, 612, -1, 
      607, 611, 613, -1, 
      614, 615, 616, -1, 
      614, 617, 615, -1, 
      614, 618, 619, -1, 
      614, 619, 620, -1, 
      614, 616, 618, -1, 
      614, 620, 617, -1, 
      621, 622, 623, -1, 
      621, 623, 624, -1, 
      621, 625, 622, -1, 
      621, 624, 626, -1, 
      621, 626, 627, -1, 
      621, 627, 625, -1, 
      628, 629, 630, -1, 
      628, 178, 629, -1, 
      628, 631, 179, -1, 
      628, 179, 178, -1, 
      628, 630, 631, -1, 
      632, 633, 634, -1, 
      632, 635, 633, -1, 
      632, 634, 636, -1, 
      632, 636, 637, -1, 
      632, 638, 635, -1, 
      632, 637, 638, -1, 
      639, 69, 640, -1, 
      639, 641, 69, -1, 
      639, 640, 642, -1, 
      639, 643, 641, -1, 
      639, 642, 643, -1, 
      644, 645, 646, -1, 
      644, 647, 645, -1, 
      644, 646, 78, -1, 
      644, 648, 647, -1, 
      644, 649, 648, -1, 
      644, 650, 649, -1, 
      644, 78, 650, -1, 
      651, 652, 653, -1, 
      651, 653, 654, -1, 
      651, 655, 652, -1, 
      651, 656, 655, -1, 
      651, 657, 656, -1, 
      651, 522, 657, -1, 
      651, 654, 522, -1, 
      658, 659, 660, -1, 
      658, 660, 661, -1, 
      658, 472, 659, -1, 
      658, 661, 472, -1, 
      662, 663, 664, -1, 
      662, 664, 665, -1, 
      662, 666, 667, -1, 
      662, 665, 666, -1, 
      662, 667, 668, -1, 
      662, 669, 663, -1, 
      662, 668, 670, -1, 
      662, 670, 669, -1, 
      671, 672, 673, -1, 
      671, 673, 674, -1, 
      671, 675, 672, -1, 
      671, 676, 677, -1, 
      671, 677, 675, -1, 
      671, 674, 676, -1, 
      294, 292, 475, -1, 
      294, 475, 474, -1, 
      294, 474, 678, -1, 
      294, 678, 295, -1, 
      679, 680, 681, -1, 
      679, 240, 680, -1, 
      679, 681, 682, -1, 
      679, 682, 683, -1, 
      679, 683, 240, -1, 
      684, 333, 685, -1, 
      684, 686, 333, -1, 
      684, 685, 687, -1, 
      684, 687, 688, -1, 
      684, 688, 689, -1, 
      684, 690, 691, -1, 
      684, 691, 686, -1, 
      684, 689, 690, -1, 
      283, 282, 692, -1, 
      283, 692, 693, -1, 
      283, 693, 694, -1, 
      283, 694, 285, -1, 
      471, 695, 468, -1, 
      471, 696, 695, -1, 
      471, 470, 696, -1, 
      697, 698, 699, -1, 
      697, 699, 700, -1, 
      697, 701, 698, -1, 
      698, 701, 702, -1, 
      697, 700, 701, -1, 
      703, 704, 705, -1, 
      703, 706, 704, -1, 
      703, 705, 707, -1, 
      703, 707, 708, -1, 
      703, 708, 706, -1, 
      709, 710, 711, -1, 
      709, 712, 710, -1, 
      709, 711, 713, -1, 
      709, 713, 714, -1, 
      709, 715, 712, -1, 
      709, 714, 715, -1, 
      716, 717, 718, -1, 
      716, 718, 719, -1, 
      716, 720, 717, -1, 
      716, 719, 721, -1, 
      716, 722, 720, -1, 
      716, 721, 722, -1, 
      723, 724, 725, -1, 
      723, 545, 724, -1, 
      723, 725, 726, -1, 
      723, 726, 727, -1, 
      723, 727, 544, -1, 
      723, 546, 545, -1, 
      723, 544, 546, -1, 
      728, 591, 729, -1, 
      728, 729, 730, -1, 
      728, 731, 591, -1, 
      728, 730, 731, -1, 
      732, 368, 733, -1, 
      732, 369, 368, -1, 
      732, 733, 734, -1, 
      732, 735, 736, -1, 
      732, 736, 737, -1, 
      736, 735, 738, -1, 
      732, 737, 369, -1, 
      739, 740, 741, -1, 
      739, 741, 742, -1, 
      739, 743, 740, -1, 
      739, 742, 743, -1, 
      744, 745, 746, -1, 
      744, 747, 745, -1, 
      744, 746, 748, -1, 
      744, 749, 747, -1, 
      744, 750, 749, -1, 
      744, 748, 750, -1, 
      751, 752, 753, -1, 
      751, 753, 754, -1, 
      751, 755, 752, -1, 
      751, 756, 755, -1, 
      751, 757, 756, -1, 
      751, 758, 757, -1, 
      751, 754, 758, -1, 
      759, 760, 761, -1, 
      759, 761, 762, -1, 
      759, 763, 760, -1, 
      759, 762, 764, -1, 
      759, 764, 765, -1, 
      759, 765, 766, -1, 
      759, 766, 763, -1, 
      767, 768, 769, -1, 
      767, 769, 770, -1, 
      767, 771, 768, -1, 
      767, 772, 771, -1, 
      767, 773, 772, -1, 
      767, 774, 773, -1, 
      767, 770, 774, -1, 
      775, 776, 777, -1, 
      775, 778, 776, -1, 
      775, 777, 779, -1, 
      775, 780, 778, -1, 
      775, 781, 780, -1, 
      775, 782, 781, -1, 
      775, 779, 782, -1, 
      783, 784, 785, -1, 
      783, 786, 784, -1, 
      783, 785, 787, -1, 
      783, 788, 789, -1, 
      783, 789, 786, -1, 
      783, 787, 788, -1, 
      790, 791, 792, -1, 
      790, 793, 791, -1, 
      790, 792, 794, -1, 
      790, 794, 795, -1, 
      790, 796, 793, -1, 
      790, 795, 796, -1, 
      670, 668, 797, -1, 
      670, 798, 669, -1, 
      670, 797, 798, -1, 
      799, 800, 801, -1, 
      799, 801, 802, -1, 
      799, 803, 800, -1, 
      799, 804, 803, -1, 
      799, 805, 806, -1, 
      799, 806, 804, -1, 
      799, 802, 805, -1, 
      807, 808, 809, -1, 
      807, 809, 810, -1, 
      807, 811, 808, -1, 
      807, 810, 812, -1, 
      807, 812, 813, -1, 
      807, 814, 811, -1, 
      807, 813, 814, -1, 
      815, 816, 817, -1, 
      815, 817, 818, -1, 
      815, 819, 820, -1, 
      815, 818, 819, -1, 
      815, 820, 816, -1, 
      821, 822, 823, -1, 
      821, 823, 824, -1, 
      821, 825, 822, -1, 
      821, 826, 643, -1, 
      821, 643, 827, -1, 
      821, 824, 826, -1, 
      821, 827, 828, -1, 
      821, 828, 825, -1, 
      829, 830, 831, -1, 
      829, 832, 830, -1, 
      829, 831, 833, -1, 
      829, 833, 834, -1, 
      829, 835, 832, -1, 
      829, 836, 835, -1, 
      829, 834, 836, -1, 
      403, 402, 837, -1, 
      403, 837, 838, -1, 
      403, 838, 839, -1, 
      403, 839, 405, -1, 
      840, 508, 841, -1, 
      840, 507, 508, -1, 
      840, 841, 842, -1, 
      840, 843, 844, -1, 
      840, 842, 843, -1, 
      840, 844, 507, -1, 
      845, 556, 846, -1, 
      845, 557, 556, -1, 
      845, 846, 847, -1, 
      845, 847, 195, -1, 
      845, 195, 557, -1, 
      214, 848, 211, -1, 
      214, 215, 849, -1, 
      214, 849, 850, -1, 
      214, 850, 848, -1, 
      691, 690, 851, -1, 
      691, 851, 852, -1, 
      691, 852, 853, -1, 
      691, 853, 686, -1, 
      854, 855, 856, -1, 
      854, 857, 855, -1, 
      854, 856, 858, -1, 
      854, 858, 859, -1, 
      854, 859, 860, -1, 
      854, 860, 857, -1, 
      85, 87, 861, -1, 
      85, 861, 862, -1, 
      85, 838, 82, -1, 
      85, 862, 838, -1, 
      594, 592, 863, -1, 
      594, 863, 864, -1, 
      594, 864, 593, -1, 
      865, 781, 866, -1, 
      865, 867, 781, -1, 
      865, 866, 868, -1, 
      865, 869, 867, -1, 
      865, 868, 870, -1, 
      865, 870, 869, -1, 
      871, 735, 734, -1, 
      871, 872, 735, -1, 
      871, 734, 873, -1, 
      871, 874, 872, -1, 
      871, 875, 876, -1, 
      871, 876, 874, -1, 
      871, 873, 875, -1, 
      877, 620, 878, -1, 
      877, 878, 879, -1, 
      877, 880, 881, -1, 
      877, 879, 880, -1, 
      877, 881, 882, -1, 
      877, 882, 620, -1, 
      883, 884, 885, -1, 
      883, 886, 884, -1, 
      883, 885, 887, -1, 
      883, 887, 888, -1, 
      883, 888, 889, -1, 
      883, 889, 886, -1, 
      619, 878, 620, -1, 
      619, 618, 878, -1, 
      332, 890, 891, -1, 
      332, 891, 685, -1, 
      332, 330, 890, -1, 
      332, 685, 333, -1, 
      892, 893, 894, -1, 
      892, 894, 895, -1, 
      892, 896, 893, -1, 
      892, 895, 897, -1, 
      892, 897, 898, -1, 
      892, 899, 896, -1, 
      892, 898, 899, -1, 
      900, 901, 902, -1, 
      900, 902, 442, -1, 
      900, 903, 901, -1, 
      900, 443, 903, -1, 
      900, 442, 443, -1, 
      904, 905, 460, -1, 
      904, 460, 459, -1, 
      904, 906, 905, -1, 
      904, 907, 908, -1, 
      904, 908, 909, -1, 
      904, 459, 907, -1, 
      904, 910, 906, -1, 
      904, 909, 910, -1, 
      911, 912, 913, -1, 
      911, 914, 912, -1, 
      911, 913, 915, -1, 
      911, 915, 916, -1, 
      911, 917, 914, -1, 
      911, 916, 917, -1, 
      918, 919, 920, -1, 
      918, 920, 921, -1, 
      918, 922, 741, -1, 
      918, 921, 922, -1, 
      918, 741, 923, -1, 
      163, 162, 924, -1, 
      163, 924, 925, -1, 
      163, 926, 165, -1, 
      163, 925, 926, -1, 
      927, 928, 929, -1, 
      927, 930, 928, -1, 
      927, 929, 931, -1, 
      927, 932, 930, -1, 
      927, 931, 932, -1, 
      933, 934, 935, -1, 
      933, 935, 936, -1, 
      933, 780, 934, -1, 
      933, 936, 937, -1, 
      933, 937, 938, -1, 
      933, 778, 780, -1, 
      933, 938, 778, -1, 
      939, 940, 941, -1, 
      939, 941, 942, -1, 
      939, 943, 940, -1, 
      939, 944, 943, -1, 
      939, 942, 944, -1, 
      945, 946, 947, -1, 
      945, 948, 946, -1, 
      945, 947, 144, -1, 
      945, 144, 949, -1, 
      945, 949, 792, -1, 
      945, 792, 950, -1, 
      945, 950, 948, -1, 
      440, 951, 441, -1, 
      440, 952, 951, -1, 
      440, 953, 952, -1, 
      440, 439, 953, -1, 
      954, 955, 956, -1, 
      954, 957, 955, -1, 
      954, 956, 958, -1, 
      954, 958, 959, -1, 
      954, 959, 957, -1, 
      960, 961, 962, -1, 
      960, 293, 961, -1, 
      960, 962, 963, -1, 
      960, 963, 291, -1, 
      960, 291, 293, -1, 
      964, 965, 966, -1, 
      964, 967, 965, -1, 
      964, 966, 968, -1, 
      964, 969, 967, -1, 
      964, 968, 969, -1, 
      970, 971, 972, -1, 
      970, 973, 971, -1, 
      970, 972, 974, -1, 
      970, 975, 973, -1, 
      970, 974, 975, -1, 
      976, 977, 978, -1, 
      976, 979, 977, -1, 
      976, 978, 980, -1, 
      976, 980, 981, -1, 
      976, 981, 982, -1, 
      976, 982, 979, -1, 
      983, 984, 699, -1, 
      983, 699, 698, -1, 
      983, 359, 984, -1, 
      983, 698, 985, -1, 
      983, 985, 359, -1, 
      429, 986, 693, -1, 
      429, 428, 986, -1, 
      429, 693, 987, -1, 
      429, 987, 427, -1, 
      988, 989, 990, -1, 
      988, 990, 991, -1, 
      988, 992, 989, -1, 
      988, 993, 992, -1, 
      988, 991, 993, -1, 
      993, 991, 994, -1, 
      995, 996, 118, -1, 
      995, 997, 996, -1, 
      995, 118, 998, -1, 
      995, 998, 999, -1, 
      995, 999, 997, -1, 
      1000, 938, 1001, -1, 
      1000, 1001, 1002, -1, 
      1000, 776, 938, -1, 
      1000, 1002, 1003, -1, 
      1000, 1003, 776, -1, 
      805, 1004, 806, -1, 
      805, 1005, 1004, -1, 
      805, 802, 1005, -1, 
      385, 1006, 382, -1, 
      385, 1007, 1006, -1, 
      385, 1008, 1009, -1, 
      385, 1009, 1007, -1, 
      385, 384, 1008, -1, 
      773, 1010, 1011, -1, 
      773, 774, 1010, -1, 
      773, 1011, 772, -1, 
      1012, 1013, 1014, -1, 
      1012, 1015, 1013, -1, 
      1012, 1014, 1016, -1, 
      1012, 1016, 1017, -1, 
      1012, 1017, 1018, -1, 
      1012, 1018, 1015, -1, 
      1019, 1020, 1021, -1, 
      1019, 1021, 1022, -1, 
      1019, 1023, 1020, -1, 
      1019, 1022, 1024, -1, 
      1019, 1025, 1023, -1, 
      1019, 1024, 1025, -1, 
      1026, 1027, 1028, -1, 
      1026, 1029, 1027, -1, 
      1026, 1028, 1030, -1, 
      1026, 1031, 1029, -1, 
      1026, 1032, 1031, -1, 
      1026, 1030, 1032, -1, 
      1031, 1032, 1033, -1, 
      1034, 1035, 1036, -1, 
      1034, 1036, 1037, -1, 
      1034, 172, 1035, -1, 
      1034, 1037, 1038, -1, 
      1034, 1038, 1039, -1, 
      1038, 1037, 1040, -1, 
      1034, 1039, 172, -1, 
      755, 756, 1041, -1, 
      755, 1042, 752, -1, 
      755, 1041, 1042, -1, 
      1043, 1044, 1045, -1, 
      1043, 1046, 1044, -1, 
      1043, 1045, 1047, -1, 
      1043, 1047, 1046, -1, 
      1048, 1049, 1050, -1, 
      1048, 1050, 1051, -1, 
      1048, 1052, 1049, -1, 
      1048, 1053, 1052, -1, 
      1048, 1051, 1053, -1, 
      1054, 1010, 774, -1, 
      1054, 774, 770, -1, 
      1054, 1055, 1010, -1, 
      1054, 1056, 1055, -1, 
      1054, 770, 1056, -1, 
      1057, 1058, 1059, -1, 
      1057, 1060, 1058, -1, 
      1057, 1059, 1061, -1, 
      1057, 1062, 1060, -1, 
      1057, 1061, 1062, -1, 
      149, 1063, 146, -1, 
      149, 148, 1064, -1, 
      149, 1065, 1063, -1, 
      149, 1064, 1066, -1, 
      1067, 1068, 1069, -1, 
      1067, 1070, 1068, -1, 
      1067, 1071, 1070, -1, 
      1067, 1072, 1071, -1, 
      1067, 1069, 1073, -1, 
      1067, 1073, 1074, -1, 
      1067, 1074, 1072, -1, 
      368, 367, 1075, -1, 
      368, 1075, 733, -1, 
      365, 369, 1076, -1, 
      364, 369, 365, -1, 
      1036, 1077, 1037, -1, 
      1036, 1035, 1077, -1, 
      1078, 1079, 1080, -1, 
      1078, 1081, 1079, -1, 
      1078, 1080, 1082, -1, 
      1078, 1083, 1084, -1, 
      1078, 1084, 1081, -1, 
      1078, 1085, 1083, -1, 
      1078, 1082, 1085, -1, 
      949, 1086, 951, -1, 
      949, 1063, 1086, -1, 
      949, 951, 792, -1, 
      949, 146, 1063, -1, 
      949, 144, 146, -1, 
      1087, 687, 1088, -1, 
      1087, 1088, 1089, -1, 
      1087, 688, 687, -1, 
      1087, 1089, 1090, -1, 
      1087, 1090, 1091, -1, 
      1087, 1092, 688, -1, 
      1087, 1091, 1092, -1, 
      1093, 1058, 1060, -1, 
      1093, 1094, 1058, -1, 
      1093, 1060, 1095, -1, 
      1093, 875, 931, -1, 
      1093, 1095, 875, -1, 
      1093, 931, 1094, -1, 
      1096, 1097, 1098, -1, 
      1096, 517, 1097, -1, 
      1096, 1098, 1099, -1, 
      1096, 1099, 1100, -1, 
      1096, 1100, 517, -1, 
      1101, 1102, 1103, -1, 
      1101, 1104, 1102, -1, 
      1101, 1103, 1105, -1, 
      1101, 1106, 1107, -1, 
      1101, 1107, 1104, -1, 
      1101, 1105, 1106, -1, 
      1035, 172, 1108, -1, 
      1035, 1109, 1077, -1, 
      1035, 1110, 1109, -1, 
      1035, 1108, 1110, -1, 
      1111, 1112, 1113, -1, 
      1111, 1047, 1112, -1, 
      1111, 1113, 1114, -1, 
      1111, 1115, 1116, -1, 
      1111, 1114, 1115, -1, 
      1111, 1116, 1047, -1, 
      1117, 1118, 834, -1, 
      1117, 661, 1118, -1, 
      1117, 834, 1119, -1, 
      1117, 1119, 661, -1, 
      1039, 1038, 1120, -1, 
      1039, 1120, 170, -1, 
      1039, 173, 172, -1, 
      1039, 170, 173, -1, 
      38, 1121, 35, -1, 
      38, 1122, 1121, -1, 
      38, 39, 1122, -1, 
      1123, 1124, 1125, -1, 
      1123, 1125, 1126, -1, 
      1123, 1127, 1124, -1, 
      1123, 1128, 1127, -1, 
      1123, 1126, 1128, -1, 
      625, 627, 1129, -1, 
      625, 1130, 622, -1, 
      625, 1129, 1130, -1, 
      1131, 1132, 1133, -1, 
      1131, 832, 1132, -1, 
      1131, 1133, 832, -1, 
      1134, 1135, 1110, -1, 
      1134, 1110, 1108, -1, 
      1134, 1136, 1137, -1, 
      1134, 1108, 1136, -1, 
      1134, 1137, 1138, -1, 
      1134, 1138, 1135, -1, 
      1139, 1140, 1141, -1, 
      1139, 1141, 1142, -1, 
      1139, 80, 1140, -1, 
      1139, 77, 80, -1, 
      1139, 205, 77, -1, 
      1139, 1142, 205, -1, 
      1143, 233, 1144, -1, 
      1143, 1145, 233, -1, 
      1143, 1144, 1146, -1, 
      1143, 1146, 605, -1, 
      1143, 605, 1145, -1, 
      1147, 225, 224, -1, 
      1147, 224, 226, -1, 
      1147, 189, 225, -1, 
      1147, 1148, 1149, -1, 
      1147, 226, 1148, -1, 
      1147, 1149, 189, -1, 
      1150, 725, 724, -1, 
      1150, 1151, 725, -1, 
      1150, 724, 1152, -1, 
      1150, 1152, 1153, -1, 
      1150, 1154, 1151, -1, 
      1150, 1155, 1154, -1, 
      1150, 1153, 1155, -1, 
      1156, 1157, 1158, -1, 
      1156, 1148, 1157, -1, 
      1156, 1158, 1159, -1, 
      1156, 1159, 1160, -1, 
      1156, 1161, 1148, -1, 
      1156, 1162, 1161, -1, 
      1156, 1160, 1162, -1, 
      554, 550, 1163, -1, 
      554, 1163, 1164, -1, 
      554, 1164, 553, -1, 
      1165, 1166, 1167, -1, 
      1165, 1167, 1168, -1, 
      1165, 1169, 1170, -1, 
      1165, 1168, 1169, -1, 
      1165, 1170, 1166, -1, 
      252, 250, 1171, -1, 
      252, 1171, 256, -1, 
      248, 256, 255, -1, 
      1172, 1173, 1174, -1, 
      1172, 1174, 1175, -1, 
      1172, 1176, 1173, -1, 
      1172, 1177, 920, -1, 
      1172, 920, 1178, -1, 
      1172, 1175, 1177, -1, 
      1172, 1178, 1176, -1, 
      1179, 529, 1180, -1, 
      1179, 1180, 1181, -1, 
      1179, 1182, 529, -1, 
      1179, 1183, 1182, -1, 
      1179, 1181, 1183, -1, 
      46, 396, 43, -1, 
      46, 398, 396, -1, 
      46, 399, 398, -1, 
      46, 45, 399, -1, 
      1137, 1136, 1184, -1, 
      1137, 609, 1138, -1, 
      1137, 1184, 609, -1, 
      1011, 1185, 1186, -1, 
      1011, 1010, 1185, -1, 
      1011, 1186, 772, -1, 
      1187, 1188, 22, -1, 
      1187, 1189, 1188, -1, 
      1187, 22, 1190, -1, 
      1187, 1190, 1191, -1, 
      1187, 1191, 1192, -1, 
      1187, 1193, 1189, -1, 
      1187, 1192, 1193, -1, 
      71, 72, 1194, -1, 
      71, 1194, 1195, -1, 
      71, 1196, 70, -1, 
      71, 1195, 1196, -1, 
      1197, 1198, 616, -1, 
      1197, 1199, 1198, -1, 
      1197, 616, 1200, -1, 
      1197, 1200, 1201, -1, 
      1197, 1201, 1199, -1, 
      1202, 1203, 1204, -1, 
      1205, 1204, 1206, -1, 
      1202, 1207, 1203, -1, 
      1202, 1208, 1207, -1, 
      1202, 1209, 1208, -1, 
      1202, 1205, 1209, -1, 
      1202, 1204, 1205, -1, 
      1210, 885, 1211, -1, 
      1210, 1211, 1061, -1, 
      1210, 1212, 885, -1, 
      1210, 1213, 1214, -1, 
      1210, 1061, 1059, -1, 
      1210, 1059, 1213, -1, 
      1215, 1216, 1217, -1, 
      1215, 1217, 341, -1, 
      1215, 1218, 1219, -1, 
      1215, 340, 1218, -1, 
      1215, 1220, 1221, -1, 
      1215, 1219, 1220, -1, 
      1215, 1221, 1216, -1, 
      1215, 341, 340, -1, 
      1222, 1223, 244, -1, 
      1222, 232, 1223, -1, 
      1222, 244, 247, -1, 
      1222, 1224, 232, -1, 
      1222, 247, 1224, -1, 
      1225, 1226, 536, -1, 
      1225, 1227, 1226, -1, 
      1225, 536, 1228, -1, 
      1225, 1229, 1230, -1, 
      1225, 1230, 1227, -1, 
      1225, 1231, 1229, -1, 
      1225, 534, 1231, -1, 
      1225, 1228, 534, -1, 
      714, 1232, 1233, -1, 
      714, 713, 1232, -1, 
      714, 1233, 1109, -1, 
      714, 1109, 715, -1, 
      172, 174, 1108, -1, 
      1234, 1235, 1236, -1, 
      1234, 1236, 1237, -1, 
      1234, 1238, 1235, -1, 
      1234, 1237, 1239, -1, 
      1234, 1239, 1240, -1, 
      1234, 1241, 1238, -1, 
      1234, 1242, 1241, -1, 
      1234, 1240, 1242, -1, 
      1243, 1244, 1245, -1, 
      1243, 1245, 1246, -1, 
      357, 356, 479, -1, 
      357, 482, 359, -1, 
      1247, 1248, 601, -1, 
      1247, 978, 1248, -1, 
      1247, 601, 1249, -1, 
      1247, 1250, 1251, -1, 
      1247, 1249, 1250, -1, 
      1247, 1251, 1252, -1, 
      1247, 1252, 978, -1, 
      1253, 1254, 68, -1, 
      1253, 1255, 1254, -1, 
      1253, 1256, 1257, -1, 
      1253, 1257, 1255, -1, 
      1253, 68, 1238, -1, 
      1253, 1258, 1256, -1, 
      1253, 1259, 1258, -1, 
      1253, 1238, 1259, -1, 
      1260, 337, 1261, -1, 
      1260, 339, 337, -1, 
      1260, 1261, 1262, -1, 
      1260, 1262, 1263, -1, 
      1260, 1263, 1015, -1, 
      1260, 1264, 339, -1, 
      1260, 1015, 1264, -1, 
      1265, 1266, 1267, -1, 
      1265, 1268, 1266, -1, 
      1265, 1267, 676, -1, 
      1265, 1269, 1268, -1, 
      1265, 1270, 1269, -1, 
      1265, 676, 674, -1, 
      1265, 674, 1270, -1, 
      1251, 1271, 1272, -1, 
      1251, 1272, 1273, -1, 
      1251, 1250, 1271, -1, 
      1251, 1274, 1252, -1, 
      1251, 1275, 1274, -1, 
      1251, 1273, 1275, -1, 
      688, 1092, 689, -1, 
      1276, 1277, 1278, -1, 
      1276, 1279, 1277, -1, 
      1276, 1278, 1280, -1, 
      1276, 1280, 1281, -1, 
      1276, 1281, 1279, -1, 
      1282, 1283, 746, -1, 
      1282, 998, 1283, -1, 
      1282, 138, 1284, -1, 
      1282, 1285, 138, -1, 
      1282, 746, 1285, -1, 
      1282, 1284, 998, -1, 
      1286, 1287, 1288, -1, 
      1286, 1289, 1287, -1, 
      1286, 1288, 1279, -1, 
      1286, 1279, 1290, -1, 
      1286, 1290, 1291, -1, 
      1286, 1291, 1289, -1, 
      1292, 1293, 1294, -1, 
      1292, 1295, 1293, -1, 
      1292, 1294, 1296, -1, 
      1292, 1297, 1295, -1, 
      1292, 1298, 1297, -1, 
      1292, 1296, 1298, -1, 
      117, 998, 118, -1, 
      117, 750, 748, -1, 
      117, 115, 750, -1, 
      117, 1283, 998, -1, 
      1299, 156, 155, -1, 
      1299, 155, 675, -1, 
      1299, 1300, 156, -1, 
      1299, 675, 677, -1, 
      1299, 677, 1301, -1, 
      1299, 1302, 1300, -1, 
      1299, 480, 1302, -1, 
      1299, 1301, 480, -1, 
      480, 1301, 481, -1, 
      1303, 1304, 1305, -1, 
      1303, 1305, 1306, -1, 
      1303, 1307, 1308, -1, 
      1303, 1308, 1304, -1, 
      1303, 1309, 1307, -1, 
      1303, 1306, 1309, -1, 
      1310, 1311, 1230, -1, 
      1310, 1230, 1312, -1, 
      1310, 1313, 1311, -1, 
      1310, 1312, 1313, -1, 
      1314, 1032, 1030, -1, 
      1314, 1030, 1315, -1, 
      1314, 1316, 1032, -1, 
      1314, 1317, 1316, -1, 
      1314, 1315, 1318, -1, 
      1314, 1318, 1317, -1, 
      958, 1319, 129, -1, 
      958, 956, 1319, -1, 
      958, 129, 135, -1, 
      958, 1320, 959, -1, 
      958, 135, 1320, -1, 
      1321, 1322, 1323, -1, 
      1321, 1324, 1322, -1, 
      1321, 1323, 1325, -1, 
      1321, 1326, 1324, -1, 
      1321, 1327, 1326, -1, 
      1321, 1325, 1327, -1, 
      1328, 1329, 1330, -1, 
      1328, 1331, 1329, -1, 
      1328, 1330, 1332, -1, 
      1328, 1333, 1334, -1, 
      1328, 1334, 1331, -1, 
      1328, 1332, 1333, -1, 
      656, 1231, 655, -1, 
      656, 657, 521, -1, 
      656, 521, 1312, -1, 
      656, 1312, 1335, -1, 
      656, 1335, 1231, -1, 
      95, 126, 1336, -1, 
      95, 1336, 96, -1, 
      1337, 51, 1338, -1, 
      1337, 1338, 1339, -1, 
      1337, 1340, 51, -1, 
      1337, 1339, 1341, -1, 
      1337, 1342, 1340, -1, 
      1337, 1341, 1342, -1, 
      115, 114, 1343, -1, 
      115, 1343, 1344, -1, 
      115, 1345, 750, -1, 
      115, 1344, 1345, -1, 
      1289, 1291, 1346, -1, 
      1289, 1346, 1347, -1, 
      1289, 1348, 1287, -1, 
      1289, 1347, 1348, -1, 
      1349, 1350, 430, -1, 
      1349, 1351, 1350, -1, 
      1349, 430, 427, -1, 
      1349, 427, 987, -1, 
      1349, 1239, 1351, -1, 
      1349, 987, 1239, -1, 
      1352, 1353, 1354, -1, 
      1352, 1355, 1353, -1, 
      1352, 1354, 1356, -1, 
      1352, 1356, 1357, -1, 
      1352, 1357, 1355, -1, 
      485, 1358, 1359, -1, 
      485, 1360, 1358, -1, 
      485, 1359, 487, -1, 
      485, 484, 1360, -1, 
      276, 278, 1361, -1, 
      276, 1362, 1363, -1, 
      276, 1361, 1362, -1, 
      276, 1363, 274, -1, 
      1364, 1365, 1366, -1, 
      1364, 1367, 1365, -1, 
      1364, 1366, 1368, -1, 
      1364, 1368, 1369, -1, 
      1364, 1369, 1370, -1, 
      1364, 1370, 1367, -1, 
      1371, 623, 1372, -1, 
      1371, 1373, 623, -1, 
      1371, 1372, 1374, -1, 
      1371, 1375, 1376, -1, 
      1371, 1376, 1373, -1, 
      1371, 1374, 1375, -1, 
      1377, 434, 1378, -1, 
      1377, 1379, 434, -1, 
      1377, 1378, 1380, -1, 
      1377, 1380, 1381, -1, 
      1377, 1382, 1383, -1, 
      1377, 1381, 1382, -1, 
      1377, 1383, 1379, -1, 
      493, 491, 1384, -1, 
      493, 1385, 494, -1, 
      493, 1384, 1385, -1, 
      1386, 269, 268, -1, 
      1386, 268, 566, -1, 
      1386, 1387, 1388, -1, 
      1386, 566, 1387, -1, 
      1386, 1388, 1389, -1, 
      1386, 1389, 269, -1, 
      1390, 1391, 1392, -1, 
      1390, 1392, 1393, -1, 
      1390, 1394, 1391, -1, 
      1390, 1393, 1395, -1, 
      1390, 1396, 1394, -1, 
      1390, 1397, 1396, -1, 
      1390, 1395, 1397, -1, 
      1091, 1398, 1092, -1, 
      1091, 1399, 1398, -1, 
      1091, 1090, 1399, -1, 
      1115, 1114, 1400, -1, 
      1115, 1400, 1116, -1, 
      1401, 1402, 1403, -1, 
      1401, 646, 1402, -1, 
      1401, 1403, 1140, -1, 
      1401, 1140, 80, -1, 
      1401, 80, 79, -1, 
      1401, 79, 646, -1, 
      1404, 463, 458, -1, 
      1404, 236, 463, -1, 
      1404, 458, 460, -1, 
      1404, 1405, 236, -1, 
      442, 902, 1406, -1, 
      442, 1407, 1408, -1, 
      442, 1408, 439, -1, 
      442, 1406, 1407, -1, 
      1409, 1410, 1411, -1, 
      1409, 1411, 1412, -1, 
      1409, 1413, 1410, -1, 
      1409, 1412, 1414, -1, 
      1409, 1415, 1413, -1, 
      1409, 1416, 1415, -1, 
      1409, 1414, 1416, -1, 
      1417, 966, 1418, -1, 
      1417, 1418, 1419, -1, 
      1417, 968, 966, -1, 
      1417, 1419, 1420, -1, 
      1417, 1420, 968, -1, 
      1071, 1421, 1070, -1, 
      1071, 1072, 1421, -1, 
      1422, 1423, 1133, -1, 
      1422, 1424, 1423, -1, 
      1422, 1133, 1425, -1, 
      1422, 1425, 1426, -1, 
      1422, 1426, 1424, -1, 
      1427, 1428, 1429, -1, 
      1427, 1430, 1428, -1, 
      1427, 1429, 1431, -1, 
      1427, 1431, 1432, -1, 
      1427, 1432, 1430, -1, 
      1106, 1105, 1433, -1, 
      1106, 1433, 997, -1, 
      1106, 997, 1107, -1, 
      107, 1434, 108, -1, 
      107, 1435, 1434, -1, 
      107, 110, 1436, -1, 
      107, 1436, 1435, -1, 
      325, 1437, 1438, -1, 
      325, 326, 321, -1, 
      325, 828, 1437, -1, 
      325, 1439, 828, -1, 
      325, 323, 1439, -1, 
      780, 867, 1440, -1, 
      780, 1440, 934, -1, 
      780, 781, 867, -1, 
      1441, 1442, 1443, -1, 
      1441, 1443, 1444, -1, 
      1441, 1445, 1446, -1, 
      1441, 1446, 1442, -1, 
      1441, 1447, 1445, -1, 
      1441, 1444, 1447, -1, 
      1448, 1449, 1450, -1, 
      1448, 1450, 1451, -1, 
      1448, 1354, 1449, -1, 
      1448, 1451, 1452, -1, 
      1448, 1452, 1453, -1, 
      1448, 1454, 1354, -1, 
      1448, 1453, 1454, -1, 
      1455, 1456, 868, -1, 
      1455, 1457, 1456, -1, 
      782, 868, 866, -1, 
      1455, 868, 782, -1, 
      1455, 782, 1458, -1, 
      1455, 1458, 1457, -1, 
      1459, 1460, 1461, -1, 
      1459, 454, 1460, -1, 
      1459, 1461, 1462, -1, 
      1459, 1462, 1463, -1, 
      1459, 1463, 454, -1, 
      585, 584, 1464, -1, 
      585, 1464, 1465, -1, 
      585, 1465, 587, -1, 
      1466, 1467, 1214, -1, 
      1466, 1214, 1213, -1, 
      1466, 1468, 1467, -1, 
      1466, 1469, 1470, -1, 
      1466, 1470, 1471, -1, 
      1466, 1213, 1469, -1, 
      1466, 1471, 1468, -1, 
      1472, 1473, 1474, -1, 
      1472, 1475, 1473, -1, 
      1472, 1474, 1476, -1, 
      1475, 1476, 1477, -1, 
      1472, 1476, 1475, -1, 
      1478, 1479, 1480, -1, 
      1478, 1343, 1479, -1, 
      1478, 1480, 1481, -1, 
      1478, 1482, 1344, -1, 
      1478, 1344, 1343, -1, 
      1478, 1481, 1482, -1, 
      1482, 1481, 1483, -1, 
      1484, 1485, 250, -1, 
      1484, 249, 1486, -1, 
      1484, 1487, 722, -1, 
      1484, 1486, 1488, -1, 
      1484, 1488, 1489, -1, 
      1484, 1489, 1490, -1, 
      1484, 1490, 1487, -1, 
      1196, 1236, 1235, -1, 
      1196, 1237, 1236, -1, 
      1196, 1235, 70, -1, 
      1196, 1195, 1237, -1, 
      1491, 1492, 1493, -1, 
      1491, 1494, 1492, -1, 
      1491, 1493, 1495, -1, 
      1491, 1496, 1497, -1, 
      1491, 1497, 1494, -1, 
      1491, 1495, 1496, -1, 
      1498, 1499, 1500, -1, 
      1498, 1500, 1284, -1, 
      1498, 1501, 1502, -1, 
      1498, 1284, 1501, -1, 
      1498, 1502, 1499, -1, 
      417, 1503, 338, -1, 
      417, 419, 1503, -1, 
      417, 338, 418, -1, 
      1504, 1505, 1506, -1, 
      1504, 1507, 1505, -1, 
      1504, 1506, 1508, -1, 
      1504, 1508, 586, -1, 
      1504, 586, 1509, -1, 
      1504, 1509, 1507, -1, 
      1510, 1511, 1512, -1, 
      1510, 1512, 1513, -1, 
      1510, 1514, 1511, -1, 
      1510, 1513, 1515, -1, 
      1510, 1515, 1516, -1, 
      1510, 1516, 1514, -1, 
      1348, 1517, 1287, -1, 
      1348, 1518, 1517, -1, 
      1348, 1347, 1518, -1, 
      35, 1519, 307, -1, 
      35, 1121, 1519, -1, 
      35, 307, 1520, -1, 
      35, 1520, 33, -1, 
      1521, 1522, 1505, -1, 
      1521, 1164, 1522, -1, 
      1521, 1505, 1507, -1, 
      1521, 1523, 1164, -1, 
      1521, 1507, 1523, -1, 
      1524, 1525, 1336, -1, 
      1524, 1336, 126, -1, 
      1524, 126, 1526, -1, 
      1524, 1526, 1527, -1, 
      1524, 1527, 1525, -1, 
      985, 360, 359, -1, 
      985, 1528, 360, -1, 
      985, 698, 1529, -1, 
      985, 1529, 1528, -1, 
      1506, 1505, 1530, -1, 
      1506, 1530, 1531, -1, 
      1506, 1532, 1533, -1, 
      1506, 1533, 1508, -1, 
      1506, 1531, 1532, -1, 
      1534, 1535, 1536, -1, 
      1534, 647, 1535, -1, 
      1534, 1537, 645, -1, 
      1534, 645, 647, -1, 
      1534, 1536, 1538, -1, 
      1534, 1539, 1537, -1, 
      1534, 1538, 1539, -1, 
      1540, 1541, 1542, -1, 
      1540, 1543, 1541, -1, 
      1540, 1542, 1544, -1, 
      1540, 1544, 1545, -1, 
      1540, 1545, 1546, -1, 
      1540, 1546, 1543, -1, 
      965, 1547, 1418, -1, 
      965, 1548, 1547, -1, 
      965, 1418, 966, -1, 
      965, 967, 1548, -1, 
      1482, 1345, 1344, -1, 
      1482, 1549, 1345, -1, 
      1482, 1550, 1549, -1, 
      1482, 1551, 1550, -1, 
      1482, 1483, 1551, -1, 
      1552, 1553, 1554, -1, 
      1552, 1555, 1553, -1, 
      1552, 1554, 1556, -1, 
      1552, 1557, 1555, -1, 
      1552, 1556, 1557, -1, 
      1558, 1559, 1560, -1, 
      1558, 1560, 1561, -1, 
      1558, 1562, 1559, -1, 
      1558, 1563, 1562, -1, 
      1558, 1561, 1563, -1, 
      1564, 1056, 770, -1, 
      1564, 1565, 1056, -1, 
      1564, 770, 1566, -1, 
      1564, 1566, 1567, -1, 
      1568, 1567, 1569, -1, 
      1564, 1567, 1565, -1, 
      1565, 1567, 1568, -1, 
      1570, 1571, 1572, -1, 
      1570, 120, 1571, -1, 
      1570, 1572, 1573, -1, 
      1570, 121, 120, -1, 
      1570, 1573, 121, -1, 
      1574, 1311, 1313, -1, 
      1574, 1201, 1311, -1, 
      1574, 1313, 1575, -1, 
      1574, 1575, 1576, -1, 
      1574, 1576, 1201, -1, 
      1577, 1578, 1579, -1, 
      1577, 1580, 1578, -1, 
      1577, 1579, 1581, -1, 
      1577, 1581, 1582, -1, 
      1577, 1582, 1580, -1, 
      1583, 1584, 1585, -1, 
      1583, 1586, 1584, -1, 
      1583, 1585, 1116, -1, 
      1583, 1400, 1586, -1, 
      1583, 1116, 1400, -1, 
      1488, 1486, 1587, -1, 
      1488, 1587, 1588, -1, 
      1488, 1588, 1489, -1, 
      1589, 1590, 329, -1, 
      1589, 329, 1591, -1, 
      1589, 1592, 1590, -1, 
      1589, 1572, 1593, -1, 
      1589, 1593, 1592, -1, 
      1589, 1591, 1572, -1, 
      673, 672, 1445, -1, 
      673, 1445, 1594, -1, 
      673, 1595, 674, -1, 
      673, 1594, 1595, -1, 
      1596, 1597, 1598, -1, 
      1596, 530, 1597, -1, 
      1596, 1598, 1599, -1, 
      1596, 1599, 1600, -1, 
      1596, 1600, 1180, -1, 
      1596, 1180, 529, -1, 
      1596, 529, 530, -1, 
      1601, 1420, 1419, -1, 
      1601, 1419, 1602, -1, 
      1601, 12, 1420, -1, 
      1601, 13, 12, -1, 
      1601, 1603, 13, -1, 
      1601, 1602, 1604, -1, 
      1601, 1604, 1603, -1, 
      1362, 1361, 1605, -1, 
      1362, 1606, 1363, -1, 
      1362, 1605, 1606, -1, 
      1353, 1449, 1354, -1, 
      1353, 1607, 1449, -1, 
      1353, 1355, 1607, -1, 
      1153, 1152, 1608, -1, 
      1153, 1608, 484, -1, 
      1153, 1609, 1155, -1, 
      1153, 486, 1609, -1, 
      1153, 484, 486, -1, 
      520, 1610, 521, -1, 
      520, 523, 1611, -1, 
      520, 1611, 1610, -1, 
      1612, 1613, 1614, -1, 
      1612, 1614, 1615, -1, 
      1612, 1616, 1613, -1, 
      1612, 1615, 1617, -1, 
      1612, 1618, 1616, -1, 
      1612, 1619, 1618, -1, 
      1612, 1620, 1619, -1, 
      1612, 1617, 1620, -1, 
      1621, 1622, 1623, -1, 
      1621, 1623, 1624, -1, 
      1621, 1625, 1622, -1, 
      1621, 1626, 1627, -1, 
      1621, 1627, 1625, -1, 
      1621, 1624, 1626, -1, 
      1628, 1629, 1630, -1, 
      1628, 1630, 1631, -1, 
      1628, 1632, 1629, -1, 
      1628, 1631, 1632, -1, 
      90, 1633, 1634, -1, 
      90, 1634, 1635, -1, 
      90, 89, 1633, -1, 
      90, 1635, 56, -1, 
      1636, 1395, 1393, -1, 
      1637, 1638, 1395, -1, 
      1637, 1395, 1636, -1, 
      1637, 1636, 1639, -1, 
      1637, 1640, 1638, -1, 
      1637, 944, 1640, -1, 
      1637, 1639, 944, -1, 
      1641, 1642, 1317, -1, 
      1641, 1643, 1642, -1, 
      1641, 1317, 1318, -1, 
      1641, 1315, 1028, -1, 
      1641, 1028, 376, -1, 
      1641, 1318, 1315, -1, 
      1641, 376, 1643, -1, 
      207, 1644, 1645, -1, 
      207, 1645, 208, -1, 
      207, 1646, 1644, -1, 
      207, 1170, 1646, -1, 
      207, 208, 204, -1, 
      207, 206, 1170, -1, 
      947, 946, 1647, -1, 
      947, 1647, 145, -1, 
      947, 145, 144, -1, 
      366, 1648, 367, -1, 
      366, 1649, 1648, -1, 
      366, 365, 1649, -1, 
      1650, 1651, 1652, -1, 
      1650, 1653, 1651, -1, 
      1650, 1652, 148, -1, 
      1650, 147, 1654, -1, 
      1650, 1654, 1653, -1, 
      1654, 147, 1559, -1, 
      1650, 148, 147, -1, 
      288, 1256, 289, -1, 
      288, 287, 1655, -1, 
      288, 1655, 1656, -1, 
      288, 1656, 1256, -1, 
      1329, 1657, 1330, -1, 
      1329, 1658, 1657, -1, 
      1329, 1331, 1658, -1, 
      791, 1632, 1631, -1, 
      791, 1659, 1632, -1, 
      791, 1631, 792, -1, 
      791, 793, 1659, -1, 
      414, 415, 1126, -1, 
      414, 1126, 1660, -1, 
      414, 1660, 413, -1, 
      737, 1661, 369, -1, 
      737, 1662, 1661, -1, 
      737, 736, 1662, -1, 
      848, 850, 1663, -1, 
      848, 1663, 103, -1, 
      848, 1664, 211, -1, 
      848, 101, 1664, -1, 
      848, 103, 101, -1, 
      1665, 1666, 1667, -1, 
      1665, 1668, 1666, -1, 
      1665, 1667, 1669, -1, 
      1665, 1438, 1668, -1, 
      1665, 1669, 1670, -1, 
      1665, 1670, 1438, -1, 
      56, 1671, 54, -1, 
      56, 1635, 1671, -1, 
      734, 735, 732, -1, 
      734, 733, 1672, -1, 
      734, 1673, 873, -1, 
      734, 1672, 1673, -1, 
      539, 1674, 1675, -1, 
      539, 1675, 1676, -1, 
      539, 541, 1674, -1, 
      539, 1676, 540, -1, 
      615, 61, 1677, -1, 
      615, 1677, 1678, -1, 
      615, 1678, 616, -1, 
      615, 617, 61, -1, 
      1679, 447, 1680, -1, 
      1679, 1680, 1161, -1, 
      1679, 451, 447, -1, 
      1679, 1681, 451, -1, 
      1679, 1161, 1681, -1, 
      1682, 1683, 1684, -1, 
      1682, 1684, 1685, -1, 
      1682, 196, 1474, -1, 
      1682, 1685, 196, -1, 
      1682, 1686, 1687, -1, 
      1682, 1687, 1683, -1, 
      1682, 1474, 1686, -1, 
      1102, 1688, 1103, -1, 
      1102, 1689, 1690, -1, 
      1102, 1690, 1688, -1, 
      1102, 1104, 1689, -1, 
      1691, 331, 334, -1, 
      1691, 1573, 331, -1, 
      1691, 334, 1692, -1, 
      1691, 1692, 1066, -1, 
      1691, 1693, 1573, -1, 
      1691, 1066, 1693, -1, 
      1694, 1695, 1696, -1, 
      1694, 1697, 1695, -1, 
      1694, 1696, 1698, -1, 
      1694, 1699, 1697, -1, 
      1694, 1700, 1699, -1, 
      1694, 1698, 1700, -1, 
      1701, 1702, 1703, -1, 
      1701, 1704, 1702, -1, 
      1701, 1703, 1705, -1, 
      1701, 1615, 1706, -1, 
      1701, 1706, 1707, -1, 
      1701, 1705, 1615, -1, 
      1701, 1707, 1704, -1, 
      1708, 1709, 1710, -1, 
      1708, 1711, 1709, -1, 
      1708, 1710, 1712, -1, 
      1708, 1713, 1711, -1, 
      1708, 1714, 1713, -1, 
      1708, 1712, 1714, -1, 
      1715, 1716, 1717, -1, 
      1715, 1717, 1718, -1, 
      1715, 1551, 1716, -1, 
      1715, 408, 1551, -1, 
      1715, 1718, 408, -1, 
      1719, 1720, 1721, -1, 
      1719, 1722, 1720, -1, 
      1719, 1721, 1588, -1, 
      1719, 1723, 1724, -1, 
      1719, 1724, 1722, -1, 
      1719, 1588, 1723, -1, 
      553, 1725, 551, -1, 
      553, 1164, 1725, -1, 
      1726, 1727, 1728, -1, 
      1726, 1729, 1727, -1, 
      1726, 1728, 1730, -1, 
      1726, 1731, 1732, -1, 
      1726, 1732, 1729, -1, 
      1726, 1730, 1731, -1, 
      1733, 1734, 808, -1, 
      1733, 1735, 1734, -1, 
      1733, 808, 811, -1, 
      1733, 811, 1735, -1, 
      1736, 730, 1737, -1, 
      1736, 1738, 730, -1, 
      1736, 1737, 1739, -1, 
      1736, 1739, 1571, -1, 
      1736, 1740, 1738, -1, 
      1736, 120, 1740, -1, 
      1736, 1571, 120, -1, 
      1741, 1646, 1170, -1, 
      1741, 1170, 1169, -1, 
      1741, 1742, 1743, -1, 
      1741, 1169, 1742, -1, 
      1741, 1743, 1646, -1, 
      899, 1744, 896, -1, 
      899, 1745, 1744, -1, 
      899, 898, 1745, -1, 
      1746, 1747, 1748, -1, 
      1746, 1748, 1749, -1, 
      1746, 1750, 1747, -1, 
      1746, 1749, 1751, -1, 
      1746, 1752, 1753, -1, 
      1746, 1753, 1750, -1, 
      1746, 1751, 1752, -1, 
      434, 433, 1378, -1, 
      434, 1379, 436, -1, 
      1754, 1710, 1709, -1, 
      1754, 27, 1710, -1, 
      1754, 1709, 1711, -1, 
      1754, 1755, 1756, -1, 
      1754, 1711, 1755, -1, 
      1754, 1756, 29, -1, 
      1754, 29, 27, -1, 
      1757, 1367, 1033, -1, 
      1757, 1033, 1758, -1, 
      1757, 1759, 1367, -1, 
      1757, 1758, 1760, -1, 
      1757, 1760, 1761, -1, 
      1757, 1761, 1759, -1, 
      705, 704, 1762, -1, 
      705, 1762, 1763, -1, 
      705, 1763, 707, -1, 
      1490, 1764, 1765, -1, 
      1490, 1765, 722, -1, 
      1490, 1766, 1764, -1, 
      1490, 1489, 1766, -1, 
      1490, 722, 1487, -1, 
      486, 488, 1767, -1, 
      486, 1767, 1768, -1, 
      486, 1769, 1609, -1, 
      486, 1768, 1769, -1, 
      1770, 1771, 1772, -1, 
      1770, 1773, 1771, -1, 
      1770, 1772, 380, -1, 
      1770, 382, 1774, -1, 
      1770, 380, 382, -1, 
      1770, 1774, 1773, -1, 
      1775, 1776, 1777, -1, 
      1775, 1496, 1776, -1, 
      1775, 1777, 1778, -1, 
      1775, 1778, 511, -1, 
      1775, 511, 1496, -1, 
      710, 1779, 711, -1, 
      710, 712, 1780, -1, 
      710, 1780, 1779, -1, 
      1781, 1782, 1783, -1, 
      1781, 1783, 1784, -1, 
      1781, 1785, 1786, -1, 
      1781, 1786, 1782, -1, 
      1781, 1787, 1788, -1, 
      1781, 1788, 1785, -1, 
      1781, 1784, 1787, -1, 
      1789, 1790, 1791, -1, 
      1789, 1791, 962, -1, 
      1789, 1792, 1790, -1, 
      1789, 1793, 1792, -1, 
      1789, 962, 1794, -1, 
      1789, 1794, 1795, -1, 
      1789, 1795, 1793, -1, 
      68, 1254, 66, -1, 
      68, 70, 1238, -1, 
      1796, 1698, 1696, -1, 
      1796, 1797, 1698, -1, 
      1796, 1696, 1798, -1, 
      1796, 1798, 1799, -1, 
      1796, 1799, 1800, -1, 
      1796, 1801, 1802, -1, 
      1796, 1802, 1797, -1, 
      1796, 1800, 1801, -1, 
      1378, 1803, 1804, -1, 
      1378, 433, 1803, -1, 
      1378, 1804, 1805, -1, 
      1378, 1805, 1380, -1, 
      1806, 1807, 1808, -1, 
      1806, 1809, 1807, -1, 
      1806, 1810, 1811, -1, 
      1806, 1811, 1809, -1, 
      1806, 1808, 817, -1, 
      1806, 817, 1812, -1, 
      1806, 1812, 1810, -1, 
      1813, 1814, 1815, -1, 
      1813, 1193, 1814, -1, 
      1813, 1815, 1816, -1, 
      1813, 1816, 1817, -1, 
      1813, 1817, 1193, -1, 
      1174, 668, 1818, -1, 
      1174, 1819, 668, -1, 
      1174, 1818, 1175, -1, 
      1174, 1173, 1819, -1, 
      1820, 1821, 1822, -1, 
      1820, 1822, 1823, -1, 
      1820, 1824, 1821, -1, 
      1820, 1823, 1825, -1, 
      1820, 1826, 1827, -1, 
      1820, 1827, 1824, -1, 
      1820, 1828, 1826, -1, 
      1820, 1825, 1828, -1, 
      1829, 1184, 1830, -1, 
      1829, 1831, 1184, -1, 
      1829, 1830, 1832, -1, 
      1829, 1832, 1833, -1, 
      1829, 957, 1831, -1, 
      1829, 1834, 957, -1, 
      1829, 1833, 1834, -1, 
      1109, 1037, 1077, -1, 
      1109, 1110, 715, -1, 
      1109, 1233, 1037, -1, 
      226, 1157, 1148, -1, 
      226, 229, 1157, -1, 
      372, 1835, 371, -1, 
      372, 1836, 1835, -1, 
      372, 1837, 1836, -1, 
      372, 1838, 1837, -1, 
      372, 370, 1838, -1, 
      1839, 1516, 1515, -1, 
      1839, 1515, 1840, -1, 
      1839, 1841, 1516, -1, 
      1839, 1840, 1826, -1, 
      1839, 1826, 1842, -1, 
      1839, 1842, 1841, -1, 
      1843, 1844, 1845, -1, 
      1843, 1846, 1844, -1, 
      1843, 1686, 1474, -1, 
      1843, 1845, 1686, -1, 
      1843, 1474, 1473, -1, 
      1843, 1847, 1846, -1, 
      1843, 1473, 1847, -1, 
      803, 804, 1848, -1, 
      803, 1848, 1849, -1, 
      803, 1849, 800, -1, 
      1844, 1850, 1845, -1, 
      1844, 1846, 765, -1, 
      1844, 765, 1850, -1, 
      1851, 1852, 1853, -1, 
      1851, 1853, 1854, -1, 
      1851, 1855, 1852, -1, 
      1851, 1856, 1855, -1, 
      1851, 1854, 1856, -1, 
      1857, 1858, 1859, -1, 
      1857, 1859, 1204, -1, 
      1859, 1858, 1860, -1, 
      1857, 1203, 1858, -1, 
      1857, 1204, 1203, -1, 
      22, 1861, 1190, -1, 
      22, 21, 1861, -1, 
      22, 1188, 24, -1, 
      1168, 1167, 1862, -1, 
      1168, 1862, 1825, -1, 
      1168, 1825, 1823, -1, 
      1168, 1823, 1169, -1, 
      834, 1118, 836, -1, 
      834, 833, 1863, -1, 
      834, 1863, 1119, -1, 
      1864, 184, 1865, -1, 
      1864, 185, 184, -1, 
      1864, 1865, 1866, -1, 
      1864, 1866, 1867, -1, 
      1864, 1867, 1868, -1, 
      1864, 1869, 185, -1, 
      1864, 1868, 1869, -1, 
      792, 951, 794, -1, 
      792, 1631, 950, -1, 
      1157, 1870, 1158, -1, 
      1157, 229, 1870, -1, 
      1871, 1872, 1873, -1, 
      1871, 1873, 1874, -1, 
      1871, 1875, 1872, -1, 
      1871, 1874, 1876, -1, 
      1871, 1876, 1877, -1, 
      1871, 1877, 1683, -1, 
      1871, 1683, 1875, -1, 
      957, 959, 611, -1, 
      957, 611, 1831, -1, 
      957, 1834, 955, -1, 
      1878, 1879, 1880, -1, 
      1878, 1881, 1879, -1, 
      1878, 1880, 1882, -1, 
      1878, 1882, 1883, -1, 
      1878, 1883, 1881, -1, 
      1090, 1089, 1884, -1, 
      1090, 1884, 1399, -1, 
      1885, 1886, 1887, -1, 
      1885, 515, 1886, -1, 
      1885, 1887, 1888, -1, 
      1885, 1888, 112, -1, 
      1885, 109, 515, -1, 
      1885, 112, 109, -1, 
      1477, 1889, 1890, -1, 
      1477, 1891, 1889, -1, 
      1477, 1890, 1475, -1, 
      1477, 194, 1699, -1, 
      1477, 1699, 1891, -1, 
      1477, 1476, 194, -1, 
      477, 475, 1892, -1, 
      477, 1892, 1141, -1, 
      477, 1141, 1893, -1, 
      477, 1893, 1894, -1, 
      477, 1894, 476, -1, 
      959, 1320, 611, -1, 
      1064, 1693, 1066, -1, 
      1895, 1693, 1064, -1, 
      1895, 1896, 1693, -1, 
      1895, 1064, 1897, -1, 
      1895, 124, 1896, -1, 
      1895, 1898, 124, -1, 
      1895, 1897, 1898, -1, 
      1799, 1899, 1900, -1, 
      1799, 1901, 1899, -1, 
      1799, 1900, 1800, -1, 
      1799, 1902, 1901, -1, 
      1799, 1798, 1902, -1, 
      1903, 1062, 1008, -1, 
      1903, 1904, 1062, -1, 
      1903, 1008, 384, -1, 
      1903, 388, 389, -1, 
      1903, 384, 388, -1, 
      1903, 389, 1904, -1, 
      1055, 1185, 1010, -1, 
      1055, 1565, 1905, -1, 
      1055, 1056, 1565, -1, 
      1055, 1905, 1185, -1, 
      1906, 1907, 1908, -1, 
      1906, 1908, 1909, -1, 
      1906, 1910, 1907, -1, 
      1906, 907, 462, -1, 
      1906, 462, 464, -1, 
      1906, 1909, 907, -1, 
      1906, 464, 1910, -1, 
      1911, 1912, 1913, -1, 
      1911, 1913, 1914, -1, 
      1911, 1915, 1912, -1, 
      1911, 1916, 1917, -1, 
      1911, 1917, 1915, -1, 
      1911, 1914, 1916, -1, 
      1918, 1919, 1920, -1, 
      1918, 1920, 1921, -1, 
      1918, 96, 1919, -1, 
      1918, 1921, 1922, -1, 
      1918, 98, 96, -1, 
      1918, 1922, 98, -1, 
      1144, 1224, 1146, -1, 
      1144, 232, 1224, -1, 
      1144, 233, 232, -1, 
      629, 1923, 630, -1, 
      629, 1924, 1923, -1, 
      629, 1925, 1926, -1, 
      629, 1926, 1924, -1, 
      629, 1927, 1925, -1, 
      629, 178, 1927, -1, 
      967, 969, 1928, -1, 
      967, 1928, 1929, -1, 
      967, 1929, 1930, -1, 
      967, 1930, 1548, -1, 
      680, 1931, 681, -1, 
      680, 1932, 1931, -1, 
      680, 240, 239, -1, 
      680, 239, 1932, -1, 
      1933, 1934, 1935, -1, 
      1933, 1936, 1934, -1, 
      1933, 1935, 1937, -1, 
      1933, 1938, 1936, -1, 
      1933, 678, 1938, -1, 
      1933, 295, 678, -1, 
      1933, 1937, 295, -1, 
      1939, 1940, 1941, -1, 
      1939, 1942, 1940, -1, 
      1939, 1941, 1943, -1, 
      1939, 1944, 1945, -1, 
      1939, 1945, 1942, -1, 
      1939, 1946, 1944, -1, 
      1939, 1943, 1946, -1, 
      1787, 1947, 1788, -1, 
      1787, 1948, 1947, -1, 
      1787, 1784, 1948, -1, 
      1597, 453, 1949, -1, 
      1597, 1950, 453, -1, 
      1597, 1949, 1598, -1, 
      1597, 530, 528, -1, 
      1597, 528, 1950, -1, 
      1951, 1952, 1953, -1, 
      1951, 1953, 1954, -1, 
      1951, 1955, 1952, -1, 
      1951, 1956, 1955, -1, 
      1951, 1957, 1956, -1, 
      1951, 1954, 1957, -1, 
      265, 1958, 1876, -1, 
      265, 267, 1958, -1, 
      265, 1876, 1874, -1, 
      265, 1874, 266, -1, 
      1959, 1960, 1961, -1, 
      1959, 1961, 1962, -1, 
      1959, 1640, 1960, -1, 
      1959, 1962, 1963, -1, 
      1959, 1963, 1964, -1, 
      1959, 1964, 1640, -1, 
      536, 1226, 1965, -1, 
      536, 1965, 537, -1, 
      536, 535, 1228, -1, 
      1363, 1966, 274, -1, 
      1363, 1883, 1882, -1, 
      1363, 1967, 1883, -1, 
      1363, 1882, 1966, -1, 
      1363, 1606, 1967, -1, 
      1343, 114, 1968, -1, 
      1343, 1968, 1969, -1, 
      1343, 1969, 1479, -1, 
      503, 1970, 457, -1, 
      503, 1971, 1970, -1, 
      503, 1972, 1971, -1, 
      503, 504, 1972, -1, 
      1870, 1973, 1974, -1, 
      1870, 228, 1973, -1, 
      1870, 1974, 1158, -1, 
      1870, 229, 228, -1, 
      1975, 1976, 1977, -1, 
      1975, 1978, 1976, -1, 
      1975, 1977, 1979, -1, 
      1975, 1980, 1981, -1, 
      1975, 1981, 1978, -1, 
      1975, 1657, 1980, -1, 
      1975, 1979, 1657, -1, 
      908, 907, 1982, -1, 
      908, 1982, 1983, -1, 
      908, 1983, 909, -1, 
      176, 152, 151, -1, 
      176, 151, 1984, -1, 
      176, 1984, 1927, -1, 
      176, 1927, 178, -1, 
      712, 1110, 1780, -1, 
      712, 715, 1110, -1, 
      1985, 1986, 1987, -1, 
      1985, 596, 1986, -1, 
      1985, 1987, 972, -1, 
      1985, 972, 971, -1, 
      1985, 597, 596, -1, 
      1985, 971, 597, -1, 
      1988, 1989, 1990, -1, 
      1988, 1991, 1989, -1, 
      1988, 1990, 1992, -1, 
      1988, 1993, 1991, -1, 
      1988, 1992, 1993, -1, 
      816, 820, 1994, -1, 
      816, 1995, 817, -1, 
      816, 1994, 1996, -1, 
      816, 1996, 1995, -1, 
      659, 1997, 1998, -1, 
      659, 469, 1997, -1, 
      659, 1998, 1999, -1, 
      659, 472, 469, -1, 
      659, 1999, 660, -1, 
      2000, 757, 758, -1, 
      2000, 2001, 757, -1, 
      2000, 758, 2002, -1, 
      2000, 2003, 653, -1, 
      2000, 653, 2001, -1, 
      2000, 1771, 2003, -1, 
      2000, 2002, 1771, -1, 
      2004, 936, 2005, -1, 
      2004, 2005, 2006, -1, 
      2004, 937, 936, -1, 
      2004, 2006, 1001, -1, 
      2004, 1001, 937, -1, 
      1579, 2007, 2008, -1, 
      1579, 2009, 2007, -1, 
      1579, 2008, 1987, -1, 
      1579, 1987, 1581, -1, 
      1579, 2010, 2009, -1, 
      1579, 1578, 2010, -1, 
      423, 2011, 424, -1, 
      423, 426, 990, -1, 
      423, 990, 2012, -1, 
      423, 2012, 2013, -1, 
      423, 2013, 2011, -1, 
      1159, 2014, 2015, -1, 
      1159, 2016, 2014, -1, 
      1159, 2015, 1160, -1, 
      1159, 2017, 2016, -1, 
      1159, 1158, 2017, -1, 
      2018, 2019, 2020, -1, 
      2018, 2020, 2021, -1, 
      2018, 2022, 2019, -1, 
      2018, 2023, 2024, -1, 
      2018, 2021, 2023, -1, 
      2018, 2024, 2022, -1, 
      823, 2025, 824, -1, 
      823, 2026, 2025, -1, 
      823, 2027, 2026, -1, 
      823, 822, 2027, -1, 
      2028, 2029, 1171, -1, 
      2028, 721, 2029, -1, 
      2028, 1171, 250, -1, 
      722, 250, 1485, -1, 
      2028, 722, 721, -1, 
      2028, 250, 722, -1, 
      1850, 765, 764, -1, 
      1850, 2030, 2031, -1, 
      1850, 764, 2030, -1, 
      1850, 2031, 2032, -1, 
      1850, 2032, 1845, -1, 
      1248, 598, 601, -1, 
      1248, 2033, 598, -1, 
      1248, 978, 2033, -1, 
      1947, 1795, 1794, -1, 
      1947, 1794, 2034, -1, 
      1947, 1948, 1795, -1, 
      1947, 2034, 1788, -1, 
      41, 43, 2035, -1, 
      41, 2036, 2037, -1, 
      41, 2037, 42, -1, 
      41, 2035, 2036, -1, 
      222, 221, 1804, -1, 
      222, 1804, 2038, -1, 
      222, 2039, 220, -1, 
      222, 2038, 2039, -1, 
      1584, 2040, 1436, -1, 
      1584, 2041, 2040, -1, 
      1584, 1436, 2042, -1, 
      1584, 2042, 1585, -1, 
      1584, 1586, 2041, -1, 
      515, 1100, 1099, -1, 
      515, 517, 1100, -1, 
      2043, 1588, 1587, -1, 
      2043, 1041, 1588, -1, 
      2043, 1587, 2044, -1, 
      2043, 1042, 1041, -1, 
      2043, 2045, 1042, -1, 
      2043, 2044, 2045, -1, 
      2046, 437, 436, -1, 
      2046, 2047, 437, -1, 
      2046, 436, 2048, -1, 
      2046, 2048, 2049, -1, 
      2046, 2049, 2047, -1, 
      2050, 2020, 2051, -1, 
      2050, 2021, 2020, -1, 
      2050, 2051, 412, -1, 
      2050, 2052, 2053, -1, 
      2050, 2053, 2054, -1, 
      2050, 412, 2052, -1, 
      2050, 2054, 1732, -1, 
      2050, 1732, 2021, -1, 
      2055, 96, 1336, -1, 
      2055, 2056, 96, -1, 
      2055, 1336, 1525, -1, 
      2055, 2057, 2056, -1, 
      2055, 1525, 2057, -1, 
      2058, 2059, 1745, -1, 
      2058, 2060, 2059, -1, 
      2058, 1745, 1518, -1, 
      2058, 2061, 2062, -1, 
      2058, 1518, 2061, -1, 
      2058, 2062, 2060, -1, 
      1224, 247, 246, -1, 
      1224, 246, 1146, -1, 
      2063, 2064, 2065, -1, 
      2063, 2065, 2066, -1, 
      2063, 1430, 1432, -1, 
      2063, 2066, 1430, -1, 
      2063, 2067, 2064, -1, 
      2063, 1432, 2067, -1, 
      909, 2068, 910, -1, 
      909, 491, 2068, -1, 
      909, 1983, 491, -1, 
      2069, 2034, 1794, -1, 
      2069, 1794, 962, -1, 
      2069, 961, 2034, -1, 
      2069, 962, 961, -1, 
      2070, 2071, 2072, -1, 
      2070, 2072, 2073, -1, 
      2070, 2074, 2071, -1, 
      2070, 2073, 2074, -1, 
      2071, 2074, 2075, -1, 
      989, 992, 2076, -1, 
      989, 2076, 2077, -1, 
      989, 2077, 2012, -1, 
      989, 2012, 990, -1, 
      702, 1635, 2078, -1, 
      702, 2078, 698, -1, 
      702, 1671, 1635, -1, 
      702, 2079, 1671, -1, 
      702, 701, 2079, -1, 
      1507, 1509, 161, -1, 
      1507, 161, 297, -1, 
      1507, 297, 1523, -1, 
      603, 2080, 604, -1, 
      603, 2081, 2080, -1, 
      603, 28, 2081, -1, 
      674, 1595, 1270, -1, 
      2082, 1879, 1881, -1, 
      2082, 1881, 2083, -1, 
      2082, 1391, 1394, -1, 
      2082, 2083, 1391, -1, 
      2082, 2084, 1879, -1, 
      2082, 1394, 2084, -1, 
      2085, 322, 2086, -1, 
      2085, 2086, 2087, -1, 
      2085, 323, 322, -1, 
      2085, 2087, 2088, -1, 
      2085, 2088, 2089, -1, 
      2085, 2089, 323, -1, 
      2090, 203, 2091, -1, 
      2090, 2091, 2092, -1, 
      2090, 2093, 203, -1, 
      2090, 2094, 2093, -1, 
      2090, 2092, 2094, -1, 
      148, 1652, 1064, -1, 
      915, 913, 2095, -1, 
      915, 2095, 2096, -1, 
      915, 2096, 1862, -1, 
      915, 1862, 916, -1, 
      12, 10, 1420, -1, 
      12, 11, 10, -1, 
      2097, 2098, 2099, -1, 
      2097, 2099, 2100, -1, 
      2097, 2101, 2098, -1, 
      2098, 2101, 1, -1, 
      2097, 2102, 2101, -1, 
      2097, 2100, 2102, -1, 
      1858, 2103, 2104, -1, 
      1858, 2104, 2105, -1, 
      1858, 1203, 2103, -1, 
      1858, 2105, 2106, -1, 
      1858, 2106, 1860, -1, 
      1076, 2107, 2108, -1, 
      1076, 369, 2107, -1, 
      1076, 2108, 1423, -1, 
      1076, 1423, 1424, -1, 
      1076, 1424, 365, -1, 
      2109, 1942, 2110, -1, 
      2109, 2110, 2111, -1, 
      2109, 2112, 1734, -1, 
      2109, 2111, 2112, -1, 
      2109, 1734, 2113, -1, 
      2109, 2113, 1942, -1, 
      868, 1456, 870, -1, 
      122, 2114, 1740, -1, 
      122, 1740, 120, -1, 
      122, 2115, 2114, -1, 
      122, 125, 2115, -1, 
      1112, 1047, 2116, -1, 
      1112, 2117, 1113, -1, 
      1112, 2118, 2117, -1, 
      1112, 2116, 2118, -1, 
      1456, 1639, 870, -1, 
      1456, 1457, 1639, -1, 
      1882, 2119, 2120, -1, 
      1882, 2121, 2119, -1, 
      1882, 2120, 925, -1, 
      1882, 925, 1966, -1, 
      1882, 1880, 2121, -1, 
      2036, 2122, 1778, -1, 
      2036, 1778, 2037, -1, 
      2036, 2123, 2122, -1, 
      2036, 2035, 2123, -1, 
      2124, 942, 2125, -1, 
      2124, 2125, 1960, -1, 
      2124, 944, 942, -1, 
      2126, 2127, 2128, -1, 
      2126, 1592, 2127, -1, 
      2126, 2128, 2129, -1, 
      2126, 2129, 2130, -1, 
      2126, 2130, 1592, -1, 
      1200, 616, 1678, -1, 
      1200, 1678, 2131, -1, 
      1200, 2132, 1201, -1, 
      1200, 1852, 2132, -1, 
      1200, 2131, 1852, -1, 
      1807, 2133, 2134, -1, 
      1807, 2135, 2133, -1, 
      1807, 1809, 2135, -1, 
      1807, 2134, 1808, -1, 
      2136, 2137, 2138, -1, 
      2136, 2139, 2137, -1, 
      2136, 2138, 2140, -1, 
      2136, 34, 2139, -1, 
      2136, 2141, 34, -1, 
      2136, 2142, 2141, -1, 
      2136, 2140, 2142, -1, 
      58, 59, 93, -1, 
      860, 2143, 2144, -1, 
      860, 2144, 857, -1, 
      860, 1366, 2145, -1, 
      860, 859, 1366, -1, 
      860, 2145, 2143, -1, 
      2146, 1212, 1214, -1, 
      2146, 885, 1212, -1, 
      2146, 1214, 1467, -1, 
      2146, 2147, 887, -1, 
      2146, 2148, 2147, -1, 
      2146, 1467, 2148, -1, 
      2146, 887, 885, -1, 
      198, 2093, 2149, -1, 
      198, 203, 2093, -1, 
      198, 2149, 199, -1, 
      2150, 1557, 722, -1, 
      2150, 1764, 1557, -1, 
      2150, 722, 1765, -1, 
      2150, 1765, 1764, -1, 
      1922, 1921, 2151, -1, 
      1922, 2152, 98, -1, 
      1922, 2151, 2152, -1, 
      948, 950, 1630, -1, 
      948, 2153, 946, -1, 
      948, 1630, 2154, -1, 
      948, 2154, 2155, -1, 
      948, 2156, 2153, -1, 
      948, 2155, 2156, -1, 
      1544, 1542, 1990, -1, 
      1544, 1990, 2157, -1, 
      1544, 2157, 2158, -1, 
      1544, 2158, 1545, -1, 
      2159, 2160, 1727, -1, 
      2159, 2161, 2160, -1, 
      2159, 1727, 2162, -1, 
      2159, 2162, 2163, -1, 
      2159, 2164, 2165, -1, 
      2159, 2165, 2161, -1, 
      2159, 2163, 2164, -1, 
      2166, 1531, 1530, -1, 
      2166, 1530, 1522, -1, 
      2166, 1910, 1531, -1, 
      2166, 2167, 1910, -1, 
      2166, 1522, 2168, -1, 
      2166, 2168, 2167, -1, 
      1493, 2060, 2169, -1, 
      1493, 2059, 2060, -1, 
      1493, 2169, 1495, -1, 
      1493, 1492, 2170, -1, 
      1493, 2170, 2059, -1, 
      2171, 1605, 2172, -1, 
      2171, 2173, 1605, -1, 
      2171, 2172, 1563, -1, 
      2171, 1563, 1561, -1, 
      2171, 1561, 2173, -1, 
      1418, 218, 1419, -1, 
      1418, 1547, 219, -1, 
      1418, 219, 218, -1, 
      740, 743, 2174, -1, 
      740, 2174, 741, -1, 
      589, 591, 731, -1, 
      589, 235, 237, -1, 
      589, 237, 590, -1, 
      589, 731, 235, -1, 
      2175, 2176, 851, -1, 
      2175, 894, 2176, -1, 
      2175, 851, 2177, -1, 
      2175, 895, 894, -1, 
      2175, 2177, 2178, -1, 
      2175, 2178, 895, -1, 
      993, 994, 2179, -1, 
      993, 2179, 2180, -1, 
      993, 2180, 992, -1, 
      1394, 1396, 2084, -1, 
      340, 339, 2181, -1, 
      340, 2181, 1218, -1, 
      2182, 763, 2183, -1, 
      2182, 1840, 763, -1, 
      2182, 2183, 2184, -1, 
      2182, 2184, 1827, -1, 
      2182, 1827, 1840, -1, 
      2185, 1274, 2186, -1, 
      2185, 2186, 2187, -1, 
      2185, 981, 1274, -1, 
      2185, 982, 981, -1, 
      2185, 2188, 982, -1, 
      2185, 2187, 2188, -1, 
      1021, 2189, 2190, -1, 
      1021, 2191, 2189, -1, 
      1021, 2190, 1022, -1, 
      1021, 1020, 2191, -1, 
      1618, 1619, 2192, -1, 
      1618, 2192, 1616, -1, 
      569, 2193, 1526, -1, 
      569, 1526, 126, -1, 
      569, 1642, 2193, -1, 
      569, 567, 1642, -1, 
      51, 52, 1338, -1, 
      51, 1340, 48, -1, 
      2194, 1095, 2195, -1, 
      2194, 874, 1095, -1, 
      2194, 2195, 2196, -1, 
      2194, 371, 2197, -1, 
      2194, 2197, 872, -1, 
      2194, 872, 874, -1, 
      2194, 2196, 2198, -1, 
      2194, 2198, 371, -1, 
      1189, 2199, 1188, -1, 
      1189, 1817, 2199, -1, 
      1189, 1193, 1817, -1, 
      1424, 1426, 2200, -1, 
      1424, 2200, 1649, -1, 
      1424, 1649, 365, -1, 
      1230, 1229, 1335, -1, 
      1230, 1335, 1312, -1, 
      1230, 1311, 1227, -1, 
      1957, 2201, 1956, -1, 
      1957, 1954, 2202, -1, 
      1957, 2202, 2201, -1, 
      2203, 695, 2204, -1, 
      2203, 2204, 2205, -1, 
      2203, 2206, 695, -1, 
      2203, 2205, 2206, -1, 
      2207, 1766, 1489, -1, 
      2207, 1489, 1588, -1, 
      2207, 2208, 1766, -1, 
      2207, 2209, 2208, -1, 
      2207, 1721, 2209, -1, 
      2207, 1588, 1721, -1, 
      353, 351, 2006, -1, 
      353, 2005, 2210, -1, 
      353, 2210, 354, -1, 
      353, 2006, 2005, -1, 
      2211, 2212, 2213, -1, 
      2211, 2214, 2212, -1, 
      2211, 2213, 2215, -1, 
      2211, 2215, 2216, -1, 
      2211, 2216, 2214, -1, 
      1812, 1995, 1810, -1, 
      1812, 817, 1995, -1, 
      1629, 2217, 1630, -1, 
      1629, 2210, 2217, -1, 
      1629, 1632, 2210, -1, 
      2218, 2219, 2220, -1, 
      2218, 2221, 2219, -1, 
      2218, 2220, 330, -1, 
      2218, 330, 2222, -1, 
      2218, 2222, 2223, -1, 
      2218, 2223, 2221, -1, 
      2224, 2225, 350, -1, 
      2224, 2226, 2225, -1, 
      2224, 350, 2227, -1, 
      2224, 2227, 1462, -1, 
      2224, 2228, 2226, -1, 
      2224, 1462, 2228, -1, 
      2229, 2230, 2231, -1, 
      2229, 20, 2230, -1, 
      2229, 2232, 20, -1, 
      2229, 2233, 2232, -1, 
      2229, 2231, 2234, -1, 
      2229, 2234, 2235, -1, 
      2229, 2235, 2233, -1, 
      203, 201, 2236, -1, 
      203, 2236, 2091, -1, 
      2012, 2077, 2237, -1, 
      2012, 2237, 2013, -1, 
      202, 2238, 201, -1, 
      202, 2239, 2238, -1, 
      201, 2238, 2236, -1, 
      202, 2240, 2239, -1, 
      202, 200, 2240, -1, 
      2241, 2242, 2243, -1, 
      2241, 2243, 1173, -1, 
      2241, 1178, 2244, -1, 
      2241, 2244, 2245, -1, 
      2241, 2245, 2242, -1, 
      2246, 2247, 352, -1, 
      2246, 352, 2248, -1, 
      2246, 2249, 2247, -1, 
      2246, 2250, 2249, -1, 
      2246, 2248, 2250, -1, 
      2251, 2252, 665, -1, 
      2251, 2253, 2252, -1, 
      2251, 665, 2254, -1, 
      2251, 1499, 2253, -1, 
      2251, 2254, 1499, -1, 
      2255, 2256, 2257, -1, 
      2255, 2258, 2256, -1, 
      2255, 2259, 2260, -1, 
      2255, 2260, 2258, -1, 
      2255, 2261, 2259, -1, 
      2255, 2257, 2261, -1, 
      1484, 722, 1485, -1, 
      312, 2262, 2263, -1, 
      312, 2264, 2262, -1, 
      312, 2263, 313, -1, 
      312, 314, 2264, -1, 
      1614, 2265, 1615, -1, 
      1614, 2266, 2265, -1, 
      1614, 2267, 2266, -1, 
      1614, 1613, 2267, -1, 
      2217, 2005, 2154, -1, 
      2217, 2210, 2005, -1, 
      2217, 2154, 1630, -1, 
      2268, 2269, 1680, -1, 
      2268, 2270, 2269, -1, 
      2268, 447, 446, -1, 
      2268, 446, 2271, -1, 
      2268, 2271, 2270, -1, 
      552, 105, 549, -1, 
      552, 102, 105, -1, 
      552, 551, 102, -1, 
      664, 2272, 665, -1, 
      664, 663, 2273, -1, 
      664, 2273, 2272, -1, 
      1105, 1324, 1326, -1, 
      1105, 1103, 1324, -1, 
      1105, 1326, 1433, -1, 
      1960, 1640, 944, -1, 
      1960, 944, 2124, -1, 
      1960, 2125, 1961, -1, 
      2274, 2064, 2067, -1, 
      2274, 2275, 2064, -1, 
      2274, 2067, 2276, -1, 
      2274, 2277, 2275, -1, 
      2278, 1017, 2279, -1, 
      2278, 2280, 1017, -1, 
      2278, 2279, 1785, -1, 
      2278, 1785, 1788, -1, 
      2278, 2281, 2280, -1, 
      2278, 1788, 2281, -1, 
      1446, 675, 155, -1, 
      1446, 672, 675, -1, 
      1446, 155, 153, -1, 
      1446, 1445, 672, -1, 
      1446, 153, 1442, -1, 
      2282, 2283, 512, -1, 
      2282, 2284, 2283, -1, 
      2282, 512, 2285, -1, 
      2282, 2285, 2286, -1, 
      2282, 2286, 2287, -1, 
      2282, 2287, 2284, -1, 
      1001, 2006, 1002, -1, 
      1001, 938, 937, -1, 
      646, 79, 78, -1, 
      646, 645, 1402, -1, 
      2288, 2289, 2290, -1, 
      2288, 2291, 2289, -1, 
      2288, 2290, 2292, -1, 
      2288, 2292, 2293, -1, 
      2288, 2293, 2294, -1, 
      2288, 1517, 2291, -1, 
      2288, 2294, 1517, -1, 
      2295, 842, 2296, -1, 
      2295, 843, 842, -1, 
      2295, 2296, 2297, -1, 
      2295, 2298, 2299, -1, 
      2295, 2299, 2300, -1, 
      2295, 2297, 2298, -1, 
      2295, 2300, 843, -1, 
      1256, 1258, 284, -1, 
      1256, 284, 289, -1, 
      1256, 1656, 1257, -1, 
      1783, 1782, 2301, -1, 
      1783, 2301, 1948, -1, 
      1783, 1948, 1784, -1, 
      2302, 168, 2303, -1, 
      2304, 169, 168, -1, 
      2304, 168, 2302, -1, 
      2304, 2302, 2305, -1, 
      2304, 2306, 2307, -1, 
      2304, 2307, 169, -1, 
      999, 998, 1284, -1, 
      999, 1284, 1500, -1, 
      999, 1500, 997, -1, 
      2308, 2309, 2310, -1, 
      2308, 2310, 1990, -1, 
      2308, 2311, 2309, -1, 
      2308, 1989, 2311, -1, 
      2308, 1990, 1989, -1, 
      1600, 1599, 2312, -1, 
      1600, 2312, 2313, -1, 
      1600, 2313, 2314, -1, 
      1600, 2314, 1180, -1, 
      518, 2315, 517, -1, 
      518, 2316, 2315, -1, 
      518, 108, 1434, -1, 
      518, 1434, 2316, -1, 
      2317, 2318, 2319, -1, 
      2317, 2319, 2320, -1, 
      2317, 2321, 2318, -1, 
      2317, 2230, 2321, -1, 
      2317, 2320, 2322, -1, 
      2317, 2323, 2230, -1, 
      2324, 1978, 1981, -1, 
      2324, 1981, 2325, -1, 
      2324, 1575, 1978, -1, 
      2324, 1199, 1576, -1, 
      2324, 1576, 1575, -1, 
      2324, 2325, 1199, -1, 
      2326, 2327, 2328, -1, 
      2326, 2328, 2329, -1, 
      2326, 2330, 2327, -1, 
      2326, 2331, 1969, -1, 
      2326, 1969, 2330, -1, 
      2326, 2329, 2331, -1, 
      358, 2332, 1660, -1, 
      358, 1528, 2332, -1, 
      358, 360, 1528, -1, 
      358, 1660, 356, -1, 
      2333, 2334, 1656, -1, 
      2333, 2335, 2334, -1, 
      2333, 1656, 1655, -1, 
      2333, 1655, 1953, -1, 
      2333, 2336, 2335, -1, 
      2333, 1953, 2336, -1, 
      2334, 2337, 1255, -1, 
      2334, 1255, 1257, -1, 
      2334, 2335, 2337, -1, 
      2334, 1257, 1656, -1, 
      361, 2338, 362, -1, 
      361, 2339, 2338, -1, 
      361, 183, 2339, -1, 
      2340, 2341, 1761, -1, 
      2340, 2342, 2341, -1, 
      2340, 1761, 2343, -1, 
      2340, 2344, 2345, -1, 
      2340, 2345, 2342, -1, 
      2340, 2343, 2344, -1, 
      2346, 1288, 1287, -1, 
      2346, 1287, 2347, -1, 
      2346, 2348, 1288, -1, 
      2346, 2349, 2293, -1, 
      2346, 2293, 2350, -1, 
      2346, 2347, 2349, -1, 
      2346, 2350, 2348, -1, 
      1945, 2351, 2111, -1, 
      1945, 2111, 2110, -1, 
      1945, 2352, 2351, -1, 
      1945, 1944, 2352, -1, 
      1945, 2110, 1942, -1, 
      2353, 2354, 2355, -1, 
      2353, 2356, 2354, -1, 
      2353, 2355, 2357, -1, 
      2353, 2357, 2358, -1, 
      2353, 2358, 2356, -1, 
      147, 145, 1559, -1, 
      862, 2359, 838, -1, 
      862, 861, 2360, -1, 
      862, 2016, 2359, -1, 
      862, 2361, 2016, -1, 
      862, 2360, 2361, -1, 
      2362, 2363, 2364, -1, 
      2362, 2364, 2365, -1, 
      2362, 2081, 2363, -1, 
      2362, 2080, 2081, -1, 
      2362, 2365, 2366, -1, 
      2362, 2366, 2080, -1, 
      1238, 70, 1235, -1, 
      1238, 1241, 1259, -1, 
      1277, 2367, 1278, -1, 
      1277, 2350, 2367, -1, 
      1277, 2348, 2350, -1, 
      1277, 1279, 2348, -1, 
      2368, 2369, 2370, -1, 
      2368, 2371, 2369, -1, 
      2368, 2370, 2372, -1, 
      2368, 1480, 2371, -1, 
      2368, 2372, 1480, -1, 
      263, 2264, 500, -1, 
      263, 500, 373, -1, 
      263, 262, 2264, -1, 
      330, 2373, 2222, -1, 
      330, 329, 2373, -1, 
      330, 2220, 890, -1, 
      772, 1186, 2374, -1, 
      772, 2374, 2375, -1, 
      771, 2375, 2376, -1, 
      772, 2375, 771, -1, 
      2267, 764, 762, -1, 
      2267, 2030, 764, -1, 
      2267, 762, 2266, -1, 
      2267, 2377, 2030, -1, 
      2267, 1613, 2377, -1, 
      45, 44, 399, -1, 
      2378, 1541, 2379, -1, 
      2378, 2380, 1541, -1, 
      2378, 2379, 2381, -1, 
      2378, 2382, 2380, -1, 
      2378, 2381, 2382, -1, 
      2358, 2357, 1223, -1, 
      2358, 1223, 232, -1, 
      2358, 232, 231, -1, 
      2358, 2383, 2356, -1, 
      1293, 2384, 2385, -1, 
      1293, 2385, 1294, -1, 
      1293, 2386, 2384, -1, 
      1293, 1295, 2386, -1, 
      1673, 2387, 2388, -1, 
      1673, 1672, 2387, -1, 
      1673, 2388, 932, -1, 
      1673, 932, 873, -1, 
      1262, 1346, 1291, -1, 
      1262, 1291, 1290, -1, 
      1262, 2389, 1346, -1, 
      1262, 1290, 1263, -1, 
      1262, 1261, 2389, -1, 
      1287, 1517, 2347, -1, 
      1148, 1161, 1149, -1, 
      1924, 1792, 1923, -1, 
      1924, 1926, 2390, -1, 
      1924, 2390, 1790, -1, 
      1924, 1790, 1792, -1, 
      2391, 1113, 2392, -1, 
      2391, 2392, 2393, -1, 
      2391, 1114, 1113, -1, 
      2391, 2393, 2394, -1, 
      2391, 2394, 2395, -1, 
      2391, 2395, 1400, -1, 
      2391, 1400, 1114, -1, 
      1559, 1647, 2396, -1, 
      1559, 2396, 1560, -1, 
      1559, 145, 1647, -1, 
      1559, 1562, 1654, -1, 
      2397, 2074, 2398, -1, 
      2397, 2398, 2399, -1, 
      2397, 2075, 2074, -1, 
      2397, 2399, 2075, -1, 
      2339, 2400, 2401, -1, 
      2339, 183, 2400, -1, 
      2339, 2401, 2338, -1, 
      1640, 1964, 1638, -1, 
      1465, 1464, 2402, -1, 
      1465, 2402, 2403, -1, 
      1465, 2404, 587, -1, 
      1465, 2403, 2404, -1, 
      1553, 164, 1554, -1, 
      1553, 1555, 2405, -1, 
      1553, 2406, 296, -1, 
      1553, 296, 164, -1, 
      1553, 2405, 2406, -1, 
      1237, 1195, 1350, -1, 
      1237, 1350, 1351, -1, 
      1237, 1351, 1239, -1, 
      1693, 1896, 1573, -1, 
      1494, 363, 1492, -1, 
      1494, 1497, 2284, -1, 
      1494, 2284, 363, -1, 
      1995, 2407, 1810, -1, 
      1995, 2408, 2407, -1, 
      1995, 1996, 2409, -1, 
      1995, 2409, 2408, -1, 
      1357, 2410, 1416, -1, 
      1357, 1416, 1355, -1, 
      1357, 2411, 2410, -1, 
      1357, 1356, 2411, -1, 
      1684, 557, 1685, -1, 
      1684, 558, 557, -1, 
      1684, 1877, 558, -1, 
      1684, 1683, 1877, -1, 
      1069, 2412, 2413, -1, 
      1069, 1068, 2412, -1, 
      1069, 2413, 2414, -1, 
      1069, 2414, 2415, -1, 
      1069, 2415, 1073, -1, 
      2416, 2417, 2418, -1, 
      2416, 2419, 2417, -1, 
      2416, 2420, 2421, -1, 
      2416, 2421, 2419, -1, 
      2416, 2422, 2420, -1, 
      2416, 2418, 2422, -1, 
      730, 729, 1737, -1, 
      730, 2423, 731, -1, 
      730, 1738, 2423, -1, 
      386, 388, 390, -1, 
      389, 387, 2424, -1, 
      389, 2424, 2195, -1, 
      389, 2195, 1904, -1, 
      1571, 1593, 1572, -1, 
      1571, 1739, 1593, -1, 
      415, 92, 2425, -1, 
      415, 2425, 1128, -1, 
      415, 1128, 1126, -1, 
      1747, 2426, 2427, -1, 
      1747, 2427, 1748, -1, 
      1747, 1750, 2426, -1, 
      2428, 2429, 2430, -1, 
      2428, 2430, 2431, -1, 
      2428, 498, 2429, -1, 
      2428, 496, 498, -1, 
      2428, 2431, 496, -1, 
      2432, 1160, 2015, -1, 
      2432, 450, 1160, -1, 
      2432, 2015, 2433, -1, 
      2432, 2434, 450, -1, 
      2432, 2433, 2434, -1, 
      284, 1258, 1242, -1, 
      284, 1242, 282, -1, 
      2056, 2435, 96, -1, 
      2056, 2436, 2435, -1, 
      2056, 2437, 2436, -1, 
      2056, 2057, 2437, -1, 
      786, 789, 1516, -1, 
      786, 2438, 784, -1, 
      786, 1516, 1841, -1, 
      786, 1841, 2438, -1, 
      1062, 1904, 1060, -1, 
      1062, 1009, 1008, -1, 
      1062, 1061, 1009, -1, 
      1725, 2257, 551, -1, 
      1725, 1164, 2257, -1, 
      412, 2051, 409, -1, 
      412, 411, 187, -1, 
      412, 187, 2052, -1, 
      794, 951, 952, -1, 
      794, 952, 795, -1, 
      1320, 613, 611, -1, 
      1320, 134, 613, -1, 
      1320, 135, 134, -1, 
      258, 371, 2439, -1, 
      404, 2091, 2440, -1, 
      404, 2441, 2091, -1, 
      404, 2440, 401, -1, 
      404, 228, 227, -1, 
      404, 405, 228, -1, 
      404, 227, 2441, -1, 
      2442, 2443, 2413, -1, 
      2442, 2100, 2443, -1, 
      2442, 2413, 2444, -1, 
      2442, 2444, 2445, -1, 
      2442, 2445, 2100, -1, 
      2235, 1127, 2233, -1, 
      2235, 2234, 348, -1, 
      2235, 348, 1127, -1, 
      2367, 2350, 2446, -1, 
      2367, 2447, 2164, -1, 
      2367, 2163, 1278, -1, 
      2367, 2164, 2163, -1, 
      2285, 512, 514, -1, 
      2285, 514, 627, -1, 
      2285, 627, 626, -1, 
      2285, 626, 2286, -1, 
      2444, 2448, 2445, -1, 
      2444, 2413, 2449, -1, 
      2444, 2449, 2448, -1, 
      1201, 2132, 2450, -1, 
      1201, 2450, 2451, -1, 
      1201, 2451, 1311, -1, 
      1201, 1576, 1199, -1, 
      2452, 1842, 1828, -1, 
      2452, 1828, 1825, -1, 
      2452, 1841, 1842, -1, 
      2452, 2438, 1841, -1, 
      2452, 2453, 2438, -1, 
      2452, 1825, 2096, -1, 
      2452, 2096, 2453, -1, 
      916, 2454, 917, -1, 
      916, 1862, 2455, -1, 
      916, 2455, 2454, -1, 
      2456, 1473, 1475, -1, 
      2456, 1475, 1824, -1, 
      2456, 2184, 1473, -1, 
      2456, 1824, 2184, -1, 
      370, 373, 497, -1, 
      370, 497, 1838, -1, 
      2457, 2458, 2170, -1, 
      2457, 2170, 1492, -1, 
      2457, 1744, 2458, -1, 
      2457, 1492, 363, -1, 
      2457, 363, 362, -1, 
      2457, 362, 1744, -1, 
      1689, 2459, 2460, -1, 
      1689, 2460, 2461, -1, 
      1689, 1104, 2459, -1, 
      1689, 2461, 1690, -1, 
      2462, 2463, 979, -1, 
      2462, 2464, 2463, -1, 
      2462, 979, 982, -1, 
      2462, 2465, 2466, -1, 
      2462, 2466, 2464, -1, 
      2462, 982, 2465, -1, 
      800, 2467, 801, -1, 
      800, 2468, 2469, -1, 
      800, 2469, 2467, -1, 
      800, 1849, 2468, -1, 
      884, 1211, 885, -1, 
      884, 2470, 2471, -1, 
      884, 2471, 1211, -1, 
      884, 886, 2470, -1, 
      272, 2472, 556, -1, 
      271, 270, 2472, -1, 
      2473, 2474, 2475, -1, 
      2473, 2475, 1027, -1, 
      2473, 2476, 2477, -1, 
      2473, 1027, 2476, -1, 
      2473, 2478, 2474, -1, 
      2473, 2477, 2478, -1, 
      2479, 2480, 1972, -1, 
      2479, 1972, 2481, -1, 
      2479, 2482, 2480, -1, 
      2479, 2483, 2482, -1, 
      2479, 2481, 2483, -1, 
      2091, 2236, 2440, -1, 
      2091, 2441, 2092, -1, 
      1758, 2484, 1760, -1, 
      1758, 1032, 1316, -1, 
      1758, 2485, 1032, -1, 
      1758, 1033, 2485, -1, 
      2275, 1183, 6, -1, 
      2275, 2277, 1183, -1, 
      2275, 6, 5, -1, 
      2275, 5, 2064, -1, 
      2486, 891, 2487, -1, 
      2486, 685, 891, -1, 
      2486, 2487, 1088, -1, 
      2486, 687, 685, -1, 
      2486, 1088, 687, -1, 
      2240, 2488, 2489, -1, 
      2240, 2489, 2239, -1, 
      2240, 2490, 2488, -1, 
      2240, 200, 2490, -1, 
      2491, 2492, 2493, -1, 
      2491, 2493, 2419, -1, 
      2491, 2494, 2492, -1, 
      2491, 2419, 2494, -1, 
      2495, 50, 2496, -1, 
      2495, 2496, 2497, -1, 
      2495, 52, 50, -1, 
      2495, 2498, 2499, -1, 
      2495, 2499, 2500, -1, 
      2495, 2497, 2498, -1, 
      2495, 2500, 52, -1, 
      2501, 2502, 2503, -1, 
      2501, 2504, 2502, -1, 
      2501, 2503, 2505, -1, 
      2501, 2505, 2506, -1, 
      2501, 2506, 2507, -1, 
      2501, 2507, 2504, -1, 
      678, 2508, 2509, -1, 
      678, 2510, 2508, -1, 
      678, 2509, 1938, -1, 
      678, 474, 2510, -1, 
      2511, 1724, 2512, -1, 
      2511, 1722, 1724, -1, 
      2511, 2512, 756, -1, 
      2511, 2001, 2513, -1, 
      2511, 757, 2001, -1, 
      2511, 2513, 1722, -1, 
      2511, 756, 757, -1, 
      2514, 2395, 2394, -1, 
      2514, 2394, 2515, -1, 
      2514, 1512, 2395, -1, 
      2514, 2515, 2516, -1, 
      2514, 2516, 1512, -1, 
      2517, 2518, 1523, -1, 
      2517, 2519, 2518, -1, 
      2517, 1523, 297, -1, 
      2517, 2406, 2519, -1, 
      2517, 296, 2406, -1, 
      2517, 297, 296, -1, 
      2520, 1647, 946, -1, 
      2520, 2396, 1647, -1, 
      2520, 946, 2153, -1, 
      2520, 2153, 2396, -1, 
      291, 963, 292, -1, 
      2521, 1097, 2522, -1, 
      2521, 2523, 1097, -1, 
      2521, 2522, 2524, -1, 
      2521, 2525, 2523, -1, 
      2521, 2524, 2525, -1, 
      1780, 1135, 2526, -1, 
      1780, 1110, 1135, -1, 
      1780, 2526, 1779, -1, 
      318, 2527, 2468, -1, 
      318, 317, 2527, -1, 
      318, 2468, 319, -1, 
      1212, 1210, 1214, -1, 
      2528, 2529, 1644, -1, 
      2528, 1891, 2529, -1, 
      2528, 1644, 1743, -1, 
      2528, 1889, 1891, -1, 
      2528, 1890, 1889, -1, 
      2528, 2530, 1890, -1, 
      2528, 1743, 2530, -1, 
      1449, 1607, 1450, -1, 
      2103, 1203, 802, -1, 
      2103, 802, 801, -1, 
      2103, 801, 2104, -1, 
      2531, 2532, 994, -1, 
      2531, 1194, 2532, -1, 
      2531, 994, 991, -1, 
      2531, 991, 2533, -1, 
      2531, 1195, 1194, -1, 
      2531, 1350, 1195, -1, 
      2531, 2533, 1350, -1, 
      707, 2534, 708, -1, 
      707, 2212, 2534, -1, 
      707, 2535, 2212, -1, 
      707, 2536, 2535, -1, 
      707, 1763, 2536, -1, 
      2045, 2537, 2538, -1, 
      2045, 2044, 2537, -1, 
      2045, 2538, 1072, -1, 
      2045, 752, 1042, -1, 
      2045, 1072, 752, -1, 
      1722, 2539, 533, -1, 
      1722, 655, 2539, -1, 
      1722, 533, 2540, -1, 
      1722, 2540, 1720, -1, 
      1722, 2513, 2541, -1, 
      1722, 2541, 655, -1, 
      864, 923, 593, -1, 
      864, 856, 923, -1, 
      864, 2542, 856, -1, 
      864, 863, 2542, -1, 
      1899, 1901, 428, -1, 
      1899, 425, 424, -1, 
      1899, 424, 1900, -1, 
      1899, 428, 425, -1, 
      990, 2533, 991, -1, 
      990, 426, 2533, -1, 
      514, 513, 2088, -1, 
      514, 2088, 2087, -1, 
      514, 1129, 627, -1, 
      514, 2087, 1129, -1, 
      1495, 420, 1776, -1, 
      1495, 1776, 1496, -1, 
      1495, 2543, 420, -1, 
      1495, 2169, 2543, -1, 
      605, 604, 1145, -1, 
      605, 1146, 2544, -1, 
      605, 2544, 606, -1, 
      4, 2545, 1, -1, 
      4, 2546, 2545, -1, 
      4, 7, 2547, -1, 
      4, 2547, 2548, -1, 
      4, 2548, 2546, -1, 
      817, 1808, 818, -1, 
      2375, 2374, 2549, -1, 
      2375, 2467, 2469, -1, 
      2375, 2469, 2376, -1, 
      2550, 2551, 2552, -1, 
      2550, 2552, 2553, -1, 
      2550, 1327, 2551, -1, 
      2550, 2554, 2555, -1, 
      2550, 2555, 1433, -1, 
      2550, 1326, 1327, -1, 
      2550, 1433, 1326, -1, 
      282, 1242, 692, -1, 
      2143, 2556, 2557, -1, 
      2143, 2557, 2144, -1, 
      2143, 2558, 2556, -1, 
      2143, 2145, 2559, -1, 
      2143, 2559, 2558, -1, 
      2560, 1340, 2561, -1, 
      2560, 2562, 1340, -1, 
      2560, 2561, 1979, -1, 
      2560, 2563, 2562, -1, 
      2560, 1979, 2564, -1, 
      2560, 2564, 2563, -1, 
      1624, 1623, 2565, -1, 
      1624, 2565, 2566, -1, 
      1624, 2566, 1626, -1, 
      814, 324, 327, -1, 
      814, 327, 2567, -1, 
      814, 813, 324, -1, 
      814, 2567, 2568, -1, 
      814, 2569, 811, -1, 
      814, 2568, 2569, -1, 
      1233, 1040, 1037, -1, 
      1233, 1232, 1040, -1, 
      1627, 2152, 2151, -1, 
      1627, 2151, 1604, -1, 
      1627, 1604, 1625, -1, 
      1627, 1626, 2152, -1, 
      2236, 2238, 2570, -1, 
      2236, 2570, 2440, -1, 
      2571, 2401, 2572, -1, 
      2571, 2572, 2573, -1, 
      2571, 2574, 894, -1, 
      2571, 2573, 2574, -1, 
      2571, 893, 2338, -1, 
      2571, 2338, 2401, -1, 
      2571, 894, 893, -1, 
      307, 1519, 308, -1, 
      307, 306, 1520, -1, 
      308, 1519, 2575, -1, 
      1546, 1545, 2576, -1, 
      1546, 2576, 2577, -1, 
      1546, 2577, 560, -1, 
      1546, 560, 2578, -1, 
      1546, 2578, 1543, -1, 
      2095, 2579, 2453, -1, 
      2095, 2453, 2096, -1, 
      2095, 2580, 2579, -1, 
      2095, 913, 2580, -1, 
      447, 2268, 1680, -1, 
      2581, 2558, 2559, -1, 
      2581, 2582, 2558, -1, 
      2581, 2559, 2583, -1, 
      2581, 2583, 2584, -1, 
      2581, 2584, 2192, -1, 
      2581, 2192, 2582, -1, 
      932, 2388, 930, -1, 
      932, 931, 873, -1, 
      468, 2585, 466, -1, 
      468, 1772, 2585, -1, 
      468, 695, 2206, -1, 
      468, 2206, 1772, -1, 
      618, 2586, 2587, -1, 
      618, 1198, 2586, -1, 
      618, 2587, 878, -1, 
      618, 616, 1198, -1, 
      1892, 475, 2588, -1, 
      1892, 2589, 2590, -1, 
      1892, 2588, 2589, -1, 
      1892, 2590, 1141, -1, 
      1275, 1273, 2591, -1, 
      1275, 2591, 1274, -1, 
      765, 1846, 766, -1, 
      2592, 2593, 2594, -1, 
      2592, 2595, 2593, -1, 
      2592, 2594, 2596, -1, 
      2592, 2597, 2595, -1, 
      2592, 2598, 2597, -1, 
      2592, 2303, 2598, -1, 
      2592, 2596, 2303, -1, 
      1987, 1986, 1581, -1, 
      1987, 2008, 972, -1, 
      26, 606, 1710, -1, 
      26, 1710, 27, -1, 
      356, 2599, 2600, -1, 
      356, 1660, 1125, -1, 
      356, 1125, 2599, -1, 
      557, 195, 1685, -1, 
      2195, 2424, 2196, -1, 
      2195, 1095, 1060, -1, 
      2195, 1060, 1904, -1, 
      963, 962, 2601, -1, 
      963, 2601, 914, -1, 
      963, 914, 2588, -1, 
      963, 2588, 475, -1, 
      963, 475, 292, -1, 
      2602, 2482, 2483, -1, 
      2602, 2603, 2482, -1, 
      2602, 2483, 2604, -1, 
      2602, 2604, 2605, -1, 
      2602, 2605, 2606, -1, 
      2602, 2606, 2603, -1, 
      507, 844, 504, -1, 
      2607, 2608, 2478, -1, 
      2607, 2478, 863, -1, 
      2607, 592, 2608, -1, 
      2607, 863, 592, -1, 
      2180, 2076, 992, -1, 
      2180, 2179, 2609, -1, 
      2180, 2609, 649, -1, 
      2180, 649, 2076, -1, 
      2610, 2611, 2411, -1, 
      2610, 708, 2611, -1, 
      2610, 2411, 1356, -1, 
      2610, 706, 708, -1, 
      2610, 1356, 706, -1, 
      1261, 2612, 2389, -1, 
      1261, 337, 2612, -1, 
      2435, 2436, 578, -1, 
      2435, 578, 577, -1, 
      2435, 577, 1919, -1, 
      2435, 1919, 96, -1, 
      1907, 1385, 1908, -1, 
      1907, 2167, 1385, -1, 
      1907, 1910, 2167, -1, 
      286, 1050, 287, -1, 
      286, 285, 2613, -1, 
      286, 1051, 1050, -1, 
      286, 2614, 1051, -1, 
      286, 2613, 2614, -1, 
      2615, 2616, 2617, -1, 
      2615, 2399, 2616, -1, 
      2615, 2617, 2618, -1, 
      2615, 2618, 2619, -1, 
      2615, 2619, 2071, -1, 
      2615, 2071, 2075, -1, 
      2615, 2075, 2399, -1, 
      1838, 2620, 1837, -1, 
      1838, 2621, 2620, -1, 
      1838, 497, 2621, -1, 
      2239, 2622, 2238, -1, 
      2239, 2489, 2622, -1, 
      1440, 867, 2623, -1, 
      1440, 2623, 2624, -1, 
      1440, 2624, 2625, -1, 
      1440, 2625, 934, -1, 
      2617, 2626, 2627, -1, 
      2617, 2616, 2626, -1, 
      2617, 2627, 2628, -1, 
      2617, 2628, 2618, -1, 
      1950, 2629, 453, -1, 
      1950, 2630, 2629, -1, 
      1950, 528, 638, -1, 
      1950, 638, 2630, -1, 
      1625, 1604, 1622, -1, 
      2631, 2632, 1431, -1, 
      2631, 1431, 1429, -1, 
      2631, 2633, 2634, -1, 
      2631, 1429, 2633, -1, 
      2631, 2634, 2635, -1, 
      2631, 2635, 2632, -1, 
      2281, 1934, 2280, -1, 
      2281, 1935, 1934, -1, 
      2281, 2636, 1935, -1, 
      2281, 1788, 2636, -1, 
      941, 2637, 942, -1, 
      941, 940, 2637, -1, 
      2494, 1333, 1332, -1, 
      2494, 2638, 1333, -1, 
      2494, 1332, 2639, -1, 
      2494, 2639, 2640, -1, 
      2494, 2640, 2492, -1, 
      2494, 2419, 2638, -1, 
      894, 2574, 2176, -1, 
      1332, 1330, 2639, -1, 
      1205, 2641, 2642, -1, 
      1205, 2642, 1209, -1, 
      1205, 2643, 2641, -1, 
      1205, 2302, 2643, -1, 
      1205, 2644, 2302, -1, 
      1205, 1206, 2644, -1, 
      598, 1986, 596, -1, 
      598, 2033, 1986, -1, 
      153, 177, 1442, -1, 
      153, 152, 177, -1, 
      2292, 2290, 2645, -1, 
      2292, 2645, 2646, -1, 
      2292, 2646, 2293, -1, 
      1954, 2647, 2648, -1, 
      1954, 1953, 2647, -1, 
      1954, 2649, 2202, -1, 
      1954, 2648, 2649, -1, 
      2400, 2650, 2401, -1, 
      2400, 2651, 2650, -1, 
      2400, 183, 2652, -1, 
      2400, 2652, 2653, -1, 
      2400, 2653, 2651, -1, 
      2654, 2655, 2656, -1, 
      2654, 2657, 2655, -1, 
      2654, 2656, 1070, -1, 
      2654, 1070, 1421, -1, 
      2654, 1421, 2657, -1, 
      2374, 2135, 2549, -1, 
      2375, 2549, 2105, -1, 
      2374, 1186, 2135, -1, 
      2375, 2105, 2467, -1, 
      813, 2658, 324, -1, 
      813, 812, 2658, -1, 
      2659, 2562, 2563, -1, 
      2659, 48, 2562, -1, 
      2659, 2563, 2660, -1, 
      2659, 2660, 2661, -1, 
      2659, 2661, 2662, -1, 
      2659, 2662, 49, -1, 
      2659, 49, 48, -1, 
      2630, 638, 637, -1, 
      2630, 637, 2663, -1, 
      2630, 2664, 2629, -1, 
      2630, 2663, 2664, -1, 
      2119, 2121, 719, -1, 
      2119, 719, 718, -1, 
      2119, 718, 2665, -1, 
      2119, 2665, 2120, -1, 
      2352, 1946, 2536, -1, 
      2352, 1944, 1946, -1, 
      2352, 2536, 2666, -1, 
      2352, 2666, 2351, -1, 
      388, 384, 390, -1, 
      2508, 2667, 1220, -1, 
      2508, 2668, 2667, -1, 
      2508, 1220, 2509, -1, 
      2508, 2510, 2668, -1, 
      1208, 1209, 2669, -1, 
      1208, 2670, 1004, -1, 
      1208, 1004, 1005, -1, 
      1208, 2671, 2670, -1, 
      1208, 1005, 1207, -1, 
      1208, 2669, 2672, -1, 
      1208, 2672, 2671, -1, 
      2660, 2673, 2674, -1, 
      2660, 2675, 2673, -1, 
      2660, 2674, 2676, -1, 
      2660, 2676, 2661, -1, 
      2660, 2563, 2675, -1, 
      2487, 1768, 2677, -1, 
      2487, 2678, 1768, -1, 
      2487, 2677, 1088, -1, 
      2487, 891, 890, -1, 
      2487, 890, 2678, -1, 
      2679, 1538, 395, -1, 
      2679, 1539, 1538, -1, 
      2679, 2680, 1539, -1, 
      2679, 2681, 2680, -1, 
      2679, 395, 2682, -1, 
      2679, 2682, 2681, -1, 
      2683, 2040, 2041, -1, 
      2683, 1435, 2040, -1, 
      2683, 2041, 787, -1, 
      2683, 787, 785, -1, 
      2683, 785, 2684, -1, 
      2683, 2684, 2579, -1, 
      2683, 2579, 2316, -1, 
      2683, 2316, 1435, -1, 
      2186, 1274, 2591, -1, 
      2186, 2591, 2685, -1, 
      2186, 2685, 2686, -1, 
      2186, 2686, 2187, -1, 
      1092, 2687, 2688, -1, 
      1092, 2688, 689, -1, 
      1092, 1398, 2687, -1, 
      836, 2689, 835, -1, 
      836, 2690, 2689, -1, 
      836, 1118, 2690, -1, 
      1158, 1974, 2017, -1, 
      512, 2283, 510, -1, 
      1499, 2459, 1104, -1, 
      1499, 2254, 2459, -1, 
      1499, 1104, 1500, -1, 
      1499, 1502, 2691, -1, 
      1499, 2691, 2253, -1, 
      1070, 2656, 2692, -1, 
      1070, 2693, 2412, -1, 
      1070, 2692, 2693, -1, 
      1070, 2412, 1068, -1, 
      1017, 1016, 2279, -1, 
      1017, 2280, 1018, -1, 
      270, 269, 1389, -1, 
      270, 1389, 2694, -1, 
      270, 2694, 2472, -1, 
      118, 2695, 116, -1, 
      118, 996, 2695, -1, 
      1814, 1193, 2696, -1, 
      1814, 2696, 2697, -1, 
      1814, 2697, 2698, -1, 
      1814, 304, 303, -1, 
      1814, 303, 1815, -1, 
      1814, 2698, 304, -1, 
      623, 2699, 1372, -1, 
      623, 1373, 624, -1, 
      623, 622, 2699, -1, 
      1206, 1204, 1859, -1, 
      1206, 1859, 2700, -1, 
      1206, 2700, 2701, -1, 
      2702, 2703, 2704, -1, 
      2702, 2705, 2703, -1, 
      2702, 2704, 2706, -1, 
      2702, 2707, 2705, -1, 
      2702, 2708, 2707, -1, 
      2702, 2706, 2708, -1, 
      1727, 1399, 1884, -1, 
      1727, 2160, 1399, -1, 
      1727, 1884, 1728, -1, 
      1727, 1729, 2162, -1, 
      2580, 2316, 2579, -1, 
      2580, 2315, 2316, -1, 
      2580, 913, 2522, -1, 
      2580, 2522, 2315, -1, 
      1977, 1976, 2709, -1, 
      1977, 2709, 2710, -1, 
      1977, 2710, 2564, -1, 
      1977, 2564, 1979, -1, 
      1991, 1993, 2711, -1, 
      1991, 2711, 2148, -1, 
      1991, 1467, 1468, -1, 
      1991, 1468, 2311, -1, 
      1991, 2148, 1467, -1, 
      1991, 2311, 1989, -1, 
      1132, 2576, 1545, -1, 
      1132, 1545, 1425, -1, 
      1132, 835, 2576, -1, 
      1132, 832, 835, -1, 
      1132, 1425, 1133, -1, 
      1688, 2712, 2713, -1, 
      1688, 2714, 2712, -1, 
      1688, 2713, 1103, -1, 
      1688, 1690, 2714, -1, 
      1772, 2002, 2585, -1, 
      1772, 2206, 2205, -1, 
      1772, 2205, 380, -1, 
      1772, 1771, 2002, -1, 
      849, 215, 2715, -1, 
      849, 1663, 850, -1, 
      849, 2715, 1663, -1, 
      2038, 2716, 2039, -1, 
      2038, 2717, 2716, -1, 
      2038, 1803, 2717, -1, 
      2038, 1804, 1803, -1, 
      2718, 2719, 2720, -1, 
      2718, 2721, 2719, -1, 
      2718, 2720, 2722, -1, 
      2718, 2708, 2706, -1, 
      2718, 2706, 2721, -1, 
      2718, 2722, 2708, -1, 
      380, 2205, 381, -1, 
      2723, 1695, 847, -1, 
      2723, 1798, 1695, -1, 
      2723, 847, 2724, -1, 
      2723, 1902, 1798, -1, 
      2723, 2725, 1902, -1, 
      2723, 2724, 2725, -1, 
      69, 67, 640, -1, 
      69, 641, 72, -1, 
      748, 746, 1283, -1, 
      748, 1283, 117, -1, 
      1908, 1384, 1982, -1, 
      1908, 1982, 1909, -1, 
      1908, 1385, 1384, -1, 
      1824, 1475, 1821, -1, 
      1824, 1827, 2184, -1, 
      2676, 2662, 2661, -1, 
      2676, 2470, 2662, -1, 
      2676, 2674, 2726, -1, 
      2676, 2726, 2470, -1, 
      886, 2662, 2470, -1, 
      886, 2727, 2662, -1, 
      886, 889, 2727, -1, 
      125, 2728, 2115, -1, 
      125, 124, 2728, -1, 
      2464, 2729, 2730, -1, 
      2464, 2730, 2463, -1, 
      2464, 2466, 2729, -1, 
      1649, 2309, 1648, -1, 
      1649, 2200, 2309, -1, 
      2731, 2732, 2642, -1, 
      2731, 2642, 2733, -1, 
      2731, 2734, 2732, -1, 
      2731, 2733, 242, -1, 
      2731, 242, 2734, -1, 
      1016, 1014, 2735, -1, 
      1016, 2735, 2736, -1, 
      1016, 2736, 2279, -1, 
      1375, 1374, 2737, -1, 
      1375, 2737, 2738, -1, 
      1375, 2738, 1376, -1, 
      1821, 2739, 2740, -1, 
      1821, 2740, 1822, -1, 
      1821, 1475, 2739, -1, 
      1585, 111, 2741, -1, 
      1585, 2741, 2318, -1, 
      1585, 2042, 111, -1, 
      1585, 2318, 1046, -1, 
      1585, 1046, 1116, -1, 
      2079, 2742, 1671, -1, 
      2079, 701, 2743, -1, 
      2079, 2743, 2742, -1, 
      2744, 1595, 2622, -1, 
      2744, 2622, 2489, -1, 
      2744, 2745, 1595, -1, 
      2744, 2746, 2745, -1, 
      2744, 2489, 2746, -1, 
      2401, 2650, 2572, -1, 
      346, 2747, 2748, -1, 
      346, 2749, 2747, -1, 
      346, 345, 2750, -1, 
      346, 2750, 2751, -1, 
      346, 2752, 347, -1, 
      346, 2748, 2752, -1, 
      346, 2751, 2749, -1, 
      2753, 1930, 1929, -1, 
      2753, 2754, 1930, -1, 
      2753, 1929, 2755, -1, 
      2753, 2755, 2756, -1, 
      2753, 2757, 2754, -1, 
      2753, 2756, 2757, -1, 
      2662, 2727, 2758, -1, 
      2662, 2758, 49, -1, 
      2367, 2446, 2447, -1, 
      2350, 2646, 2446, -1, 
      2350, 2293, 2646, -1, 
      2135, 1809, 2759, -1, 
      2135, 2759, 2549, -1, 
      2135, 1186, 2133, -1, 
      2760, 2540, 533, -1, 
      2760, 1720, 2540, -1, 
      2760, 533, 2761, -1, 
      2760, 2761, 2762, -1, 
      2760, 2762, 2763, -1, 
      2760, 2763, 1720, -1, 
      2383, 2764, 2356, -1, 
      2383, 130, 2764, -1, 
      2383, 231, 130, -1, 
      2383, 2358, 231, -1, 
      1266, 1268, 700, -1, 
      1266, 700, 699, -1, 
      1266, 699, 984, -1, 
      1266, 2765, 1267, -1, 
      1266, 984, 2765, -1, 
      2766, 2767, 2257, -1, 
      2766, 2519, 2767, -1, 
      2766, 1164, 2518, -1, 
      2766, 2518, 2519, -1, 
      2766, 2257, 1164, -1, 
      2768, 1361, 277, -1, 
      2768, 277, 2769, -1, 
      2768, 2172, 1361, -1, 
      2768, 1563, 2172, -1, 
      2768, 2769, 2770, -1, 
      2768, 2770, 1562, -1, 
      2768, 1562, 1563, -1, 
      620, 62, 617, -1, 
      620, 882, 62, -1, 
      798, 2142, 669, -1, 
      798, 797, 2771, -1, 
      798, 2771, 2772, -1, 
      798, 2772, 2142, -1, 
      1385, 2167, 548, -1, 
      1385, 548, 494, -1, 
      2773, 2774, 1020, -1, 
      2773, 1020, 1023, -1, 
      2773, 2775, 2774, -1, 
      2773, 2776, 2775, -1, 
      2773, 1331, 2776, -1, 
      2773, 1023, 1331, -1, 
      1006, 2777, 382, -1, 
      1006, 1007, 2777, -1, 
      1840, 1515, 760, -1, 
      1840, 760, 763, -1, 
      1840, 1827, 1826, -1, 
      1705, 1617, 1615, -1, 
      1705, 1703, 2778, -1, 
      1705, 2779, 1617, -1, 
      1705, 2780, 2779, -1, 
      1705, 2778, 2780, -1, 
      164, 2781, 1554, -1, 
      164, 165, 2781, -1, 
      811, 2782, 1735, -1, 
      811, 2569, 2782, -1, 
      743, 742, 2783, -1, 
      743, 2783, 729, -1, 
      743, 729, 2174, -1, 
      2187, 2686, 2784, -1, 
      2187, 2784, 2785, -1, 
      2187, 2786, 2188, -1, 
      2187, 2502, 2786, -1, 
      2187, 2785, 2502, -1, 
      2412, 2693, 2449, -1, 
      2412, 2449, 2413, -1, 
      162, 159, 2787, -1, 
      162, 2787, 924, -1, 
      653, 652, 2541, -1, 
      653, 2541, 2001, -1, 
      653, 2003, 654, -1, 
      2788, 2048, 1383, -1, 
      2788, 1383, 1382, -1, 
      2788, 2049, 2048, -1, 
      2788, 1382, 2789, -1, 
      2788, 2789, 694, -1, 
      2788, 694, 2049, -1, 
      2790, 1099, 2751, -1, 
      2790, 2751, 2750, -1, 
      2790, 2791, 1886, -1, 
      2790, 2792, 2791, -1, 
      2790, 2750, 2792, -1, 
      1246, 1245, 2793, -1, 
      1246, 2793, 2027, -1, 
      1246, 2027, 2794, -1, 
      1246, 2794, 2795, -1, 
      2687, 2796, 2688, -1, 
      2687, 2797, 2798, -1, 
      2687, 1398, 2797, -1, 
      2799, 2800, 2532, -1, 
      2799, 824, 2800, -1, 
      2799, 2532, 1194, -1, 
      2799, 2801, 826, -1, 
      2799, 826, 824, -1, 
      2799, 1194, 2801, -1, 
      2738, 2603, 2606, -1, 
      2738, 2737, 2603, -1, 
      2738, 2606, 2802, -1, 
      2738, 2802, 1376, -1, 
      2632, 2803, 1431, -1, 
      2632, 2635, 633, -1, 
      2632, 633, 2803, -1, 
      2088, 2122, 2089, -1, 
      2088, 513, 2122, -1, 
      168, 167, 2598, -1, 
      168, 2598, 2303, -1, 
      2164, 2804, 2165, -1, 
      2164, 2447, 2804, -1, 
      92, 1915, 2425, -1, 
      92, 1912, 1915, -1, 
      92, 93, 1912, -1, 
      327, 326, 2567, -1, 
      508, 506, 841, -1, 
      6, 2805, 7, -1, 
      6, 2806, 2805, -1, 
      6, 1183, 2806, -1, 
      572, 549, 105, -1, 
      572, 494, 549, -1, 
      572, 573, 492, -1, 
      572, 492, 494, -1, 
      1702, 2807, 1703, -1, 
      1702, 2808, 2809, -1, 
      1702, 2809, 2807, -1, 
      1702, 1704, 2808, -1, 
      2810, 1002, 2006, -1, 
      2810, 1003, 1002, -1, 
      2810, 2006, 351, -1, 
      2810, 351, 2225, -1, 
      2810, 2225, 1003, -1, 
      2710, 2811, 2564, -1, 
      2710, 2812, 2811, -1, 
      2710, 2813, 2812, -1, 
      2710, 2709, 2813, -1, 
      977, 2814, 1580, -1, 
      977, 979, 2814, -1, 
      977, 1580, 2033, -1, 
      977, 2033, 978, -1, 
      1033, 1032, 2485, -1, 
      1033, 1370, 1031, -1, 
      1033, 1367, 1370, -1, 
      1859, 1860, 2700, -1, 
      2700, 1860, 2407, -1, 
      2483, 2481, 844, -1, 
      2483, 844, 2604, -1, 
      2695, 1968, 116, -1, 
      2695, 2330, 1968, -1, 
      2695, 996, 2330, -1, 
      1866, 1376, 1867, -1, 
      1866, 2815, 1376, -1, 
      1866, 1865, 2286, -1, 
      1866, 2286, 2815, -1, 
      2443, 564, 2816, -1, 
      2443, 2817, 564, -1, 
      2443, 2816, 2413, -1, 
      2443, 2100, 2817, -1, 
      600, 2818, 1249, -1, 
      600, 2819, 2818, -1, 
      600, 2216, 2215, -1, 
      600, 2215, 2819, -1, 
      600, 599, 2216, -1, 
      600, 1249, 601, -1, 
      324, 2820, 322, -1, 
      324, 2658, 2820, -1, 
      1395, 1638, 256, -1, 
      630, 1923, 1792, -1, 
      630, 1792, 1793, -1, 
      630, 1793, 2821, -1, 
      630, 2821, 631, -1, 
      441, 1086, 2822, -1, 
      441, 2822, 903, -1, 
      441, 951, 1086, -1, 
      441, 903, 443, -1, 
      718, 717, 2823, -1, 
      718, 2823, 2665, -1, 
      1881, 1967, 2824, -1, 
      1881, 1883, 1967, -1, 
      1881, 2824, 2083, -1, 
      2825, 2826, 2827, -1, 
      2825, 2828, 2826, -1, 
      2825, 2827, 377, -1, 
      2825, 378, 2829, -1, 
      2825, 2829, 2828, -1, 
      2825, 377, 378, -1, 
      2225, 351, 350, -1, 
      2225, 2226, 2830, -1, 
      2225, 2830, 1003, -1, 
      1886, 2791, 1887, -1, 
      1886, 1099, 2790, -1, 
      1886, 515, 1099, -1, 
      2831, 2832, 1368, -1, 
      2831, 1368, 859, -1, 
      2831, 2833, 2832, -1, 
      2831, 2834, 2833, -1, 
      2831, 858, 2834, -1, 
      2831, 859, 858, -1, 
      942, 2637, 2835, -1, 
      942, 2835, 2125, -1, 
      749, 1345, 1549, -1, 
      749, 750, 1345, -1, 
      749, 1549, 1550, -1, 
      749, 1550, 407, -1, 
      749, 407, 747, -1, 
      2836, 1298, 1296, -1, 
      2836, 2837, 1298, -1, 
      2836, 1296, 1410, -1, 
      2836, 1410, 1413, -1, 
      2836, 2838, 2837, -1, 
      2836, 1413, 2838, -1, 
      1063, 2839, 1086, -1, 
      1063, 1065, 2839, -1, 
      258, 2439, 259, -1, 
      371, 2198, 2439, -1, 
      371, 1835, 2197, -1, 
      457, 1970, 455, -1, 
      457, 2840, 505, -1, 
      457, 456, 2247, -1, 
      457, 2247, 2840, -1, 
      2009, 2148, 2007, -1, 
      2009, 2147, 2148, -1, 
      2009, 2841, 2147, -1, 
      2009, 2010, 2841, -1, 
      695, 696, 2204, -1, 
      994, 2532, 2179, -1, 
      2842, 1088, 2677, -1, 
      2842, 2677, 1768, -1, 
      2842, 1089, 1088, -1, 
      2842, 1767, 1089, -1, 
      2842, 1768, 1767, -1, 
      888, 2843, 2844, -1, 
      888, 2845, 2843, -1, 
      888, 2844, 889, -1, 
      888, 887, 2845, -1, 
      436, 1379, 1383, -1, 
      436, 1383, 2048, -1, 
      2846, 2252, 2253, -1, 
      2846, 2847, 2252, -1, 
      2846, 2253, 2848, -1, 
      2846, 2848, 2847, -1, 
      1658, 1980, 1657, -1, 
      1658, 1025, 1980, -1, 
      1658, 1023, 1025, -1, 
      1658, 1331, 1023, -1, 
      2197, 735, 872, -1, 
      2197, 738, 735, -1, 
      2197, 1835, 738, -1, 
      1837, 1568, 1569, -1, 
      1837, 1569, 1836, -1, 
      1837, 2849, 1568, -1, 
      1837, 2620, 2849, -1, 
      2850, 2851, 2852, -1, 
      2850, 1334, 2851, -1, 
      2850, 2852, 969, -1, 
      2850, 969, 2853, -1, 
      2850, 2776, 1334, -1, 
      2850, 2775, 2776, -1, 
      2850, 2853, 2775, -1, 
      742, 2129, 2128, -1, 
      742, 2128, 2783, -1, 
      742, 741, 2129, -1, 
      2712, 2714, 2854, -1, 
      2712, 2854, 2855, -1, 
      2712, 2855, 2713, -1, 
      1990, 2856, 1992, -1, 
      1990, 1542, 2856, -1, 
      1990, 2310, 2157, -1, 
      1588, 1041, 1723, -1, 
      1984, 2857, 2858, -1, 
      1984, 151, 2857, -1, 
      1984, 2858, 1098, -1, 
      1984, 1098, 1925, -1, 
      1984, 1925, 1927, -1, 
      36, 34, 2859, -1, 
      36, 2859, 2860, -1, 
      36, 2861, 37, -1, 
      36, 2860, 2861, -1, 
      1160, 450, 1162, -1, 
      208, 1645, 209, -1, 
      456, 1463, 2862, -1, 
      456, 454, 1463, -1, 
      456, 2862, 2247, -1, 
      2673, 2812, 2863, -1, 
      2673, 2811, 2812, -1, 
      2673, 2863, 2864, -1, 
      2673, 2675, 2811, -1, 
      2673, 2864, 2674, -1, 
      2742, 2743, 2865, -1, 
      2742, 2865, 55, -1, 
      2742, 55, 54, -1, 
      2742, 54, 1671, -1, 
      500, 2264, 501, -1, 
      401, 2570, 1444, -1, 
      401, 2440, 2570, -1, 
      401, 1444, 402, -1, 
      193, 1697, 194, -1, 
      193, 1695, 1697, -1, 
      193, 847, 1695, -1, 
      193, 195, 847, -1, 
      722, 1557, 720, -1, 
      2588, 914, 2589, -1, 
      2052, 190, 2866, -1, 
      2052, 187, 190, -1, 
      2052, 2866, 2053, -1, 
      242, 2733, 243, -1, 
      242, 244, 2734, -1, 
      1769, 2220, 2219, -1, 
      1769, 2219, 1609, -1, 
      1769, 2678, 2220, -1, 
      1769, 1768, 2678, -1, 
      2636, 1788, 2867, -1, 
      2636, 2867, 1937, -1, 
      2636, 1937, 1935, -1, 
      2179, 2800, 2609, -1, 
      2179, 2532, 2800, -1, 
      2868, 2382, 2869, -1, 
      2868, 2385, 2382, -1, 
      2868, 2869, 2870, -1, 
      2868, 2870, 2385, -1, 
      835, 2689, 2576, -1, 
      2451, 1227, 1311, -1, 
      2451, 2871, 1227, -1, 
      2451, 2450, 2871, -1, 
      2388, 2872, 930, -1, 
      2388, 2387, 2873, -1, 
      2388, 2873, 2872, -1, 
      1777, 2037, 1778, -1, 
      1777, 2874, 2037, -1, 
      1777, 1776, 2874, -1, 
      1890, 2739, 1475, -1, 
      1890, 2530, 2739, -1, 
      195, 196, 1685, -1, 
      2177, 851, 690, -1, 
      2177, 690, 2178, -1, 
      78, 2875, 650, -1, 
      78, 2876, 2875, -1, 
      78, 2877, 2876, -1, 
      78, 76, 2877, -1, 
      2302, 2644, 2305, -1, 
      2304, 2305, 2306, -1, 
      2302, 2303, 2878, -1, 
      2302, 2878, 2643, -1, 
      905, 2879, 460, -1, 
      905, 2880, 2879, -1, 
      905, 906, 2880, -1, 
      2667, 2682, 1221, -1, 
      2667, 2668, 2682, -1, 
      2667, 1221, 1220, -1, 
      317, 768, 2527, -1, 
      317, 2881, 768, -1, 
      317, 316, 2881, -1, 
      2145, 1366, 1365, -1, 
      2145, 2583, 2559, -1, 
      2145, 1365, 2583, -1, 
      660, 2690, 661, -1, 
      660, 1999, 2882, -1, 
      660, 2882, 562, -1, 
      660, 562, 2690, -1, 
      2026, 647, 2025, -1, 
      2026, 1535, 647, -1, 
      2026, 2027, 1535, -1, 
      1435, 2316, 1434, -1, 
      1435, 1436, 2040, -1, 
      2883, 606, 2544, -1, 
      2883, 1712, 606, -1, 
      2883, 2544, 2884, -1, 
      2883, 2885, 1712, -1, 
      2883, 2884, 2885, -1, 
      851, 2176, 852, -1, 
      240, 683, 237, -1, 
      314, 2886, 2264, -1, 
      314, 320, 2886, -1, 
      1520, 2887, 2888, -1, 
      1520, 306, 2887, -1, 
      1520, 2888, 33, -1, 
      2889, 199, 2890, -1, 
      2889, 200, 199, -1, 
      2889, 2890, 2370, -1, 
      2889, 2490, 200, -1, 
      2889, 2891, 2490, -1, 
      2889, 2370, 2891, -1, 
      2115, 2402, 1464, -1, 
      2115, 2403, 2402, -1, 
      2115, 1464, 2114, -1, 
      2115, 2892, 2403, -1, 
      2115, 2728, 2892, -1, 
      856, 855, 2244, -1, 
      856, 2244, 923, -1, 
      856, 2542, 858, -1, 
      2583, 1365, 1759, -1, 
      2583, 2341, 2584, -1, 
      2583, 1759, 2341, -1, 
      2893, 1453, 1452, -1, 
      2893, 2894, 1453, -1, 
      2893, 1452, 1451, -1, 
      2893, 1451, 2895, -1, 
      2893, 2895, 2896, -1, 
      2893, 2896, 2894, -1, 
      2897, 2898, 2899, -1, 
      2897, 2899, 1272, -1, 
      2897, 2819, 2898, -1, 
      2897, 1271, 2819, -1, 
      2897, 1272, 1271, -1, 
      1808, 2134, 818, -1, 
      975, 2900, 1298, -1, 
      975, 974, 2900, -1, 
      975, 1298, 2837, -1, 
      975, 2838, 2901, -1, 
      975, 2901, 973, -1, 
      975, 2837, 2838, -1, 
      863, 2833, 2902, -1, 
      863, 2478, 2833, -1, 
      863, 2902, 2542, -1, 
      1974, 2359, 2017, -1, 
      1974, 838, 2359, -1, 
      1974, 1973, 839, -1, 
      1974, 839, 838, -1, 
      2903, 2904, 1863, -1, 
      2903, 2905, 2904, -1, 
      2903, 1863, 2906, -1, 
      2903, 2907, 2908, -1, 
      2903, 2906, 2907, -1, 
      2903, 2908, 2905, -1, 
      2909, 2526, 1135, -1, 
      2909, 2910, 2526, -1, 
      2909, 1135, 2911, -1, 
      2909, 2911, 610, -1, 
      2909, 610, 2910, -1, 
      490, 2068, 491, -1, 
      490, 2880, 2068, -1, 
      490, 2912, 2913, -1, 
      490, 2913, 2914, -1, 
      490, 2915, 2912, -1, 
      490, 492, 2915, -1, 
      490, 2914, 2880, -1, 
      890, 2220, 2678, -1, 
      1209, 2732, 2669, -1, 
      1209, 2642, 2732, -1, 
      1458, 2226, 2228, -1, 
      1458, 2916, 2226, -1, 
      1458, 2228, 2917, -1, 
      1458, 782, 2916, -1, 
      1458, 2917, 1457, -1, 
      2863, 2812, 1611, -1, 
      2863, 1611, 523, -1, 
      2863, 2918, 2864, -1, 
      2863, 523, 2918, -1, 
      348, 1124, 1127, -1, 
      348, 2234, 344, -1, 
      348, 347, 1124, -1, 
      316, 2919, 2881, -1, 
      316, 315, 2919, -1, 
      133, 2365, 2364, -1, 
      133, 2366, 2365, -1, 
      133, 132, 2920, -1, 
      133, 2920, 2366, -1, 
      133, 2364, 134, -1, 
      2921, 1263, 1290, -1, 
      2921, 1013, 1263, -1, 
      2921, 1290, 2922, -1, 
      2921, 2922, 2434, -1, 
      2921, 2923, 1013, -1, 
      2921, 2434, 2433, -1, 
      2921, 2433, 2923, -1, 
      2858, 2751, 1099, -1, 
      2858, 1099, 1098, -1, 
      2858, 2749, 2751, -1, 
      2858, 2857, 2749, -1, 
      2543, 2169, 2060, -1, 
      2543, 2060, 2062, -1, 
      2543, 2062, 2924, -1, 
      2543, 421, 420, -1, 
      2543, 2924, 421, -1, 
      1029, 2476, 1027, -1, 
      1029, 1369, 2476, -1, 
      1369, 1031, 1370, -1, 
      1029, 1031, 1369, -1, 
      2500, 2925, 2926, -1, 
      2500, 1085, 2925, -1, 
      2500, 2926, 52, -1, 
      2500, 2499, 1085, -1, 
      1699, 194, 1697, -1, 
      1699, 1700, 1891, -1, 
      2927, 1756, 1755, -1, 
      2927, 1755, 1711, -1, 
      2927, 1711, 2910, -1, 
      2927, 2910, 2928, -1, 
      2927, 29, 1756, -1, 
      2927, 30, 29, -1, 
      2927, 2928, 30, -1, 
      1517, 2294, 2349, -1, 
      1517, 2349, 2347, -1, 
      1517, 1518, 2291, -1, 
      272, 558, 267, -1, 
      2929, 1848, 804, -1, 
      2929, 2930, 1848, -1, 
      2929, 2931, 2429, -1, 
      2929, 2429, 2930, -1, 
      2929, 804, 2931, -1, 
      2932, 2933, 2934, -1, 
      2932, 2935, 2933, -1, 
      2932, 2934, 2936, -1, 
      2932, 2936, 2937, -1, 
      2932, 2937, 2938, -1, 
      2932, 2939, 2935, -1, 
      2932, 2940, 2939, -1, 
      2932, 2938, 2940, -1, 
      1146, 246, 2544, -1, 
      378, 213, 2829, -1, 
      2941, 2942, 2933, -1, 
      2941, 310, 2942, -1, 
      2941, 2933, 2935, -1, 
      2941, 2935, 2943, -1, 
      2941, 2943, 310, -1, 
      2293, 2349, 2294, -1, 
      1219, 1218, 1936, -1, 
      1219, 1936, 1938, -1, 
      1219, 1938, 2509, -1, 
      1219, 2509, 1220, -1, 
      1397, 1395, 256, -1, 
      1397, 256, 1171, -1, 
      1397, 1171, 1396, -1, 
      708, 2944, 2611, -1, 
      708, 2534, 2944, -1, 
      1330, 1657, 2945, -1, 
      1330, 2945, 2946, -1, 
      1330, 2946, 2639, -1, 
      424, 1800, 1900, -1, 
      424, 2011, 1800, -1, 
      1845, 1687, 1686, -1, 
      1845, 2032, 1687, -1, 
      2372, 2947, 1480, -1, 
      2372, 2890, 2947, -1, 
      2372, 2370, 2890, -1, 
      1258, 1241, 1242, -1, 
      1258, 1259, 1241, -1, 
      1936, 1218, 2948, -1, 
      1936, 2948, 1934, -1, 
      2949, 2705, 2950, -1, 
      2949, 2950, 2313, -1, 
      2949, 2703, 2705, -1, 
      2949, 2312, 2703, -1, 
      2949, 2313, 2312, -1, 
      2951, 2335, 2952, -1, 
      2951, 2337, 2335, -1, 
      2951, 2952, 2953, -1, 
      2951, 2953, 2337, -1, 
      1015, 1263, 1013, -1, 
      1015, 1018, 1264, -1, 
      2954, 2955, 2626, -1, 
      2954, 2626, 2956, -1, 
      2954, 2957, 2955, -1, 
      2954, 2958, 1905, -1, 
      2954, 1905, 2957, -1, 
      1267, 481, 1301, -1, 
      1267, 1301, 676, -1, 
      1267, 2765, 481, -1, 
      785, 784, 2438, -1, 
      785, 2438, 2684, -1, 
      432, 2959, 2960, -1, 
      432, 2960, 433, -1, 
      432, 2961, 2959, -1, 
      432, 435, 2961, -1, 
      667, 2847, 2962, -1, 
      667, 666, 2847, -1, 
      667, 2962, 2963, -1, 
      667, 2963, 668, -1, 
      1728, 2964, 1730, -1, 
      1728, 1884, 2964, -1, 
      2776, 1331, 1334, -1, 
      2406, 2965, 2519, -1, 
      2406, 2405, 2965, -1, 
      2741, 2319, 2318, -1, 
      2741, 112, 2319, -1, 
      2741, 111, 112, -1, 
      1731, 1730, 2023, -1, 
      1731, 2023, 2021, -1, 
      1731, 2021, 1732, -1, 
      793, 2966, 1659, -1, 
      793, 2967, 2966, -1, 
      793, 796, 2967, -1, 
      93, 1913, 1912, -1, 
      93, 59, 1913, -1, 
      696, 2968, 1119, -1, 
      696, 1119, 2904, -1, 
      696, 470, 2968, -1, 
      696, 2904, 2204, -1, 
      1408, 2969, 2970, -1, 
      1408, 2970, 952, -1, 
      1408, 953, 439, -1, 
      1408, 952, 953, -1, 
      1408, 1407, 2969, -1, 
      1007, 1009, 2726, -1, 
      1007, 2726, 2674, -1, 
      1007, 2674, 2971, -1, 
      1007, 2971, 2777, -1, 
      2972, 2973, 100, -1, 
      2972, 2974, 2973, -1, 
      2972, 100, 2256, -1, 
      2972, 2256, 2258, -1, 
      2972, 2258, 2974, -1, 
      1245, 2975, 43, -1, 
      1245, 2976, 2793, -1, 
      1245, 43, 2976, -1, 
      2977, 2978, 2979, -1, 
      2977, 2980, 2978, -1, 
      2977, 2979, 2981, -1, 
      2977, 2981, 1856, -1, 
      2980, 1854, 2982, -1, 
      2977, 1854, 2980, -1, 
      2977, 1856, 1854, -1, 
      2148, 2711, 2007, -1, 
      1502, 1501, 139, -1, 
      1502, 139, 2691, -1, 
      243, 2733, 2594, -1, 
      2594, 2733, 2596, -1, 
      243, 2594, 2593, -1, 
      243, 2593, 2983, -1, 
      243, 2983, 245, -1, 
      2297, 2984, 2298, -1, 
      2297, 2985, 2984, -1, 
      2297, 2296, 2985, -1, 
      2986, 2987, 2917, -1, 
      2986, 2988, 2987, -1, 
      2986, 2917, 2989, -1, 
      2986, 2989, 636, -1, 
      2986, 634, 2988, -1, 
      2986, 636, 634, -1, 
      2990, 67, 2991, -1, 
      2990, 2991, 2992, -1, 
      2990, 640, 67, -1, 
      2990, 2992, 2993, -1, 
      2990, 2993, 640, -1, 
      2672, 2355, 2671, -1, 
      2672, 2357, 2355, -1, 
      2672, 1223, 2357, -1, 
      2672, 2669, 1223, -1, 
      521, 2994, 1312, -1, 
      521, 1610, 2994, -1, 
      521, 657, 522, -1, 
      2923, 2433, 2735, -1, 
      2923, 2735, 1014, -1, 
      2923, 1014, 1013, -1, 
      2649, 2648, 1050, -1, 
      2649, 1049, 2995, -1, 
      2649, 2995, 2202, -1, 
      2649, 1050, 1049, -1, 
      2996, 2997, 2998, -1, 
      2996, 2488, 2997, -1, 
      2996, 2998, 2865, -1, 
      2996, 2865, 2999, -1, 
      2996, 2746, 2488, -1, 
      2996, 2999, 2746, -1, 
      826, 641, 643, -1, 
      826, 2801, 641, -1, 
      2586, 1198, 1199, -1, 
      2586, 3000, 2587, -1, 
      2586, 1199, 2325, -1, 
      2586, 2325, 3000, -1, 
      377, 3001, 375, -1, 
      377, 2827, 3001, -1, 
      745, 140, 1285, -1, 
      745, 1285, 746, -1, 
      745, 3002, 140, -1, 
      745, 2022, 3003, -1, 
      745, 3003, 3002, -1, 
      745, 747, 2022, -1, 
      3004, 1154, 2221, -1, 
      3004, 3005, 1154, -1, 
      3004, 2221, 3006, -1, 
      3004, 3006, 3007, -1, 
      3004, 2963, 3005, -1, 
      3004, 3007, 2963, -1, 
      2792, 1887, 2791, -1, 
      2792, 3008, 1887, -1, 
      2792, 3009, 3008, -1, 
      2792, 2750, 3009, -1, 
      405, 839, 228, -1, 
      2270, 2271, 1729, -1, 
      3010, 1729, 2866, -1, 
      2270, 3010, 2269, -1, 
      2270, 1729, 3010, -1, 
      2989, 2917, 3011, -1, 
      2989, 2663, 636, -1, 
      2989, 3011, 2663, -1, 
      1634, 1633, 1528, -1, 
      1634, 698, 2078, -1, 
      1634, 2078, 1635, -1, 
      1634, 1529, 698, -1, 
      1634, 1528, 1529, -1, 
      369, 1661, 2107, -1, 
      3012, 2, 2066, -1, 
      3012, 0, 2, -1, 
      3012, 2066, 2065, -1, 
      3012, 2065, 3013, -1, 
      3012, 3013, 0, -1, 
      1554, 2781, 1556, -1, 
      3014, 3015, 2814, -1, 
      3014, 3016, 3015, -1, 
      3014, 2814, 2463, -1, 
      3014, 2730, 2498, -1, 
      3014, 2498, 2497, -1, 
      3014, 2463, 2730, -1, 
      3014, 2497, 3016, -1, 
      1948, 2301, 3017, -1, 
      1948, 1793, 1795, -1, 
      1948, 3017, 1793, -1, 
      1464, 584, 2114, -1, 
      1025, 1024, 1980, -1, 
      3018, 2250, 3019, -1, 
      3018, 3020, 2250, -1, 
      3018, 3019, 3021, -1, 
      3018, 3022, 2296, -1, 
      3018, 2296, 3020, -1, 
      3018, 3021, 3022, -1, 
      2139, 2888, 2137, -1, 
      2139, 34, 33, -1, 
      2139, 33, 2888, -1, 
      1044, 1046, 2318, -1, 
      1044, 1188, 1045, -1, 
      1044, 24, 1188, -1, 
      1044, 2318, 3023, -1, 
      1044, 3023, 24, -1, 
      2438, 2453, 2684, -1, 
      2562, 48, 1340, -1, 
      2105, 2104, 2467, -1, 
      2105, 2549, 2106, -1, 
      879, 878, 2587, -1, 
      879, 2190, 880, -1, 
      879, 2587, 3000, -1, 
      879, 3000, 2190, -1, 
      3024, 2399, 2398, -1, 
      3024, 2398, 3025, -1, 
      3024, 3026, 2399, -1, 
      3024, 956, 1994, -1, 
      3024, 3025, 956, -1, 
      3024, 1994, 3026, -1, 
      2985, 3022, 3027, -1, 
      2985, 2296, 3022, -1, 
      2985, 3027, 3028, -1, 
      2985, 3028, 2984, -1, 
      3029, 3030, 3031, -1, 
      3029, 3031, 2008, -1, 
      3029, 2007, 2711, -1, 
      3029, 2008, 2007, -1, 
      3029, 2711, 3032, -1, 
      3029, 3032, 3030, -1, 
      399, 3033, 397, -1, 
      399, 44, 3033, -1, 
      1193, 1192, 2696, -1, 
      2445, 2102, 2100, -1, 
      2445, 3034, 3035, -1, 
      2445, 3035, 2102, -1, 
      2445, 2448, 3034, -1, 
      306, 3036, 2887, -1, 
      306, 309, 3036, -1, 
      1877, 1876, 558, -1, 
      37, 2861, 39, -1, 
      1180, 2314, 1181, -1, 
      1414, 1412, 3037, -1, 
      1414, 3038, 1355, -1, 
      1414, 1355, 1416, -1, 
      1414, 3037, 3038, -1, 
      1835, 3039, 738, -1, 
      1835, 1836, 3039, -1, 
      650, 2076, 649, -1, 
      650, 2875, 2076, -1, 
      1867, 2802, 1868, -1, 
      1867, 1376, 2802, -1, 
      3040, 2565, 3041, -1, 
      3040, 3041, 3042, -1, 
      3040, 3043, 2565, -1, 
      3040, 3042, 2694, -1, 
      3040, 2694, 3043, -1, 
      3044, 16, 1603, -1, 
      3044, 1603, 1604, -1, 
      3044, 2151, 1921, -1, 
      3044, 1604, 2151, -1, 
      3044, 1921, 1920, -1, 
      3044, 580, 16, -1, 
      3044, 1920, 580, -1, 
      1801, 2237, 1802, -1, 
      1801, 1800, 2011, -1, 
      1801, 2011, 2013, -1, 
      1801, 2013, 2237, -1, 
      1930, 3045, 1548, -1, 
      1930, 2754, 3045, -1, 
      488, 487, 3046, -1, 
      488, 3046, 1089, -1, 
      488, 1089, 1767, -1, 
      3047, 2796, 3048, -1, 
      3047, 2178, 2796, -1, 
      3047, 3048, 3049, -1, 
      3047, 3049, 3050, -1, 
      3047, 895, 2178, -1, 
      3047, 2645, 895, -1, 
      3047, 3050, 2645, -1, 
      2548, 3051, 2546, -1, 
      2548, 2547, 3052, -1, 
      2548, 1411, 3051, -1, 
      2548, 3052, 1411, -1, 
      1009, 1061, 1211, -1, 
      1009, 1211, 2471, -1, 
      1009, 2471, 2726, -1, 
      3053, 3054, 319, -1, 
      3053, 499, 3054, -1, 
      3053, 319, 3055, -1, 
      3053, 2930, 499, -1, 
      3053, 3055, 2930, -1, 
      130, 129, 2764, -1, 
      3009, 2750, 345, -1, 
      3009, 345, 3056, -1, 
      3009, 3056, 3008, -1, 
      1875, 2031, 2344, -1, 
      1875, 2032, 2031, -1, 
      1875, 2344, 1872, -1, 
      1875, 1683, 2032, -1, 
      1753, 2313, 1750, -1, 
      1753, 1752, 2314, -1, 
      1753, 2314, 2313, -1, 
      190, 191, 3010, -1, 
      190, 3010, 2866, -1, 
      1476, 1474, 196, -1, 
      1476, 196, 194, -1, 
      2570, 2238, 3057, -1, 
      2570, 1594, 1444, -1, 
      2570, 3057, 1594, -1, 
      2865, 2998, 55, -1, 
      2865, 2743, 3058, -1, 
      2865, 3058, 2999, -1, 
      1664, 2828, 212, -1, 
      1664, 3059, 2828, -1, 
      1664, 212, 211, -1, 
      1664, 101, 3060, -1, 
      1664, 3060, 3059, -1, 
      3061, 2993, 1735, -1, 
      3061, 640, 2993, -1, 
      3061, 1735, 3062, -1, 
      3061, 3062, 1667, -1, 
      3061, 1667, 1666, -1, 
      3061, 1666, 642, -1, 
      3061, 642, 640, -1, 
      2937, 3063, 2938, -1, 
      2937, 3064, 3063, -1, 
      2937, 2936, 3065, -1, 
      2937, 3065, 3064, -1, 
      1135, 1138, 2911, -1, 
      2072, 3066, 1004, -1, 
      2072, 1004, 2670, -1, 
      2072, 2619, 3066, -1, 
      2072, 2071, 2619, -1, 
      2072, 2670, 2073, -1, 
      430, 2533, 426, -1, 
      430, 1350, 2533, -1, 
      3002, 3003, 3067, -1, 
      3002, 3067, 3068, -1, 
      3002, 3068, 140, -1, 
      2553, 3069, 2328, -1, 
      2553, 542, 3069, -1, 
      2553, 2328, 2554, -1, 
      2553, 2554, 2550, -1, 
      2553, 2552, 543, -1, 
      2553, 543, 542, -1, 
      896, 2338, 893, -1, 
      896, 362, 2338, -1, 
      896, 1744, 362, -1, 
      354, 3019, 2248, -1, 
      354, 2248, 352, -1, 
      354, 3070, 3019, -1, 
      354, 2210, 3070, -1, 
      634, 2635, 2988, -1, 
      634, 633, 2635, -1, 
      3071, 2597, 167, -1, 
      3071, 167, 1120, -1, 
      3071, 2595, 2597, -1, 
      3071, 1120, 3072, -1, 
      3071, 3072, 2595, -1, 
      3073, 943, 1457, -1, 
      3073, 1457, 2917, -1, 
      3073, 940, 943, -1, 
      3073, 2917, 940, -1, 
      3074, 3075, 3076, -1, 
      3076, 3075, 2405, -1, 
      3074, 3077, 3078, -1, 
      3074, 3078, 3075, -1, 
      3074, 3076, 3077, -1, 
      2828, 3059, 2826, -1, 
      2828, 2829, 212, -1, 
      3079, 2771, 1819, -1, 
      3079, 3080, 2771, -1, 
      3079, 1819, 2243, -1, 
      3079, 2243, 2242, -1, 
      3079, 3081, 3080, -1, 
      3079, 2242, 3081, -1, 
      3082, 3083, 3084, -1, 
      3082, 3084, 3085, -1, 
      3082, 1547, 3083, -1, 
      3082, 221, 1547, -1, 
      3082, 3085, 3086, -1, 
      3082, 3086, 221, -1, 
      209, 76, 75, -1, 
      209, 1645, 3087, -1, 
      209, 3087, 2876, -1, 
      209, 2876, 3088, -1, 
      209, 3088, 76, -1, 
      492, 573, 2915, -1, 
      2626, 2616, 3089, -1, 
      2626, 3089, 2956, -1, 
      2954, 2956, 2958, -1, 
      2626, 2955, 2627, -1, 
      769, 2881, 3090, -1, 
      769, 3090, 770, -1, 
      769, 768, 2881, -1, 
      1632, 1659, 2210, -1, 
      2663, 637, 636, -1, 
      2663, 3011, 3091, -1, 
      2663, 3091, 1460, -1, 
      2663, 1460, 2664, -1, 
      3092, 2003, 1771, -1, 
      3092, 1771, 1773, -1, 
      3092, 654, 2003, -1, 
      3092, 1773, 1774, -1, 
      3092, 1774, 3093, -1, 
      3092, 3093, 654, -1, 
      1307, 3094, 1308, -1, 
      1307, 3095, 3094, -1, 
      1307, 1309, 3096, -1, 
      1307, 3097, 3095, -1, 
      1307, 3096, 3097, -1, 
      1232, 713, 3098, -1, 
      1232, 3098, 3099, -1, 
      1232, 1038, 1040, -1, 
      1232, 3099, 1038, -1, 
      3100, 3101, 2851, -1, 
      3100, 3102, 3101, -1, 
      3100, 2851, 2638, -1, 
      3100, 3103, 2421, -1, 
      3100, 2638, 3103, -1, 
      3100, 2421, 3102, -1, 
      2427, 3104, 3105, -1, 
      2427, 2426, 3104, -1, 
      2427, 3105, 1607, -1, 
      2427, 1607, 3038, -1, 
      2427, 3038, 1748, -1, 
      3106, 3107, 1915, -1, 
      3106, 3108, 3107, -1, 
      3106, 1915, 1917, -1, 
      3106, 3109, 3108, -1, 
      3106, 1917, 3109, -1, 
      1145, 2920, 132, -1, 
      1145, 604, 2920, -1, 
      1145, 132, 131, -1, 
      1145, 131, 233, -1, 
      3110, 2896, 2895, -1, 
      3110, 2895, 1372, -1, 
      3110, 2894, 2896, -1, 
      3110, 3111, 2894, -1, 
      3110, 2699, 3111, -1, 
      3110, 1372, 2699, -1, 
      1463, 2227, 2862, -1, 
      1463, 1462, 2227, -1, 
      2403, 3112, 3113, -1, 
      2403, 3113, 3114, -1, 
      2403, 3114, 2404, -1, 
      2403, 2892, 3112, -1, 
      2253, 727, 2848, -1, 
      2253, 2691, 727, -1, 
      563, 2578, 560, -1, 
      563, 3115, 2578, -1, 
      563, 3116, 3115, -1, 
      563, 2817, 3116, -1, 
      563, 564, 2817, -1, 
      2482, 2704, 2480, -1, 
      2482, 2603, 2704, -1, 
      2624, 2623, 2824, -1, 
      2624, 2824, 1967, -1, 
      2624, 1967, 2625, -1, 
      2642, 2641, 2733, -1, 
      570, 126, 127, -1, 
      570, 127, 3117, -1, 
      570, 3117, 3118, -1, 
      570, 3118, 568, -1, 
      1884, 1089, 2964, -1, 
      3033, 342, 1217, -1, 
      3033, 44, 342, -1, 
      3033, 1217, 397, -1, 
      21, 20, 3119, -1, 
      21, 3119, 1861, -1, 
      1620, 2779, 1619, -1, 
      1620, 1617, 2779, -1, 
      1400, 2395, 1586, -1, 
      2880, 906, 2068, -1, 
      2880, 2914, 2879, -1, 
      1305, 3108, 3109, -1, 
      1305, 1304, 3108, -1, 
      1305, 3109, 3120, -1, 
      1305, 3120, 1306, -1, 
      527, 638, 528, -1, 
      527, 3121, 638, -1, 
      527, 526, 3121, -1, 
      1128, 3122, 1127, -1, 
      1128, 2425, 3122, -1, 
      1183, 2277, 1182, -1, 
      1183, 1181, 2806, -1, 
      3123, 3124, 2780, -1, 
      3123, 2780, 3125, -1, 
      3123, 2556, 3124, -1, 
      3123, 3125, 3126, -1, 
      3123, 3126, 1122, -1, 
      3123, 39, 2556, -1, 
      3123, 1122, 39, -1, 
      2298, 1869, 2299, -1, 
      2298, 3127, 2653, -1, 
      2298, 2653, 2652, -1, 
      2298, 2984, 3127, -1, 
      2298, 2652, 1869, -1, 
      1382, 3128, 2789, -1, 
      1382, 1381, 3128, -1, 
      2420, 3129, 3130, -1, 
      2420, 3130, 2421, -1, 
      2420, 2422, 3129, -1, 
      2460, 3131, 2461, -1, 
      2460, 2254, 3132, -1, 
      2460, 3132, 3131, -1, 
      2460, 2459, 2254, -1, 
      2385, 2870, 3133, -1, 
      2385, 3133, 1294, -1, 
      2385, 2384, 2380, -1, 
      2385, 2380, 2382, -1, 
      302, 304, 2698, -1, 
      302, 2698, 2942, -1, 
      302, 2942, 310, -1, 
      302, 310, 308, -1, 
      3072, 3099, 2595, -1, 
      3072, 1038, 3099, -1, 
      3072, 1120, 1038, -1, 
      2351, 1763, 3134, -1, 
      2351, 3134, 3135, -1, 
      2351, 2666, 1763, -1, 
      2351, 3135, 2111, -1, 
      701, 700, 2743, -1, 
      2873, 1648, 2309, -1, 
      2873, 2309, 2311, -1, 
      2873, 2387, 1648, -1, 
      2873, 2311, 2872, -1, 
      2806, 3136, 2805, -1, 
      2806, 1181, 3136, -1, 
      2603, 2737, 3137, -1, 
      2603, 3137, 2704, -1, 
      3130, 2756, 2755, -1, 
      3130, 3129, 2756, -1, 
      3130, 2755, 3102, -1, 
      3130, 3102, 2421, -1, 
      413, 2332, 1528, -1, 
      413, 1660, 2332, -1, 
      1433, 2555, 996, -1, 
      1433, 996, 997, -1, 
      2468, 3055, 319, -1, 
      2468, 1849, 3055, -1, 
      2468, 2527, 2469, -1, 
      874, 875, 1095, -1, 
      874, 876, 875, -1, 
      1763, 1762, 3134, -1, 
      1763, 2666, 2536, -1, 
      763, 766, 2183, -1, 
      101, 2973, 3060, -1, 
      101, 100, 2973, -1, 
      2861, 2860, 2557, -1, 
      2861, 2557, 2556, -1, 
      2861, 2556, 39, -1, 
      2720, 1450, 3138, -1, 
      2720, 1451, 1450, -1, 
      2720, 3138, 2722, -1, 
      2720, 2719, 1451, -1, 
      2422, 2507, 3139, -1, 
      2422, 3140, 2507, -1, 
      2422, 3139, 3129, -1, 
      2422, 2418, 3140, -1, 
      3141, 3142, 3143, -1, 
      3141, 3144, 3142, -1, 
      3141, 3143, 1676, -1, 
      3141, 1676, 1675, -1, 
      3141, 1914, 3144, -1, 
      3141, 1675, 1914, -1, 
      460, 1405, 1404, -1, 
      460, 2879, 1405, -1, 
      2575, 3145, 299, -1, 
      2575, 3146, 3145, -1, 
      2575, 299, 308, -1, 
      2575, 3147, 3146, -1, 
      2575, 1519, 3147, -1, 
      1264, 2181, 339, -1, 
      1264, 2948, 2181, -1, 
      1264, 1018, 2948, -1, 
      1244, 2795, 3148, -1, 
      1244, 3148, 2035, -1, 
      1244, 2035, 2975, -1, 
      3149, 706, 3150, -1, 
      3149, 704, 706, -1, 
      3149, 3150, 1454, -1, 
      3149, 3151, 704, -1, 
      3149, 1454, 1453, -1, 
      3149, 1453, 3151, -1, 
      3152, 2446, 3050, -1, 
      3050, 2446, 2646, -1, 
      3152, 3050, 2798, -1, 
      3152, 2798, 2804, -1, 
      3152, 2804, 2447, -1, 
      3152, 2447, 2446, -1, 
      1793, 3017, 2821, -1, 
      1730, 3153, 2023, -1, 
      1730, 3046, 3153, -1, 
      1730, 2964, 3046, -1, 
      1509, 586, 158, -1, 
      1509, 158, 161, -1, 
      2826, 3059, 3154, -1, 
      2826, 3155, 2827, -1, 
      2826, 3154, 3155, -1, 
      2250, 841, 2249, -1, 
      2250, 2248, 3019, -1, 
      2250, 3020, 841, -1, 
      251, 253, 3156, -1, 
      251, 3156, 1486, -1, 
      251, 1486, 249, -1, 
      1108, 174, 1136, -1, 
      1926, 1925, 3157, -1, 
      1926, 3157, 2390, -1, 
      2104, 801, 2467, -1, 
      971, 3158, 597, -1, 
      971, 3159, 3158, -1, 
      971, 973, 3159, -1, 
      1696, 1695, 1798, -1, 
      841, 2840, 2249, -1, 
      841, 505, 2840, -1, 
      841, 3020, 842, -1, 
      841, 506, 505, -1, 
      1941, 2953, 2952, -1, 
      1941, 1940, 2953, -1, 
      1941, 2952, 3160, -1, 
      1941, 3160, 1943, -1, 
      2563, 2811, 2675, -1, 
      2563, 2564, 2811, -1, 
      1188, 2199, 1045, -1, 
      1897, 3161, 3112, -1, 
      1897, 3112, 1898, -1, 
      1897, 3162, 3161, -1, 
      1897, 1064, 3162, -1, 
      1602, 218, 1622, -1, 
      1602, 1622, 1604, -1, 
      1602, 1419, 218, -1, 
      779, 777, 1003, -1, 
      782, 3163, 2916, -1, 
      779, 1003, 3163, -1, 
      779, 3163, 782, -1, 
      2979, 2978, 3164, -1, 
      2979, 3164, 3165, -1, 
      2979, 3165, 3166, -1, 
      2979, 3166, 2981, -1, 
      2041, 1586, 788, -1, 
      2041, 788, 787, -1, 
      2039, 1623, 1622, -1, 
      2039, 2716, 1623, -1, 
      2039, 1622, 220, -1, 
      3167, 2715, 2474, -1, 
      3167, 2474, 2608, -1, 
      3167, 681, 2715, -1, 
      3167, 2608, 592, -1, 
      3167, 592, 683, -1, 
      3167, 682, 681, -1, 
      3167, 683, 682, -1, 
      2786, 2465, 2188, -1, 
      2786, 2502, 1084, -1, 
      2786, 3168, 2465, -1, 
      2786, 1084, 3168, -1, 
      333, 686, 334, -1, 
      1425, 1545, 2158, -1, 
      1426, 2158, 2157, -1, 
      1425, 2158, 1426, -1, 
      3060, 63, 3059, -1, 
      3060, 64, 63, -1, 
      3060, 2973, 3169, -1, 
      3060, 3169, 64, -1, 
      184, 2287, 1865, -1, 
      184, 182, 2287, -1, 
      2184, 2183, 1473, -1, 
      2820, 2086, 322, -1, 
      2820, 2087, 2086, -1, 
      2820, 2658, 1130, -1, 
      2820, 1130, 2087, -1, 
      2557, 2860, 2144, -1, 
      2168, 3170, 2167, -1, 
      2168, 1522, 3170, -1, 
      2384, 2386, 2856, -1, 
      2384, 2856, 1542, -1, 
      2384, 1542, 2380, -1, 
      914, 2601, 2524, -1, 
      914, 2524, 912, -1, 
      914, 917, 2589, -1, 
      3171, 2393, 2392, -1, 
      3171, 1707, 2393, -1, 
      3171, 2392, 3172, -1, 
      3171, 3172, 3173, -1, 
      3171, 3173, 1704, -1, 
      3171, 1704, 1707, -1, 
      2395, 1512, 1511, -1, 
      2395, 1511, 1586, -1, 
      3174, 754, 467, -1, 
      3174, 758, 754, -1, 
      3174, 467, 466, -1, 
      3174, 2585, 2002, -1, 
      3174, 466, 2585, -1, 
      3174, 2002, 758, -1, 
      3046, 2964, 1089, -1, 
      3046, 487, 1359, -1, 
      3046, 1359, 3153, -1, 
      2478, 2608, 2474, -1, 
      2478, 2477, 2833, -1, 
      2833, 2477, 2832, -1, 
      523, 524, 2918, -1, 
      3175, 3176, 3075, -1, 
      3175, 3075, 3078, -1, 
      3175, 2259, 3176, -1, 
      3175, 3165, 3164, -1, 
      3175, 3164, 2259, -1, 
      3175, 3078, 3165, -1, 
      1203, 1207, 802, -1, 
      2886, 3054, 499, -1, 
      2886, 320, 3054, -1, 
      2886, 499, 501, -1, 
      2886, 501, 2264, -1, 
      3177, 2874, 1776, -1, 
      3177, 2037, 2874, -1, 
      3177, 1776, 420, -1, 
      3177, 42, 2037, -1, 
      3177, 44, 42, -1, 
      3177, 418, 44, -1, 
      3177, 420, 418, -1, 
      3178, 1971, 3179, -1, 
      3178, 3180, 1971, -1, 
      3178, 3179, 2703, -1, 
      3178, 2703, 2312, -1, 
      3178, 2312, 3181, -1, 
      3178, 3181, 3180, -1, 
      1430, 2066, 3182, -1, 
      1430, 3182, 1428, -1, 
      3183, 266, 1873, -1, 
      3183, 268, 266, -1, 
      3183, 1873, 2484, -1, 
      3183, 2484, 3184, -1, 
      3183, 3184, 566, -1, 
      3183, 566, 268, -1, 
      3000, 2325, 1024, -1, 
      3000, 1024, 1022, -1, 
      3000, 1022, 2190, -1, 
      1562, 2770, 1653, -1, 
      1562, 1653, 1654, -1, 
      3185, 2084, 3186, -1, 
      3185, 2121, 2084, -1, 
      3185, 3186, 721, -1, 
      3185, 721, 719, -1, 
      3185, 719, 2121, -1, 
      1567, 3187, 1569, -1, 
      1567, 3188, 3187, -1, 
      1567, 1566, 3188, -1, 
      1966, 925, 3189, -1, 
      1966, 3189, 275, -1, 
      1966, 275, 274, -1, 
      1178, 920, 919, -1, 
      1178, 919, 923, -1, 
      1178, 923, 2244, -1, 
      1178, 1173, 1176, -1, 
      1556, 717, 1557, -1, 
      1556, 2823, 717, -1, 
      1556, 2781, 2823, -1, 
      3190, 3191, 3146, -1, 
      3190, 3146, 3192, -1, 
      3190, 2807, 3191, -1, 
      3190, 3125, 2807, -1, 
      3190, 3192, 3126, -1, 
      3190, 3126, 3125, -1, 
      301, 1815, 303, -1, 
      301, 2808, 1815, -1, 
      301, 3193, 2808, -1, 
      301, 300, 3193, -1, 
      2256, 100, 102, -1, 
      2256, 102, 551, -1, 
      2256, 551, 2257, -1, 
      2025, 2609, 2800, -1, 
      2025, 2800, 824, -1, 
      2025, 648, 2609, -1, 
      2025, 647, 648, -1, 
      2286, 1865, 2287, -1, 
      2286, 626, 2815, -1, 
      2173, 1561, 3194, -1, 
      2173, 3194, 935, -1, 
      2173, 934, 1605, -1, 
      2173, 935, 934, -1, 
      3195, 810, 3111, -1, 
      3195, 812, 810, -1, 
      3195, 3111, 2699, -1, 
      3195, 2699, 3196, -1, 
      3195, 3196, 812, -1, 
      2341, 2342, 2584, -1, 
      2341, 1759, 1761, -1, 
      2814, 3015, 1580, -1, 
      2814, 979, 2463, -1, 
      2176, 2574, 901, -1, 
      2176, 901, 852, -1, 
      1983, 1384, 491, -1, 
      1983, 1982, 1384, -1, 
      3197, 2437, 2057, -1, 
      3197, 2057, 1525, -1, 
      3197, 2827, 2437, -1, 
      3197, 3001, 2827, -1, 
      3197, 1527, 3001, -1, 
      3197, 1525, 1527, -1, 
      2905, 2204, 2904, -1, 
      2905, 381, 2204, -1, 
      2905, 391, 3198, -1, 
      2905, 2908, 391, -1, 
      2905, 3198, 381, -1, 
      2902, 858, 2542, -1, 
      2902, 2834, 858, -1, 
      2902, 2833, 2834, -1, 
      3013, 2065, 3199, -1, 
      3013, 3199, 0, -1, 
      2891, 3200, 2998, -1, 
      2891, 2998, 2997, -1, 
      2891, 2370, 3200, -1, 
      2891, 2997, 2490, -1, 
      3142, 3144, 3201, -1, 
      3142, 3201, 3202, -1, 
      3142, 3202, 3143, -1, 
      1354, 1454, 3150, -1, 
      1354, 3150, 1356, -1, 
      1280, 1278, 3203, -1, 
      1280, 3203, 448, -1, 
      1280, 448, 449, -1, 
      1280, 449, 1281, -1, 
      575, 1663, 3204, -1, 
      575, 3204, 574, -1, 
      575, 103, 1663, -1, 
      575, 104, 103, -1, 
      3205, 3206, 1964, -1, 
      3205, 255, 3206, -1, 
      3205, 1964, 3207, -1, 
      3205, 3208, 255, -1, 
      3205, 3207, 3208, -1, 
      1946, 1943, 2213, -1, 
      1946, 2213, 2535, -1, 
      1946, 2535, 2536, -1, 
      1587, 1486, 3209, -1, 
      1587, 3209, 2044, -1, 
      2714, 3210, 2854, -1, 
      2714, 3036, 3210, -1, 
      2714, 1690, 3211, -1, 
      2714, 3211, 3036, -1, 
      2453, 2579, 2684, -1, 
      1322, 2713, 1323, -1, 
      1322, 1103, 2713, -1, 
      1322, 1324, 1103, -1, 
      2793, 1536, 1535, -1, 
      2793, 1535, 2027, -1, 
      2793, 2976, 1536, -1, 
      1560, 3194, 1561, -1, 
      1560, 2156, 3194, -1, 
      1560, 2396, 2156, -1, 
      922, 921, 2129, -1, 
      922, 2129, 741, -1, 
      1581, 1986, 1582, -1, 
      1759, 1365, 1367, -1, 
      445, 2271, 446, -1, 
      445, 2162, 2271, -1, 
      445, 448, 2163, -1, 
      445, 2163, 2162, -1, 
      950, 1631, 1630, -1, 
      3192, 3147, 1519, -1, 
      3192, 1519, 1121, -1, 
      3192, 3146, 3147, -1, 
      3192, 1121, 1122, -1, 
      3192, 1122, 3126, -1, 
      1751, 1749, 3212, -1, 
      1751, 3136, 1752, -1, 
      1751, 3212, 3136, -1, 
      804, 3066, 3213, -1, 
      804, 3213, 2931, -1, 
      804, 806, 3066, -1, 
      806, 1004, 3066, -1, 
      3169, 3214, 3215, -1, 
      3169, 2974, 3214, -1, 
      3169, 3215, 61, -1, 
      3169, 61, 64, -1, 
      3169, 2973, 2974, -1, 
      928, 930, 1471, -1, 
      928, 1471, 1470, -1, 
      928, 1470, 929, -1, 
      63, 3216, 3059, -1, 
      63, 62, 3216, -1, 
      2812, 2813, 1611, -1, 
      982, 2188, 2465, -1, 
      2804, 2798, 2165, -1, 
      3217, 3218, 2944, -1, 
      3217, 2944, 2534, -1, 
      3217, 3219, 3218, -1, 
      3217, 2212, 3219, -1, 
      3217, 2534, 2212, -1, 
      2461, 3211, 1690, -1, 
      2461, 3220, 3211, -1, 
      2461, 3131, 3220, -1, 
      2691, 544, 727, -1, 
      2691, 139, 544, -1, 
      1341, 2492, 2640, -1, 
      1341, 3221, 2492, -1, 
      1341, 2640, 1342, -1, 
      1341, 1339, 3221, -1, 
      3222, 610, 612, -1, 
      3222, 2928, 610, -1, 
      3222, 612, 2363, -1, 
      3222, 2363, 31, -1, 
      3222, 31, 2928, -1, 
      1860, 2106, 1810, -1, 
      1860, 1810, 2407, -1, 
      1272, 3223, 1273, -1, 
      1272, 2899, 3223, -1, 
      2879, 3224, 1405, -1, 
      2879, 2914, 2913, -1, 
      2879, 2913, 3224, -1, 
      1432, 1431, 3225, -1, 
      1432, 3225, 2067, -1, 
      1993, 1992, 2386, -1, 
      1993, 2386, 3226, -1, 
      1993, 3226, 3032, -1, 
      1993, 3032, 2711, -1, 
      1051, 3227, 1053, -1, 
      1051, 2614, 3227, -1, 
      2637, 2634, 2835, -1, 
      2637, 2988, 2634, -1, 
      2637, 940, 2987, -1, 
      2637, 2987, 2988, -1, 
      2512, 1723, 1041, -1, 
      2512, 1724, 1723, -1, 
      2512, 1041, 756, -1, 
      1045, 2199, 3228, -1, 
      1045, 2118, 2116, -1, 
      1045, 3228, 2118, -1, 
      1045, 2116, 1047, -1, 
      3173, 3229, 2808, -1, 
      3173, 3172, 3229, -1, 
      3173, 2808, 1704, -1, 
      2872, 1471, 930, -1, 
      2872, 2311, 1471, -1, 
      1547, 1548, 3083, -1, 
      1547, 221, 219, -1, 
      1595, 2745, 1270, -1, 
      1595, 1594, 2622, -1, 
      2101, 2102, 2, -1, 
      2101, 2, 1, -1, 
      3120, 3109, 1916, -1, 
      3120, 1916, 3230, -1, 
      3120, 3230, 3231, -1, 
      668, 2963, 1818, -1, 
      668, 1819, 797, -1, 
      1934, 2948, 2280, -1, 
      3111, 3232, 2894, -1, 
      3111, 810, 3232, -1, 
      3233, 3234, 2547, -1, 
      3233, 2547, 7, -1, 
      3233, 3136, 3234, -1, 
      3233, 7, 2805, -1, 
      3233, 2805, 3136, -1, 
      1420, 10, 968, -1, 
      2113, 2992, 1942, -1, 
      2113, 2993, 2992, -1, 
      2113, 1734, 2993, -1, 
      2955, 2957, 2620, -1, 
      2955, 2620, 2621, -1, 
      2955, 2621, 2627, -1, 
      3027, 3022, 2967, -1, 
      3027, 2967, 796, -1, 
      3027, 796, 795, -1, 
      3027, 2970, 3028, -1, 
      3027, 795, 952, -1, 
      3027, 952, 2970, -1, 
      741, 2174, 593, -1, 
      741, 593, 923, -1, 
      918, 923, 919, -1, 
      2746, 2489, 2488, -1, 
      2746, 2999, 1269, -1, 
      2746, 1269, 2745, -1, 
      1415, 2410, 1413, -1, 
      1415, 1416, 2410, -1, 
      2545, 2869, 1, -1, 
      2545, 2870, 2869, -1, 
      2545, 2546, 2870, -1, 
      1358, 1608, 3067, -1, 
      1358, 1360, 1608, -1, 
      1358, 3067, 3235, -1, 
      1358, 3235, 1359, -1, 
      418, 342, 44, -1, 
      418, 338, 342, -1, 
      2685, 1273, 1955, -1, 
      2685, 2591, 1273, -1, 
      2685, 1955, 1956, -1, 
      2685, 1956, 2686, -1, 
      2818, 2819, 1271, -1, 
      2818, 1271, 1250, -1, 
      2818, 1250, 1249, -1, 
      1887, 3008, 1888, -1, 
      731, 3236, 235, -1, 
      731, 2423, 3236, -1, 
      1606, 1605, 2625, -1, 
      1606, 2625, 1967, -1, 
      2910, 610, 2928, -1, 
      2910, 1711, 2526, -1, 
      2142, 2140, 669, -1, 
      2142, 2772, 2141, -1, 
      2616, 2399, 3089, -1, 
      2244, 855, 2245, -1, 
      1655, 287, 2647, -1, 
      1655, 2647, 1953, -1, 
      866, 781, 782, -1, 
      3038, 3037, 1748, -1, 
      3038, 1607, 1355, -1, 
      2249, 2840, 2247, -1, 
      2928, 31, 30, -1, 
      2635, 2634, 2988, -1, 
      913, 912, 2522, -1, 
      2870, 2546, 3133, -1, 
      250, 249, 1484, -1, 
      3237, 275, 3189, -1, 
      3237, 3189, 924, -1, 
      3237, 2787, 3238, -1, 
      3237, 924, 2787, -1, 
      3237, 3238, 280, -1, 
      3237, 280, 275, -1, 
      1138, 609, 608, -1, 
      1138, 608, 2911, -1, 
      254, 3239, 253, -1, 
      254, 255, 3208, -1, 
      254, 3208, 3239, -1, 
      3240, 2067, 3225, -1, 
      3240, 3241, 2067, -1, 
      3240, 3225, 2803, -1, 
      3240, 2803, 3242, -1, 
      3240, 3242, 3241, -1, 
      2067, 3241, 2276, -1, 
      1830, 1184, 1136, -1, 
      1830, 1136, 2307, -1, 
      1830, 2306, 1832, -1, 
      1830, 2307, 2306, -1, 
      1803, 433, 2717, -1, 
      1668, 642, 1666, -1, 
      1668, 827, 642, -1, 
      1668, 828, 827, -1, 
      1668, 1437, 828, -1, 
      1668, 1438, 1437, -1, 
      1374, 2721, 2737, -1, 
      1374, 2719, 2721, -1, 
      1374, 1372, 2719, -1, 
      642, 827, 643, -1, 
      3243, 3153, 1359, -1, 
      3243, 2023, 3153, -1, 
      3243, 1359, 3235, -1, 
      3243, 2024, 2023, -1, 
      3243, 3235, 2024, -1, 
      2572, 1406, 2573, -1, 
      2572, 2650, 1406, -1, 
      2641, 2596, 2733, -1, 
      2641, 2643, 2596, -1, 
      2716, 2565, 1623, -1, 
      2716, 3041, 2565, -1, 
      2716, 2717, 3041, -1, 
      449, 2922, 1281, -1, 
      449, 450, 2434, -1, 
      449, 2434, 2922, -1, 
      1192, 1191, 3094, -1, 
      1192, 3095, 2696, -1, 
      1192, 3094, 3095, -1, 
      189, 3244, 191, -1, 
      189, 1680, 3244, -1, 
      189, 188, 225, -1, 
      189, 1149, 1680, -1, 
      898, 897, 2289, -1, 
      898, 2291, 1745, -1, 
      898, 2289, 2291, -1, 
      2061, 1518, 1347, -1, 
      2061, 3245, 2062, -1, 
      2061, 3246, 3245, -1, 
      2061, 1347, 3246, -1, 
      944, 1639, 943, -1, 
      1943, 3160, 2819, -1, 
      1943, 2819, 2215, -1, 
      1943, 2215, 2213, -1, 
      2154, 3247, 2155, -1, 
      2154, 2005, 3247, -1, 
      2504, 1081, 1084, -1, 
      2504, 3140, 1081, -1, 
      2504, 1084, 2502, -1, 
      2504, 2507, 3140, -1, 
      2499, 2498, 2729, -1, 
      2499, 2729, 1085, -1, 
      573, 574, 2915, -1, 
      1462, 1461, 2228, -1, 
      789, 1514, 1516, -1, 
      789, 788, 1514, -1, 
      2008, 3031, 972, -1, 
      2081, 31, 2363, -1, 
      2081, 28, 31, -1, 
      315, 313, 831, -1, 
      315, 831, 830, -1, 
      315, 830, 2919, -1, 
      2993, 1734, 1735, -1, 
      1388, 1387, 568, -1, 
      1388, 568, 3118, -1, 
      1388, 3118, 2566, -1, 
      1388, 2566, 3043, -1, 
      1388, 3043, 2694, -1, 
      1388, 2694, 1389, -1, 
      359, 482, 984, -1, 
      1393, 1392, 1636, -1, 
      692, 1242, 1240, -1, 
      692, 1240, 693, -1, 
      3057, 2238, 2622, -1, 
      3057, 2622, 1594, -1, 
      1380, 1805, 3085, -1, 
      1380, 3085, 1381, -1, 
      2783, 2128, 2127, -1, 
      2783, 2127, 729, -1, 
      987, 1240, 1239, -1, 
      987, 693, 1240, -1, 
      2802, 3248, 1868, -1, 
      2802, 2605, 3248, -1, 
      2802, 2606, 2605, -1, 
      533, 2539, 534, -1, 
      533, 532, 2761, -1, 
      610, 2911, 608, -1, 
      3249, 2736, 2014, -1, 
      3249, 2279, 2736, -1, 
      3249, 2014, 2361, -1, 
      3249, 1786, 2279, -1, 
      3249, 2361, 1786, -1, 
      3250, 2493, 3221, -1, 
      3250, 1080, 2493, -1, 
      3250, 3221, 1339, -1, 
      3250, 1339, 2925, -1, 
      3250, 2925, 1082, -1, 
      3250, 1082, 1080, -1, 
      2114, 584, 1740, -1, 
      2529, 1891, 3251, -1, 
      2529, 3251, 1645, -1, 
      2529, 1645, 1644, -1, 
      665, 2252, 666, -1, 
      665, 2272, 3132, -1, 
      665, 3132, 2254, -1, 
      2296, 842, 3020, -1, 
      3252, 3161, 3253, -1, 
      3252, 3254, 3161, -1, 
      3252, 3253, 2770, -1, 
      3252, 2769, 3254, -1, 
      3252, 2770, 2769, -1, 
      57, 2998, 3200, -1, 
      57, 55, 2998, -1, 
      57, 3200, 3255, -1, 
      57, 3255, 3256, -1, 
      57, 3256, 59, -1, 
      1288, 2348, 1279, -1, 
      2257, 2767, 2261, -1, 
      1626, 3117, 2152, -1, 
      1626, 2566, 3117, -1, 
      2995, 3257, 2202, -1, 
      2995, 3258, 3257, -1, 
      2995, 1049, 3259, -1, 
      2995, 3259, 3258, -1, 
      2102, 3035, 2066, -1, 
      2102, 2066, 2, -1, 
      1083, 2729, 2466, -1, 
      1083, 1085, 2729, -1, 
      1083, 2466, 3168, -1, 
      1083, 3168, 1084, -1, 
      140, 138, 1285, -1, 
      140, 3068, 141, -1, 
      3025, 1319, 956, -1, 
      3025, 2398, 129, -1, 
      3025, 129, 1319, -1, 
      1573, 1572, 1591, -1, 
      1573, 1896, 123, -1, 
      1573, 123, 121, -1, 
      1573, 1591, 331, -1, 
      129, 2398, 2356, -1, 
      129, 2356, 2764, -1, 
      700, 1269, 3058, -1, 
      1268, 1269, 700, -1, 
      2121, 1880, 2084, -1, 
      323, 2089, 3260, -1, 
      323, 3260, 1439, -1, 
      812, 3196, 2658, -1, 
      1854, 1853, 2982, -1, 
      255, 256, 3206, -1, 
      586, 1508, 583, -1, 
      2669, 2732, 2734, -1, 
      2669, 2734, 1223, -1, 
      2410, 3261, 3262, -1, 
      2410, 3262, 1413, -1, 
      2410, 2411, 3261, -1, 
      2413, 2816, 2414, -1, 
      907, 459, 462, -1, 
      907, 1909, 1982, -1, 
      1426, 2157, 2200, -1, 
      2200, 2157, 3263, -1, 
      1786, 2361, 1782, -1, 
      1786, 1785, 2279, -1, 
      3076, 2405, 1555, -1, 
      3076, 1555, 1764, -1, 
      3076, 1764, 3077, -1, 
      1862, 2096, 1825, -1, 
      1862, 1167, 2455, -1, 
      1891, 1700, 1698, -1, 
      1891, 1698, 3251, -1, 
      770, 3090, 1566, -1, 
      1762, 3151, 3134, -1, 
      1762, 704, 3151, -1, 
      1910, 464, 1531, -1, 
      3232, 3134, 3151, -1, 
      3232, 3135, 3134, -1, 
      3232, 3151, 2894, -1, 
      3232, 809, 3135, -1, 
      3232, 810, 809, -1, 
      2386, 1992, 2856, -1, 
      2386, 1295, 3226, -1, 
      1790, 2390, 1791, -1, 
      338, 1503, 336, -1, 
      2943, 3264, 310, -1, 
      3264, 2935, 2855, -1, 
      2943, 2935, 3264, -1, 
      980, 1252, 1274, -1, 
      980, 1274, 981, -1, 
      980, 978, 1252, -1, 
      2730, 2729, 2498, -1, 
      3036, 309, 3210, -1, 
      3036, 3265, 2887, -1, 
      3036, 3211, 3265, -1, 
      309, 310, 3210, -1, 
      2022, 2024, 3003, -1, 
      2022, 747, 2019, -1, 
      299, 3145, 300, -1, 
      299, 302, 308, -1, 
      2306, 2305, 1832, -1, 
      3266, 2232, 2233, -1, 
      3266, 20, 2232, -1, 
      3266, 2233, 3122, -1, 
      3266, 3122, 2425, -1, 
      3266, 3107, 3119, -1, 
      3266, 3119, 20, -1, 
      3266, 1915, 3107, -1, 
      3266, 2425, 1915, -1, 
      2894, 3151, 1453, -1, 
      1151, 2847, 726, -1, 
      1151, 2962, 2847, -1, 
      1151, 726, 725, -1, 
      1151, 3005, 2962, -1, 
      1151, 1154, 3005, -1, 
      1607, 3105, 1450, -1, 
      3101, 1928, 2852, -1, 
      3101, 2852, 2851, -1, 
      3101, 3102, 1928, -1, 
      2906, 1863, 3267, -1, 
      2906, 3267, 3268, -1, 
      2906, 262, 2907, -1, 
      2906, 2262, 262, -1, 
      2906, 3268, 2262, -1, 
      3127, 2984, 2969, -1, 
      3127, 2969, 1406, -1, 
      3127, 2651, 2653, -1, 
      199, 2149, 3269, -1, 
      199, 3269, 2890, -1, 
      3032, 3226, 3030, -1, 
      3078, 3270, 3165, -1, 
      3078, 3077, 3270, -1, 
      111, 2042, 110, -1, 
      52, 2926, 1338, -1, 
      2523, 2525, 3157, -1, 
      2523, 3157, 1098, -1, 
      2523, 1098, 1097, -1, 
      2506, 2505, 3258, -1, 
      2506, 3258, 3271, -1, 
      2506, 3272, 2507, -1, 
      2506, 3271, 3272, -1, 
      2590, 917, 2454, -1, 
      2590, 2454, 1142, -1, 
      2590, 2589, 917, -1, 
      2590, 1142, 1141, -1, 
      645, 1537, 1402, -1, 
      1217, 342, 341, -1, 
      1217, 1216, 397, -1, 
      2247, 2862, 352, -1, 
      1716, 1551, 1483, -1, 
      1716, 1483, 1481, -1, 
      1716, 1481, 3273, -1, 
      1716, 3273, 2094, -1, 
      1716, 2094, 1717, -1, 
      1094, 929, 1469, -1, 
      1094, 931, 929, -1, 
      1094, 1469, 1213, -1, 
      1094, 1213, 1059, -1, 
      1094, 1059, 1058, -1, 
      1651, 3253, 3162, -1, 
      1651, 3162, 1652, -1, 
      1651, 2770, 3253, -1, 
      1651, 1653, 2770, -1, 
      1162, 450, 1681, -1, 
      1162, 1681, 1161, -1, 
      3035, 3182, 2066, -1, 
      3035, 3034, 3182, -1, 
      76, 3088, 2877, -1, 
      968, 10, 3274, -1, 
      968, 2853, 969, -1, 
      968, 3274, 2853, -1, 
      1986, 2033, 1582, -1, 
      873, 931, 875, -1, 
      345, 344, 3056, -1, 
      376, 1027, 216, -1, 
      376, 1028, 1027, -1, 
      376, 375, 1643, -1, 
      956, 955, 1996, -1, 
      956, 1996, 1994, -1, 
      3017, 3275, 2821, -1, 
      3017, 3276, 3275, -1, 
      3017, 2301, 3276, -1, 
      2966, 3019, 3070, -1, 
      2966, 3070, 1659, -1, 
      2966, 3021, 3019, -1, 
      2966, 2967, 3021, -1, 
      2157, 2310, 3263, -1, 
      2274, 2276, 2277, -1, 
      3236, 3277, 235, -1, 
      3236, 1533, 3277, -1, 
      3236, 2423, 1533, -1, 
      2598, 167, 2597, -1, 
      2108, 2107, 3278, -1, 
      2108, 3279, 1423, -1, 
      2108, 3278, 2919, -1, 
      2108, 2919, 3279, -1, 
      2569, 2568, 2782, -1, 
      2345, 1616, 2192, -1, 
      2345, 1613, 1616, -1, 
      2345, 2192, 2342, -1, 
      2345, 2344, 2377, -1, 
      2345, 2377, 1613, -1, 
      2643, 2878, 2596, -1, 
      2895, 2719, 1372, -1, 
      2895, 1451, 2719, -1, 
      2320, 2319, 3008, -1, 
      2320, 3008, 3056, -1, 
      2317, 2322, 2323, -1, 
      2320, 3056, 2322, -1, 
      13, 1603, 16, -1, 
      2749, 3280, 2747, -1, 
      2749, 2857, 3281, -1, 
      2749, 3281, 3280, -1, 
      1186, 3282, 2133, -1, 
      1186, 1185, 3282, -1, 
      1066, 1065, 149, -1, 
      1066, 3283, 2839, -1, 
      1066, 2839, 1065, -1, 
      1066, 1692, 3283, -1, 
      59, 3144, 1914, -1, 
      59, 3256, 3144, -1, 
      59, 1914, 1913, -1, 
      228, 839, 1973, -1, 
      617, 62, 61, -1, 
      2724, 846, 2961, -1, 
      2724, 847, 846, -1, 
      2724, 2961, 435, -1, 
      2724, 435, 437, -1, 
      2724, 437, 2725, -1, 
      479, 2600, 480, -1, 
      479, 356, 2600, -1, 
      395, 1538, 396, -1, 
      395, 394, 3284, -1, 
      395, 3284, 2682, -1, 
      2409, 1996, 1834, -1, 
      2409, 1834, 1833, -1, 
      2409, 1833, 2408, -1, 
      3104, 2705, 2707, -1, 
      3104, 2707, 2722, -1, 
      3104, 3138, 3105, -1, 
      3104, 2722, 3138, -1, 
      3104, 2426, 2950, -1, 
      3104, 2950, 2705, -1, 
      2621, 496, 2431, -1, 
      2621, 2431, 2627, -1, 
      2621, 497, 496, -1, 
      1539, 2680, 1537, -1, 
      2991, 1254, 3285, -1, 
      2991, 66, 1254, -1, 
      2991, 3285, 2992, -1, 
      2991, 67, 66, -1, 
      225, 188, 227, -1, 
      1758, 1316, 2484, -1, 
      2980, 2260, 2978, -1, 
      2980, 2258, 2260, -1, 
      2980, 3286, 2258, -1, 
      2980, 2982, 3286, -1, 
      1124, 2752, 1125, -1, 
      1124, 347, 2752, -1, 
      2516, 762, 761, -1, 
      2516, 761, 1513, -1, 
      2516, 1513, 1512, -1, 
      2516, 2515, 2266, -1, 
      2516, 2266, 762, -1, 
      1594, 1445, 1447, -1, 
      1594, 1447, 1444, -1, 
      2600, 2748, 1302, -1, 
      2600, 1302, 480, -1, 
      2600, 2752, 2748, -1, 
      2600, 2599, 2752, -1, 
      1480, 2947, 1481, -1, 
      1480, 1479, 2371, -1, 
      3006, 1175, 1818, -1, 
      3006, 1818, 3007, -1, 
      3006, 1177, 1175, -1, 
      3006, 2223, 1177, -1, 
      3006, 2221, 2223, -1, 
      300, 3145, 3193, -1, 
      337, 336, 2612, -1, 
      1718, 1717, 3287, -1, 
      1718, 3287, 3288, -1, 
      1718, 3288, 410, -1, 
      1718, 410, 408, -1, 
      350, 352, 2227, -1, 
      612, 613, 2363, -1, 
      2915, 3204, 2912, -1, 
      2915, 574, 3204, -1, 
      830, 3279, 2919, -1, 
      830, 832, 3279, -1, 
      1405, 238, 236, -1, 
      1405, 3224, 238, -1, 
      3118, 3117, 2566, -1, 
      2781, 165, 926, -1, 
      2781, 926, 2823, -1, 
      2212, 2214, 3219, -1, 
      2212, 2535, 2213, -1, 
      1543, 2379, 1541, -1, 
      1543, 2578, 2379, -1, 
      1872, 2344, 2343, -1, 
      1872, 2343, 1873, -1, 
      261, 2907, 262, -1, 
      261, 2908, 2907, -1, 
      261, 259, 2908, -1, 
      997, 1500, 1107, -1, 
      1955, 3289, 1952, -1, 
      1955, 1273, 3289, -1, 
      1155, 1609, 2219, -1, 
      1155, 2219, 2221, -1, 
      1155, 2221, 1154, -1, 
      1182, 526, 529, -1, 
      1182, 2276, 526, -1, 
      1182, 2277, 2276, -1, 
      2747, 3280, 3290, -1, 
      2747, 3290, 2748, -1, 
      408, 1550, 1551, -1, 
      408, 407, 1550, -1, 
      1698, 1797, 3251, -1, 
      1931, 1932, 3224, -1, 
      1931, 3224, 2913, -1, 
      1931, 2912, 681, -1, 
      1931, 2913, 2912, -1, 
      706, 1356, 3150, -1, 
      3251, 1797, 1645, -1, 
      3291, 3292, 3293, -1, 
      3291, 3293, 2208, -1, 
      3291, 3294, 3292, -1, 
      3291, 2762, 3294, -1, 
      3291, 2208, 2762, -1, 
      3063, 2551, 1325, -1, 
      3063, 1325, 2938, -1, 
      3063, 3064, 2551, -1, 
      1942, 3295, 1940, -1, 
      1942, 3285, 3295, -1, 
      1942, 2992, 3285, -1, 
      2137, 3220, 2138, -1, 
      2137, 3265, 3220, -1, 
      2137, 2888, 3265, -1, 
      631, 2821, 3275, -1, 
      631, 3275, 179, -1, 
      2360, 3276, 2301, -1, 
      2360, 861, 3276, -1, 
      2360, 2301, 1782, -1, 
      2360, 1782, 2361, -1, 
      2192, 2584, 2342, -1, 
      2192, 1619, 2582, -1, 
      2029, 3186, 1396, -1, 
      2029, 721, 3186, -1, 
      2029, 1396, 1171, -1, 
      1750, 2950, 2426, -1, 
      1750, 2313, 2950, -1, 
      1518, 1745, 2291, -1, 
      2373, 921, 2222, -1, 
      2373, 329, 1590, -1, 
      2373, 1590, 2130, -1, 
      2373, 2130, 921, -1, 
      1734, 2112, 809, -1, 
      1734, 809, 808, -1, 
      2214, 597, 3158, -1, 
      2214, 599, 597, -1, 
      2214, 3158, 3219, -1, 
      2214, 2216, 599, -1, 
      776, 778, 938, -1, 
      776, 1003, 777, -1, 
      2851, 1333, 2638, -1, 
      2851, 1334, 1333, -1, 
      638, 3121, 635, -1, 
      583, 3296, 584, -1, 
      583, 1508, 3296, -1, 
      996, 2555, 2327, -1, 
      996, 2327, 2330, -1, 
      1221, 3284, 1216, -1, 
      1221, 2682, 3284, -1, 
      2582, 1619, 2779, -1, 
      2582, 2779, 3124, -1, 
      2582, 3124, 2558, -1, 
      2010, 1578, 2841, -1, 
      3011, 2917, 2228, -1, 
      3011, 2228, 3091, -1, 
      3162, 1064, 1652, -1, 
      3162, 3253, 3161, -1, 
      2539, 655, 1231, -1, 
      2539, 1231, 534, -1, 
      1166, 205, 3297, -1, 
      1166, 3297, 1167, -1, 
      1166, 1170, 206, -1, 
      1166, 206, 205, -1, 
      1863, 2904, 1119, -1, 
      1863, 833, 3267, -1, 
      1855, 1856, 2871, -1, 
      1855, 2871, 2132, -1, 
      1855, 2132, 1852, -1, 
      1270, 2745, 1269, -1, 
      2379, 2578, 2381, -1, 
      2054, 2866, 1732, -1, 
      2054, 2053, 2866, -1, 
      973, 3298, 3159, -1, 
      973, 2901, 3298, -1, 
      2680, 2681, 3299, -1, 
      2680, 3299, 3300, -1, 
      2680, 3300, 1537, -1, 
      2754, 3301, 3302, -1, 
      2754, 2757, 3301, -1, 
      2754, 3302, 3045, -1, 
      3303, 2953, 3295, -1, 
      3303, 3295, 3304, -1, 
      3303, 2337, 2953, -1, 
      3303, 1255, 2337, -1, 
      3303, 1254, 1255, -1, 
      3303, 3304, 1254, -1, 
      1298, 2900, 1297, -1, 
      2900, 3226, 1297, -1, 
      2900, 3030, 3226, -1, 
      2900, 974, 3030, -1, 
      1578, 3015, 2841, -1, 
      1578, 1580, 3015, -1, 
      550, 548, 3170, -1, 
      550, 3170, 1163, -1, 
      818, 2134, 819, -1, 
      2789, 3128, 2614, -1, 
      2789, 2614, 2613, -1, 
      2789, 2613, 694, -1, 
      1819, 1173, 2243, -1, 
      1819, 2771, 797, -1, 
      3258, 2505, 3257, -1, 
      3258, 3259, 3271, -1, 
      1073, 2415, 3305, -1, 
      1073, 753, 1074, -1, 
      1073, 3305, 753, -1, 
      498, 499, 2429, -1, 
      3132, 3306, 3131, -1, 
      3132, 2273, 3306, -1, 
      3132, 2272, 2273, -1, 
      2965, 2405, 3075, -1, 
      2965, 3075, 3176, -1, 
      2965, 3176, 2519, -1, 
      2876, 3087, 3307, -1, 
      2876, 3307, 2875, -1, 
      2876, 2877, 3088, -1, 
      2144, 2860, 857, -1, 
      481, 2765, 482, -1, 
      3270, 3166, 3165, -1, 
      3270, 3293, 3166, -1, 
      3270, 3077, 3293, -1, 
      2477, 2476, 1368, -1, 
      2477, 1368, 2832, -1, 
      3065, 3308, 3064, -1, 
      3065, 1309, 3308, -1, 
      3065, 2936, 3096, -1, 
      3065, 3096, 1309, -1, 
      2757, 3259, 3301, -1, 
      2757, 3309, 3259, -1, 
      2757, 2756, 3309, -1, 
      2370, 3310, 3200, -1, 
      2370, 2369, 3310, -1, 
      3213, 3311, 2931, -1, 
      3213, 2619, 3311, -1, 
      3213, 3066, 2619, -1, 
      2875, 2077, 2076, -1, 
      2875, 3307, 2077, -1, 
      3268, 833, 831, -1, 
      3267, 833, 3268, -1, 
      2665, 2823, 926, -1, 
      2665, 926, 925, -1, 
      2665, 925, 2120, -1, 
      1779, 1713, 1714, -1, 
      1779, 1714, 711, -1, 
      1779, 2526, 1713, -1, 
      245, 2983, 3312, -1, 
      245, 3312, 246, -1, 
      3311, 2628, 2430, -1, 
      3311, 2430, 2931, -1, 
      3311, 2618, 2628, -1, 
      3311, 2619, 2618, -1, 
      2981, 3166, 3292, -1, 
      2981, 3292, 3313, -1, 
      2981, 3313, 2871, -1, 
      2981, 2871, 1856, -1, 
      2726, 2471, 2470, -1, 
      1047, 1116, 1046, -1, 
      2364, 613, 134, -1, 
      2364, 2363, 613, -1, 
      881, 880, 3314, -1, 
      881, 3314, 3315, -1, 
      881, 3315, 882, -1, 
      2450, 2132, 2871, -1, 
      3238, 2404, 3114, -1, 
      3238, 3114, 279, -1, 
      3238, 587, 2404, -1, 
      3238, 2787, 587, -1, 
      3238, 279, 280, -1, 
      587, 2787, 159, -1, 
      1826, 1828, 1842, -1, 
      2493, 2417, 2419, -1, 
      2493, 1079, 2417, -1, 
      2493, 1080, 1079, -1, 
      2493, 2492, 3221, -1, 
      1537, 3300, 1403, -1, 
      1537, 1403, 1402, -1, 
      2089, 2123, 3260, -1, 
      2089, 2122, 2123, -1, 
      3304, 3295, 3285, -1, 
      3304, 3285, 1254, -1, 
      2222, 921, 2223, -1, 
      3277, 3316, 236, -1, 
      3277, 1532, 3316, -1, 
      3277, 236, 235, -1, 
      3277, 1533, 1532, -1, 
      584, 3296, 1740, -1, 
      2682, 2668, 2681, -1, 
      1049, 1052, 3259, -1, 
      2356, 2398, 2354, -1, 
      648, 649, 2609, -1, 
      2305, 2701, 1832, -1, 
      293, 295, 1937, -1, 
      293, 2867, 961, -1, 
      293, 1937, 2867, -1, 
      110, 2042, 1436, -1, 
      2645, 2290, 895, -1, 
      2645, 3050, 2646, -1, 
      2796, 2178, 690, -1, 
      2796, 690, 689, -1, 
      2796, 689, 2688, -1, 
      2796, 2798, 3048, -1, 
      3107, 1861, 3119, -1, 
      3107, 3108, 1861, -1, 
      2650, 2651, 1406, -1, 
      3068, 1608, 3317, -1, 
      3068, 3317, 545, -1, 
      3068, 3067, 1608, -1, 
      3068, 545, 141, -1, 
      3031, 3030, 974, -1, 
      3031, 974, 972, -1, 
      2568, 2567, 1438, -1, 
      2568, 1438, 1670, -1, 
      2568, 1670, 2782, -1, 
      2519, 3176, 2767, -1, 
      1075, 367, 1648, -1, 
      1075, 1648, 2387, -1, 
      1075, 1672, 733, -1, 
      1075, 2387, 1672, -1, 
      239, 238, 1932, -1, 
      1541, 2380, 1542, -1, 
      1848, 2930, 3055, -1, 
      1848, 3055, 1849, -1, 
      969, 2852, 1928, -1, 
      1471, 2311, 1468, -1, 
      1473, 2183, 1847, -1, 
      1281, 2922, 1279, -1, 
      2331, 2329, 3318, -1, 
      2331, 3318, 2371, -1, 
      2331, 2371, 1969, -1, 
      3319, 686, 853, -1, 
      3319, 334, 686, -1, 
      3319, 853, 3320, -1, 
      1692, 3320, 3321, -1, 
      3319, 1692, 334, -1, 
      3319, 3320, 1692, -1, 
      2258, 3286, 2974, -1, 
      3095, 3322, 2696, -1, 
      3095, 2934, 3322, -1, 
      3095, 3097, 2934, -1, 
      2794, 2027, 822, -1, 
      2794, 822, 825, -1, 
      2794, 825, 2795, -1, 
      1732, 2866, 1729, -1, 
      3087, 1645, 1797, -1, 
      3087, 1797, 1802, -1, 
      3087, 1802, 2237, -1, 
      3087, 2237, 3307, -1, 
      593, 2174, 591, -1, 
      2382, 3323, 2869, -1, 
      2382, 2381, 3323, -1, 
      387, 2196, 2424, -1, 
      387, 392, 2439, -1, 
      387, 2198, 2196, -1, 
      1677, 2131, 1678, -1, 
      1677, 3215, 2131, -1, 
      1677, 61, 3215, -1, 
      2982, 1853, 3286, -1, 
      2961, 846, 556, -1, 
      2961, 556, 2959, -1, 
      1366, 859, 1368, -1, 
      843, 2604, 844, -1, 
      843, 2300, 2604, -1, 
      2259, 2261, 3176, -1, 
      2259, 3164, 2978, -1, 
      2259, 2978, 2260, -1, 
      2503, 2785, 3324, -1, 
      2503, 2502, 2785, -1, 
      2503, 3324, 2505, -1, 
      407, 409, 747, -1, 
      387, 2439, 2198, -1, 
      392, 2908, 2439, -1, 
      392, 391, 2908, -1, 
      3223, 3325, 3289, -1, 
      3223, 3289, 1273, -1, 
      3223, 2899, 3325, -1, 
      1932, 238, 3224, -1, 
      2162, 1729, 2271, -1, 
      3064, 3308, 543, -1, 
      3064, 543, 2551, -1, 
      139, 1501, 137, -1, 
      2276, 3241, 526, -1, 
      2917, 2987, 940, -1, 
      413, 1528, 1633, -1, 
      413, 1633, 89, -1, 
      2361, 2014, 2016, -1, 
      2827, 3155, 2437, -1, 
      1646, 1743, 1644, -1, 
      2174, 729, 591, -1, 
      2466, 2465, 3168, -1, 
      2469, 2527, 2376, -1, 
      188, 2441, 227, -1, 
      188, 3288, 2441, -1, 
      188, 187, 3288, -1, 
      2612, 336, 1503, -1, 
      3326, 1503, 3245, -1, 
      2612, 3326, 2389, -1, 
      2612, 1503, 3326, -1, 
      2377, 2031, 2030, -1, 
      2377, 2344, 2031, -1, 
      409, 2020, 2019, -1, 
      409, 2019, 747, -1, 
      409, 2051, 2020, -1, 
      3117, 127, 2152, -1, 
      1582, 2033, 1580, -1, 
      17, 2191, 15, -1, 
      17, 2189, 2191, -1, 
      17, 18, 2189, -1, 
      825, 1439, 2795, -1, 
      825, 828, 1439, -1, 
      402, 1444, 837, -1, 
      1804, 221, 1805, -1, 
      1532, 1531, 3316, -1, 
      2633, 3327, 1961, -1, 
      2633, 1429, 3327, -1, 
      2633, 1961, 2835, -1, 
      2633, 2835, 2634, -1, 
      3255, 3200, 3310, -1, 
      3255, 3310, 3256, -1, 
      2262, 2264, 262, -1, 
      2262, 3268, 2263, -1, 
      1438, 2567, 326, -1, 
      1438, 326, 325, -1, 
      2640, 2946, 1342, -1, 
      2640, 2639, 2946, -1, 
      2601, 2525, 2524, -1, 
      2601, 1791, 2525, -1, 
      2601, 962, 1791, -1, 
      2190, 18, 581, -1, 
      2190, 2189, 18, -1, 
      2190, 581, 3328, -1, 
      2190, 3328, 880, -1, 
      1896, 124, 123, -1, 
      3275, 3329, 87, -1, 
      3275, 3276, 3329, -1, 
      3231, 3230, 1674, -1, 
      3231, 1306, 3120, -1, 
      3231, 1674, 541, -1, 
      3231, 1309, 1306, -1, 
      3231, 3308, 1309, -1, 
      3231, 541, 3308, -1, 
      1185, 2958, 3282, -1, 
      1185, 1905, 2958, -1, 
      1744, 1745, 2458, -1, 
      3129, 3139, 3309, -1, 
      3129, 3309, 2756, -1, 
      2817, 2100, 2099, -1, 
      2817, 2099, 3116, -1, 
      151, 154, 2857, -1, 
      560, 2577, 561, -1, 
      1914, 1675, 3330, -1, 
      1914, 3330, 1916, -1, 
      453, 2629, 454, -1, 
      453, 455, 1949, -1, 
      604, 2080, 2366, -1, 
      604, 2366, 2920, -1, 
      2522, 912, 2524, -1, 
      2522, 1097, 2315, -1, 
      2133, 3282, 2134, -1, 
      2518, 1164, 1523, -1, 
      3228, 2199, 1817, -1, 
      3228, 1817, 1816, -1, 
      3228, 1816, 3229, -1, 
      3228, 3229, 2117, -1, 
      3228, 2117, 2118, -1, 
      2107, 1661, 3278, -1, 
      2835, 1961, 2125, -1, 
      3219, 3158, 3218, -1, 
      218, 220, 1622, -1, 
      455, 1970, 3180, -1, 
      455, 3180, 1949, -1, 
      1712, 1710, 606, -1, 
      1712, 2885, 1714, -1, 
      2971, 2674, 2864, -1, 
      2971, 2864, 2918, -1, 
      2971, 2918, 2777, -1, 
      802, 1207, 1005, -1, 
      510, 1497, 511, -1, 
      510, 2283, 1497, -1, 
      1107, 1500, 1104, -1, 
      2202, 3257, 2201, -1, 
      1024, 1981, 1980, -1, 
      1024, 2325, 1981, -1, 
      410, 3288, 411, -1, 
      2209, 1721, 2763, -1, 
      2209, 2763, 2208, -1, 
      924, 3189, 925, -1, 
      1748, 3037, 1749, -1, 
      2093, 3273, 2149, -1, 
      2093, 2094, 3273, -1, 
      329, 331, 1591, -1, 
      2916, 3163, 2830, -1, 
      2916, 2830, 2226, -1, 
      3093, 1774, 3331, -1, 
      3093, 3331, 522, -1, 
      3093, 522, 654, -1, 
      2538, 1421, 1072, -1, 
      2538, 2537, 1421, -1, 
      2604, 3248, 2605, -1, 
      2604, 2300, 3248, -1, 
      2593, 2595, 2983, -1, 
      3154, 3332, 3155, -1, 
      3154, 3059, 3216, -1, 
      3154, 882, 3332, -1, 
      3154, 62, 882, -1, 
      3154, 3216, 62, -1, 
      1444, 84, 837, -1, 
      1444, 1443, 84, -1, 
      724, 3317, 1152, -1, 
      724, 545, 3317, -1, 
      2330, 1969, 1968, -1, 
      2930, 2429, 499, -1, 
      352, 2862, 2227, -1, 
      469, 467, 1997, -1, 
      1501, 1284, 137, -1, 
      3234, 3052, 2547, -1, 
      3234, 3136, 3212, -1, 
      3234, 3212, 3333, -1, 
      3234, 3333, 3052, -1, 
      1460, 3091, 1461, -1, 
      1460, 454, 2664, -1, 
      1515, 1513, 760, -1, 
      694, 3334, 2049, -1, 
      694, 693, 3334, -1, 
      694, 2613, 285, -1, 
      3298, 3335, 3159, -1, 
      3298, 3336, 3335, -1, 
      3298, 2901, 3336, -1, 
      1413, 3262, 2838, -1, 
      2490, 2997, 2488, -1, 
      681, 2912, 3204, -1, 
      681, 3204, 2715, -1, 
      2307, 1136, 171, -1, 
      2307, 171, 169, -1, 
      1880, 1879, 2084, -1, 
      3158, 3159, 3218, -1, 
      1410, 1296, 3337, -1, 
      1410, 3337, 1411, -1, 
      1381, 3085, 3084, -1, 
      1381, 3084, 3128, -1, 
      2940, 2713, 2939, -1, 
      2940, 1323, 2713, -1, 
      2940, 2938, 1323, -1, 
      3220, 3131, 3306, -1, 
      3220, 3306, 2138, -1, 
      3220, 3265, 3211, -1, 
      3091, 2228, 1461, -1, 
      1964, 1963, 3207, -1, 
      1964, 3206, 1638, -1, 
      2068, 906, 910, -1, 
      3109, 1917, 1916, -1, 
      1846, 2183, 766, -1, 
      1846, 1847, 2183, -1, 
      2967, 3022, 3021, -1, 
      2576, 2689, 561, -1, 
      2576, 561, 2577, -1, 
      3338, 2693, 2692, -1, 
      3338, 2449, 2693, -1, 
      3338, 2692, 3327, -1, 
      3338, 2448, 2449, -1, 
      3338, 3339, 2448, -1, 
      3338, 3327, 3339, -1, 
      3081, 2141, 3080, -1, 
      3081, 2860, 2141, -1, 
      3081, 857, 2860, -1, 
      3081, 2242, 857, -1, 
      2252, 2847, 666, -1, 
      1965, 3313, 537, -1, 
      1965, 1226, 2871, -1, 
      1965, 2871, 3313, -1, 
      1297, 3226, 1295, -1, 
      2698, 2697, 2942, -1, 
      1161, 1680, 1149, -1, 
      1905, 1568, 2957, -1, 
      1905, 1565, 1568, -1, 
      3089, 819, 2956, -1, 
      3089, 820, 819, -1, 
      3089, 3026, 820, -1, 
      3089, 2399, 3026, -1, 
      3138, 1450, 3105, -1, 
      476, 2681, 2668, -1, 
      476, 1894, 2681, -1, 
      476, 2668, 2510, -1, 
      476, 2510, 474, -1, 
      3218, 3159, 3335, -1, 
      3218, 3335, 2944, -1, 
      1638, 3206, 256, -1, 
      3290, 1302, 2748, -1, 
      3290, 3280, 1300, -1, 
      3290, 1300, 1302, -1, 
      43, 396, 2976, -1, 
      43, 2975, 2035, -1, 
      2433, 2015, 2735, -1, 
      3227, 3340, 1053, -1, 
      3227, 3084, 3340, -1, 
      3227, 2614, 3084, -1, 
      2419, 3103, 2638, -1, 
      2419, 2421, 3103, -1, 
      1081, 3140, 1079, -1, 
      2681, 1894, 3299, -1, 
      1052, 1053, 3301, -1, 
      1052, 3301, 3259, -1, 
      2785, 2784, 3324, -1, 
      3294, 3313, 3292, -1, 
      3294, 532, 537, -1, 
      3294, 2762, 532, -1, 
      1531, 464, 3316, -1, 
      1411, 3337, 3051, -1, 
      1411, 3052, 1412, -1, 
      394, 397, 3284, -1, 
      3049, 2798, 3050, -1, 
      3049, 3048, 2798, -1, 
      1822, 1742, 1169, -1, 
      1822, 1169, 1823, -1, 
      1822, 2740, 1742, -1, 
      212, 2829, 213, -1, 
      1072, 1074, 752, -1, 
      1457, 943, 1639, -1, 
      3341, 2725, 437, -1, 
      3341, 1901, 2725, -1, 
      3341, 437, 2047, -1, 
      3341, 986, 1901, -1, 
      3341, 2047, 986, -1, 
      738, 3039, 736, -1, 
      1683, 1687, 2032, -1, 
      3058, 2743, 700, -1, 
      3058, 1269, 2999, -1, 
      137, 1284, 138, -1, 
      3140, 2418, 1079, -1, 
      1469, 929, 1470, -1, 
      472, 661, 3342, -1, 
      472, 2968, 470, -1, 
      472, 3342, 2968, -1, 
      1399, 2160, 1398, -1, 
      2429, 2931, 2430, -1, 
      2394, 1706, 2515, -1, 
      2394, 2393, 1706, -1, 
      3293, 3343, 2208, -1, 
      3293, 3077, 3343, -1, 
      3293, 3292, 3166, -1, 
      2709, 1610, 2813, -1, 
      2709, 1976, 1610, -1, 
      3045, 3083, 1548, -1, 
      3045, 3340, 3083, -1, 
      3045, 3302, 3340, -1, 
      1141, 1140, 1893, -1, 
      1278, 2163, 3203, -1, 
      2740, 2739, 3344, -1, 
      2740, 3344, 1742, -1, 
      2775, 2853, 3274, -1, 
      2775, 3274, 2774, -1, 
      9, 3274, 10, -1, 
      9, 2774, 3274, -1, 
      9, 15, 2774, -1, 
      2735, 2015, 2736, -1, 
      3288, 3287, 2441, -1, 
      3288, 187, 411, -1, 
      2692, 1962, 3327, -1, 
      2692, 1963, 1962, -1, 
      2692, 2656, 2655, -1, 
      2692, 2655, 1963, -1, 
      1407, 1406, 2969, -1, 
      24, 3023, 23, -1, 
      1742, 3344, 1743, -1, 
      2505, 3324, 3257, -1, 
      2439, 2908, 259, -1, 
      2623, 867, 869, -1, 
      2623, 869, 1392, -1, 
      2623, 1392, 2824, -1, 
      3345, 578, 3315, -1, 
      3345, 579, 578, -1, 
      3345, 3315, 3314, -1, 
      3345, 3314, 3328, -1, 
      3345, 3328, 579, -1, 
      49, 2758, 50, -1, 
      1711, 1713, 2526, -1, 
      3176, 2261, 2767, -1, 
      484, 1608, 1360, -1, 
      2541, 2513, 2001, -1, 
      2541, 652, 655, -1, 
      1497, 1496, 511, -1, 
      1497, 2283, 2284, -1, 
      3280, 3281, 1300, -1, 
      2237, 2077, 3307, -1, 
      2782, 1670, 1669, -1, 
      2782, 3062, 1735, -1, 
      2782, 1669, 3062, -1, 
      2354, 2074, 2355, -1, 
      2354, 2398, 2074, -1, 
      2290, 897, 895, -1, 
      2290, 2289, 897, -1, 
      2881, 2919, 3278, -1, 
      2881, 3278, 3090, -1, 
      3090, 3278, 3346, -1, 
      1082, 2925, 1085, -1, 
      2414, 2882, 2415, -1, 
      2414, 2816, 2882, -1, 
      83, 82, 838, -1, 
      83, 838, 837, -1, 
      83, 837, 84, -1, 
      2496, 2844, 2497, -1, 
      2496, 2758, 2844, -1, 
      2496, 50, 2758, -1, 
      1667, 3062, 1669, -1, 
      3084, 3083, 3340, -1, 
      3084, 2614, 3128, -1, 
      1361, 2172, 1605, -1, 
      1361, 278, 277, -1, 
      98, 2152, 127, -1, 
      3276, 861, 3329, -1, 
      2798, 2797, 2165, -1, 
      3102, 1929, 1928, -1, 
      3102, 2755, 1929, -1, 
      1657, 1979, 2945, -1, 
      18, 16, 580, -1, 
      18, 580, 581, -1, 
      191, 3244, 3010, -1, 
      1811, 1810, 2106, -1, 
      1811, 2106, 2759, -1, 
      1811, 2759, 1809, -1, 
      205, 2455, 3297, -1, 
      205, 1142, 2455, -1, 
      205, 74, 77, -1, 
      1893, 3299, 1894, -1, 
      1893, 1403, 3299, -1, 
      1893, 1140, 1403, -1, 
      221, 3086, 1805, -1, 
      2963, 3007, 1818, -1, 
      2963, 2962, 3005, -1, 
      3314, 880, 3328, -1, 
      2476, 1369, 1368, -1, 
      3096, 2936, 3097, -1, 
      1301, 677, 676, -1, 
      1888, 3008, 112, -1, 
      2704, 3179, 2480, -1, 
      2704, 2703, 3179, -1, 
      2704, 3137, 2706, -1, 
      237, 683, 590, -1, 
      3245, 2924, 2062, -1, 
      3245, 3246, 3326, -1, 
      3245, 419, 2924, -1, 
      3245, 1503, 419, -1, 
      3016, 2843, 2841, -1, 
      3016, 2841, 3015, -1, 
      3016, 2844, 2843, -1, 
      3016, 2497, 2844, -1, 
      3112, 3161, 3113, -1, 
      3112, 2892, 2728, -1, 
      3112, 2728, 1898, -1, 
      3306, 2273, 2138, -1, 
      2758, 2727, 2844, -1, 
      984, 482, 2765, -1, 
      1739, 1737, 1593, -1, 
      1555, 1557, 1764, -1, 
      1766, 2208, 3347, -1, 
      1766, 3347, 1764, -1, 
      3090, 1662, 1566, -1, 
      3090, 3346, 1662, -1, 
      1316, 3184, 2484, -1, 
      1316, 1317, 1642, -1, 
      2369, 3202, 3310, -1, 
      2369, 3318, 3202, -1, 
      2369, 2371, 3318, -1, 
      961, 2867, 2034, -1, 
      2087, 1130, 1129, -1, 
      1323, 2938, 1325, -1, 
      633, 635, 3242, -1, 
      633, 3242, 2803, -1, 
      2231, 2323, 2322, -1, 
      2231, 2322, 2234, -1, 
      2231, 2230, 2323, -1, 
      2771, 3080, 2772, -1, 
      1227, 2871, 1226, -1, 
      1231, 1335, 1229, -1, 
      1852, 2131, 1853, -1, 
      2969, 3028, 2970, -1, 
      2969, 2984, 3028, -1, 
      3127, 1406, 2651, -1, 
      3182, 3034, 1428, -1, 
      1615, 2265, 1706, -1, 
      2205, 2204, 381, -1, 
      3331, 1774, 3348, -1, 
      3331, 3348, 2918, -1, 
      3331, 2918, 524, -1, 
      3331, 524, 522, -1, 
      2968, 3342, 1119, -1, 
      2816, 562, 2882, -1, 
      2816, 564, 562, -1, 
      2924, 419, 421, -1, 
      1816, 1815, 2808, -1, 
      1816, 2808, 3229, -1, 
      3295, 2953, 1940, -1, 
      1228, 535, 534, -1, 
      2857, 154, 3281, -1, 
      2948, 1218, 2181, -1, 
      2948, 1018, 2280, -1, 
      116, 1968, 114, -1, 
      2193, 1527, 1526, -1, 
      2193, 1643, 3349, -1, 
      2193, 1642, 1643, -1, 
      2193, 3349, 1527, -1, 
      2073, 2670, 2671, -1, 
      2073, 2671, 2355, -1, 
      2073, 2355, 2074, -1, 
      611, 609, 1831, -1, 
      1998, 1997, 754, -1, 
      1998, 754, 3305, -1, 
      1998, 3305, 1999, -1, 
      3342, 661, 1119, -1, 
      454, 2629, 2664, -1, 
      448, 3203, 2163, -1, 
      1642, 3184, 1316, -1, 
      1642, 567, 3184, -1, 
      1873, 266, 1874, -1, 
      1873, 2343, 1760, -1, 
      1873, 1760, 2484, -1, 
      2392, 3350, 3172, -1, 
      2392, 1113, 3350, -1, 
      3143, 3202, 1676, -1, 
      2319, 112, 3008, -1, 
      532, 2762, 2761, -1, 
      3294, 537, 3313, -1, 
      1527, 3349, 3001, -1, 
      2437, 3155, 3332, -1, 
      2437, 3332, 2436, -1, 
      2537, 3209, 3156, -1, 
      2537, 3156, 1421, -1, 
      2537, 2044, 3209, -1, 
      1315, 1030, 1028, -1, 
      313, 2263, 831, -1, 
      3305, 754, 753, -1, 
      3305, 2882, 1999, -1, 
      3305, 2415, 2882, -1, 
      2265, 2515, 1706, -1, 
      2265, 2266, 2515, -1, 
      1027, 2475, 216, -1, 
      2407, 2408, 2700, -1, 
      3347, 3077, 1764, -1, 
      3347, 3343, 3077, -1, 
      3347, 2208, 3343, -1, 
      902, 2573, 1406, -1, 
      902, 901, 2573, -1, 
      3124, 2779, 2780, -1, 
      3124, 2556, 2558, -1, 
      2762, 2208, 2763, -1, 
      513, 511, 2122, -1, 
      3133, 2546, 3051, -1, 
      3133, 3337, 1294, -1, 
      3133, 3051, 3337, -1, 
      1738, 3296, 2423, -1, 
      1738, 1740, 3296, -1, 
      3320, 853, 903, -1, 
      3320, 903, 2822, -1, 
      3320, 2822, 3321, -1, 
      1834, 1996, 955, -1, 
      753, 752, 1074, -1, 
      768, 771, 2527, -1, 
      253, 3239, 3156, -1, 
      2652, 183, 185, -1, 
      2652, 185, 1869, -1, 
      1514, 1586, 1511, -1, 
      1514, 788, 1586, -1, 
      3156, 3209, 1486, -1, 
      3156, 3239, 1421, -1, 
      1898, 2728, 124, -1, 
      1557, 717, 720, -1, 
      2839, 3321, 2822, -1, 
      2839, 2822, 1086, -1, 
      2839, 3283, 3321, -1, 
      726, 2848, 727, -1, 
      726, 2847, 2848, -1, 
      2201, 3324, 1956, -1, 
      2201, 3257, 3324, -1, 
      2269, 3010, 3244, -1, 
      2269, 3244, 1680, -1, 
      2099, 3323, 3116, -1, 
      2099, 2098, 3323, -1, 
      2092, 1717, 2094, -1, 
      2092, 3287, 1717, -1, 
      2092, 2441, 3287, -1, 
      2878, 2303, 2596, -1, 
      1130, 2658, 622, -1, 
      3323, 3115, 3116, -1, 
      3323, 2381, 3115, -1, 
      3323, 2098, 2869, -1, 
      1340, 1342, 2561, -1, 
      2627, 2431, 2628, -1, 
      3284, 397, 1216, -1, 
      2815, 624, 1373, -1, 
      626, 624, 2815, -1, 
      3350, 1113, 2117, -1, 
      3350, 2117, 3229, -1, 
      3350, 3229, 3172, -1, 
      2481, 1972, 504, -1, 
      2481, 504, 844, -1, 
      2936, 2934, 3097, -1, 
      2958, 2956, 3282, -1, 
      820, 3026, 1994, -1, 
      2155, 3247, 935, -1, 
      2155, 935, 3194, -1, 
      2155, 3194, 2156, -1, 
      1901, 1902, 2725, -1, 
      1901, 986, 428, -1, 
      2737, 2721, 3137, -1, 
      2721, 2706, 3137, -1, 
      1970, 1971, 3180, -1, 
      1788, 2034, 2867, -1, 
      3337, 1296, 1294, -1, 
      2130, 1590, 1592, -1, 
      2130, 2129, 921, -1, 
      1778, 2122, 511, -1, 
      669, 2140, 663, -1, 
      2153, 2156, 2396, -1, 
      558, 1958, 267, -1, 
      558, 1876, 1958, -1, 
      384, 383, 390, -1, 
      3042, 2960, 2959, -1, 
      3042, 2959, 2472, -1, 
      3042, 3041, 2960, -1, 
      3042, 2472, 2694, -1, 
      2047, 3334, 986, -1, 
      2047, 2049, 3334, -1, 
      1997, 467, 754, -1, 
      3208, 3207, 3351, -1, 
      3208, 3351, 3239, -1, 
      87, 3329, 861, -1, 
      87, 86, 179, -1, 
      87, 179, 3275, -1, 
      1126, 1125, 1660, -1, 
      2024, 3235, 3003, -1, 
      2830, 3163, 1003, -1, 
      450, 451, 1681, -1, 
      3351, 3207, 2657, -1, 
      3351, 2657, 3239, -1, 
      1861, 3108, 1190, -1, 
      1961, 3327, 1962, -1, 
      1676, 3202, 3352, -1, 
      1676, 3352, 540, -1, 
      1325, 2551, 1327, -1, 
      2947, 2890, 3269, -1, 
      2947, 3269, 1481, -1, 
      2065, 2064, 3199, -1, 
      920, 1177, 921, -1, 
      2016, 2017, 2359, -1, 
      1836, 1569, 3187, -1, 
      1836, 3187, 3039, -1, 
      887, 2147, 2845, -1, 
      3204, 1663, 2715, -1, 
      1522, 1163, 3170, -1, 
      1522, 1164, 1163, -1, 
      1522, 1530, 1505, -1, 
      2859, 34, 2141, -1, 
      2859, 2141, 2860, -1, 
      174, 171, 1136, -1, 
      2690, 1118, 661, -1, 
      2690, 562, 561, -1, 
      2690, 561, 2689, -1, 
      2696, 3322, 2697, -1, 
      182, 2284, 2287, -1, 
      182, 363, 2284, -1, 
      2778, 3125, 2780, -1, 
      2778, 1703, 2807, -1, 
      2778, 2807, 3125, -1, 
      382, 2777, 3348, -1, 
      382, 3348, 1774, -1, 
      2245, 855, 857, -1, 
      2245, 857, 2242, -1, 
      622, 3196, 2699, -1, 
      622, 2658, 3196, -1, 
      2170, 2458, 2059, -1, 
      3094, 1191, 1308, -1, 
      2123, 2035, 3148, -1, 
      2123, 3148, 3260, -1, 
      1598, 1949, 3181, -1, 
      1598, 3181, 1599, -1, 
      729, 2127, 1737, -1, 
      2815, 1373, 1376, -1, 
      177, 86, 1443, -1, 
      3070, 2210, 1659, -1, 
      2322, 344, 2234, -1, 
      2322, 3056, 344, -1, 
      72, 641, 2801, -1, 
      72, 2801, 1194, -1, 
      1662, 3346, 1661, -1, 
      1662, 3188, 1566, -1, 
      1662, 736, 3188, -1, 
      3122, 2233, 1127, -1, 
      566, 568, 1387, -1, 
      566, 3184, 567, -1, 
      3179, 1971, 2480, -1, 
      20, 23, 2230, -1, 
      3215, 1853, 2131, -1, 
      3215, 3214, 3286, -1, 
      3215, 3286, 1853, -1, 
      3273, 3269, 2149, -1, 
      3273, 1481, 3269, -1, 
      3187, 3188, 3039, -1, 
      2946, 2945, 2561, -1, 
      2946, 2561, 1342, -1, 
      1391, 2083, 1392, -1, 
      2381, 2578, 3115, -1, 
      2824, 1392, 2083, -1, 
      2112, 2111, 3135, -1, 
      2112, 3135, 809, -1, 
      2898, 2819, 3160, -1, 
      2898, 2952, 2899, -1, 
      2898, 3160, 2952, -1, 
      936, 935, 3247, -1, 
      936, 3247, 2005, -1, 
      2551, 543, 2552, -1, 
      3352, 3202, 3318, -1, 
      3352, 3069, 540, -1, 
      3352, 2329, 3069, -1, 
      3352, 3318, 2329, -1, 
      1308, 1191, 1304, -1, 
      2167, 3170, 548, -1, 
      2098, 1, 2869, -1, 
      1120, 167, 170, -1, 
      1575, 1976, 1978, -1, 
      1575, 2994, 1976, -1, 
      1575, 1313, 2994, -1, 
      2974, 3286, 3214, -1, 
      2573, 901, 2574, -1, 
      1423, 832, 1133, -1, 
      1423, 3279, 832, -1, 
      3098, 713, 3353, -1, 
      3098, 3353, 246, -1, 
      3098, 3312, 2983, -1, 
      3098, 246, 3312, -1, 
      3098, 2983, 3099, -1, 
      3188, 736, 3039, -1, 
      3334, 693, 986, -1, 
      2273, 663, 2140, -1, 
      2273, 2140, 2138, -1, 
      3212, 1749, 3333, -1, 
      0, 3199, 5, -1, 
      2554, 2328, 2555, -1, 
      2769, 279, 3254, -1, 
      2769, 277, 279, -1, 
      3349, 1643, 375, -1, 
      3349, 375, 3001, -1, 
      3336, 2838, 3262, -1, 
      3336, 2901, 2838, -1, 
      3336, 3262, 3261, -1, 
      3336, 3261, 3335, -1, 
      2925, 1339, 2926, -1, 
      1969, 2371, 1479, -1, 
      3289, 3325, 2336, -1, 
      3289, 2336, 1952, -1, 
      216, 2475, 215, -1, 
      3282, 2956, 819, -1, 
      3282, 819, 2134, -1, 
      1347, 3326, 3246, -1, 
      1347, 1346, 3326, -1, 
      2309, 2200, 3263, -1, 
      2309, 3263, 2310, -1, 
      2899, 2952, 3325, -1, 
      2809, 3191, 2807, -1, 
      2809, 3145, 3191, -1, 
      2809, 2808, 3193, -1, 
      2809, 3193, 3145, -1, 
      1833, 2701, 2408, -1, 
      1833, 1832, 2701, -1, 
      3330, 3230, 1916, -1, 
      3330, 1675, 3230, -1, 
      3199, 2064, 5, -1, 
      15, 2191, 2774, -1, 
      319, 3054, 320, -1, 
      3278, 1661, 3346, -1, 
      2777, 2918, 3348, -1, 
      1398, 2160, 2797, -1, 
      1760, 2343, 1761, -1, 
      1429, 3339, 3327, -1, 
      1429, 1428, 3339, -1, 
      1592, 1593, 2127, -1, 
      1743, 3344, 2530, -1, 
      2736, 2015, 2014, -1, 
      1707, 1706, 2393, -1, 
      581, 579, 3328, -1, 
      1956, 3324, 2784, -1, 
      1956, 2784, 2686, -1, 
      1312, 2994, 1313, -1, 
      2752, 2599, 1125, -1, 
      1714, 2885, 711, -1, 
      2739, 2530, 3344, -1, 
      2263, 3268, 831, -1, 
      3207, 2655, 2657, -1, 
      3207, 1963, 2655, -1, 
      578, 2436, 3315, -1, 
      2299, 1869, 1868, -1, 
      2299, 1868, 3248, -1, 
      2299, 3248, 2300, -1, 
      1098, 3157, 1925, -1, 
      246, 3353, 2544, -1, 
      3067, 3003, 3235, -1, 
      2722, 2707, 2708, -1, 
      2418, 2417, 1079, -1, 
      1097, 517, 2315, -1, 
      683, 592, 590, -1, 
      1184, 1831, 609, -1, 
      1304, 1191, 1190, -1, 
      1304, 1190, 3108, -1, 
      2507, 3272, 3139, -1, 
      1610, 1611, 2813, -1, 
      1610, 1976, 2994, -1, 
      1050, 2648, 287, -1, 
      2888, 2887, 3265, -1, 
      3099, 2983, 2595, -1, 
      2312, 1599, 3181, -1, 
      3333, 1749, 3037, -1, 
      3333, 3037, 1412, -1, 
      3333, 1412, 3052, -1, 
      3113, 3254, 3114, -1, 
      3113, 3161, 3254, -1, 
      3321, 3283, 1692, -1, 
      2942, 3322, 2933, -1, 
      2942, 2697, 3322, -1, 
      1290, 1279, 2922, -1, 
      3322, 2934, 2933, -1, 
      2939, 2855, 2935, -1, 
      2939, 2713, 2855, -1, 
      1972, 2480, 1971, -1, 
      2625, 1605, 934, -1, 
      381, 3198, 383, -1, 
      1181, 2314, 1752, -1, 
      1181, 1752, 3136, -1, 
      2318, 2321, 3023, -1, 
      2223, 921, 1177, -1, 
      2555, 2328, 2327, -1, 
      1920, 577, 580, -1, 
      1920, 1919, 577, -1, 
      2657, 1421, 3239, -1, 
      3181, 1949, 3180, -1, 
      3281, 154, 156, -1, 
      3281, 156, 1300, -1, 
      2458, 1745, 2059, -1, 
      2160, 2161, 2797, -1, 
      1392, 870, 1636, -1, 
      1392, 869, 870, -1, 
      2475, 2474, 215, -1, 
      2566, 2565, 3043, -1, 
      3317, 1608, 1152, -1, 
      2885, 713, 711, -1, 
      2885, 2884, 713, -1, 
      3202, 3201, 3310, -1, 
      2715, 215, 2474, -1, 
      3271, 3259, 3309, -1, 
      3271, 3309, 3272, -1, 
      761, 760, 1513, -1, 
      2544, 3353, 2884, -1, 
      3041, 2717, 2960, -1, 
      3325, 2335, 2336, -1, 
      3325, 2952, 2335, -1, 
      1720, 2763, 1721, -1, 
      2165, 2797, 2161, -1, 
      3146, 3191, 3145, -1, 
      1439, 3260, 2795, -1, 
      541, 543, 3308, -1, 
      2884, 3353, 713, -1, 
      2454, 2455, 1142, -1, 
      2472, 2959, 556, -1, 
      542, 540, 3069, -1, 
      889, 2844, 2727, -1, 
      2845, 2147, 2841, -1, 
      2845, 2841, 2843, -1, 
      2945, 1979, 2561, -1, 
      2944, 3335, 2611, -1, 
      1791, 2390, 2525, -1, 
      2717, 433, 2960, -1, 
      2803, 3225, 1431, -1, 
      2628, 2431, 2430, -1, 
      2700, 2408, 2701, -1, 
      1167, 3297, 2455, -1, 
      1223, 2734, 244, -1, 
      2549, 2759, 2106, -1, 
      3309, 3139, 3272, -1, 
      2795, 3260, 3148, -1, 
      1533, 2423, 1508, -1, 
      3302, 3301, 1053, -1, 
      3302, 1053, 3340, -1, 
      3241, 3242, 3121, -1, 
      3241, 3121, 526, -1, 
      3254, 279, 3114, -1, 
      1443, 86, 84, -1, 
      1443, 1442, 177, -1, 
      2191, 1020, 2774, -1, 
      1593, 1737, 2127, -1, 
      2376, 2527, 771, -1, 
      2084, 1396, 3186, -1, 
      1805, 3086, 3085, -1, 
      1674, 3230, 1675, -1, 
      3023, 2321, 23, -1, 
      3300, 3299, 1403, -1, 
      1536, 396, 1538, -1, 
      1536, 2976, 396, -1, 
      2525, 2390, 3157, -1, 
      1346, 2389, 3326, -1, 
      1339, 1338, 2926, -1, 
      2230, 23, 2321, -1, 
      2328, 3069, 2329, -1, 
      3242, 635, 3121, -1, 
      3316, 463, 236, -1, 
      3316, 464, 463, -1, 
      2620, 2957, 2849, -1, 
      3256, 3201, 3144, -1, 
      3256, 3310, 3201, -1, 
      2336, 1953, 1952, -1, 
      2957, 1568, 2849, -1, 
      3264, 3210, 310, -1, 
      3264, 2855, 2854, -1, 
      3264, 2854, 3210, -1, 
      3034, 2448, 3339, -1, 
      3034, 3339, 1428, -1, 
      882, 3315, 2436, -1, 
      882, 2436, 3332, -1, 
      2141, 2772, 3080, -1, 
      2611, 3261, 2411, -1, 
      2611, 3335, 3261, -1, 
      1508, 2423, 3296, -1, 
      853, 852, 903, -1, 
      901, 903, 852, -1, 
      1639, 1636, 870, -1, 
      287, 2648, 2647, -1, 
      390, 3198, 391, -1, 
      390, 383, 3198, -1, 
      271, 2472, 272, -1, 
      1244, 1243, 2795, -1, 
      1244, 2975, 1245, -1, 
      1246, 2795, 1243, -1, 
      1206, 2701, 2644, -1, 
      2701, 2305, 2644, -1, 
      2241, 1173, 1178, -1, 
      2796, 2687, 2798, -1] 
  normal Normal {
    vector [
      0.425065 -0.485813 -0.763744,
      0.324596 -0.611798 -0.721346,
      0.319726 -0.180115 -0.930233,
      0.272655 -0.800409 -0.533859,
      0.238308 -0.780547 -0.57789,
      0.431434 -0.711773 -0.554296,
      0.408142 -0.822106 -0.39694,
      0.321768 -0.816828 -0.478808,
      -0.614372 0.67142 -0.414418,
      -0.777353 0.468047 -0.420302,
      -0.8198 0.366954 -0.439629,
      -0.454535 0.732689 -0.506522,
      -0.723792 0.676937 -0.133723,
      -0.72338 0.649955 -0.232979,
      -0.66918 0.672408 -0.316332,
      -0.703207 0.606439 -0.371123,
      -0.622546 0.70468 -0.340387,
      -0.496324 0.728669 -0.471916,
      -0.495235 0.738526 -0.457517,
      -0.80264 0.554698 0.21927,
      -0.846316 0.359574 0.393008,
      -0.57433 0.758809 0.307171,
      -0.619274 0.719686 0.313929,
      -0.998909 0.0312867 0.0346684,
      -0.944456 0.32676 0.0350752,
      -0.922499 0.187894 -0.33718,
      -0.258483 0.965956 -0.0107688,
      -0.316067 0.920777 -0.22863,
      -0.954894 0.296787 -0.00978253,
      -0.554234 0.125634 -0.822825,
      -0.583785 -0.721519 -0.372297,
      -0.712737 -0.665135 -0.222711,
      -0.352694 0.676266 -0.646739,
      -0.443902 0.777384 -0.445674,
      -0.194552 0.563243 -0.803061,
      -0.54479 0.832639 -0.0995825,
      -0.158783 0.50927 -0.845832,
      -0.356751 0.381478 -0.852762,
      -0.65439 0.696382 -0.294664,
      -0.580459 0.458874 -0.672683,
      0.193598 -0.877378 0.439007,
      0.203664 -0.798104 0.567054,
      0.0578803 -0.880952 0.469653,
      0.205629 -0.923131 0.324878,
      0.251582 -0.940956 0.226512,
      0.206509 -0.956404 0.206509,
      0.439007 -0.877379 0.193598,
      -0.548299 0.223141 -0.805963,
      -0.591144 0.24714 -0.76777,
      -0.611489 0.240963 -0.75367,
      -0.560026 0.0318973 -0.827861,
      -0.491877 0.264193 -0.829614,
      -0.510477 0.049032 -0.858492,
      0.0615506 0.472378 0.879244,
      -0.026775 0.538382 0.842275,
      0.256469 0.660599 0.705572,
      -0.00724486 0.461017 0.887362,
      0.33403 0.632505 0.698828,
      0.0162643 0.437803 0.898924,
      0.12619 0.647328 0.751693,
      -0.396714 0.867426 -0.300315,
      -0.588911 0.559846 -0.582886,
      -0.301545 0.735124 -0.607176,
      -0.383509 0.854576 -0.350173,
      -0.361046 0.861108 -0.357965,
      -0.28914 -0.871528 0.396027,
      -0.119469 -0.885142 0.449724,
      -0.110916 -0.924894 0.363687,
      -0.331841 -0.726809 0.601356,
      -0.219757 -0.897222 0.383015,
      -0.605906 -0.723006 0.331873,
      -0.472285 -0.872024 0.128536,
      -0.190334 -0.910023 0.368281,
      -0.664424 0.067128 0.744335,
      -0.809757 -0.113212 0.575741,
      -0.196411 0.09822 0.97559,
      0.0628944 -0.101384 0.992857,
      -0.977912 -0.0616787 0.199711,
      -0.481912 -0.576321 0.660011,
      -0.946638 0.0966702 0.307461,
      -0.904809 0.373974 0.203629,
      0.85817 -0.341655 0.383165,
      0.935833 -0.180298 -0.302835,
      0.990565 0.0575571 0.124374,
      0.787842 -0.301784 0.536872,
      0.955519 -0.279708 -0.0935251,
      0.510186 -0.304963 0.804182,
      0.758851 -0.246022 0.603008,
      -0.00416047 0.478998 0.877806,
      0.043201 0.824361 0.564413,
      0.0702546 0.872876 0.482858,
      -0.0680382 0.618783 0.78261,
      -0.287201 0.505277 0.813764,
      0.00713246 0.538639 0.842507,
      -0.22882 0.936496 0.265738,
      -0.101607 0.934411 0.341397,
      -0.310029 0.949558 -0.0471393,
      -0.231412 0.716865 0.657688,
      -0.533251 0.79572 0.287182,
      -0.591892 0.62409 -0.510075,
      -0.567663 0.641165 -0.516397,
      -0.744199 0.542973 -0.389035,
      -0.660877 0.542366 -0.518729,
      -0.745948 0.628681 -0.219821,
      -0.837964 0.44162 -0.320607,
      -0.854665 0.214065 -0.472994,
      -0.539589 -0.752314 -0.377978,
      -0.763817 -0.644682 -0.0311347,
      -0.937337 -0.304285 -0.169731,
      -0.631703 -0.67079 -0.388577,
      -0.388811 -0.896407 -0.212792,
      -0.499738 -0.785934 -0.364101,
      -0.42206 -0.727247 -0.541274,
      0.833955 0.471126 0.287331,
      0.876073 0.228898 0.424385,
      0.922553 0.279321 0.266226,
      0.505716 0.810457 0.295653,
      0.819825 0.475838 0.318537,
      0.550604 0.806845 0.214093,
      0.872124 0.442399 0.209005,
      0.468743 0.859572 0.203509,
      0.786341 0.583396 0.203264,
      0.888525 0.444461 0.113924,
      0.68978 0.706646 0.157658,
      0.456867 0.885432 0.0853378,
      0.929091 0.359583 0.0865406,
      0.122677 0.760753 0.637342,
      -0.163844 0.622125 0.765582,
      -0.90698 -0.185988 0.377884,
      -0.983186 -0.169955 0.0667834,
      -0.846154 0.232971 0.479319,
      -0.629775 0.50215 0.592646,
      -0.674296 0.34892 0.65083,
      -0.884374 -0.146255 0.443274,
      -0.760128 -0.641911 0.100778,
      -0.838443 -0.539712 -0.0756536,
      0.53565 0.84243 0.0582194,
      0.760046 0.649284 0.0275598,
      0.609088 0.792225 -0.0373007,
      0.814077 0.580534 0.0160638,
      0.683379 0.718552 0.129132,
      0.37082 0.92001 0.126781,
      0.382681 0.923881 0,
      0.153428 0.638539 0.75414,
      0.354989 0.329418 0.87491,
      0.414247 0.768085 0.488308,
      -0.049416 0.172203 0.983821,
      0.243754 0.875014 0.418251,
      -0.095169 0.874652 0.475317,
      -0.0553854 0.50545 0.861077,
      0 -0.999992 0.00385681,
      -0.102568 -0.861513 0.497268,
      0 -0.785253 0.619175,
      -0.000254489 -0.999991 0.00411634,
      0.000783486 -0.999995 0.00308545,
      -0.0139251 -0.999297 0.0347946,
      0.0767921 -0.996895 0.0173985,
      0.630351 0.698022 -0.339741,
      0.688017 0.708857 -0.155417,
      0.635425 0.709144 -0.305532,
      0.50617 0.491627 -0.708586,
      0.72347 0.586737 -0.363773,
      0.599538 0.770372 -0.216982,
      0.601008 0.766469 -0.226525,
      0.396329 0.733533 -0.552135,
      0.385611 0.713439 -0.585072,
      0.568199 -0.783393 -0.251883,
      0.923696 -0.358378 0.135465,
      0.78013 -0.621663 0.0702355,
      0.376228 -0.870268 -0.317942,
      0.887508 -0.411346 -0.207664,
      0.283791 -0.891568 -0.352944,
      0.656174 -0.560815 -0.504898,
      0.785755 -0.443576 -0.431079,
      0.361568 -0.879339 -0.309888,
      0.145358 -0.20942 0.966961,
      -0.266434 -0.134572 0.954412,
      0.160465 -0.784401 0.599138,
      -0.150643 -0.165414 0.974651,
      0.354836 -0.176317 0.918152,
      0.768401 -0.528798 0.360461,
      0.800187 -0.512728 0.311144,
      0.7865 -0.526215 0.32329,
      0.90005 -0.323969 0.291467,
      0.752692 -0.643277 0.140177,
      0.878442 -0.47562 0.0461119,
      0.875807 -0.377158 0.301188,
      0.684526 -0.724005 0.0850921,
      0.787701 -0.616052 0.0025287,
      0.741693 -0.579805 0.337221,
      0.883238 -0.284787 0.372541,
      0.839701 -0.302279 0.451143,
      -0.982917 0 0.18405,
      -0.955173 -0.0560749 0.290688,
      -0.912486 -0.112844 0.393237,
      -0.984503 0 0.175366,
      -0.946578 0.250138 0.203521,
      0.795666 0.0615125 0.602604,
      0.938464 0.017244 0.344947,
      0.775332 0.422133 0.469749,
      0.899043 0.114577 0.422604,
      0.901945 -0.347636 0.256211,
      0.896273 -0.0996974 0.432152,
      0.843963 -0.518113 -0.138874,
      -0.707965 0.0737951 0.702382,
      -0.949006 -0.144969 0.27995,
      -0.969232 -0.149126 0.195833,
      -0.676209 -0.0437084 0.735412,
      -0.445588 0.250654 0.859432,
      -0.39151 0.220268 0.893421,
      -0.786748 0.593116 -0.171001,
      -0.802048 0.497505 -0.330465,
      -0.647493 0.725909 -0.231968,
      -0.870703 0.491674 -0.0115347,
      -0.751173 0.62593 -0.209643,
      -0.644243 0.752655 0.135872,
      -0.786142 0.587705 0.19127,
      -0.95176 0.0446303 0.303579,
      -0.970393 0.201416 0.133298,
      -0.982324 0.0150538 0.186582,
      -0.860011 0.254239 0.442429,
      -0.888004 -0.0957712 0.449752,
      -0.715882 0.028959 0.697621,
      0.707105 -0.707108 -1.51232e-007,
      0.697069 -0.697072 0.167887,
      0.73181 -0.663767 0.154492,
      0.743095 -0.65047 0.15716,
      0.680267 -0.721902 -0.126863,
      0.71736 -0.693433 -0.0674167,
      0.785966 -0.61827 0,
      -0.542277 0.643376 0.540373,
      -0.594517 0.652832 0.469426,
      -0.0963614 0.867678 0.487699,
      -0.24302 0.908078 0.34108,
      0.229594 0.822057 0.521066,
      0.570759 0.619312 0.539153,
      0.602347 0.323473 0.729756,
      0.179026 0.509934 0.841378,
      -0.0170557 0.83517 0.549727,
      0.00993717 0.99981 0.0167467,
      -0.133403 0.756968 0.63969,
      0.0133551 0.954856 0.29677,
      0.0349796 0.876711 0.479744,
      0.179903 0.909631 0.374442,
      -0.0123373 0.85805 0.513418,
      0.0167752 0.999719 0.0167752,
      0 1 0,
      0 0.937698 0.34745,
      0.430003 0.73448 -0.525011,
      0.245793 0.89554 -0.370937,
      0.301586 0.781636 -0.545977,
      0.300258 0.639933 -0.707341,
      0.211688 0.849964 -0.48244,
      0.568648 0.328699 -0.754054,
      0.673396 0.305087 -0.673394,
      0.449842 0.337087 -0.827051,
      0.363092 0.639341 -0.677796,
      -0.41673 0.895809 0.154472,
      -0.784613 0.619395 -0.0270673,
      -0.356771 0.925677 0.125846,
      -0.720835 0.67665 0.150138,
      -0.0658213 0.985662 0.155362,
      -0.00528476 0.975255 0.221022,
      -0.173859 0.929321 0.325785,
      -0.883509 0.256813 0.391737,
      -0.992619 0.00129103 0.12127,
      -0.888006 0.383319 0.253992,
      -0.878214 0.44256 0.18133,
      -0.74609 0.453226 0.487787,
      -0.788383 0.0878866 0.608875,
      -0.575278 0.673298 0.464462,
      -0.46015 0.865598 0.197487,
      -0.468931 0.852726 0.230133,
      -0.0189361 0.958981 -0.282837,
      0 0.620921 -0.783873,
      1.21679e-006 0.725044 -0.688703,
      0.0434834 0.710488 -0.702364,
      -0.102445 0.977265 -0.185631,
      0 0.957003 -0.290077,
      -0.149139 0.977852 0.146844,
      0 0.99661 -0.0822696,
      -0.576688 -0.32292 0.750436,
      -0.702307 -0.49837 0.508323,
      -0.648407 -0.642694 0.408061,
      -0.591118 -0.264082 0.762129,
      -0.500453 -0.558625 0.661426,
      -0.610568 -0.463785 0.641958,
      -0.635323 -0.404634 0.657751,
      -0.655066 -0.449445 0.607361,
      -0.538325 -0.323593 0.778134,
      -0.25007 -0.408594 0.87779,
      -0.465818 -0.106098 0.878497,
      -0.713018 -0.339779 0.613316,
      0.0341435 -0.119086 0.992297,
      -0.371099 -0.546717 0.750591,
      0.183697 -0.441861 0.878074,
      0.553433 0.559029 -0.617413,
      0.483982 0.467498 -0.739734,
      -0.566605 0.823976 0.0048172,
      -0.389775 0.914351 -0.109716,
      -0.629471 0.730566 -0.264652,
      -0.908634 0.414374 0.0517487,
      -0.373266 0.927648 -0.0119182,
      -0.927949 0.346466 0.137374,
      -0.554486 0.821936 0.130256,
      -0.846826 0.530365 0.0399721,
      -0.748604 0.662947 -0.00969504,
      -0.753227 0.657092 0.0296488,
      -0.504478 0.863371 0.00966207,
      -0.756858 0.65077 0.0605383,
      -0.719624 0.693061 0.042529,
      0.978478 0.160644 0.12952,
      0.681371 0.72642 0.0897088,
      0.927746 0.371943 -0.0307527,
      0.699081 0.456232 0.55058,
      0.995556 0.020603 -0.0918851,
      0.996735 -0.0665234 -0.0457515,
      0.962167 -0.25241 0.102587,
      0.977514 -0.0916578 0.189906,
      0.752321 0.461883 0.469762,
      0.629584 0.722804 0.284918,
      -0.349905 -0.908474 0.228563,
      0.295922 -0.840382 0.454079,
      -0.13223 -0.92438 0.357823,
      0.0281567 -0.970478 0.23954,
      -0.373108 -0.915386 0.151194,
      -0.665227 -0.746534 0.0126495,
      -0.533021 -0.844965 0.0438561,
      0.713749 0.313779 -0.626184,
      0.480083 0.577025 -0.660729,
      0.501555 0.457421 -0.734309,
      0.70172 0.595537 -0.391055,
      0.715998 0.140436 -0.683831,
      0.866145 0.0624202 -0.495879,
      0.870641 0.393005 -0.295856,
      0.892645 -0.150858 0.424766,
      0.973514 0.0342359 0.226051,
      0.87734 -0.0544246 0.476772,
      0.922811 -0.35817 0.141898,
      0.762942 0.0949908 0.63945,
      0.703985 -0.0939262 0.703977,
      0.795031 -0.41907 0.438527,
      0.74325 -0.662261 0.0948152,
      -0.787239 -0.611089 0.0826186,
      -0.808795 -0.587132 -0.0335636,
      -0.624788 -0.740072 -0.248864,
      -0.561182 -0.819964 -0.112842,
      -0.737485 -0.523167 0.427097,
      -0.873517 -0.264102 0.408924,
      0.953107 0.0306884 0.301075,
      0.99234 0.0928007 0.0815404,
      0.926161 0.36437 0.0972646,
      0.91566 -0.080779 0.393752,
      0.942027 0.181861 0.281977,
      0.908853 -0.0939023 0.406408,
      -0.278325 -0.711672 0.645026,
      -0.378579 -0.517375 0.767464,
      -0.0227214 -0.822296 0.568606,
      -0.573863 -0.202476 0.793526,
      0 -0.737541 0.675302,
      -0.227503 -0.271894 0.935049,
      0.912028 -0.284418 0.295486,
      0.895433 -0.371541 0.245271,
      0.866518 -0.426344 0.259572,
      -0.122926 -0.496064 -0.85954,
      0.478355 -0.664996 -0.573548,
      -0.0126107 -0.874968 -0.484017,
      -0.554152 -0.523901 -0.646872,
      -0.379369 -0.70491 -0.599317,
      0.171771 -0.853251 -0.492399,
      -0.948907 0.314503 0.0257581,
      -0.954334 0.125823 -0.270952,
      -0.999595 0.00875117 -0.0270796,
      -0.620147 0.745678 0.243684,
      -0.589848 0.807312 0.018052,
      -0.0028141 0.999996 -0.000258724,
      -0.442541 0.891443 0.0973952,
      -0.00383307 0.999992 0.000776168,
      -0.702399 0.710355 0.0450775,
      -0.411065 0.732077 -0.54322,
      -0.513912 0.617243 -0.59574,
      -0.356216 0.554756 -0.751901,
      -0.450785 0.715636 -0.533533,
      -0.274855 0.745103 -0.607681,
      -0.429685 0.782142 -0.451247,
      -0.566452 0.564676 -0.600228,
      -0.210437 0.977053 -0.0329077,
      -0.609264 0.691769 -0.387624,
      -0.443742 0.856826 -0.262568,
      -0.842149 0.274638 -0.464068,
      -0.167533 0.969798 -0.17727,
      -0.142817 0.989512 -0.0216481,
      -0.224308 0.96884 -0.105044,
      0.356254 -0.908859 -0.21693,
      0.315445 -0.941476 0.11882,
      -0.0216391 -0.987372 0.156937,
      0.269288 -0.962821 -0.0214213,
      0.453464 -0.888798 0.0663952,
      0.412888 -0.862025 -0.294001,
      0.20027 -0.972227 -0.121104,
      0.38152 -0.843889 -0.377219,
      0.364885 -0.847644 -0.385174,
      0.525511 -0.765585 -0.371105,
      0.781569 -0.573013 -0.24659,
      0.496043 -0.801517 -0.333934,
      0.582892 -0.792369 -0.179968,
      0.736977 -0.675918 0,
      0.992316 -0.12373 -2.50266e-009,
      0.879204 -0.47543 -0.0310869,
      0.821235 -0.561782 0.0998733,
      0.511267 -0.855274 -0.0843359,
      0.491327 -0.870975 0,
      0.502084 -0.864289 0.0302671,
      -0.376083 0.546614 0.748181,
      -0.398318 0.335533 0.853675,
      -0.528884 0.482892 0.697923,
      0.339703 -0.282853 0.896993,
      0.852756 -0.266386 0.449272,
      0.562698 -0.632111 0.532735,
      0.37957 -0.0603726 0.923191,
      0.397118 -0.573264 0.716705,
      0.181157 -0.180208 0.966803,
      -0.723888 -0.5364 0.433891,
      -0.804407 -0.453008 0.384335,
      -0.778698 -0.192784 0.597046,
      -0.722329 -0.292534 0.62663,
      -0.453281 -0.865152 0.21459,
      -0.46143 -0.872124 0.162732,
      -0.808947 -0.304052 0.503147,
      -0.808133 -0.556969 0.191591,
      -0.0335052 -0.999439 0,
      -0.783153 -0.0878968 0.615585,
      -0.729671 0.302909 0.613046,
      -0.559148 0.165183 0.812445,
      -0.498146 -0.404014 0.767218,
      -0.824979 0.231465 0.51559,
      -0.856771 -0.204276 0.473513,
      -0.932261 0.0656638 0.355777,
      0.458406 0.00784248 0.888709,
      0.293816 0.103001 0.950296,
      0.0875378 0.0595663 0.994379,
      0.475834 0.228827 0.849247,
      0.874412 0.139879 0.464584,
      0.874741 0.180639 0.449665,
      0.64563 0.157267 0.747281,
      0.218787 -0.0687829 0.973345,
      0.413282 -0.435938 0.799472,
      0.878622 -0.326343 0.348603,
      0.545233 0.205221 0.812777,
      0.569534 0.301564 0.76465,
      0.903667 0.035613 0.426752,
      0.957738 0.0243003 0.286613,
      0.820306 -0.298584 0.487797,
      0.862592 -0.388363 0.324205,
      0.967617 -0.073704 0.241425,
      0.752075 -0.438666 0.491889,
      0.86913 -0.0835024 0.487484,
      0.737625 -0.304434 0.602684,
      0.553907 0.66422 0.501995,
      0.429618 0.643159 0.633857,
      0.0425877 0.502535 0.863507,
      0.84234 0.488588 0.227475,
      0.853689 0.42149 0.305879,
      0.865956 0.352116 0.355156,
      0.967902 0.25092 -0.0143355,
      0.324875 0.381122 -0.865565,
      0.321928 0.856 -0.404508,
      0.302486 0.792183 -0.530046,
      0.400889 0.734512 -0.547522,
      0.294109 0.451397 -0.842461,
      0.374193 0.717076 -0.588033,
      0.729225 0.298252 -0.615854,
      0.149834 0.818774 -0.554219,
      -0.466471 -0.457186 0.757223,
      -0.348111 -0.545806 0.762177,
      -0.694441 -0.314289 0.647282,
      -0.387534 -0.665187 0.638235,
      -0.749725 -0.352964 0.559758,
      0.0799796 -0.543941 0.835303,
      -0.0119865 -0.547157 0.836944,
      0.0555247 -0.546092 0.835883,
      0.0871877 -0.568592 0.817986,
      0.0307719 -0.854259 0.518935,
      0.948225 0.30428 -0.0910105,
      0.783694 0.621145 -0.0014705,
      0.887997 0.43929 0.135965,
      0.877472 0.455077 -0.151486,
      0.980704 -0.170175 0.0962299,
      0.995828 -0.0911708 -0.00374587,
      -0.843572 0.442425 -0.30438,
      -0.886889 0.345255 0.306966,
      -0.756513 0.604683 -0.249091,
      -0.898839 0.406498 -0.163856,
      -0.532341 0.490163 -0.690183,
      -0.615205 0.484971 -0.621551,
      -0.190346 0.94588 0.262831,
      -0.636908 0.690525 0.342817,
      -0.814881 0.577884 0.0449354,
      -0.0865399 0.843595 0.529961,
      0.0189659 0.878418 0.477516,
      -0.059792 0.920161 0.386947,
      -0.0231094 0.913791 0.405526,
      0.635499 -0.568404 0.522549,
      0.550259 -0.590903 0.589956,
      0.498087 -0.706557 0.50268,
      0.712203 -0.200525 0.672723,
      0.689498 -0.221802 0.68949,
      0.461498 -0.618607 0.635881,
      0.69059 -0.214865 0.690592,
      0.659929 -0.685613 0.307291,
      0.526653 -0.836788 0.149743,
      0.481389 -0.817205 0.316924,
      0.633599 -0.734053 0.244373,
      0.343664 -0.913644 0.21714,
      0.331606 -0.937502 0.105491,
      -0.909285 -0.375272 -0.179922,
      -1 0 0,
      -0.998291 0.0584357 0,
      -1 0 0,
      -0.321628 0.660306 -0.678639,
      -0.558994 0.664232 -0.496308,
      -0.369559 0.704347 -0.606071,
      -0.136929 0.751437 -0.64544,
      -0.524883 0.549692 -0.649874,
      -0.303015 0.61117 -0.7312,
      0.909648 -0.396326 -0.124365,
      0.810944 -0.445132 -0.379772,
      0.971968 -0.120303 -0.202003,
      0.987101 -0.158755 0.0207056,
      0.564613 -0.81214 -0.147106,
      0.859264 -0.502708 0.0946086,
      0.532526 0.649615 -0.542602,
      0.64293 0.429557 -0.634131,
      0.353445 0.884871 -0.303446,
      0.216401 0.868446 -0.446064,
      0.29873 0.872427 -0.386822,
      -0.260445 0.770003 -0.582464,
      0.235837 0.808637 -0.538968,
      0.180109 0.839855 0.512059,
      0.114897 0.565194 0.816918,
      0.466658 0.635687 0.614924,
      -0.0199775 0.818551 0.574086,
      0.343475 0.863664 0.36893,
      0.131358 0.867016 0.480655,
      0.778473 0.627678 0,
      0.327443 0.944871 0,
      0.382681 0.923881 0,
      -0.517375 0.336755 -0.786714,
      -0.085067 0.549191 -0.831356,
      -0.812814 0.165088 -0.558641,
      -0.00970577 0.675169 -0.737599,
      -0.647076 0.320949 -0.691581,
      -0.801681 0.0777483 -0.592674,
      -0.341969 0.0951678 -0.93488,
      -0.0492792 0.476143 -0.877986,
      -0.340346 0.934614 0.103253,
      -0.911581 0.389237 0.132343,
      -0.838145 0.502954 0.211067,
      -0.649802 0.744752 -0.151996,
      0.877708 0.132237 -0.460588,
      0.792211 -0.190414 -0.57978,
      0.803091 0.163769 -0.572909,
      0.689531 0.426025 -0.585705,
      0.803481 -0.0969289 -0.587387,
      0.76423 0.164947 -0.623494,
      -0.169071 0.675997 0.717247,
      -0.399346 0.743544 0.536344,
      -0.609213 0.651714 0.451807,
      -0.194241 0.819828 0.538658,
      -0.305762 0.824325 0.476443,
      -0.0268003 0.660505 0.750343,
      -0.951803 0.204525 -0.228563,
      -0.865831 0.273241 -0.419137,
      -0.958368 0.254653 -0.129159,
      -0.975287 0.217048 0.0412985,
      -0.889891 0.45616 -0.00335929,
      -0.374699 0.778915 -0.502883,
      -0.508852 0.733772 -0.450165,
      -0.297339 0.823191 -0.48368,
      -0.326384 0.753587 -0.570595,
      -0.65028 0.648936 -0.394991,
      -0.408212 0.680577 -0.608422,
      0.603794 0.755946 -0.252939,
      0.73634 0.639544 -0.220875,
      0.652708 0.756159 -0.0468571,
      0.867408 0.491527 -0.0774858,
      0.914809 0.347164 -0.206402,
      0.671949 0.740198 -0.0243283,
      -0.000157477 0.959374 0.282136,
      0.177373 0.800096 0.57305,
      0.0305028 0.742564 0.66908,
      0.365408 0.811289 0.456386,
      -0.414896 0.758695 0.502238,
      0.179013 0.983304 0.0326876,
      -0.251058 0.963607 0.09182,
      0.0669842 -0.963837 -0.257936,
      0.0908422 -0.935956 -0.340197,
      0.16384 -0.939619 -0.300453,
      0.0762063 -0.940365 -0.331522,
      0.183644 -0.976791 -0.110247,
      -0.0214734 -0.997469 -0.0677796,
      -0.0606582 -0.982147 -0.178066,
      -0.275666 0.959924 0.0505331,
      -0.858914 0.418021 0.295846,
      -0.575002 0.756061 0.312641,
      -0.0119709 0.999911 0.00596184,
      0 1 0,
      0.0296594 -0.919289 -0.392464,
      0.0580819 -0.913581 -0.402488,
      0.0347706 -0.899459 -0.435619,
      -0.0358939 -0.901317 -0.431671,
      -0.0173525 -0.899043 -0.437517,
      -0.250214 -0.924443 -0.287747,
      -0.341788 -0.919433 -0.194483,
      0.0261309 0.948202 -0.316591,
      -0.338956 0.858605 -0.384586,
      -0.171504 0.92119 -0.349279,
      -0.3149 0.853432 -0.415321,
      -0.0118177 0.884996 -0.465449,
      0 0.948486 -0.316819,
      0.0219522 0.957044 -0.289111,
      0.233087 -0.745948 0.623884,
      0.261372 -0.627634 0.733322,
      0.218714 -0.678786 0.701009,
      0.302348 -0.432975 0.849187,
      0.0341424 -0.936314 0.349501,
      0.46808 -0.79372 0.388472,
      0.310736 -0.947579 0.0744155,
      0.00442918 -0.0871376 0.996186,
      -0.50407 -0.187127 0.843147,
      -0.0844295 -0.378136 0.921892,
      0.25289 -0.000590586 0.967495,
      0.823037 0.117204 -0.555763,
      0.697473 0.191372 -0.690585,
      0.651838 0.396822 -0.64625,
      0.857304 -0.034641 -0.513644,
      0.78859 0.28835 -0.54312,
      0.926141 0.0392785 -0.375128,
      0.948895 -0.168843 -0.266629,
      -0.0772793 -0.898852 0.431385,
      0.0287571 -0.904235 0.426066,
      -0.2695 -0.905751 0.327084,
      0.410708 -0.863855 0.291673,
      -0.0416317 -0.957522 0.285338,
      -0.478951 -0.824366 0.301706,
      -0.424965 -0.880338 0.210736,
      -0.684435 -0.702432 0.195288,
      -0.385664 -0.863205 0.325792,
      -0.603972 -0.758259 0.245481,
      -0.433448 -0.877398 0.205658,
      -0.327002 -0.804179 0.496353,
      -0.309038 0.676211 -0.668756,
      -0.524565 0.643446 -0.557503,
      -0.348125 0.625925 -0.697873,
      -0.334276 0.729621 -0.596584,
      -0.214099 0.857325 -0.46814,
      -0.262962 0.772286 -0.578296,
      -0.086327 0.652433 -0.752914,
      0.307368 0.883395 -0.35375,
      0.421761 0.663122 -0.618375,
      0.535743 0.677535 -0.50391,
      0.437234 0.776174 -0.454291,
      0.19645 0.682009 -0.704465,
      -0.0222814 0.745739 -0.665865,
      0.0225729 0.915822 -0.400949,
      0.292445 0.927434 -0.233115,
      0.486401 0.752568 -0.443909,
      0.453363 0.603278 -0.656138,
      0.0369406 0.765136 -0.642808,
      -0.00911216 0.355405 -0.934668,
      -0.14775 0.395239 -0.906618,
      -0.0429375 -0.897934 0.43803,
      0.0125889 -0.999885 -0.00839134,
      0.349222 -0.904909 0.243276,
      0.337765 -0.460039 0.821145,
      -0.0417741 -0.998253 0.0417737,
      -0.0620114 -0.559561 0.826466,
      -0.0591313 -0.840962 0.537854,
      0.0231599 -0.554143 0.832099,
      -0.544338 0.442539 0.71264,
      -0.339996 0.921966 0.185423,
      -0.742826 0.507505 0.436632,
      -0.55044 0.333666 0.765299,
      -0.200318 0.520226 0.830203,
      0.946046 -0.0113834 -0.323833,
      0.902246 -0.0769309 -0.424303,
      0.939974 0.248169 -0.234223,
      0.982361 -0.122535 -0.141252,
      0.997519 0.0271888 -0.0649424,
      0.999893 0 0.0146175,
      0.995481 0.0776888 -0.0546013,
      0.958033 0.27361 -0.0855022,
      -0.645676 -0.708208 0.285558,
      -0.750524 -0.654599 0.0906286,
      -0.729574 -0.453912 0.511552,
      0.479668 0.49269 -0.726068,
      0.50618 0.639749 -0.578362,
      0.136851 0.0583532 0.988871,
      -0.0220154 0.249223 0.968196,
      0.0932539 -0.187866 0.977758,
      0.368701 -0.172934 0.91332,
      0.0605906 0.525677 0.848524,
      -0.0799667 0.913887 0.398014,
      0 -1 0,
      0.0104163 -0.999076 0.041706,
      -0.16949 -0.984013 0.0546938,
      -0.103319 -0.994074 0.0337957,
      -0.104568 -0.993539 0.044107,
      -0.132028 -0.989527 -0.0583473,
      0 0.862852 -0.505456,
      0 0.299634 -0.954054,
      0 0.923877 -0.382689,
      0 0.0182133 -0.999834,
      0 1 0,
      0 0.923877 -0.382689,
      0 0.299634 -0.954054,
      0.197259 0.860749 -0.469255,
      0.397304 0.813779 -0.424162,
      0.382705 0.844361 -0.374956,
      0.31715 0.890187 -0.327083,
      -0.0230377 0.875569 -0.482543,
      0.260195 0.890605 -0.37299,
      0.312149 0.823654 -0.473452,
      0.408978 0.912147 -0.0269213,
      0.423554 0.901032 -0.0935031,
      0.337615 0.92114 -0.193694,
      0.754655 0.566678 -0.330713,
      0.798979 0.597017 -0.0721351,
      0.518045 0.509386 0.687136,
      0.614804 0.620205 0.487199,
      0.734072 0.517487 0.439711,
      0.452338 0.802753 0.388559,
      -0.340716 -0.91384 -0.220926,
      -0.210417 -0.965546 -0.153121,
      -0.329967 -0.917525 -0.221969,
      -0.766564 -0.44614 -0.461885,
      -0.640074 -0.674083 -0.368669,
      -0.224391 -0.907334 -0.35552,
      -0.841569 -0.413455 -0.347587,
      0.812179 0.476643 -0.336418,
      0.910715 0.239627 0.336418,
      0.684287 0.576549 -0.446478,
      0.313985 0.808487 -0.497757,
      0.483278 0.793212 0.370483,
      0.927781 0.228639 0.294869,
      0.89067 0.322494 0.320477,
      0.84559 0.492036 0.207069,
      0.987122 0.0497628 0.152031,
      0.883563 0.272853 0.380616,
      0.913123 0.402566 0.0643987,
      0.873629 0.321228 0.365492,
      0.306796 0.685675 -0.660095,
      0.386829 0.619856 -0.682745,
      0.366709 0.710948 -0.600064,
      0.366448 0.769079 -0.523673,
      0.349363 0.634045 -0.689879,
      0.209067 0.575848 -0.790373,
      0.223817 0.698062 -0.680158,
      0.159567 0.818212 -0.552329,
      -0.680605 -0.575215 0.453767,
      -0.735011 -0.44474 0.511826,
      -0.726907 -0.558889 0.399059,
      -0.834169 -0.440432 0.331936,
      -0.888861 -0.293086 0.352174,
      -0.877911 -0.298869 0.374098,
      -0.605717 -0.472848 0.639938,
      -0.771845 -0.481724 0.414967,
      0.628167 -0.659355 -0.413108,
      0.917538 -0.387734 -0.0882357,
      0.532875 -0.747964 -0.39572,
      0.0888621 -0.904788 -0.416487,
      0.811105 -0.526679 -0.254395,
      0.412898 -0.768738 -0.488423,
      0.231626 -0.512792 -0.826677,
      0.282254 -0.788175 -0.546913,
      0.591214 0.653428 -0.472755,
      0.668692 0.403939 -0.624248,
      0.651938 0.467861 -0.596727,
      0.248358 0.858908 -0.447879,
      0.438643 0.879966 -0.18235,
      0.273717 0.795467 -0.540658,
      0.275513 0.709531 -0.648582,
      0.568448 0.62069 -0.54001,
      -0.564989 -0.769216 0.298486,
      -0.926842 -0.260276 0.270591,
      -0.895757 -0.308021 0.320535,
      -0.664754 -0.457206 0.590817,
      -0.606411 -0.658529 0.445652,
      -0.506723 -0.636438 0.581531,
      -0.262517 -0.847365 0.461581,
      0.14395 0.000851129 0.989585,
      0.407047 -0.0391947 0.912566,
      0.0777788 0.195577 0.977599,
      0.583315 -0.0427489 0.81112,
      0.095602 0.0956017 0.990818,
      0.0967736 0.0476954 0.994163,
      0.191239 -0.0534319 0.980088,
      -0.208432 0.801791 -0.560079,
      -0.0907191 0.343723 -0.934679,
      0.566205 0.689169 0.45217,
      0.860651 0.479393 0.171645,
      0.884986 0.279806 0.372168,
      0.728052 0.596967 0.337001,
      0.53379 0.812409 0.23465,
      0.161829 0.868664 0.468224,
      0.410247 0.87087 0.270707,
      0.165622 0.897661 0.408379,
      -0.0858669 -0.641085 0.762651,
      -0.114972 -0.552629 0.825459,
      -0.0268227 -0.844137 0.535456,
      0.143162 -0.831505 0.536753,
      -0.203026 -0.310794 0.92854,
      0.191343 -0.7282 0.658113,
      0.00548033 -0.708423 0.705767,
      -0.57312 -0.627808 0.526679,
      -0.334872 -0.467396 -0.81817,
      -0.0768036 -0.703761 -0.706273,
      8.16722e-008 -0.398347 -0.917235,
      -0.372003 -0.45725 -0.807797,
      -0.639585 -0.664632 -0.386259,
      -0.443633 -0.721365 -0.531811,
      0.269969 -0.959523 0.0801978,
      0.470202 -0.86117 0.193125,
      0.189773 -0.954807 0.228757,
      0 -1 0,
      0.282509 -0.940752 0.187546,
      -1.73929e-008 -0.999905 0.0137636,
      0.333066 -0.928081 0.166534,
      0.198461 -0.975938 0.0903187,
      0.930855 0.178259 -0.318955,
      0.96796 0.00630532 -0.251027,
      0.898882 0.402202 -0.173911,
      0.79432 -0.400182 -0.457066,
      0.628803 0.772399 -0.0894775,
      0.657508 0.699719 -0.279423,
      0.828586 -0.143921 -0.541046,
      0.827719 0.302806 -0.47243,
      0.936139 -0.330029 -0.121348,
      0.983121 -0.119498 -0.138541,
      0.915606 -0.402015 -0.00698158,
      0.523103 -0.269775 0.808446,
      0.685719 -0.312736 0.657256,
      0.54131 -0.348698 0.76511,
      0.425476 -0.421905 0.800603,
      0.4212 -0.482762 0.76781,
      -0.990552 -0.00567104 0.137017,
      -0.987134 0.0835329 0.136342,
      -0.984408 0.0464193 0.169667,
      -0.800758 0.570316 -0.183104,
      -0.586137 0.809221 -0.0400503,
      -0.584291 0.809648 -0.0554409,
      0.964034 0.262216 0.0433674,
      0.882168 0.466323 0.0657464,
      0.919934 0.391484 0.0214903,
      -0.0694123 0.698533 -0.712203,
      -0.0901746 0.460558 -0.883037,
      -0.127619 0.772926 -0.62153,
      -0.142577 0.626171 -0.766539,
      -0.191278 0.434743 -0.880006,
      -0.111502 0.517223 -0.848556,
      -0.199041 0.702651 -0.683128,
      0.962712 0.0834721 0.257328,
      0.987826 0.151225 0.0364819,
      -0.746094 0.661187 0.0785811,
      -0.26142 0.942738 -0.207133,
      0.390154 0.77301 -0.500236,
      0.214868 0.852806 -0.475976,
      0.472867 0.665838 -0.57711,
      0.50565 0.730381 -0.459196,
      0.582881 0.58776 -0.561059,
      0.51847 0.651215 -0.554173,
      -0.607692 -0.42211 -0.672706,
      -0.752891 -0.168731 -0.636149,
      -0.385533 -0.864551 -0.322359,
      -0.624993 -0.154864 -0.765115,
      -0.701953 -0.424237 -0.572089,
      -0.538651 -0.312766 -0.782325,
      0.200996 0.784963 -0.586033,
      -0.0983055 0.934498 -0.342126,
      -0.16132 0.73086 -0.663189,
      -0.0645525 0.509812 -0.857861,
      0.212246 0.837074 -0.504241,
      0.114421 0.762282 -0.637051,
      -0.402614 -0.507341 -0.76191,
      -0.440557 -0.170851 -0.881317,
      -0.258375 -0.473314 -0.84215,
      -0.516614 -0.179588 -0.837173,
      -0.255046 -0.630749 -0.732876,
      -0.268335 -0.500593 -0.823045,
      -0.381867 -0.444691 -0.810202,
      0.677068 0.341563 -0.651854,
      0.801682 0.070775 -0.593546,
      0.855848 0.015455 0.516996,
      0.930647 -0.0445733 0.363192,
      0.896416 0.108101 0.429828,
      0.960077 -0.0115609 0.279498,
      0.967574 -0.0336983 0.250328,
      0.787175 -0.238939 0.568563,
      0.742609 0.103782 0.661636,
      0.852445 0.0715104 0.517904,
      0.966331 0.252601 0.0489662,
      0.910253 0.400597 0.104698,
      0.985524 0.169256 -0.00978372,
      0.847269 0.462844 0.260597,
      0.00738129 0.712959 0.701167,
      -0.00562619 0.381285 0.924441,
      -0.0801543 0.659048 0.747818,
      0.332684 0.901539 0.276676,
      0 0.967495 0.252892,
      -0.305292 0.889904 0.338921,
      -0.100096 0.751195 0.652447,
      -0.959167 0.165226 0.229563,
      -0.999526 0.0275301 0.0137623,
      -0.964178 -0.0791408 0.253174,
      -0.982057 0.06794 0.17592,
      -0.870858 -0.0551949 0.488426,
      -0.889105 0.170388 0.424807,
      -0.938654 0.220415 0.265228,
      0.217741 0.714405 -0.664991,
      0.0982939 0.678315 -0.728167,
      0.223563 0.69774 -0.680573,
      0.312616 0.577091 -0.754478,
      0.519842 0.515903 -0.680888,
      0.0361058 0.852574 -0.521357,
      0.225991 0.868807 -0.440571,
      0.478311 0.703735 -0.525334,
      0.522531 0.737971 -0.427038,
      -0.398402 -0.90255 -0.163341,
      -0.585266 -0.753137 -0.300414,
      -0.0284099 -0.999148 -0.0299382,
      -0.775369 -0.446137 -0.446951,
      -0.361777 -0.866667 -0.343519,
      -0.484544 -0.812838 -0.323281,
      0.453921 0.854498 -0.252566,
      0.58135 0.591351 -0.558871,
      0.695884 0.685581 -0.213833,
      0.651298 0.750838 -0.109788,
      0.53947 0.842005 0,
      0.59026 0.760065 -0.271835,
      0.559054 0.392746 -0.730212,
      0.228396 0.468062 -0.85367,
      0.561112 0.662543 -0.496175,
      0.619035 0.660013 -0.425651,
      0.358991 0.309554 -0.880512,
      0.56232 0.324767 -0.760476,
      0.420518 0.374409 0.826428,
      0.571581 0.359964 0.737375,
      0.565482 0.48855 0.664492,
      0.668704 0.643461 0.372549,
      0.0453602 0.161363 0.985852,
      0.300545 0.565707 0.767886,
      0.136888 0.187195 0.972738,
      0.151072 0.0896042 0.984453,
      0.00129415 0 0.999999,
      -0.114501 -0.86641 -0.486028,
      -0.0638188 -0.892289 -0.44693,
      -0.418006 -0.798058 -0.434021,
      -0.0219092 -0.823844 -0.566394,
      -0.631268 -0.734333 -0.24951,
      -0.195411 -0.885508 -0.421534,
      -0.385276 -0.197754 0.901363,
      0.0592381 -0.215822 0.974634,
      -0.376131 -0.724185 0.577999,
      -0.728802 -0.200809 0.654617,
      -0.981192 0.147636 0.124365,
      -0.986194 0.11276 0.121267,
      -0.993977 0.0495683 0.0977373,
      -0.980394 0.153029 0.124139,
      -0.958118 0.276262 -0.0754265,
      -0.95674 0.274851 -0.0954236,
      0.0816545 -0.988097 -0.130369,
      0.123404 -0.981311 -0.147652,
      0.0619417 -0.970085 -0.23473,
      0.021997 -0.997213 -0.0712922,
      0.103953 -0.949134 -0.297218,
      -0.0931907 -0.969161 -0.228127,
      -0.128237 -0.926524 -0.353708,
      -0.11674 -0.921116 -0.371373,
      -0.0316044 -0.966143 -0.256065,
      -0.135104 -0.915508 -0.378935,
      -0.108626 -0.977563 -0.180472,
      -0.237179 -0.950344 -0.201477,
      -0.251834 -0.913103 -0.32066,
      0 -0.274941 0.961461,
      0 -0.780371 0.625317,
      0 -0.152445 0.988312,
      -0.931071 -0.249821 0.265886,
      -0.382039 -0.921781 -0.0660666,
      -0.0177959 -0.999691 0.0173797,
      -0.539634 -0.809044 0.2329,
      -0.421745 -0.895435 0.142576,
      -0.425962 -0.842729 0.329186,
      -0.0346479 -0.9994 0.000156138,
      -0.389392 -0.877488 0.279981,
      -0.72313 -0.381908 0.575525,
      0.635755 0.728975 0.253791,
      0.704621 0.627647 0.331012,
      0.67745 0.71791 0.160211,
      0.622618 0.754598 0.207193,
      0.602946 0.772519 0.199174,
      0.850478 0.401819 -0.339454,
      0.908631 0.380618 -0.171812,
      0.903312 0.394723 -0.167995,
      0.695007 0.658537 -0.288606,
      -0.002503 0.960279 0.279032,
      0.409335 0.863834 0.293658,
      -0.382786 0.836424 -0.392262,
      -0.59827 0.492938 -0.631732,
      -0.870653 0.32137 -0.372403,
      -0.733292 0.0883794 -0.674145,
      -0.0905389 -0.518655 -0.850176,
      0.101398 -0.646425 -0.75621,
      0.835548 -0.356823 0.417775,
      0.861729 -0.153496 0.483593,
      0.959143 -0.0844614 0.27002,
      0.78096 0.0760966 0.619928,
      0.912522 -0.194626 0.359755,
      0.864331 -0.344922 0.366006,
      0.879648 0.0889432 0.467234,
      -0.429669 0.56954 -0.70072,
      -0.484464 0.506463 -0.713295,
      -0.394685 0.645163 -0.654208,
      -0.384057 0.631869 -0.673232,
      -0.50931 0.492306 -0.70586,
      -0.33171 0.603134 -0.725394,
      -0.426311 0.555433 -0.71397,
      -0.673844 0.674145 -0.30243,
      -0.769243 0.62138 0.148837,
      -0.631874 0.768127 0.103515,
      -0.75203 0.571977 -0.327557,
      -0.44365 0.886889 -0.128854,
      -0.332714 0.366371 -0.86895,
      -0.36125 0.809487 -0.462848,
      -0.424323 0.266945 -0.865269,
      0.830891 0.201995 -0.518476,
      0.473975 -0.485788 -0.73441,
      0.750153 0.110324 -0.651996,
      0.393313 0.755941 -0.523314,
      0.335992 0.930248 -0.147474,
      0.878628 0.137813 -0.457188,
      0.041774 0.998254 -0.041774,
      0.352962 0.555705 -0.752735,
      0.347295 0.510042 -0.78692,
      -0.821841 -0.509291 -0.255344,
      -0.934923 -0.249715 -0.252113,
      -0.905408 -0.33361 0.262568,
      -0.78652 -0.574531 -0.226497,
      -0.685957 -0.721999 0.0904404,
      -0.726815 -0.469958 0.50088,
      -0.695865 -0.46713 0.545491,
      -0.647027 -0.487472 0.586283,
      -0.69237 -0.304551 0.65412,
      -0.799798 -0.354953 0.484078,
      -0.810625 -0.347058 0.471633,
      -0.165667 -0.854312 -0.492652,
      -0.537518 -0.585285 -0.607055,
      -0.333845 -0.912538 -0.236265,
      -0.892488 -0.0533557 -0.447905,
      -0.829775 -0.213484 -0.515653,
      -0.898701 -0.37513 -0.227188,
      -0.821693 -0.0719617 -0.565369,
      -0.853159 -0.128373 -0.505608,
      -0.89707 0.060153 -0.437775,
      -0.0199912 0.142978 0.989524,
      -0.132915 0.933956 0.331752,
      0.0388448 0.086783 0.99547,
      0.325283 0.560907 0.761298,
      0.337166 0.736627 -0.586259,
      0.422196 0.457548 -0.78256,
      0.468036 0.590578 -0.657389,
      0.3796 0.71586 -0.586045,
      0.421677 0.730706 -0.536896,
      0.444012 0.6105 -0.655853,
      0.399836 0.690343 -0.602958,
      0.233883 0.724178 -0.648741,
      -0.695658 -0.50083 -0.515004,
      0.654847 -0.556168 -0.511716,
      0.494215 0.123139 -0.860575,
      -0.814899 -0.393316 -0.425726,
      -0.911838 -0.235694 -0.336155,
      -0.872528 -0.126491 -0.471906,
      -0.838798 -0.496782 -0.222769,
      -0.789186 -0.108864 -0.604428,
      -0.573709 -0.715907 -0.397914,
      -0.6536 -0.722317 -0.225977,
      -0.644796 -0.467695 -0.604566,
      0.188544 0.280852 0.941049,
      0.952661 -0.0306508 0.302486,
      0.987921 -0.0709532 0.137761,
      0.916331 -0.136304 0.376508,
      0.743739 -0.288655 0.602934,
      0.603266 -0.578587 0.548914,
      0.858904 -0.0754226 0.506552,
      -0.739387 -0.301456 -0.602023,
      -0.542275 -0.787175 -0.293757,
      -0.780524 -0.174866 -0.60017,
      -0.996945 0.0780027 0.00414119,
      -0.991445 0.123989 -0.0407765,
      -0.966629 -0.0931157 0.23866,
      -0.906548 -0.322864 -0.271901,
      -1 0 0,
      0.56507 0.81321 0.139232,
      0.290225 0.954722 0.0653905,
      0.230297 0.97034 0.0735134,
      0.663805 0.746748 0.0416045,
      0.499348 0.865639 0.036343,
      0.721094 0.677966 0.142777,
      0.766999 0.63156 0.11333,
      0.169633 -0.846951 -0.503884,
      0.0894639 0.247688 -0.9647,
      -0.040706 -0.657745 -0.75214,
      -0.465128 -0.748856 0.472092,
      -0.567231 -0.820627 0.0694243,
      -0.617185 -0.65938 0.429301,
      -0.249992 -0.35136 0.902247,
      -0.600331 -0.536217 0.593358,
      -0.744957 -0.65977 -0.0987038,
      0.371478 0.86136 -0.346502,
      0.74343 0.576426 -0.339183,
      0.184547 0.86729 -0.462331,
      0.916382 0.366358 -0.161324,
      -0.69711 0.71696 0.00247413,
      -0.719433 0.650428 -0.24364,
      -0.7723 -0.0255486 0.634744,
      -0.760266 -0.178423 0.624628,
      -0.715599 -0.178739 0.675256,
      -0.761289 0.00822378 0.648361,
      -0.813503 0.0553568 0.57892,
      -0.784116 0.231289 0.575906,
      0.000572219 -0.999999 0.00135162,
      0.375773 -0.880224 0.289829,
      0.436749 -0.656485 -0.615044,
      0.645741 -0.600727 -0.471324,
      0.599395 -0.54728 -0.584132,
      -0.205269 -0.852026 -0.481577,
      -0.132345 -0.909223 -0.394713,
      -0.0535447 -0.918015 -0.392914,
      -0.11188 -0.926442 -0.359429,
      -0.062281 -0.929588 -0.363299,
      -0.970909 0.0448536 0.23521,
      -0.872021 0.0381434 0.487981,
      -0.920127 0.0134735 0.391388,
      -0.915593 0.058562 0.397818,
      0 1 0,
      0 0.995142 0.0984489,
      -0.306218 0.908695 0.283733,
      0 1 0,
      0.68529 -0.695272 0.216736,
      0.845111 -0.407767 0.345706,
      0.788239 -0.568348 0.235924,
      0.579971 0.77372 -0.254932,
      0.479966 0.833744 -0.272952,
      0.812059 0.575248 -0.0982327,
      0.831805 0.515289 -0.206342,
      0.499642 0.770716 -0.395418,
      0.719413 0.522201 -0.457986,
      0.815753 -0.0892054 0.57148,
      0.891107 -0.391523 0.229431,
      0.97331 -0.168247 0.156081,
      0.934208 -0.014822 0.35642,
      0.900522 -0.159794 0.404383,
      0.92046 -0.12391 0.370674,
      0.91941 0.000418791 0.393301,
      0.367855 0.512734 -0.775749,
      0.34299 0.339902 -0.875685,
      -0.746147 -0.365081 0.556759,
      -0.910684 -0.0816276 0.404959,
      -0.685425 -0.145137 0.713532,
      -0.487801 -0.296433 0.821084,
      -0.478427 -0.726498 0.493263,
      -0.868334 -0.417705 0.26743,
      0.297417 0.598195 -0.744114,
      0.215995 0.502496 -0.837164,
      0.1497 0.378988 -0.913213,
      0.16325 0.514379 -0.841881,
      0.350127 0.30748 -0.884798,
      0.487383 0.394107 -0.779191,
      0.28435 0.677713 -0.678122,
      0.196305 0.662429 -0.722947,
      0.574017 -0.763982 -0.29468,
      0.617064 -0.755521 -0.220047,
      0.476855 -0.816996 -0.324234,
      0.540662 -0.800366 -0.259033,
      0.438782 -0.841763 -0.314493,
      -0.261816 -0.810007 -0.52473,
      -0.282937 -0.744119 -0.605172,
      0.0488658 -0.978194 -0.201862,
      -0.913589 0.321109 0.249488,
      -0.852396 0.494682 0.169443,
      -0.803308 0.513421 0.301819,
      -0.885243 0.295971 0.358812,
      -0.853663 0.395092 0.339356,
      -0.896549 0.383146 0.222259,
      -0.892007 0.260963 0.369082,
      -0.307759 -0.951172 0.0236039,
      -0.686167 -0.725671 0.0507527,
      -0.655662 -0.755011 0.00814305,
      -0.224773 0.861568 -0.455168,
      -0.157452 0.903166 -0.399374,
      -0.311209 0.671984 -0.672002,
      -0.30246 0.86014 -0.410703,
      -0.3577 0.706406 -0.610771,
      0.800874 0.501026 0.327984,
      0.957467 0.247483 0.148356,
      0.995676 -0.000684918 0.0928936,
      0.854428 0.0442993 0.517678,
      0.85494 -0.48489 0.184279,
      0.670495 0.657246 0.344186,
      0.272662 0.848881 0.452831,
      0.56677 0.534192 0.627225,
      -0.631683 -0.508691 -0.584987,
      -0.492897 -0.152054 -0.856699,
      -0.365339 -0.44993 -0.814918,
      -0.620458 -0.668866 -0.409451,
      -0.600938 -0.505998 -0.61874,
      0.61858 -0.437679 0.652531,
      0.532204 -0.718976 0.447026,
      0.571712 -0.777512 0.261955,
      0.759257 -0.0574981 0.648246,
      0.638423 -0.396605 0.659637,
      0.370504 -0.614215 0.696755,
      0.358343 -0.717995 0.596719,
      0.0679988 0.8401 0.538152,
      0.0603965 0.849954 0.523384,
      0.0294502 0.97206 0.232877,
      -0.227275 0.80529 -0.54759,
      -0.298733 0.652708 -0.696226,
      -0.202007 0.600911 -0.773369,
      -0.353054 0.694842 -0.626537,
      -0.180974 0.935702 -0.302836,
      -0.0826074 0.795478 -0.600325,
      -0.215147 0.950175 -0.225565,
      0 1 0,
      0.0306497 0.946435 -0.321435,
      -0.410472 -0.774736 0.480933,
      -0.470502 -0.68203 0.559878,
      -0.46027 -0.719337 0.520294,
      -0.527289 -0.747014 0.40489,
      -0.531502 -0.542486 0.650549,
      -0.209339 -0.931654 0.296982,
      -0.545993 -0.811877 0.206753,
      -0.42112 -0.704964 0.570687,
      -0.551775 -0.637104 0.538185,
      -0.445574 -0.895202 -0.0087902,
      -0.425706 -0.849013 0.312972,
      -0.0786491 -0.991298 0.105563,
      0.0357722 -0.999292 0.0116582,
      -0.0231457 -0.989144 -0.145116,
      -0.00155163 -0.960001 -0.279994,
      -0.0250604 -0.999372 -0.0250605,
      0 -0.998745 -0.0500895,
      -0.0678076 -0.99516 -0.071125,
      -0.070445 -0.992552 -0.0993907,
      -0.371363 -0.539596 0.755596,
      -0.195802 -0.720881 0.664825,
      -0.276355 -0.726943 0.628635,
      -0.493667 -0.508538 0.705466,
      -0.402398 -0.649782 0.644872,
      -0.40142 -0.407675 0.82016,
      -0.418073 -0.271667 0.86684,
      0.681178 0.0547692 0.730066,
      0.78583 -0.181506 0.591207,
      0.838722 0.0467442 0.542549,
      0.666261 0.0223705 0.745383,
      0.723849 0.184185 0.66492,
      0.214587 -0.593108 0.776,
      0.203852 -0.688457 0.69604,
      -0.0195162 -0.665188 0.746421,
      0.33751 -0.590259 0.733267,
      0.48948 -0.337605 0.80401,
      0.536457 -0.325069 0.77881,
      -0.0412014 -0.996258 -0.0759717,
      -0.0416187 -0.998919 -0.0207288,
      -0.261698 -0.963466 0.0569918,
      -0.164311 -0.981978 -0.0933908,
      -0.182352 -0.978533 -0.0960309,
      0.436342 0.285905 0.85315,
      0.624339 0.218303 0.75003,
      0.399354 0.538878 0.741705,
      0.496808 -0.0922415 0.862945,
      0.483865 0.502275 0.716656,
      0.381386 0.22786 0.895893,
      0.558365 0.827295 0.0617374,
      0.569008 0.800717 0.187303,
      0.685955 0.720983 0.098229,
      0.736941 0.675624 0.0212041,
      0.796464 -0.363574 0.483176,
      0.75652 -0.488345 0.434967,
      0.669899 -0.423145 0.610068,
      0.898384 -0.147531 0.413692,
      0.673327 -0.0205808 0.739058,
      0.934858 -0.137605 0.327271,
      -0.0470227 -0.935489 -0.350214,
      0.13518 -0.918164 -0.372425,
      0.102014 -0.88789 -0.448602,
      -0.073503 -0.960507 -0.268372,
      -0.022273 -0.976984 -0.212148,
      -0.156 -0.941681 -0.298164,
      -0.144208 -0.957522 -0.249713,
      0.0714476 -0.925217 0.372651,
      0.246903 -0.964953 0.0889108,
      0.024211 -0.559614 0.8284,
      0.00817265 -0.809787 0.586667,
      -0.669143 0.687938 0.281051,
      -0.816158 0.48774 0.309831,
      -0.645534 0.615707 0.451874,
      -0.462123 0.753939 0.466925,
      -0.60491 0.716796 0.346824,
      -0.6534 0.683038 0.326385,
      -0.467424 0.76937 0.435414,
      -0.221951 0.836336 -0.501279,
      -0.340383 0.652135 -0.677392,
      -0.251367 0.755059 -0.605558,
      -0.387033 0.6885 -0.61333,
      -0.00129094 0.999999 -0.000860624,
      -0.29381 0.950298 0.102998,
      -0.379045 0.921 0.0899107,
      -0.0251401 0.999649 -0.00838978,
      -0.00129094 0.999999 0,
      -0.785894 -0.59535 -0.16712,
      -0.539096 -0.784041 -0.307662,
      0.0824206 0.996598 0.000326986,
      0.0987562 0.992586 0.0708506,
      0.0319899 0.996186 0.081173,
      0.14868 0.988885 0,
      0 0.973249 0.229752,
      0.456215 0.884588 0.0968106,
      0.199528 0.938445 0.281976,
      -0.40284 0.706558 -0.581804,
      -0.412938 0.653735 -0.634124,
      -0.412406 0.61007 -0.676562,
      -0.464777 0.572147 -0.675744,
      -0.547979 0.499857 -0.670718,
      -0.657199 0.481859 -0.57957,
      -0.628939 0.544626 -0.554814,
      -0.321953 0.836616 -0.443193,
      -0.01107 0.942901 0.33289,
      -0.561417 0.335397 -0.756518,
      -0.545852 0.16491 -0.821493,
      -0.670887 0.142435 -0.727752,
      -0.525455 0.368613 -0.766826,
      -0.624771 0.257066 -0.737278,
      -0.479629 0.366657 -0.797194,
      0.783729 0.553567 0.281659,
      0.61734 0.78007 0.101891,
      0.668975 0.734991 0.110726,
      0.933014 0.024914 0.358977,
      0.556284 0.123528 0.82176,
      0.624603 -0.0486607 0.779425,
      -0.0285027 -0.999494 0.0141036,
      -0.454383 -0.889877 0.0406913,
      -0.236041 -0.901466 0.362827,
      0.0489343 -0.998802 -0.000690507,
      0.121524 -0.991428 0.0479936,
      0.0403582 -0.989794 0.136675,
      0.166974 -0.979708 -0.110868,
      -0.122634 -0.991825 -0.035283,
      -0.0273763 -0.993305 -0.112232,
      0.856591 0.510129 0.0775862,
      0.971847 -0.0521398 0.229773,
      0.773151 0.634222 0,
      0.151972 0.896793 -0.415532,
      0.207169 0.596335 -0.775542,
      0.0524512 0.542099 -0.838676,
      -0.222861 0.647029 -0.729169,
      -0.333744 0.672558 -0.660516,
      -0.311825 0.581379 -0.751508,
      -0.397942 0.582229 -0.708979,
      -0.300211 0.758593 -0.578282,
      -0.415893 0.545893 -0.727347,
      -0.134092 0.353726 -0.925688,
      0.189675 -0.555182 0.809813,
      0.159244 -0.693745 0.702396,
      0.300567 -0.488104 0.819399,
      0.195132 -0.62059 0.759468,
      0.294913 -0.483013 0.824454,
      0.310654 -0.419137 0.853123,
      -0.442865 -0.297543 0.845777,
      -0.600829 -0.190896 0.776249,
      -0.460238 -0.332676 0.823108,
      -0.688254 -0.395575 0.608133,
      -0.718777 -0.201978 0.665256,
      -0.489021 -0.339173 0.80363,
      -0.53059 -0.0431303 0.846531,
      -0.29396 0.523076 -0.799987,
      -0.112491 0.511971 -0.851605,
      -0.517633 0.362842 0.774856,
      -0.306891 0.842365 0.442988,
      -0.33687 0.483712 0.8078,
      -0.534572 0.160975 0.82965,
      0.466306 0.605118 -0.645284,
      0.363387 0.826467 -0.430003,
      0.405282 0.740868 -0.535595,
      0.335557 0.866891 -0.368649,
      0.0714599 0.79039 -0.608422,
      0.38582 0.728028 -0.566673,
      0.287659 0.621916 -0.728335,
      0.275977 0.816977 -0.506344,
      0.534517 -0.343557 0.772179,
      0.621744 -0.596008 0.508143,
      -0.636261 -0.67787 0.368326,
      -0.944074 -0.1988 0.263064,
      -0.440054 -0.894238 0.0817938,
      -0.534942 -0.765249 0.358094,
      0.344333 0.418087 0.840617,
      -0.0960098 0.268023 0.958616,
      0.97199 0.212516 0.10036,
      0.40386 0.455524 0.793345,
      0.12444 0.0632463 0.990209,
      0.0563878 -0.946445 -0.317904,
      0 -0.979529 -0.201302,
      0.0760582 -0.96389 -0.255207,
      0.076315 -0.96429 -0.253617,
      0.0160326 -0.943591 -0.330724,
      0.188163 -0.962342 -0.196194,
      -0.0205289 -0.936562 -0.349899,
      0.0765415 -0.966884 -0.243467,
      -0.984794 0.153705 0.0809637,
      -0.991599 0.0760265 0.104648,
      -0.955743 0.285073 0.0727206,
      -0.921971 0.386152 -0.0292535,
      0.422241 0.582588 -0.69448,
      0.847997 -0.226354 -0.479234,
      0.786984 -0.577273 -0.217743,
      0.744257 -0.549097 -0.380228,
      0.757073 -0.264882 -0.597225,
      0.729692 -0.480679 -0.48631,
      0.610825 0.225138 -0.759082,
      0.611094 0.134375 -0.780069,
      0.610478 0.252933 -0.750561,
      0.507564 0.347959 -0.788228,
      0.585137 0.198764 -0.786199,
      0.642741 0.273819 -0.715477,
      0.748489 0.630001 0.207032,
      -0.995286 -0.0969846 0,
      -0.935915 -0.320236 0.146673,
      -0.55412 -0.831228 0.0448343,
      -0.101468 -0.994629 -0.0204526,
      -0.212124 -0.977237 -0.00349898,
      -0.268938 -0.941329 0.203892,
      0.440055 0.739023 -0.510094,
      0.279826 -0.938128 -0.203994,
      0.00031749 -0.999997 0.00247704,
      0.492998 -0.765929 0.412682,
      0.595426 -0.760251 -0.259782,
      0.280092 -0.95192 -0.124082,
      0.011985 -0.999907 0.00643493,
      0.495775 -0.733458 -0.465023,
      0.0740761 -0.960747 0.267354,
      0.107301 -0.992773 0.053745,
      0.236255 -0.955701 0.175553,
      0.166953 -0.892438 0.419144,
      0.0722985 -0.906507 0.415955,
      0.0383154 -0.949878 0.310263,
      -0.0287946 -0.983403 0.179138,
      0.666445 0.2903 -0.686714,
      0.652316 0.259212 -0.712245,
      0.570869 0.438068 -0.69441,
      0.707646 0.393112 -0.587112,
      0.994878 -0.0254006 0.0978373,
      0.999696 -0.017364 -0.0175135,
      0.990412 0.11193 -0.0809711,
      0.985793 0.15961 0.0523188,
      0.953431 -0.00866115 0.301488,
      0.967085 0.254455 0,
      0.923192 0.379568 0.0603719,
      -0.540338 -0.564668 -0.623847,
      -0.359877 -0.807051 -0.468142,
      -0.351433 -0.829999 -0.433125,
      -0.319521 -0.881473 -0.347722,
      -0.486292 -0.725976 -0.486292,
      -0.644952 -0.589498 -0.486342,
      -0.465242 0.714942 0.521928,
      -0.536646 0.663346 0.52152,
      -0.791238 0.425782 0.438922,
      -0.772752 0.373616 0.513094,
      -0.862958 0.248327 0.440043,
      -0.893974 -0.324991 0.30853,
      0.665584 0.710532 0.228345,
      0.671978 0.696395 0.251951,
      0.688861 0.613266 0.386492,
      0.890993 0.369753 0.263465,
      0.845163 0.493091 0.206303,
      0.947162 0.145659 0.285777,
      0.352759 0.758449 -0.548012,
      0.374179 0.819477 -0.434104,
      0.295365 0.743291 -0.600232,
      0.527613 0.753856 -0.391568,
      0.122435 0.86651 -0.483911,
      0.000292964 0.789817 -0.613342,
      0.175584 0.856366 -0.485601,
      0.71995 -0.5952 0.356944,
      0.901968 -0.318582 0.291478,
      0.8527 -0.371868 0.366902,
      0.85931 -0.438788 0.262778,
      0.610823 -0.68249 0.401377,
      0.399773 -0.824778 0.399904,
      0.587476 -0.792652 0.163018,
      0.580752 0.809921 0.0821904,
      0.631831 0.774749 -0.0235165,
      0.646063 0.758918 0.0815244,
      0.796566 0.595688 0.103143,
      0.732503 0.679717 0.0377453,
      0.891542 -0.0800743 0.445804,
      0.837999 0.49174 -0.236536,
      0.808599 0.534085 -0.246821,
      0.872272 0.477865 -0.103857,
      0.735626 0.492013 -0.465593,
      0.858953 0.50152 -0.103334,
      0.92026 0.383429 -0.0781233,
      -0.634618 -0.466122 0.616434,
      -0.698519 -0.370872 0.611985,
      -0.571267 -0.464266 0.676839,
      -0.676853 -0.509964 0.530855,
      -0.661202 -0.516619 0.543983,
      -0.704935 -0.281198 0.651148,
      -0.418367 -0.453829 0.786771,
      0.595764 -0.150026 0.789023,
      0.528741 0.180746 0.829316,
      -0.442362 0.889642 -0.113371,
      -0.647429 0.743786 -0.166188,
      0.732618 0.418692 -0.536627,
      0.740978 0.420385 -0.523668,
      0.559744 0.404063 -0.723478,
      0.149904 0.883899 0.443003,
      0.307816 0.905432 0.292303,
      -0.0840489 0.961656 0.261063,
      0.19585 0.968667 0.152736,
      -0.290289 0.227642 0.929468,
      0 0.229369 0.97334,
      0.881355 0.382612 -0.277165,
      0.921874 0.377977 -0.0853286,
      0.937538 0.288843 0.193885,
      0.761003 0.645379 0.066035,
      -0.279966 -0.953007 0.115741,
      0.0406755 -0.988887 0.142994,
      0.0205582 -0.999577 0.0205582,
      -0.449935 -0.890162 0.071901,
      0 -1 0,
      -0.261028 -0.964813 0.0316371,
      0.47591 -0.703664 -0.527604,
      0.385134 -0.815173 -0.432624,
      0.305224 -0.892954 -0.330864,
      0.557028 -0.504412 -0.659764,
      0.521142 -0.794909 -0.310693,
      0.704867 -0.43641 -0.559204,
      0.660141 -0.388226 -0.643035,
      -0.947326 -0.050403 0.31628,
      -0.967019 -0.0111115 0.254461,
      0.860268 0.49846 0.107124,
      0.997854 -0.0208948 0.0620537,
      0.994684 -0.0614235 0.0826457,
      0.474353 0.426431 -0.77016,
      0.472363 0.702987 -0.53168,
      0.485392 0.692391 -0.533844,
      0.456188 0.564348 -0.688043,
      0.662738 0.394094 -0.636763,
      0.433982 0.684233 -0.586076,
      0.440585 0.872359 -0.211835,
      0.436352 0.891746 0.119944,
      0.609149 0.76287 -0.216717,
      0.494265 0.772551 -0.398582,
      0.358837 0.905449 -0.226711,
      0.403927 0.861354 -0.308079,
      -0.339935 -0.813365 -0.472103,
      -0.761813 -0.587218 -0.273524,
      -0.303272 -0.787871 -0.535991,
      -0.76795 -0.545176 -0.336208,
      -0.812747 -0.509141 -0.283227,
      -0.789559 -0.549754 -0.272703,
      0.448578 0.862891 0.232801,
      0.372611 0.920168 0.120216,
      0.482481 0.875694 0.019291,
      0.531167 0.845894 0.0482223,
      -0.306902 0.684552 -0.661211,
      -0.349248 0.622453 -0.700413,
      -0.29425 0.723782 -0.624145,
      -0.00214947 -0.919466 -0.393164,
      -0.0281127 -0.843098 -0.537025,
      -0.0163379 -0.895759 -0.444239,
      -0.0401556 -0.902036 -0.42979,
      0.0118006 -0.958249 -0.285693,
      0.0468361 -0.957367 -0.285052,
      -0.751712 -0.654961 0.0771701,
      -0.700205 -0.706662 0.101695,
      -0.754328 -0.602548 -0.260625,
      -0.748621 -0.451704 0.485314,
      0.294618 0.622433 -0.725105,
      -0.0653617 0.8641 -0.499058,
      0.486282 0.828758 -0.276927,
      0.399854 0.53674 -0.742985,
      0.509619 0.787284 -0.347092,
      0.745899 0.609038 -0.269643,
      0.635764 0.771197 -0.0325464,
      0.643379 -0.753665 -0.134359,
      0.732187 -0.443905 0.516576,
      0.758092 -0.643435 0.106243,
      0.90044 -0.383513 0.205244,
      0.845753 -0.474834 0.243382,
      0.768635 -0.573135 0.284105,
      0.694875 -0.710407 0.111673,
      -0.870786 0.48937 -0.0474221,
      -0.927055 0.371797 0.0483323,
      -0.751514 0.623459 -0.215698,
      -0.80671 0.590638 -0.0191328,
      0.402177 0.693275 -0.598016,
      0.251976 0.585207 -0.770741,
      0.173358 -0.984629 0.0212582,
      0.886582 0.462356 0.0141466,
      0.740022 0.586605 -0.32903,
      -0.483118 0.633399 -0.604486,
      -0.496891 0.688835 -0.527831,
      -0.955576 0.291763 -0.0418234,
      -0.962613 -0.251792 -0.099881,
      -0.964518 -0.252414 0.0774037,
      -0.964483 0.245698 0.0969823,
      -0.959996 -0.0848108 -0.26686,
      -0.82168 0.563568 -0.0850462,
      -0.921274 0.264031 -0.285556,
      -0.735715 0.648037 -0.196906,
      -0.771794 0.633 -0.0603742,
      -0.49202 0.43631 0.753359,
      -0.826984 0.379019 0.415261,
      -0.3863 0.224845 0.894549,
      -0.25936 0.34935 0.900381,
      -0.74366 0.551288 0.378222,
      -0.34896 0.533228 0.770646,
      -0.654952 0.665384 0.358193,
      0.584976 0.324254 0.743413,
      0.859636 0.161622 0.48467,
      0.583938 0.655941 0.478285,
      0.317057 0.305578 0.897829,
      0.647217 -0.168157 0.743527,
      -0.11658 0.863861 0.490055,
      0 0.800835 0.598885,
      -0.0241283 0.951246 0.307487,
      0.360468 0.710435 -0.604437,
      0.522242 0.363478 -0.771458,
      0.436377 0.306809 -0.845839,
      0.591803 0.305117 -0.746105,
      0.499752 0.379909 -0.778407,
      -0.135952 0.988684 0.0634122,
      -0.389735 0.907114 0.158905,
      -0.00750879 0.999752 0.0209486,
      -0.477696 -0.369895 0.796859,
      -0.530918 0.141095 0.835595,
      -0.636055 -0.554047 0.53709,
      0.336111 0.804507 0.489692,
      -0.412298 -0.813164 -0.410822,
      0.189369 -0.950339 -0.246972,
      -0.077239 0.887917 0.453472,
      -0.370841 0.872661 0.317711,
      -0.346207 0.870284 0.350351,
      -0.0802475 0.973441 0.214414,
      0.306081 0.90951 0.281256,
      -0.636772 -0.519581 0.569699,
      -0.489457 -0.611346 0.621842,
      -0.379803 0.645364 -0.662763,
      -0.472633 0.539842 -0.696555,
      0.747118 -0.16331 0.644317,
      -0.599645 -0.0975435 0.794299,
      0.281832 -0.922089 -0.265186,
      -0.117529 -0.932226 -0.342258,
      -0.787481 0.615012 0.0404317,
      -0.75003 0.601673 -0.274673,
      0.382686 -0.923878 0,
      0.776182 -0.629898 0.0277368,
      0.760126 -0.59276 0.266165,
      0.389138 -0.919749 0.0513093,
      0.292405 -0.841989 0.45338,
      -0.0896515 -0.948345 0.304309,
      -0.0983574 0.867563 0.487504,
      -0.51799 -0.791417 -0.32457,
      -0.484834 -0.821916 -0.298981,
      -0.0295838 0.55558 0.830937,
      0.0794017 0.59405 0.800499,
      0.23078 0.724944 0.648997,
      -0.566342 0.700742 -0.433841,
      -0.297653 0.920285 -0.253927,
      0.962574 -0.125375 0.240276,
      0.661363 -0.66319 0.350396,
      0.970135 0.000626076 0.242565,
      -0.907025 0.420828 0.0144677,
      -0.985562 0.139157 -0.096451,
      -0.850781 0.519851 -0.0769813,
      -0.892598 0.42934 0.137608,
      -0.941955 0.141849 0.304302,
      -0.995285 0.0969901 0,
      -0.140438 0.984263 -0.107253,
      0.243245 0.969863 -0.0140626,
      -0.0147932 0.985156 -0.171025,
      0.626831 0.740884 0.241192,
      0.755433 0.569527 0.323975,
      0.166646 0.922627 0.347835,
      -0.741296 0.0370874 0.670153,
      -0.919406 0.0314467 0.39205,
      -0.775221 0.0183499 0.631424,
      -0.778693 -0.134426 0.612836,
      -0.702654 0.0349682 0.710672,
      -0.800205 -0.259244 0.5408,
      -0.707103 4.87403e-006 0.70711,
      -0.901597 0.42659 0.0717168,
      -0.92388 0.382683 0,
      -0.889131 0.457652 0,
      -0.92388 0.382683 0,
      -0.804106 0.584216 -0.110024,
      -0.888466 -0.0236406 0.458334,
      -0.980731 -0.136532 0.139731,
      0 0.957003 -0.290077,
      -0.0400944 0.95621 -0.289922,
      -0.0119665 0.999857 -0.0119665,
      -0.154127 0.12809 -0.979713,
      0 1 0,
      0.101849 0.325218 -0.940138,
      0.0308922 0.936142 -0.350262,
      0.886383 -0.462493 -0.0206365,
      0.99967 0.0241469 0.00874066,
      0.75945 -0.555325 -0.338895,
      0.544894 -0.808299 -0.223033,
      -0.0858105 0.991583 -0.0969497,
      0.0656623 0.989665 -0.127478,
      -0.237772 0.91421 -0.328154,
      0.0818648 0.979421 -0.184478,
      -0.0350436 0.861548 -0.506465,
      -0.0824919 0.91611 -0.392349,
      -0.305165 0.306449 -0.901645,
      0.749498 -0.237069 0.618102,
      0.876074 -0.236533 0.420175,
      0.856013 -0.258004 0.447968,
      0.708081 -0.247161 0.661463,
      0.578522 -0.750919 0.318487,
      0.561931 -0.732965 0.383401,
      0.78968 -0.453922 0.412748,
      -0.0416425 -0.538169 0.841807,
      -0.0339423 -0.735064 0.677148,
      0.0685854 -0.429492 0.900462,
      0.60934 0.716445 0.339723,
      0.694899 0.662274 0.280194,
      0.803645 0.553226 0.219309,
      0.626036 0.76493 0.151528,
      0.567341 0.79929 0.198139,
      -0.384433 -0.903175 0.191015,
      -0.151328 -0.920538 0.360152,
      -0.197615 -0.950858 0.238364,
      0.8588 -0.214656 0.465173,
      0.726475 0.0823209 0.682244,
      0.340514 -0.931519 -0.127761,
      0.243249 -0.969964 0,
      0.162953 -0.985799 -0.0405899,
      0.323878 -0.917924 -0.229169,
      0.381408 -0.921647 -0.0713751,
      0.264263 -0.927282 -0.265168,
      0.32408 -0.927212 -0.18775,
      0.43667 -0.890983 -0.124375,
      -0.318865 0.754361 -0.573816,
      -0.582426 0.116606 -0.804477,
      -0.521567 0.0794106 -0.849507,
      -0.660717 0.350752 -0.663646,
      -0.514266 0.667611 -0.538355,
      -0.478227 0.533524 -0.697603,
      -0.831876 0.319951 -0.453446,
      -0.668429 0.176464 -0.72254,
      -0.229843 -0.957992 0.171532,
      -0.240077 -0.962543 0.125988,
      0.133845 0.757613 -0.638833,
      0.404937 0.824215 -0.395848,
      -0.357428 0.808561 -0.467411,
      0.992413 0.10006 0.0714499,
      0.879881 0.467823 -0.0833734,
      0.717864 0.648219 -0.253934,
      -0.400545 0.769096 -0.498051,
      -0.119936 0.905244 -0.407615,
      -0.208067 0.880812 -0.425297,
      -0.163774 0.959529 -0.229088,
      -0.339006 0.772738 -0.536611,
      0.245775 -0.877269 0.412303,
      0.307869 -0.925697 0.219777,
      0.437679 -0.879373 0.187459,
      0.489509 -0.779128 0.391588,
      0.0775197 0.132924 -0.98809,
      0 -0.710419 -0.703779,
      0.600461 -0.799591 -0.0100331,
      0.918328 -0.332398 0.214906,
      0.637414 -0.729656 0.2476,
      0.623235 -0.760881 0.180661,
      0.696458 -0.699155 0.161641,
      0.944195 -0.329227 -0.0102343,
      0.346334 -0.926735 0.145651,
      0.409781 -0.819158 0.401322,
      -0.235112 -0.932602 0.273818,
      -0.713182 -0.59987 0.362666,
      -0.735836 -0.662556 0.139875,
      -0.308228 -0.721982 0.619465,
      0.0337986 -0.81767 0.574694,
      -0.00147695 -0.995599 0.0937029,
      0.0411253 -0.960699 0.27453,
      -0.81635 -0.228001 0.530648,
      -0.7443 0.0356555 0.666893,
      -0.88425 -0.0819898 0.45976,
      -0.729018 -0.497058 0.470601,
      -0.842214 -0.284226 0.45814,
      -0.941347 -0.159994 0.2971,
      -0.872307 -0.203535 0.444583,
      -0.546115 0.093528 0.832473,
      -0.679856 -0.0234956 0.732969,
      -0.722866 -0.227989 0.652293,
      0.0585177 -0.531812 -0.844838,
      0 -0.973339 -0.229371,
      0 -0.694395 -0.719594,
      0.252072 -0.914396 -0.316765,
      0.410097 -0.533253 -0.739907,
      0.503956 -0.518162 -0.69104,
      0.00174489 -0.38936 -0.921084,
      -0.858148 0.40064 0.321046,
      -0.821073 0.49304 0.287663,
      -0.90283 0.41385 0.116727,
      -0.83476 0.521796 0.175795,
      -0.800261 0.383126 0.4613,
      0.361525 0.499433 -0.787316,
      -0.167846 0.847015 -0.504375,
      -0.64357 0.264308 0.718303,
      -0.641398 0.289467 0.710505,
      -0.536179 -0.303796 0.78754,
      -0.491894 -0.0772659 0.86722,
      -0.595557 0.560714 0.575249,
      -0.502135 0.129404 0.855053,
      -0.62293 0.201703 0.755826,
      -0.825084 0.317734 0.467206,
      -0.392394 0.319839 0.862398,
      -0.124091 -0.826429 -0.549196,
      -0.166874 -0.873354 -0.457608,
      -0.0131222 -0.825293 -0.564553,
      0.0771955 -0.918441 -0.387953,
      -0.0183744 -0.929493 -0.368381,
      0 -0.920585 -0.390542,
      -0.943023 -0.228636 -0.241729,
      -0.894468 -0.408505 -0.181801,
      -0.982373 -0.162531 -0.0923413,
      -0.970143 0.242535 0,
      -0.528647 0.071783 0.845801,
      -0.8805 0.0159264 0.473778,
      -0.575701 0.125012 0.808047,
      -0.329229 0.310705 0.891667,
      -0.396536 0.0791897 0.914597,
      -0.457651 0 0.889132,
      -0.923879 0 0.382685,
      -0.368461 -0.106816 0.923486,
      -0.385911 0.170844 0.906578,
      0.399421 0.891693 0.212948,
      0.684716 0.70014 0.202406,
      -0.945007 -0.0910616 0.314117,
      -0.0674721 0.835518 -0.545304,
      -0.438278 0.803925 -0.402017,
      -0.480627 0.438177 -0.759605,
      -0.23605 0.392571 -0.888914,
      -0.116511 0.879211 -0.461966,
      -0.123346 0.792343 -0.597476,
      0.993688 -0.111743 -0.00987824,
      0.945206 -0.307952 -0.1084,
      0.885961 -0.437869 -0.152788,
      0.865479 -0.45567 -0.208113,
      -0.681551 0.62596 0.379028,
      -0.718389 -0.0872943 0.690142,
      0.219711 0.97556 -0.00324634,
      0.689013 -0.603735 0.400955,
      0.739714 -0.672842 0.0103374,
      0.552704 -0.642339 0.53096,
      0.312261 -0.364353 0.877348,
      0.426492 -0.268755 0.863641,
      0.781446 -0.38379 0.491984,
      0.93147 -0.362566 -0.0301504,
      -0.965686 0.156573 -0.207207,
      -0.931639 0.164838 -0.323847,
      -0.879261 0.449132 -0.158682,
      -0.972464 0.228471 0.0459789,
      -0.976343 0.116212 -0.182345,
      -0.950528 0.0222153 -0.309842,
      -0.960356 0.141681 -0.240087,
      0.361923 0.873343 -0.326011,
      0.327607 0.820071 -0.469209,
      0.302463 0.824822 -0.477687,
      0.194704 0.915951 -0.35089,
      0.111771 0.919293 -0.377368,
      0.148657 0.859024 -0.489877,
      0.839087 -0.106603 0.533449,
      -0.433841 -0.747202 -0.50346,
      -0.573943 -0.743438 -0.34335,
      -0.238294 -0.893471 -0.38069,
      -0.38127 -0.618971 -0.686665,
      -0.401791 -0.838665 0.367704,
      -0.649854 -0.622189 0.436544,
      -0.710992 -0.376232 0.594087,
      -0.932342 -0.0990738 0.34774,
      -0.765864 -0.293234 0.572247,
      -0.527508 -0.61211 0.589115,
      0.0137466 0.999811 0.0137464,
      0.00337453 0.99946 0.0326766,
      -0.0807946 0.996677 0.0104047,
      0.0175296 0.999719 -0.0159855,
      -0.755986 -0.221794 0.615867,
      -0.725291 -0.348788 0.593548,
      -0.893148 -0.166987 0.417614,
      -0.935993 -0.109919 0.334418,
      -0.847003 0.374209 -0.377563,
      -0.846582 0.0134445 -0.532089,
      -0.755718 -0.569927 -0.322605,
      0.85236 0.375272 -0.364215,
      0.510348 0.345053 -0.787708,
      0.262566 0.417139 -0.870088,
      0.367002 0.854762 -0.367003,
      0.85456 0.301944 -0.42256,
      -0.108053 0.529867 0.841169,
      -0.302619 0.607921 0.734067,
      0.076202 0.668888 0.739447,
      0.114654 0.565209 0.816941,
      -0.595396 0.50721 0.62309,
      -0.0960533 0.597977 0.795737,
      -0.426652 0.414972 0.803595,
      -0.664028 0.747708 8.90597e-008,
      -0.537615 0.798611 -0.270538,
      -0.693094 0.678349 -0.243852,
      -0.644806 0.763959 -0.0243366,
      -0.666676 0.744766 0.0294465,
      -0.455131 -0.416527 0.786995,
      -0.752074 -0.279743 0.596765,
      -0.778388 -0.210964 0.591275,
      -0.804778 -0.186236 0.563603,
      -0.596562 -0.147413 0.788913,
      -0.979539 0.123351 -0.159021,
      -0.995196 -0.0099967 0.097396,
      -0.958541 -0.107763 0.263792,
      -0.31522 0.812529 0.49034,
      0 0.950869 0.309594,
      0.551058 -0.349742 0.757638,
      0.887076 -0.143709 0.438685,
      0.752178 -0.230923 0.617173,
      0.750286 -0.0308527 0.660393,
      0.338626 -0.171731 0.925116,
      0.384356 -0.381151 0.840829,
      0.000726156 -0.962624 0.27084,
      -0.0946322 -0.891171 0.443688,
      -0.0579226 -0.972644 0.224965,
      -0.169062 -0.867935 0.467019,
      0.0438917 -0.99652 0.0708622,
      0.104018 -0.98495 0.138035,
      -0.00438194 -0.956522 0.291627,
      0.119123 -0.972276 0.201218,
      0.035827 -0.994468 0.0987423,
      0.379582 -0.825959 0.416785,
      0.82982 -0.398153 0.390989,
      0.949703 -0.31312 0.00447201,
      -0.579956 -0.707557 0.403749,
      -0.511642 -0.779593 0.361187,
      -0.566008 -0.654442 0.501339,
      -0.683969 -0.530323 0.500943,
      -0.478952 -0.845678 0.235445,
      -0.547507 -0.783831 0.292991,
      -0.674836 -0.60041 0.429074,
      -0.910716 0.239623 -0.336417,
      0.415343 0.658449 -0.627642,
      0.415413 0.638371 -0.648008,
      0.473898 0.575388 -0.666595,
      0.396668 0.726683 -0.56088,
      0.419377 0.655324 -0.628231,
      0.512832 0.411551 -0.753412,
      -0.214315 0.870678 -0.442707,
      0.119246 0.539518 -0.833487,
      0.260532 0.68507 -0.680296,
      0.634703 0.638044 0.43595,
      0.679494 0.676357 0.284304,
      0.63287 -0.441138 0.636296,
      0.627937 -0.475595 0.61604,
      0.649709 -0.368584 0.664849,
      0.957179 -0.289498 0,
      0.989037 -0.147564 0.00547929,
      -0.383291 0.634555 -0.671139,
      -0.349423 0.60863 -0.712371,
      -0.380967 0.673771 -0.633164,
      -0.364577 0.555764 -0.747135,
      -0.445182 0.577092 -0.684674,
      -0.359431 0.586364 -0.725938,
      -0.390789 0.614903 -0.684966,
      0 0.923879 -0.382686,
      -0.292891 0.910181 -0.292892,
      -0.553748 -0.409241 0.725179,
      0.0579745 -0.968448 -0.242381,
      0.0669546 -0.959459 -0.273781,
      0.0254338 -0.950936 -0.30834,
      0.0989603 -0.977623 -0.185633,
      0.014272 -0.960083 -0.279351,
      0.230204 -0.934147 -0.272719,
      -0.226537 -0.935232 -0.272069,
      0.0880982 -0.954726 -0.284144,
      -0.00322592 -0.986097 -0.166138,
      -0.365142 -0.712266 -0.599456,
      0.0293458 -0.706252 -0.707352,
      -0.00591288 -0.864402 -0.502766,
      0.497062 0.606954 -0.62011,
      0.390826 0.696497 -0.601786,
      0.377934 0.660989 -0.648275,
      0.0113211 0.713454 -0.70061,
      0.0769907 0.605607 -0.792031,
      -0.00567781 0.935413 -0.353511,
      -0.226493 0.647922 -0.727254,
      0.842005 0.53947 0,
      0.90987 0.413823 0.029793,
      0.920274 0.391222 -0.00646975,
      -0.0418576 -0.93859 -0.342486,
      0.0354089 -0.931572 -0.361827,
      -0.091889 -0.862833 -0.497067,
      -0.0607423 -0.873597 -0.482844,
      -0.911693 -0.138794 0.386721,
      -0.837831 -0.445146 0.316043,
      -0.901591 -0.284882 0.325538,
      0.92252 0.337619 0.187003,
      0.957786 0.10709 0.266791,
      0.99083 0.135008 0.0052906,
      0.99618 -0.07916 -0.0368588,
      0.836321 -0.385952 0.389369,
      0.940985 -0.187848 0.281531,
      0.588509 -0.77962 0.214126,
      0.466056 -0.847137 0.255247,
      0.880548 -0.0436605 0.471942,
      0.666704 -0.632934 0.393574,
      0.818563 -0.151855 0.55398,
      -0.207428 -0.94202 0.263766,
      0.0686016 -0.927398 0.367733,
      0.247877 -0.951917 0.180031,
      0.0793466 0.776427 -0.625192,
      0.258367 0.82295 -0.505964,
      -0.999019 -0.0411181 -0.0164556,
      -0.995687 0.0178753 -0.0910403,
      -0.999293 0.0208364 -0.0312952,
      0.0706494 -0.942701 -0.326073,
      0.112015 -0.850987 0.513101,
      0.0132749 -0.957842 0.28699,
      0.256912 -0.933135 0.251505,
      0.423752 -0.847251 0.320312,
      -0.448702 0.115343 0.886207,
      -0.60843 0.16382 0.776515,
      -0.742181 -0.627058 0.236573,
      -0.616387 -0.529913 0.58246,
      -0.658762 -0.732904 -0.169951,
      0.258622 0.489643 -0.832685,
      0.462928 0.355691 -0.8119,
      0.356365 0.580703 -0.731975,
      -0.987838 -0.0742507 0.136615,
      -0.968551 -0.115435 0.220415,
      -0.871913 -0.0997583 0.47939,
      -0.916894 -0.232035 0.324755,
      0.533253 -0.824075 0.191158,
      0.317552 -0.943364 0.096045,
      0.79167 -0.576926 0.201036,
      0.800624 -0.464685 0.378244,
      0.886185 -0.398939 0.235636,
      -0.0977174 0.995214 0,
      -0.0999922 0.963139 -0.249731,
      0.291695 0.956432 0.0122959,
      0.661681 0.0665378 0.746827,
      0.846868 -0.193495 0.495352,
      0.746361 -0.104024 0.657361,
      0.455357 0.183854 0.871119,
      0.488188 0.0312894 0.872177,
      0.624464 0.215022 -0.750873,
      0.621411 -0.27872 -0.732232,
      0.470573 -0.0565321 -0.880548,
      0.471306 0.154447 -0.868341,
      0.745464 -0.00726147 -0.666506,
      -0.564907 0.688713 0.454484,
      0.0243605 -0.612745 0.789905,
      -0.187736 0.892077 0.411041,
      -0.372619 0.853287 0.36477,
      -0.00898533 0.941836 0.335954,
      -0.0998314 0.813426 0.573037,
      -0.569596 0.746655 0.343607,
      -0.819672 0.456455 0.346102,
      -0.363816 -0.884489 0.29209,
      -0.704029 -0.507045 0.49724,
      0 0.850443 0.526067,
      -0.0426921 0.960388 0.275378,
      -0.836146 0.149201 0.527825,
      -0.91776 -0.373872 0.13393,
      -0.0394661 0.997591 -0.0570493,
      0.319847 0.93264 -0.166972,
      0.0989858 0.879006 -0.466423,
      0.180216 -0.958326 0.221661,
      0.318113 -0.78752 0.527842,
      0.083841 -0.990277 0.111003,
      0.0185386 -0.999142 0.0370482,
      0.0546262 -0.997002 0.0548098,
      0.725276 -0.681873 -0.0949909,
      0.594654 -0.729728 -0.337465,
      0.627241 -0.680407 -0.378967,
      0.983481 -0.175009 0.0462354,
      0.953999 -0.248902 -0.167137,
      -0.88253 -0.0493541 0.467659,
      -0.850646 -0.0194585 0.525379,
      0.552883 -0.173304 -0.815037,
      0.502512 -0.327722 -0.80005,
      0.613111 -0.180801 -0.769029,
      0.600328 -0.0410097 -0.798702,
      0.411301 -0.210369 -0.886891,
      0.524892 -0.0489914 -0.849758,
      0.953042 0.119373 0.278317,
      0.968122 -0.185359 0.168469,
      0.990607 -0.133951 -0.0274686,
      0.888719 -0.23476 -0.393784,
      0.394099 -0.88397 -0.251559,
      0.651287 -0.748401 -0.125386,
      0.016805 -0.90406 0.427075,
      -0.111623 -0.897223 0.427236,
      -0.0240851 -0.904945 0.424845,
      -0.0123242 -0.856347 0.516254,
      -0.053417 -0.789026 0.612033,
      0.871871 0.489387 0.0184532,
      0.923383 0.383879 0,
      -0.594172 -0.760409 0.262178,
      -0.912305 -0.354968 0.204197,
      -0.921474 -0.345739 0.177059,
      0.285711 0.951467 -0.114365,
      0.573493 0.75851 -0.309466,
      0.170535 0.914118 -0.367839,
      0.192516 -0.961178 0.197673,
      0.0279434 -0.999585 0.00699047,
      0.267454 0.744554 -0.611643,
      0.282658 0.831341 -0.478514,
      0.527696 0.742001 -0.413486,
      0.637322 0.759149 -0.132337,
      0.160113 0.912417 -0.376641,
      0.381525 0.638059 -0.668819,
      0.42284 0.584428 -0.692568,
      -0.557237 0.746214 -0.364215,
      -0.409232 0.777363 -0.477741,
      0 -1 0,
      -0.189341 -0.955482 -0.226282,
      0.21342 -0.976821 -0.016507,
      0.0249034 0.731582 -0.681299,
      0.137959 0.890069 -0.434447,
      0.0630159 0.885312 -0.460708,
      -0.219527 0.769682 -0.599498,
      -0.0123534 0.74288 -0.669311,
      0.00953233 0.520797 -0.853627,
      0.0817081 0.314959 -0.945582,
      -0.299495 0.70694 -0.640734,
      -0.271267 0.675677 -0.685474,
      -0.328227 0.58629 -0.740629,
      -0.360894 -0.623523 -0.693523,
      -0.159418 -0.751847 -0.639775,
      -0.248922 -0.877381 -0.41017,
      0.876296 0.435256 0.206536,
      0.393584 0.866723 -0.306402,
      -0.633509 0.773736 0.00043338,
      -0.453907 0.792498 0.407327,
      0.860737 0.383645 0.334586,
      0.698521 0.712546 0.0659294,
      0.761917 0.64766 0.00443697,
      0.893161 0.449591 0.011468,
      0.406902 -0.870176 -0.277895,
      0.740787 -0.473811 -0.476169,
      0.966493 -0.142516 0.213497,
      0.862139 -0.260455 0.434602,
      0.894352 -0.0583273 0.443544,
      0.594701 -0.234154 0.769092,
      0.674979 0.181275 0.715222,
      0.927823 0.200426 0.314601,
      0.821609 0.0691187 0.565845,
      0.802306 0.465089 -0.374164,
      0.510354 0.566034 -0.647414,
      0.708973 0.480229 -0.516466,
      0.724154 -0.454211 0.518936,
      0.881441 -0.306091 0.359681,
      0.449472 0.819038 -0.356583,
      0.365257 0.878575 -0.307723,
      0.580475 0.730179 -0.360401,
      0.715929 0.526014 0.459081,
      0.957956 0.1613 0.23728,
      0.884864 0.362763 0.292265,
      0.999411 -0.00336687 0.0341506,
      0.989921 0.0656851 0.125467,
      -0.63023 -0.595782 0.497849,
      -0.431129 -0.891669 0.138038,
      0.705485 0.0694463 0.705314,
      -0.93229 0.215291 0.290665,
      -0.894409 0.128524 0.428385,
      -0.6946 0.642497 0.323616,
      -0.343078 -0.926964 -0.151775,
      -0.323299 -0.945091 -0.047768,
      -0.513881 -0.856543 -0.0475408,
      -0.397315 -0.888007 -0.231484,
      -0.362101 0.733188 -0.575603,
      -0.326608 0.699441 -0.635696,
      -0.480861 0.633817 -0.605846,
      -0.785716 0.323102 -0.5275,
      -0.197802 0.966848 0.161489,
      -0.812878 -0.0566343 -0.579674,
      -0.841192 -0.00252485 -0.54073,
      -0.770458 0.152777 -0.618913,
      -0.862987 -0.198189 -0.464731,
      -0.806038 0.306103 -0.506561,
      -0.803412 0.477556 0.355625,
      0.358497 -0.87076 -0.336535,
      -0.664287 -0.638763 0.388207,
      -0.712421 -0.502019 0.49034,
      -0.0611178 0.585175 -0.808601,
      -0.00584622 0.475019 -0.879956,
      -0.382419 0.541401 -0.74876,
      -0.0360409 0.711398 -0.701865,
      -0.459428 0.595075 -0.659403,
      -0.19676 0.728625 -0.656042,
      -0.29682 0.70658 -0.642373,
      0.921912 -0.0815384 0.378721,
      0.137633 -0.987197 -0.0806186,
      0.0808273 -0.989833 -0.11704,
      0.0610032 -0.997317 -0.0404711,
      0.208599 -0.96485 -0.159848,
      0.0811726 -0.996495 -0.0202191,
      0.11893 -0.992069 -0.0406678,
      0.911818 0.346306 0.220592,
      0.367885 0.594672 -0.714861,
      0.554193 0.694138 -0.459394,
      0.552536 0.620351 -0.556659,
      0.535349 0.522042 -0.663982,
      0.463171 0.536647 -0.705324,
      0.431182 0.565987 -0.702667,
      0.954065 0.28543 -0.0910489,
      0.907801 0.385607 -0.164941,
      0.824038 0.322509 -0.465778,
      0.970863 0.0844996 0.224244,
      0.861229 0.417333 -0.290029,
      -0.892623 0.213494 0.397045,
      -0.999481 0.0268199 0.0178567,
      -1 0 0,
      -0.689942 0.468193 0.552064,
      -0.802941 0.33606 0.49229,
      -0.939484 -0.24042 0.244065,
      -0.834757 -0.0275701 0.549928,
      0.700328 -0.675398 -0.231036,
      -0.869891 -0.310486 0.38326,
      0.816499 -0.554061 0.162317,
      0.877203 -0.262414 0.402063,
      0.902759 -0.0252257 0.429407,
      0.0311262 0.505739 -0.862125,
      -0.030574 0.653068 -0.756682,
      -0.0633961 0.469999 -0.880387,
      0.000589376 0.607154 -0.794584,
      -0.0143984 0.460142 -0.887728,
      0.845224 -0.185661 0.501126,
      0.822408 -0.192736 0.535255,
      0.824153 -0.14364 0.547849,
      0.786604 -0.293276 0.543363,
      0.749233 -0.177165 0.638171,
      0.589906 0.806358 -0.0423859,
      0.540529 0.829114 -0.142825,
      0.576361 0.817043 -0.0157733,
      0.514902 0.832601 -0.204086,
      -0.432383 0.567082 -0.701044,
      -0.549328 0.577107 -0.604307,
      -0.261623 0.505892 -0.821965,
      -0.468541 0.666559 -0.579801,
      -0.150295 0.220526 -0.963732,
      -0.338528 0.56382 -0.75333,
      -0.246106 0.549822 -0.798203,
      0.329145 0.94401 0.0225502,
      0.688302 0.725409 -0.00463604,
      0.205821 0.875889 0.436413,
      -0.952662 -0.0603406 0.297984,
      -0.880168 -0.43322 0.193971,
      -0.918319 -0.381484 0.105641,
      0.395846 -0.839019 0.3733,
      0.491461 -0.810314 0.319153,
      0.526059 -0.71045 0.467465,
      0.304745 -0.483017 0.820868,
      0.046037 0.969114 -0.242279,
      0.0152334 0.894955 -0.445896,
      0.729331 -0.353498 -0.58576,
      0.503189 -0.743606 -0.440285,
      0.729479 -0.416062 -0.542912,
      0.535881 -0.755123 -0.377652,
      0.866257 -0.291577 0.405686,
      0.903786 -0.299461 0.305767,
      0.911382 -0.0364423 0.409945,
      0.824965 -0.185072 0.534023,
      0.476235 -0.825363 0.303275,
      0.502368 -0.850318 0.156799,
      0.669159 -0.697018 0.257668,
      0.519953 -0.847466 0.107006,
      0.461157 -0.868368 0.182403,
      0.594334 -0.765068 0.247866,
      0.606427 -0.485526 0.629691,
      0.678264 -0.282735 0.678246,
      0.776568 -0.447794 0.443195,
      0.617554 0.113895 0.778238,
      0.66866 -0.345939 0.658194,
      0.595354 -0.578583 0.557489,
      0.592368 -0.546054 0.59239,
      0.401606 -0.357463 0.843168,
      0.47384 -0.216847 0.853495,
      0.334268 -0.116236 0.935283,
      0.563363 -0.234151 0.792336,
      0.366353 -0.312157 0.876552,
      0.404544 -0.44928 0.79655,
      0.749123 -0.338337 0.569511,
      0.845675 -0.439377 0.302956,
      0.883791 -0.118631 0.452593,
      0.52145 -0.837898 -0.161298,
      0.590419 -0.796778 -0.128648,
      0.282249 -0.893833 -0.348422,
      0.233862 -0.884059 -0.404659,
      0.0613585 -0.943623 -0.325285,
      -0.0337068 -0.967665 -0.249978,
      0.153641 -0.97206 -0.177466,
      -0.331807 -0.895502 -0.296614,
      0.666092 -0.658588 0.350118,
      0.49173 -0.86953 0.0460359,
      0.466336 -0.876688 -0.118105,
      -0.998834 0.0341403 -0.0341404,
      -0.995599 0 0.0937116,
      -0.913947 -0.304251 -0.268575,
      -0.816004 -0.377569 -0.437697,
      -0.626558 -0.627952 -0.461629,
      -0.652691 -0.651312 -0.387024,
      -0.97786 -0.0721076 -0.196442,
      -0.904288 -0.403134 -0.140519,
      -1 0 0,
      -0.300738 0.690618 -0.657726,
      -0.342918 0.666531 -0.661924,
      0.737903 0.612574 0.283287,
      0.800661 0.525146 0.288382,
      0.680748 0.612262 0.402141,
      0.63905 0.65173 0.408489,
      0.717776 0.646837 0.257681,
      0.595581 0.738777 0.315422,
      -0.616608 0.185363 0.765138,
      -0.526913 -0.656674 0.539575,
      -0.356535 -0.708674 0.608822,
      -0.303511 -0.833839 0.461079,
      -0.460898 -0.809227 0.364315,
      -0.18714 -0.804747 0.563349,
      0.95816 -0.114274 0.262434,
      0.94004 -0.102109 0.325422,
      -0.854217 0.0733747 -0.514713,
      -0.629952 0.455313 -0.629167,
      -0.816626 0.316104 -0.482908,
      -0.860418 0.0505585 -0.507074,
      -0.949087 -0.0976323 -0.299502,
      -0.939683 -0.0855054 -0.331187,
      0.757296 -0.574289 0.31096,
      0.66558 -0.581392 0.46796,
      0.718403 -0.102971 0.687964,
      0.606894 -0.64892 0.458892,
      0.746442 0.100516 0.657815,
      0.0179382 -0.99289 0.117676,
      0.0676459 -0.994833 0.0757117,
      -0.474961 0.753892 0.453936,
      -0.689651 0.656331 0.30596,
      -0.120207 0.804029 0.582312,
      -0.879918 0.432018 0.197747,
      0.114522 0.877838 0.465064,
      -0.361139 0.780667 0.510037,
      0.994534 -0.0972911 0.0379007,
      0.918432 0.227956 0.323293,
      0.949166 0.31457 -0.0113876,
      -0.853509 -0.203717 0.479606,
      -0.672682 -0.731134 -0.113762,
      -0.805461 -0.511257 0.299748,
      -0.847333 -0.08601 0.524051,
      -0.846893 0.0993263 0.522405,
      0.670873 0.577288 0.465476,
      0.585636 0.687417 0.429521,
      0.686448 0.491949 0.535514,
      0.597789 0.55653 0.576994,
      0.689028 0.563785 0.455398,
      0.647342 0.585646 0.487818,
      0.314547 0.455486 -0.832822,
      0.287237 -0.957337 -0.0316525,
      0.897818 -0.432769 -0.0814553,
      0.96528 -0.261217 0,
      -0.96838 -0.220574 -0.116562,
      0.438656 -0.768275 -0.466191,
      0.576516 -0.566867 -0.588465,
      0.290137 -0.869068 -0.400676,
      0.641661 -0.50457 -0.577651,
      0.37781 -0.723854 -0.577317,
      -0.832462 0.274052 0.481563,
      0.253086 -0.898455 -0.358784,
      0.231057 -0.837622 -0.494976,
      0.0658437 -0.967488 -0.244195,
      -0.690089 -0.486802 -0.535538,
      -0.728091 -0.509942 -0.458086,
      0.957554 -0.105078 0.26842,
      -0.92335 -0.256681 0.285552,
      -0.708624 -0.584261 0.395589,
      -0.765736 -0.600244 0.230986,
      -0.847757 -0.362281 0.387377,
      -0.752357 -0.176671 0.634623,
      -0.585289 -0.580919 0.565659,
      0.644414 0.7617 0.0674119,
      -0.930989 0.281227 0.232747,
      -0.982275 0.185457 0.0272253,
      -0.993718 -0.109596 -0.0226546,
      0.98422 -0.112906 0.136244,
      0.936152 -0.159902 0.313131,
      0.923383 0.383879 0,
      0.383876 0.923385 0,
      0.38321 0.894775 0.229191,
      0.300226 0.564689 -0.768759,
      0.55223 0.610429 -0.567819,
      0.569878 -0.684344 -0.454876,
      0.0720365 -0.894687 -0.440847,
      0 -0.896616 -0.44281,
      -0.0586585 -0.97218 -0.226773,
      -0.0542986 -0.992159 -0.112573,
      0.473879 0.456809 -0.752838,
      0.59309 0.368081 -0.716073,
      0.436803 0.684317 -0.583878,
      0.445354 0.675352 -0.587844,
      -0.953105 -0.134816 -0.270953,
      -0.903016 -0.0942507 -0.419142,
      -0.926622 -0.2632 -0.268511,
      -0.827869 0.137686 -0.54376,
      -0.967498 -0.207835 -0.144054,
      -0.966194 0.0125547 -0.257509,
      -0.922518 -0.382222 -0.0535383,
      0.775882 0.611724 0.154276,
      -0.789969 0.222429 -0.57138,
      -0.602743 0.549958 0.578141,
      0.278833 -0.957115 0.0786352,
      0.200811 -0.97861 0.0446841,
      -0.536226 0.749845 0.38755,
      0.00925494 0.972634 0.232159,
      -0.412582 0.89038 0.192354,
      -0.839332 0.508476 0.192286,
      0.91343 -0.108994 0.39213,
      0.84297 0.189886 0.503334,
      0.719836 0.0903233 0.688242,
      -0.349245 0.78551 -0.510884,
      -0.160035 0.764428 -0.624531,
      0.215933 0.974705 -0.0576504,
      -0.954181 0.0948353 0.283802,
      -0.540772 0.815453 -0.206402,
      0.512253 -0.755138 -0.409101,
      0.639191 -0.673114 -0.371958,
      0.63094 0.0147828 -0.77569,
      0.60448 0.0756437 -0.79302,
      0.590257 0.198061 -0.78254,
      0.662446 0.0122069 -0.749011,
      0.399537 0.82507 0.399538,
      0.627295 0.720185 0.296368,
      0.652059 0.273828 -0.706992,
      0.517507 0.510225 -0.686918,
      -0.257332 0.839253 -0.478993,
      -0.316804 0.548999 -0.773457,
      -0.708907 0.287892 0.64387,
      -0.8938 0.141697 0.425492,
      -0.928728 0.163914 0.332561,
      -0.83474 0.0408367 0.549129,
      -0.487252 0.810229 0.325753,
      0.835009 -0.399824 0.378022,
      0.812727 -0.352313 0.464059,
      0.592912 0.800134 -0.0907749,
      0.210382 0.935278 -0.284596,
      0.00701013 0.966513 -0.256522,
      -0.252362 -0.875101 -0.412929,
      -0.20098 -0.866119 -0.457652,
      -0.313738 -0.830861 -0.459607,
      -0.386478 -0.83597 -0.389601,
      -0.392486 -0.812613 -0.43083,
      0.996792 -0.00977774 0.0794399,
      0.918287 0.347524 0.189673,
      0.999076 0.0417051 -0.0104161,
      -0.511262 0.0661608 -0.856875,
      -0.488028 0.0236755 -0.872507,
      -0.546113 0.796779 0.258657,
      -0.585247 0.807034 0.0786178,
      -0.590704 0.706914 0.389027,
      -0.604052 0.736578 0.30426,
      -0.767667 0.617612 -0.171007,
      -0.30712 0.946341 -0.100581,
      -0.433713 0.815894 0.382374,
      0.594787 -0.436645 0.674959,
      0.617676 -0.480116 0.622868,
      0.630938 -0.358291 0.688146,
      0.563559 -0.452857 0.690885,
      0.493689 -0.37155 0.786271,
      -0.843697 0.533767 0.0571721,
      -0.518269 0.32719 -0.790154,
      0.967364 -0.0991705 -0.23318,
      0.91729 0.28177 -0.281397,
      0.753206 0.0412656 0.656489,
      0.710034 -0.166088 0.6843,
      0.822102 0.306204 0.479987,
      -0.683701 0.255161 -0.683701,
      -0.704426 0.218354 -0.675356,
      -0.806992 -0.00321491 -0.590553,
      -0.671678 0.329607 -0.663482,
      -0.44176 -0.353262 -0.824654,
      -0.429123 -0.347225 -0.833839,
      -0.350251 -0.587899 -0.729177,
      -0.356325 -0.700699 -0.618104,
      -0.439186 -0.605088 -0.664066,
      -0.560311 -0.239346 -0.792947,
      -0.82577 -0.536407 0.174271,
      -0.646034 -0.763129 -0.0165722,
      -0.676193 -0.714885 0.178051,
      -0.820028 -0.570924 -0.0399908,
      -0.78382 -0.517309 0.343536,
      -0.860554 -0.37478 0.344945,
      -0.92066 -0.378981 0.0935875,
      0.0716342 -0.602959 0.794549,
      0.216722 -0.728057 0.650357,
      -0.149665 -0.605321 0.781784,
      0.283426 0.744381 -0.60462,
      0.176613 0.559004 -0.810138,
      0.114336 0.928221 -0.354025,
      -0.560265 -0.405465 0.722289,
      -0.805206 -0.212203 0.553726,
      -0.685968 -0.57408 0.44708,
      0.617174 0.531116 -0.580527,
      0.615855 0.514616 -0.596567,
      0.418544 0.577786 -0.700703,
      0.639298 0.536488 0.550889,
      -0.983562 -0.0956132 -0.153179,
      -0.994546 -0.0107116 -0.103751,
      -0.989118 -0.0948546 0.112463,
      -0.994668 -0.0736105 -0.0722251,
      -0.956629 -0.283431 0.0672911,
      0.0106116 -0.852356 -0.522855,
      0.977747 -0.209491 0.0111274,
      -0.323059 -0.82567 0.462495,
      -0.591169 -0.180475 0.786097,
      -0.373782 -0.918353 0.130056,
      -0.742274 -0.610669 0.275886,
      -0.504236 -0.762938 0.404563,
      -0.226032 -0.965756 0.127375,
      -0.110072 -0.98522 -0.131245,
      0.0839039 -0.987789 0.131277,
      0.0458212 -0.962512 0.267341,
      0.444807 0.489591 -0.749965,
      0.473848 0.649957 -0.594158,
      0.0472113 0.990958 -0.125591,
      0.000774017 0.994715 -0.102673,
      -0.153546 0.855731 -0.494114,
      -0.612308 0.577002 -0.540507,
      0.560786 -0.292425 0.774601,
      0 1 0,
      0.272985 -0.797371 -0.538218,
      0.228979 -0.797703 -0.557888,
      0.290281 -0.836028 -0.465612,
      0.169032 -0.861571 -0.478669,
      0.830917 -0.549933 -0.084564,
      0.566086 0.706159 0.425306,
      0.0775578 0.888537 0.452201,
      0.233188 0.809509 0.538812,
      0.410719 0.749507 0.519181,
      0.639939 0.624933 0.447144,
      0.713735 0.628973 0.308179,
      -0.508088 0.512762 -0.692042,
      -0.336679 0.572451 -0.747628,
      -0.379301 0.752004 -0.539092,
      -0.324912 0.651345 -0.685698,
      -0.482159 0.565736 -0.668929,
      -0.437333 0.481702 -0.75941,
      -0.546907 0.46648 -0.69519,
      -0.403644 0.656423 -0.637323,
      -0.431931 0.52595 -0.732674,
      -0.255931 0.260586 0.930911,
      -0.184494 0.488377 0.852907,
      -0.667245 -0.744251 0.0295773,
      -0.486242 -0.804922 0.340101,
      -0.446338 -0.393079 0.80391,
      0.561567 -0.795939 -0.226107,
      0.9295 -0.0803925 0.359953,
      0.989843 -0.057013 0.130228,
      0.982907 0.159812 0.0913949,
      0.93977 0.163354 0.300244,
      -0.54304 0.838835 -0.038255,
      0.775209 -0.262569 -0.57455,
      0.802273 -0.186178 -0.567182,
      0.696583 -0.304617 -0.649601,
      -0.889251 0.117058 0.442188,
      -0.982668 -4.09114e-005 0.185374,
      -0.500424 0.586319 -0.637029,
      -0.619151 0.717518 -0.319092,
      -0.420803 0.520078 -0.743266,
      -0.640407 0.42635 -0.638831,
      0.0824823 0.990818 -0.107125,
      -0.20171 0.819697 -0.536106,
      -0.201948 0.856835 -0.474396,
      -0.877296 -0.135407 0.460452,
      -0.986715 0.0858869 0.137903,
      -0.953736 0.0491158 0.296607,
      -0.265456 -0.96403 -0.0133621,
      0.702555 0.349253 0.620031,
      0.304383 0.88089 0.36247,
      0.575421 0.525868 0.626381,
      0.344803 0.917161 0.199816,
      0.781926 0.246474 0.572575,
      0.85761 0.202978 0.472552,
      0.893486 -0.152739 0.422319,
      -0.624563 -0.311663 0.716091,
      -0.29809 -0.54676 0.782429,
      -0.886899 -0.363162 0.285525,
      0.496381 -0.34141 0.798151,
      0.468908 -0.484041 0.738803,
      0.481766 -0.363823 0.797204,
      0.541865 -0.326044 0.774647,
      0.466907 -0.392568 0.792394,
      -0.712376 0.440343 0.54646,
      -0.531842 0.537107 0.654722,
      -0.609685 -0.719424 0.332737,
      -0.0730157 -0.997028 -0.0245777,
      -0.163959 -0.975638 -0.14577,
      0.925743 -0.258328 0.276164,
      -0.681347 -0.369918 0.631607,
      -0.675632 -0.422912 0.603876,
      -0.874042 0.432148 0.222035,
      -0.996169 -0.0104589 0.0868244,
      -0.960649 0.229644 0.156261,
      -0.819238 0.499939 0.280909,
      -0.369388 0.863679 0.342946,
      -0.967314 0.200924 -0.154706,
      -0.92687 0.375306 0.0075877,
      0.730565 -0.529294 0.43142,
      0.390839 0.815573 -0.426715,
      0.368217 0.810909 -0.4548,
      0.430702 0.538117 -0.724518,
      -0.984745 -0.164179 -0.0576456,
      -0.984324 0.15705 0.0802554,
      -0.845837 0.466177 0.259305,
      0.985655 -0.124119 0.114359,
      0.991113 -0.0621402 -0.117619,
      0.539013 0.429514 -0.724556,
      0.586453 0.228572 -0.777063,
      0.588338 0.410287 -0.696795,
      0.546588 0.453887 -0.703725,
      0.567426 0.467215 -0.67804,
      0.341559 -0.299187 0.890969,
      0.545647 0.539649 -0.641131,
      -0.716205 0.353928 -0.601485,
      -0.538625 0.414837 -0.733344,
      -0.584681 0.364931 -0.72455,
      0.811782 0.318196 0.489654,
      0.614473 0.456497 0.643454,
      0.831482 0.0136353 0.555385,
      0.753782 -0.546753 0.364519,
      0.870217 0.137003 0.473236,
      0.676894 0.155309 0.71951,
      -0.574894 -0.519476 0.632172,
      -0.671403 -0.428516 0.604642,
      -0.74079 -0.445017 0.503181,
      0.996132 -0.0326884 0.0815606,
      0.995286 0 0.0969875,
      0.957121 -0.251601 0.143581,
      0.9778 -0.0953035 0.18661,
      0.383455 0.793897 -0.4719,
      0.531993 0.651452 -0.540919,
      0.333578 0.895846 -0.293574,
      0.458788 0.401297 -0.792764,
      0.34131 -0.700401 0.626855,
      -0.562137 0.403692 -0.721827,
      -0.415874 0.671195 -0.613633,
      -0.521502 0.428526 -0.737835,
      -0.51995 0.14608 -0.841613,
      0.95357 0.130308 -0.27152,
      0.999362 0.0291386 0.0206666,
      0.610131 0.692448 -0.385039,
      0.000292525 -1 0.000780058,
      0.176937 -0.793466 0.582328,
      -0.183043 -0.763453 0.619382,
      0.095138 0.778965 0.619808,
      0.0167121 0.812051 0.583347,
      0.0286631 0.840809 0.540573,
      0.141423 0.884512 0.444565,
      -0.463167 0.574736 -0.674651,
      -0.52941 0.618756 -0.580401,
      -0.399544 0.676654 -0.618469,
      -0.471332 0.390633 -0.790729,
      0.966135 0.22843 0.120012,
      0.728357 0.574852 -0.372883,
      -0.013596 -0.970521 0.240633,
      -0.403523 -0.884155 0.235454,
      -0.248174 -0.834866 0.491333,
      -0.0109984 -0.958871 0.283627,
      -0.864105 -0.213934 0.455582,
      -0.882525 0.0712169 0.464842,
      -0.427743 -0.88749 0.171454,
      -0.480204 -0.863236 0.155655,
      0.581034 0.0780955 0.810124,
      0.90288 0 0.429893,
      0.768233 0.220538 -0.600984,
      0.680097 0.527919 -0.508694,
      0.760481 0.645547 -0.0702754,
      0.51382 0.634367 -0.577553,
      0.489529 0.430688 -0.758201,
      -0.317379 0.531763 0.785175,
      0.37487 0.852384 0.364575,
      -0.767079 0.557864 0.316823,
      -0.57591 0.762284 0.295382,
      -0.508294 0.860237 0.0403677,
      0.282523 -0.691246 0.665101,
      0.718367 -0.663691 -0.20848,
      0.448008 -0.880751 -0.153512,
      0.492394 -0.704134 0.511608,
      0.595445 -0.623438 0.506725,
      0.551696 -0.565693 0.612881,
      0.430466 -0.835105 0.34249,
      0.427442 -0.70456 0.566469,
      0.358731 -0.85774 0.36823,
      0.386727 -0.812326 0.436543,
      -0.238706 0.770284 -0.591339,
      -0.317934 0.708718 -0.629791,
      -0.107337 -0.980855 -0.162486,
      -0.238536 0.971005 -0.0158083,
      -0.0504749 0.995951 0.0743853,
      -0.232254 0.965991 -0.113666,
      -0.775854 0.588528 0.227344,
      -0.289983 0.109376 0.950761,
      -0.343808 0.204588 0.916482,
      0.292714 -0.799952 0.523828,
      0.18692 -0.794459 0.577837,
      0.248737 -0.886455 0.390291,
      0.333571 -0.716651 0.612488,
      0.266123 -0.887374 0.376493,
      -0.97355 0.0943596 0.208078,
      -0.943649 0.184219 0.274935,
      -0.957865 0.0657171 0.2796,
      -0.514253 0.196195 -0.834896,
      -0.365992 -0.183589 -0.912329,
      0.38364 0.923459 0.0065551,
      -0.407004 -0.766102 -0.49743,
      -0.278674 -0.836335 -0.472107,
      0.195838 0.821839 0.535004,
      0.223172 0.605154 0.764187,
      0.508731 0.68608 0.520084,
      -0.0509223 0.82108 0.568537,
      0.891745 0.385395 0.237195,
      0.909548 0.314716 0.271435,
      0.376437 -0.582387 0.7205,
      0.421712 -0.441526 0.791968,
      -0.786995 -0.25156 0.563344,
      -0.478433 -0.299425 0.825498,
      -0.636444 -0.600367 -0.48425,
      0.0938445 0.8582 0.504664,
      0.40874 0.545283 0.731846,
      0.737065 -0.248316 0.62855,
      0.732293 -0.340292 0.589871,
      0.747011 -0.108191 0.655949,
      -0.504751 -0.840315 -0.197731,
      -0.509294 -0.783945 0.355036,
      -0.385223 -0.85639 -0.343801,
      -0.408821 -0.768291 -0.492539,
      -0.579159 -0.695103 -0.425919,
      -0.712545 -0.49036 0.501824,
      -0.927991 -0.184782 0.323554,
      -0.931955 -0.21783 0.289844,
      -0.984863 -0.0707576 0.158235,
      -0.929011 -0.261996 0.261335,
      -0.906552 -0.272906 0.322002,
      -0.486217 -0.0497353 -0.872421,
      0.708428 -0.614495 -0.347167,
      0.0693884 0.936769 -0.342999,
      0.56877 0.507322 -0.647398,
      0.240588 0.581291 -0.777315,
      0.0433455 0.888354 -0.457108,
      -0.956231 0.137784 0.258141,
      -0.0376437 -0.860227 0.50852,
      0.172422 0.536757 -0.825932,
      0.0583795 0.557159 -0.828351,
      0.10046 0.937447 -0.333318,
      -0.373809 0.909407 -0.182335,
      -0.173266 0.980151 -0.0963465,
      -0.0821814 0.834169 -0.545351,
      0.171384 0.456902 -0.872851,
      -0.591337 0.492328 -0.638697,
      -0.707509 0.440953 -0.552259,
      -0.751226 0.513095 -0.415202,
      -0.673532 0.57148 -0.468791,
      -0.294294 0.676043 -0.675542,
      -0.95232 0.305102 0,
      -0.761411 0.62368 -0.176851,
      -0.845656 0.447046 -0.291574,
      0.570584 0.68142 -0.458368,
      -0.109357 -0.477372 0.87187,
      0.2543 0.966621 0.0312169,
      -0.56883 -0.808326 0.151793,
      -0.615274 -0.782451 0.0959571,
      -0.553314 -0.806794 -0.207188,
      0.29733 0.896182 -0.329321,
      -0.569274 -0.2872 0.770352,
      -0.576283 -0.463702 0.672963,
      -0.512799 -0.65785 -0.551608,
      -0.465429 -0.803064 -0.372106,
      -0.331497 -0.76656 -0.549995,
      0.0614547 -0.997273 0.0408637,
      0.204559 -0.976087 0.0735541,
      -0.370925 -0.924002 0.0929242,
      0.882664 0.254379 0.395215,
      0.458748 0.00546504 0.888549,
      0.463657 0.368373 0.805806,
      -0.0139834 -0.999878 0.00698861,
      -0.261534 -0.933257 0.246236,
      -0.0245304 -0.999661 0.00870503,
      0.439147 -0.355309 0.82517,
      0.619465 0.189496 -0.76181,
      0.69118 0.370691 0.620369,
      0.431677 -0.832128 -0.348164,
      0.433873 -0.841102 -0.322958,
      -0.944872 0.32744 0,
      -0.853724 0.514509 0.0802177,
      -0.862487 0.504201 0.0435677,
      0.752612 0.657189 -0.0409653,
      -0.449311 0.566836 -0.690519,
      -0.444398 0.639303 -0.627537,
      -0.303867 0.820265 -0.484592,
      -0.162219 -0.883071 -0.440307,
      0.440116 -0.568088 0.695395,
      0.586973 0.28839 -0.756501,
      0.636092 -0.0214253 -0.771315,
      -0.0849578 -0.980352 -0.178024,
      -0.0702291 -0.995397 -0.0652162,
      0.36813 -0.848934 0.379197,
      0.326163 -0.3994 0.856795,
      0.602761 0.407006 0.686312,
      0.598463 0.607368 -0.522443,
      0.314726 0.878312 -0.359882,
      -0.369503 0.915174 0.161008,
      -0.102188 0.983483 0.149394,
      0.0905393 0.974273 0.206385,
      -0.594122 0.790376 -0.149414,
      -0.835388 0.524439 -0.16459,
      0.852384 0.296588 -0.430671,
      0 0.785275 -0.619147,
      -0.0121812 0.99327 -0.115181,
      -0.282692 0.958827 -0.0271294,
      -0.319377 0.729333 -0.605039,
      0.608722 0.44894 -0.654149,
      0.0154728 -0.96514 -0.261276,
      -0.0774403 -0.946221 -0.314117,
      -0.1506 -0.943435 -0.295382,
      0.269638 0.304689 0.913488,
      0.755269 -0.323075 0.570256,
      -0.0623377 -0.815849 -0.574895,
      0.96379 0.099983 0.247207,
      -0.202536 -0.565864 -0.799235,
      -0.308065 -0.42786 -0.849725,
      -0.149815 -0.616699 -0.772811,
      0.493473 0.853811 -0.165807,
      0.602611 0.586619 -0.541053,
      0.739223 0.644659 -0.194842,
      -0.937711 -0.265225 -0.224398,
      -0.82559 0.43243 -0.362499,
      -0.808327 0.379346 -0.450227,
      -0.899296 0.264939 -0.347958,
      -0.828131 0.464472 -0.31379,
      -0.232636 0.971343 -0.0487051,
      -0.310341 0.950286 -0.0253933,
      0.191387 -0.926084 -0.325177,
      -0.120001 -0.969067 0.215658,
      -0.79931 -0.598417 0.054785,
      -0.247369 0.599704 -0.761028,
      -0.238438 0.603821 -0.760623,
      -0.345693 0.436814 -0.830476,
      0.905019 -0.0594855 0.42119,
      -0.489588 0.505287 -0.710625,
      -0.604926 0.601185 -0.522151,
      0.549488 0.548531 0.630219,
      0.875493 -0.202634 0.438692,
      0.189944 -0.344875 0.919229,
      0.232701 -0.76576 -0.599552,
      0.282784 -0.679269 -0.67722,
      0.262723 -0.808467 -0.526647,
      -0.100428 0.840556 -0.532334,
      -0.601455 -0.70238 -0.380675,
      -0.467949 -0.806593 -0.361154,
      0.400908 -0.915339 0.0377886,
      -0.5743 -0.604948 0.551559,
      -0.657008 -0.309903 0.687241,
      -0.153182 -0.367105 0.917479,
      0.81076 -0.00860759 0.585316,
      -0.0722994 0.0875045 0.993537,
      -0.408213 0.353473 0.841676,
      0.900591 -0.418209 -0.11848,
      0.526316 0.564364 -0.635991,
      0 1 0,
      0 1 0,
      0 1 0,
      0.223018 0.864274 0.450881,
      -0.463004 0.879608 -0.109167,
      -0.35523 0.870692 -0.340156,
      0.729276 0.456365 0.509791,
      0.807975 0.366829 0.461099,
      0.55132 0.629829 0.547139,
      0.383876 0.923385 0,
      0.118748 -0.906682 0.404754,
      0.0213884 -0.88614 0.462923,
      0.226973 -0.754873 0.615346,
      0.14963 -0.812065 0.564057,
      -0.0977172 -0.995214 0,
      -0.0857743 -0.991391 0.0989259,
      -0.0695136 -0.993155 0.0938645,
      -0.0658477 -0.958827 -0.276251,
      -0.297031 -0.939791 -0.169013,
      -0.764065 0.461307 -0.451,
      -0.0204696 0.997939 -0.0608113,
      0.141349 0.854668 -0.499563,
      -0.11054 0.892955 -0.436363,
      0.135221 0.985486 0.102626,
      0.0242255 0.992194 0.122326,
      -0.0728283 0.997186 0.017781,
      0.0274503 -0.916225 -0.399722,
      -0.0050068 -0.888239 -0.459354,
      0.0213872 -0.892525 -0.450491,
      -0.690957 0.514567 0.507739,
      -0.352129 0.353103 0.866789,
      -0.548041 0.0385614 0.835562,
      -0.924982 0.349695 0.148732,
      0.711921 0.2194 -0.667107,
      0.602917 0.473576 -0.642041,
      -0.425234 0.553471 -0.716132,
      0.958432 -0.243718 -0.148355,
      -0.7862 0.365881 0.498017,
      0.717288 0.109658 0.688093,
      0.531008 0.0647733 0.844888,
      0.900947 0.251088 0.353904,
      0.276079 0.0229113 0.960862,
      -0.707575 -0.0725802 -0.702901,
      -0.584689 -0.0198852 -0.811014,
      -0.353549 -0.58231 -0.732064,
      -0.327565 -0.88102 -0.34133,
      0 0.982945 0.183899,
      0.105233 0.938903 0.3277,
      0 0.952066 0.305892,
      -0.594077 0.793189 0.13388,
      -0.681181 0.732108 0.00321815,
      -0.669459 0.740285 0.0616684,
      -0.676589 0.733954 0.0594895,
      -0.673294 0.698913 0.241238,
      -0.283395 0.912322 0.295561,
      -0.143667 0.973802 0.176268,
      -0.366684 0.923188 0.115179,
      -0.17293 0.973356 0.150573,
      -0.745212 0.659572 0.0981003,
      -0.426028 0.904554 0.0167954,
      -0.81028 0.573549 0.120366,
      -0.171594 -0.973382 -0.151931,
      -0.390438 0.571904 -0.721446,
      -0.457521 0.482212 -0.747092,
      0.875654 0.370439 0.309845,
      0.808531 0.0506096 0.586273,
      0.570158 -0.780922 0.255109,
      0.39034 -0.913608 0.113823,
      -0.145986 -0.878833 0.454247,
      -0.13212 -0.96637 0.220618,
      -0.0999558 -0.88453 0.455648,
      -0.85797 -0.491331 -0.149942,
      -0.99524 0.0253345 -0.0940998,
      -0.689279 -0.68663 -0.231157,
      -0.902461 -0.342593 -0.261143,
      -0.489032 -0.828036 -0.274233,
      -0.863687 0.298135 0.406399,
      -0.61445 0.360478 0.701788,
      -0.880132 0.256431 0.399513,
      0.54616 0.694759 -0.467995,
      0.345685 0.838626 -0.420961,
      0.773782 -0.48311 0.409715,
      0.32498 0.418751 -0.847959,
      0.7517 -0.272085 0.600763,
      0.539918 -0.288854 0.790602,
      0.0198144 0.981202 -0.191966,
      0.280853 0.111925 0.953202,
      0.144799 -0.095608 0.984831,
      -0.404152 0.710836 -0.57565,
      -0.579413 0.606476 -0.544488,
      -0.743154 0.511214 -0.431721,
      -0.555823 0.742353 -0.374131,
      -0.138999 -0.854434 0.500622,
      0.0335042 -0.999439 0,
      -0.0119655 0.521696 -0.853047,
      0.0973986 0.355202 -0.929702,
      0.436325 0.310156 -0.844644,
      -0.216606 0.457495 -0.862427,
      0.265355 0.59588 -0.757967,
      -0.28411 0.24003 -0.92826,
      4.79172e-008 0.999928 0.0119824,
      0.224855 -0.00715857 0.974366,
      0.256951 -0.0797169 0.963131,
      0.620696 0.378052 -0.686886,
      0.541574 0.423532 -0.726167,
      0.542874 0.425493 -0.724047,
      0.731722 0.297463 -0.613269,
      -0.236292 -0.656778 0.716107,
      -0.341768 -0.710022 0.615681,
      -0.378408 -0.660926 0.648062,
      -0.0305558 -0.637885 0.769525,
      -0.424811 0.572067 -0.701623,
      -0.718165 -0.494313 0.489789,
      0.630795 0.316947 0.708266,
      0.609516 0.564382 0.556743,
      0.445456 0.681579 0.580533,
      0.69013 0.0657361 0.720694,
      -0.29865 0.726144 -0.619293,
      0.12103 0.992649 0.000513706,
      0.903427 0.428434 -0.0162233,
      0.93316 0.210404 0.291447,
      0.49252 0.628854 -0.601636,
      0.263666 0.928182 -0.262598,
      0.479032 0.37055 -0.795752,
      0.536136 0.574606 -0.618373,
      -0.508739 -0.710234 -0.486573,
      -0.495717 -0.727984 -0.473608,
      0.76789 -0.419305 0.484281,
      0.845163 0.345009 -0.408251,
      0.54784 -0.173035 -0.818493,
      0.515229 -0.172507 -0.839512,
      -0.23873 -0.836498 -0.493233,
      -0.100738 -0.870389 -0.481949,
      -0.246249 -0.727486 -0.64041,
      0.537546 -0.478392 0.694396,
      0.655267 -0.138233 0.742642,
      0.756907 -0.284935 0.588136,
      0.617864 -0.271403 0.737959,
      0.714346 -0.386461 0.583402,
      0.491137 -0.23826 0.837864,
      -0.966151 -0.194347 -0.169654,
      -0.800919 -0.439788 -0.406343,
      -0.862034 -0.46245 -0.207457,
      -0.737182 -0.583127 -0.341359,
      0.188179 -0.102553 0.976766,
      0.217685 -0.120338 0.968572,
      0.0243758 -0.974387 -0.223551,
      0.0597546 -0.947495 -0.314139,
      0.0720149 -0.934897 -0.347537,
      0 -0.993836 -0.110859,
      0.368961 -0.929375 -0.0114348,
      0.689713 0.0373351 -0.72312,
      0.613616 0.112538 -0.781544,
      -0.362191 0.931497 0.0336121,
[truncated: 11,110 more chars]
