# Supplementary material for: Volume of the crocodilian brain and endocast during ontogeny
Source: PLoS One. 2017 Jun 14;12(6):e0178491. doi: 10.1371/journal.pone.0178491 (PMC5470673; doi:10.1371/journal.pone.0178491)
Supplement: S4 Fig — 3D image of crocodilian early juvenile endocast in vrml format. (WRL) [file pone.0178491.s004.wrl]

#VRML V2.0 utf8 CosmoWorlds V1.0

Group {
  children Shape {
    appearance Appearance {
      material Material {
        ambientIntensity 0.2
        diffuseColor 0.0784314 0.647059 0.8
        emissiveColor 0 0 0
        specularColor 0.3 0.3 0.3
        shininess 0.2
        transparency 0
      }
    }
    geometry IndexedFaceSet {
      coord Coordinate {
        point [
        -4.19098 -7.995 5.655,
        -4.48424 -8.775 5.655,
        -4.19098 -8.775 6.435,
        -4.58098 -8.385 5.265,
        -3.99598 -7.605 6.045,
        -4.09424 -7.605 5.655,
        -4.485 -7.605 4.96946,
        -0.975 -2.24402 3.315,
        -1.365 -2.34076 3.315,
        -1.365 -2.37351 3.705,
        -0.975 -2.24402 2.925,
        -0.975 -2.34076 4.095,
        -0.195 -2.145 3.89924,
        -0.974239 -2.145 3.315,
        3.705 -6.63076 -15.015,
        3.315 -6.63076 -14.625,
        3.60598 -6.825 -14.625,
        3.315 -6.63076 -15.405,
        3.89924 -6.825 -15.015,
        4.09424 -6.825 -15.405,
        4.095 -6.63076 -15.795,
        3.705 -6.63076 -15.405,
        -0.195 -9.00148 13.845,
        -0.195 -9.165 13.6815,
        0.584999 -9.06597 13.845,
        -0.584999 -9.165 13.551,
        0.195 -8.775 14.331,
        -0.195 -8.57924 14.625,
        -0.584999 -8.93648 13.845,
        -3.315 -5.42851 6.045,
        -3.705 -5.49351 6.435,
        -3.41098 -5.265 6.435,
        -3.705 -5.62352 6.045,
        -2.925 -5.36554 5.655,
        -3.28148 -4.875 6.045,
        -3.21445 -5.655 5.655,
        0.195 -9.45598 -11.895,
        0.295553 -9.945 -11.505,
        0.099026 -9.555 -11.505,
        0.489027 -9.945 -11.895,
        0.000761 -9.165 -11.895,
        0.000761 -9.165 -12.285,
        0.489027 -9.555 -12.675,
        0.975 -8.87097 13.845,
        1.65597 -8.385 13.845,
        1.16848 -8.385 14.625,
        0.584999 -8.57924 14.625,
        1.365 -8.775 13.356,
        0.975 -9.165 13.6815,
        -0.975 -2.37351 4.485,
        -0.584999 -2.34076 4.485,
        -1.26598 -2.535 4.095,
        -1.07098 -2.535 4.485,
        -0.975 -2.535 4.58098,
        2.53424 -10.725 -11.115,
        2.43445 -10.335 -11.505,
        2.53424 -10.335 -10.725,
        2.145 -10.725 -11.406,
        2.53424 -10.725 -10.725,
        2.145 -10.9192 -11.115,
        2.145 -10.9192 -10.725,
        -2.535 -8.18924 9.555,
        -2.145 -8.28598 9.165,
        -2.145 -8.18924 9.555,
        -2.925 -8.18924 9.165,
        -2.145 -8.15648 9.945,
        -2.925 -7.995 9.74924,
        -2.925 -8.18924 9.555,
        -2.535 -7.995 9.84598,
        4.97098 -5.655 6.825,
        4.58098 -5.265 6.825,
        5.265 -5.655 7.11902,
        4.77598 -5.655 6.435,
        5.16446 -6.045 6.825,
        4.875 -6.045 6.34054,
        0.975 -8.09402 -4.485,
        1.365 -8.19076 -4.875,
        0.975 -8.19076 -5.265,
        0.584999 -8.19076 -5.265,
        1.365 -8.15851 -4.485,
        0.975 -7.995 -4.38597,
        1.365 -7.995 -4.32148,
        0.584999 -7.995 -4.32148,
        0.584999 -8.15851 -4.485,
        -0.975 -1.365 15.5665,
        -0.195 -1.365 15.891,
        -0.584999 -0.584999 15.2085,
        -0.584999 -1.755 16.1515,
        -0.975 -0.781521 15.015,
        -1.365 -1.365 15.3045,
        -1.365 -1.755 15.6315,
        -0.975 -2.535 15.9892,
        -0.48597 -2.145 16.185,
        -0.195 -2.145 16.3792,
        0.195 -1.65903 16.185,
        0.975 -4.095 17.9392,
        0.975 -4.485 17.841,
        1.365 -4.095 17.9392,
        0.584999 -4.095 17.9392,
        0.975 -3.90076 17.745,
        6.045 -10.3015 6.045,
        6.14098 -9.945 6.045,
        6.045 -9.945 6.14098,
        6.045 -10.3342 5.655,
        5.655 -10.3015 6.435,
        5.655 -10.3342 6.045,
        -3.60598 -10.725 7.605,
        -3.47648 -10.725 7.995,
        -3.705 -10.335 7.89598,
        -2.925 -11.4715 7.995,
        -3.99598 -10.335 7.215,
        -3.80098 -10.725 6.825,
        -3.41097 -11.505 6.825,
        2.535 -14.6565 2.145,
        2.925 -14.8192 1.755,
        3.315 -14.625 2.14348,
        2.535 -14.8192 1.755,
        3.315 -14.4292 2.535,
        2.535 -14.4292 2.535,
        2.145 -14.4615 2.145,
        2.17852 -14.625 1.755,
        4.095 -11.115 9.06598,
        4.095 -11.406 8.775,
        4.28924 -11.115 8.775,
        3.705 -11.5042 9.165,
        4.095 -10.725 9.16348,
        3.99598 -11.115 9.165,
        -0.975 -3.90076 17.745,
        -0.975 -4.095 18.1342,
        -0.584999 -4.095 18.036,
        -1.755 -3.90076 17.745,
        -0.584999 -3.90076 17.745,
        -0.584999 -3.705 17.451,
        -1.365 -3.70576 17.355,
        -0.195 -4.095 17.9392,
        -0.195 -3.90076 17.745,
        -0.584999 -4.485 17.841,
        0.975 0.58424 10.725,
        0.584999 0.58424 10.335,
        0.584999 0.779242 11.115,
        0.975 0.551485 10.335,
        0.875977 0.585001 11.505,
        1.365 0.290979 10.725,
        1.365 0.290979 11.115,
        -2.145 -8.385 9.06598,
        -2.43597 -8.385 8.775,
        -2.14424 -8.385 9.165,
        -2.24098 -8.775 9.165,
        4.77598 -7.995 7.995,
        4.875 -8.385 8.08946,
        4.96946 -8.385 7.995,
        4.58098 -8.385 8.385,
        4.875 -7.83148 7.995,
        4.485 -7.995 8.28598,
        4.97098 -7.995 7.605,
        -0.680983 -9.165 13.455,
        -0.680983 -9.555 13.455,
        -0.584999 -9.555 13.551,
        -0.195 -9.945 13.551,
        -0.195 -9.555 13.6492,
        -0.584999 -10.335 13.1594,
        0.584999 -9.555 13.6492,
        -0.195 -10.3015 13.455,
        0.195 -10.3342 13.455,
        0.584999 -9.945 13.6492,
        1.365 -1.755 15.696,
        0.975 -1.72351 15.795,
        0.975 -2.145 16.1842,
        1.365 -1.20351 15.405,
        1.365 -2.535 16.086,
        2.04446 -1.755 15.015,
        1.755 -2.37351 15.795,
        2.145 -2.145 15.306,
        -3.705 -3.315 10.7235,
        -2.925 -3.70424 11.115,
        -3.705 -3.31347 10.725,
        -3.99598 -3.315 10.335,
        -2.925 -4.06148 10.725,
        -3.79945 -3.705 10.335,
        -3.705 -3.73648 10.335,
        3.21598 -8.775 -4.485,
        2.925 -8.28902 -4.095,
        3.315 -8.77576 -4.485,
        2.535 -8.28902 -4.485,
        3.315 -8.80851 -4.875,
        2.925 -8.74351 -4.875,
        -4.095 -7.995 -2.04445,
        -3.315 -7.70402 -2.145,
        -3.315 -7.995 -2.43598,
        -3.705 -8.48555 -2.535,
        -4.095 -7.605 -1.52648,
        -4.485 -8.775 -2.17648,
        -4.485 -8.02851 -1.755,
        7.995 -7.995 -0.875977,
        7.50446 -7.605 -0.975,
        7.995 -7.18351 -0.195,
        8.47946 -7.605 -0.195,
        7.605 -8.385 -1.16848,
        8.61149 -7.995 -0.195,
        8.775 -8.775 -0.290968,
        7.995 -8.775 -1.07098,
        -0.975 -6.33902 13.065,
        -0.974239 -6.435 12.675,
        -1.16924 -6.825 13.065,
        -0.974239 -6.045 13.065,
        -1.16924 -6.825 13.455,
        -0.975 -6.33902 13.455,
        -0.875984 -6.045 13.455,
        0.975 -5.655 16.7692,
        0.975 -6.045 16.7692,
        1.365 -6.045 16.7692,
        1.755 -5.655 16.9642,
        0.584999 -6.045 16.476,
        0.975 -5.36097 16.965,
        0.584999 -5.655 16.6695,
        -4.38598 -3.315 7.995,
        -4.095 -3.12076 7.995,
        -4.095 -3.47851 7.605,
        -4.28924 -3.705 7.605,
        -4.48424 -3.315 8.385,
        -4.38598 -3.705 7.995,
        0.584999 -2.535 16.3792,
        0.584999 -2.145 16.3792,
        0.195 -2.535 16.3792,
        0.584999 -2.73076 16.575,
        0.975 -2.535 16.1842,
        0.195 -2.73076 16.575,
        -2.43445 -4.095 12.675,
        -2.145 -4.485 12.6765,
        -2.925 -4.19098 13.065,
        -2.145 -4.48347 12.675,
        -2.925 -3.93148 12.675,
        -2.925 -3.73648 12.285,
        -2.04597 -4.095 12.285,
        0.195 -5.07152 -0.975,
        -0.195 -4.875 -0.778477,
        0.29554 -4.875 -0.975,
        -0.195 -5.36403 -1.365,
        0.584999 -5.265 -1.26598,
        0.975 -3.02402 -0.195,
        1.365 -3.02554 -0.195,
        0.975 -3.21902 -0.584999,
        0.584999 -3.12076 -0.195,
        0.975 -2.925 -0.194239,
        0.294024 -2.925 0.195,
        4.485 -2.73076 9.555,
        4.28924 -2.535 9.945,
        4.485 -2.76351 9.945,
        4.28924 -2.535 9.165,
        4.58098 -2.925 9.945,
        4.67924 -2.925 9.555,
        4.485 -2.73076 9.165,
        -2.82597 -1.365 11.505,
        -3.315 -1.65902 11.115,
        -3.315 -1.65902 11.895,
        -2.82597 -1.365 12.285,
        -3.02098 -1.365 10.725,
        -2.535 -0.97576 11.895,
        -2.82597 -0.974998 11.115,
        -2.535 -0.780758 11.115,
        9.35924 -8.775 0.584999,
        9.16424 -8.775 0.195,
        9.06598 -8.385 0.195,
        9.165 -9.165 0.294024,
        9.06598 -7.995 0.584999,
        9.32648 -8.385 0.975,
        9.35924 -8.775 1.365,
        9.35924 -9.165 0.584999,
        1.33148 -6.435 15.015,
        1.365 -6.825 14.9145,
        1.46097 -6.435 14.625,
        0.975 -6.825 15.111,
        1.365 -6.33598 15.015,
        0.975 -6.43424 15.405,
        4.28924 -2.145 11.505,
        4.095 -1.85402 11.505,
        4.095 -1.98351 11.895,
        4.095 -1.85402 11.115,
        4.28924 -2.535 11.895,
        4.28924 -2.145 11.115,
        4.28924 -2.925 11.505,
        2.04597 -5.265 12.285,
        2.14424 -4.875 12.675,
        1.755 -5.55598 12.675,
        2.145 -4.875 12.3795,
        2.145 -5.62148 11.895,
        2.43598 -5.265 11.505,
        2.50148 -4.485 11.895,
        4.095 -11.7945 7.215,
        4.095 -11.9265 6.435,
        4.38597 -11.505 6.825,
        4.485 -11.3415 7.215,
        3.315 -12.2842 6.825,
        4.095 -11.406 7.995,
        3.315 -12.0892 7.995,
        3.315 -12.2842 7.215,
        -4.095 -5.36402 0.584999,
        -3.705 -4.97403 0.975,
        -3.315 -5.265 0.489021,
        -4.485 -4.97403 1.365,
        -4.095 -6.01351 0.195,
        -4.485 -6.045 0.29402,
        -4.875 -5.46152 0.975,
        -0.584999 0.095978 14.235,
        0.195 -0.000759 14.625,
        0.195 0.195002 14.331,
        -0.195 0.389242 13.845,
        -0.584999 -0.195 14.721,
        -0.584999 0.356487 13.845,
        -0.975 0.095978 13.845,
        -1.07098 -0.195 14.235,
        6.33598 -9.945 5.655,
        6.01149 -9.555 6.045,
        -3.70424 -2.145 10.725,
        -3.70424 -2.535 10.335,
        -3.80098 -2.925 10.725,
        -3.67149 -2.145 10.335,
        -3.70424 -2.535 11.505,
        -3.70424 -2.145 11.505,
        -3.41098 -1.755 10.335,
        4.095 -9.55576 9.555,
        3.60598 -9.555 9.555,
        4.09424 -9.945 9.945,
        4.28924 -9.945 9.555,
        4.095 -10.1715 9.555,
        4.095 -9.555 9.45446,
        -2.145 -4.09423 11.895,
        -1.755 -4.48347 12.285,
        -0.195 -8.87402 -6.825,
        0.584999 -8.77576 -6.045,
        0.584999 -8.77576 -6.825,
        0.195 -8.80851 -7.215,
        -0.195 -8.77576 -6.045,
        -0.584999 -9.00351 -6.435,
        -0.584999 -8.80851 -6.045,
        -0.680981 -9.555 -6.825,
        -0.356485 -9.165 -7.215,
        -3.70424 -3.705 14.625,
        -3.31424 -4.095 14.625,
        -3.70424 -3.705 15.015,
        -3.41098 -4.095 14.235,
        -3.60445 -3.315 14.235,
        -3.70424 -3.705 13.845,
        9.19649 -9.555 0.195,
        9.35924 -9.945 0.975,
        9.35924 -9.555 1.365,
        9.35924 -10.335 0.195,
        9.35924 -10.335 0.975,
        9.26097 -10.335 1.365,
        9.26097 -9.945 1.755,
        2.43598 -3.705 4.875,
        2.145 -3.51076 5.265,
        2.535 -3.67351 5.265,
        2.145 -3.47851 4.875,
        2.925 -3.99902 5.265,
        2.33848 -3.315 4.485,
        2.925 -3.51152 4.095,
        3.315 -3.99902 4.485,
        -0.974239 -9.555 13.065,
        -0.77924 -9.945 13.065,
        -0.975 -9.165 12.966,
        -1.07097 -9.555 12.285,
        -0.875975 -10.335 12.675,
        1.65902 -7.605 -15.405,
        1.755 -7.57148 -15.795,
        1.755 -7.70098 -15.405,
        1.365 -7.70098 -15.405,
        1.755 -7.70098 -15.015,
        1.65902 -7.605 -15.015,
        1.365 -7.70098 -15.015,
        -1.20149 -4.875 12.285,
        -1.16924 -4.875 11.895,
        -1.16924 -5.265 11.895,
        -1.365 -4.77597 12.285,
        -1.16924 -5.265 12.675,
        -1.365 -4.875 12.7756,
        -0.778479 -2.535 2.145,
        -1.13649 -2.925 2.535,
        -0.875978 -2.145 2.535,
        -0.975 -2.925 2.24555,
        -0.551485 -1.755 1.755,
        -0.485981 -2.535 1.365,
        -0.584999 -3.08851 1.365,
        -1.365 -3.54351 4.875,
        -1.755 -3.70652 4.485,
        -1.755 -3.73851 5.265,
        -1.16848 -3.315 4.485,
        -1.365 -3.60902 5.265,
        -0.975 -3.47851 4.875,
        -0.975 -3.51076 5.265,
        5.655 -4.29076 4.095,
        5.265 -4.58402 4.095,
        6.045 -4.485 4.38598,
        5.655 -4.09576 3.705,
        6.045 -4.19403 3.705,
        3.80098 -4.095 13.845,
        3.705 -3.93148 13.455,
        4.09424 -3.705 13.845,
        4.09424 -4.095 14.235,
        3.315 -4.84148 13.845,
        0.584999 -12.2842 9.945,
        0.975 -12.2842 10.335,
        0.195 -12.186 10.725,
        1.755 -12.2842 9.555,
        -0.195 -12.2842 9.945,
        -0.195 -12.2842 9.165,
        0.584999 -12.2842 9.165,
        3.705 -10.044 -5.265,
        3.315 -9.945 -5.94598,
        3.50924 -9.555 -5.655,
        3.50848 -9.165 -5.265,
        3.705 -10.3365 -5.655,
        4.095 -10.3365 -5.265,
        4.095 -9.555 -4.77598,
        -0.975 -13.941 3.705,
        -1.365 -14.136 3.315,
        -0.584999 -14.2015 3.315,
        -1.755 -13.8115 3.705,
        -0.195 -14.0392 3.705,
        -0.584999 -13.8115 4.095,
        -0.975 -13.6165 4.485,
        -1.365 -13.455 4.28848,
        3.315 -3.89924 11.115,
        3.705 -3.70424 11.505,
        2.925 -4.06148 11.505,
        3.80098 -3.705 10.725,
        2.925 -3.99598 11.115,
        3.315 -3.89924 10.725,
        2.925 -7.605 -13.164,
        3.31424 -7.605 -13.845,
        2.925 -7.215 -13.3605,
        3.02098 -7.995 -13.455,
        3.41098 -7.995 -14.235,
        2.92424 -7.995 -13.065,
        2.92348 -8.775 -13.455,
        3.31424 -8.385 -13.845,
        2.145 -12.0892 10.725,
        2.535 -12.0892 10.335,
        2.535 -11.895 10.626,
        2.43598 -11.895 10.725,
        2.145 -11.9895 11.115,
        1.755 -12.0892 11.115,
        4.095 -6.63076 -16.575,
        4.09424 -6.825 -16.965,
        3.705 -6.63076 -16.965,
        4.28924 -6.825 -16.575,
        3.705 -6.63076 -16.575,
        4.095 -6.63076 -16.185,
        4.28924 -6.825 -16.185,
        -0.584999 -2.535 6.24076,
        0.195 -2.535 6.04576,
        -0.584999 -2.73076 6.045,
        -0.975 -2.535 6.33902,
        -0.195 -2.145 6.20852,
        -0.584999 -2.145 6.24076,
        -2.535 -3.80555 3.705,
        -1.65597 -3.315 3.315,
        -2.535 -3.80402 3.315,
        -1.65445 -3.315 3.705,
        -2.925 -4.09576 3.315,
        -2.37148 -4.095 4.095,
        -2.145 -3.70576 4.095,
        -2.535 -4.25851 4.095,
        -2.925 -4.25851 3.705,
        -2.535 -2.145 7.05352,
        -2.82597 -2.535 7.215,
        -2.82445 -2.145 7.215,
        -2.145 -2.535 6.82576,
        -2.69649 -1.755 7.605,
        -2.24098 -1.365 7.215,
        -1.755 -1.755 6.92403,
        3.705 -2.535 6.85851,
        3.315 -2.925 6.43576,
        2.925 -2.535 6.59852,
        4.095 -2.925 6.92554,
        2.925 -2.05055 6.825,
        3.79946 -2.145 7.215,
        0.584999 -0.97576 2.925,
        0.195 -1.365 3.11924,
        0.975 -1.365 3.31424,
        0.195 -0.97576 2.925,
        0.975 -0.97576 2.925,
        0.584999 -0.97576 2.535,
        -1.55848 -8.775 10.725,
        -1.16924 -8.385 10.725,
        -1.55924 -8.385 10.335,
        -1.755 -8.77576 10.335,
        -1.16924 -8.385 11.115,
        -1.755 -9.165 10.7242,
        -1.365 -9.165 11.2094,
        -1.16924 -8.775 11.505,
        -1.755 -4.095 18.036,
        -1.94924 -4.095 17.745,
        -0.975 -4.58098 17.745,
        -1.755 -4.48424 17.745,
        8.74149 -11.895 1.365,
        8.54649 -11.505 2.145,
        8.28445 -12.285 1.755,
        8.80648 -11.505 1.365,
        8.57924 -12.285 0.975,
        8.77424 -11.895 0.975,
        4.485 -8.28902 8.385,
        4.38444 -8.385 8.775,
        4.48424 -7.995 8.385,
        -0.195 -10.431 13.065,
        0.584999 -10.626 13.065,
        0.975 -10.3015 13.455,
        3.705 -7.215 -17.061,
        3.705 -6.825 -17.3542,
        3.315 -7.21423 -17.355,
        4.095 -7.215 -16.8015,
        3.315 -7.50598 -16.575,
        4.095 -7.40924 -16.575,
        4.875 -13.2915 -2.535,
        4.485 -13.455 -2.43598,
        4.095 -13.0315 -3.315,
        4.875 -12.675 -3.41097,
        4.485 -13.6815 -2.145,
        5.265 -12.966 -2.925,
        5.655 -13.161 -2.535,
        5.265 -13.4865 -2.145,
        -2.145 -12.1215 7.995,
        -1.365 -12.4792 7.605,
        -1.755 -12.2515 8.385,
        -2.145 -12.2842 7.215,
        -2.145 -11.796 8.775,
        -2.535 -11.9895 7.995,
        -2.63097 -11.505 8.385,
        2.53424 -2.145 2.535,
        2.24098 -1.755 2.535,
        2.53424 -2.145 2.925,
        2.145 -1.65902 2.145,
        2.535 -2.24554 2.535,
        2.535 -2.535 2.24554,
        2.14424 -2.145 1.755,
        3.705 -4.875 -0.484455,
        4.485 -4.875 0.10054,
        4.485 -5.26576 -0.195,
        3.705 -4.48576 0.195,
        4.095 -5.56054 -0.975,
        2.925 -4.875 -0.87598,
        2.925 -4.68076 -0.584999,
        2.925 -4.29152 0.195,
        3.315 -5.265 -0.941486,
        0.195 -2.145 16.3792,
        -0.584999 -14.4292 0.975,
        -0.879032 -14.625 0.975,
        -0.975 -14.4292 0.195,
        -0.975 -14.8192 1.365,
        -0.584999 -14.4292 0.195,
        0.195 -14.2342 0.195,
        0.195 -14.4292 0.975,
        -0.584999 -14.4292 1.755,
        1.65597 -5.655 13.065,
        1.55924 -6.045 12.675,
        1.55924 -6.045 13.455,
        2.04597 -5.265 13.065,
        1.65597 -5.655 13.845,
        2.145 -5.42648 13.455,
        3.705 -14.4292 2.535,
        3.705 -14.235 2.82597,
        4.095 -14.4292 2.145,
        4.485 -14.2342 2.535,
        4.485 -5.36402 6.435,
        4.485 -5.55902 6.045,
        0.195761 -10.725 -9.555,
        0.618517 -11.115 -9.945,
        0.358517 -11.115 -9.165,
        0.228516 -10.725 -10.335,
        -0.095974 -10.335 -8.775,
        0.195 -10.236 -9.945,
        0.099026 -10.335 -9.555,
        -1.755 -12.0892 9.945,
        -1.755 -12.0565 10.725,
        -2.14424 -11.895 10.335,
        -2.11148 -11.895 9.555,
        -0.975 -12.1215 9.945,
        -1.755 -12.0892 9.165,
        -0.975 -12.2515 9.555,
        0.975 -7.63851 -11.115,
        1.755 -7.80076 -10.725,
        1.365 -7.31402 -11.505,
        0.975 -7.57351 -11.505,
        0.975 -7.89902 -10.335,
        0.584999 -7.89902 -11.115,
        2.04598 -8.385 -9.945,
        2.33924 -8.385 -10.725,
        2.24098 -7.995 -10.725,
        1.755 -7.99576 -9.945,
        2.53424 -9.165 -9.945,
        1.755 -8.29055 -9.555,
        2.145 -8.775 -9.46054,
        0.195 -13.4215 5.265,
        0.975 -13.551 4.875,
        1.365 -13.2592 5.655,
        0.975 -13.2592 6.045,
        0.195 -13.551 4.875,
        0.195 -13.065 6.13945,
        -0.195 -13.551 4.875,
        -0.584999 -13.065 5.06848,
        -0.584999 -12.8365 5.655,
        -0.195 -3.12076 0.584999,
        -0.09597 -2.925 0.975,
        0.000761 -2.925 0.584999,
        -0.095976 -3.315 0.195,
        -0.195 -3.08851 0.975,
        -0.584999 -3.12076 0.975,
        -0.584999 -3.705 0.490541,
        1.755 -8.19076 -4.485,
        7.605 -8.385 5.16445,
        8.09098 -7.995 4.875,
        7.605 -7.605 5.26424,
        7.995 -8.61148 4.485,
        7.215 -7.995 5.45924,
        7.215 -8.41648 5.265,
        7.215 -9.16348 4.875,
        7.11598 -8.775 5.265,
        4.97097 -4.485 7.215,
        4.77598 -4.875 6.825,
        4.875 -4.095 6.92403,
        5.06924 -5.265 7.605,
        5.06924 -4.095 7.215,
        5.03649 -4.875 7.995,
        4.77598 -4.095 7.995,
        6.045 -12.675 3.89848,
        5.655 -13.0965 3.705,
        6.435 -13.065 3.11848,
        5.265 -12.675 4.32149,
        6.435 -12.5744 3.705,
        6.045 -12.381 4.095,
        2.145 -7.21576 -3.705,
        2.535 -7.11902 -3.315,
        2.535 -7.24851 -3.705,
        2.145 -6.72902 -2.925,
        2.535 -7.63851 -4.095,
        1.755 -7.41076 -4.095,
        1.365 -7.21576 -3.705,
        1.755 -6.72902 -2.925,
        2.535 -2.24402 2.925,
        2.535 -2.34076 3.315,
        2.925 -2.37351 2.925,
        2.33924 -2.145 3.315,
        2.82446 -2.535 2.535,
        5.655 -6.04576 5.265,
        5.265 -6.04576 5.655,
        5.655 -6.04576 5.655,
        5.265 -6.045 5.16598,
        5.94598 -6.435 5.655,
        6.045 -6.14402 5.265,
        5.655 -6.045 5.16598,
        2.145 -8.67902 -5.265,
        2.535 -8.38576 -4.875,
        2.145 -8.775 -5.36098,
        2.925 -8.93851 -5.655,
        4.67924 -2.925 7.995,
        4.485 -2.63402 7.995,
        4.28924 -2.535 8.385,
        4.485 -2.925 7.31402,
        4.67924 -2.925 8.775,
        4.67924 -3.315 8.775,
        4.64648 -3.705 8.385,
        4.67924 -3.705 7.995,
        4.87424 -3.705 7.605,
        1.55924 -6.045 12.285,
        1.755 -5.75098 11.895,
        4.87424 -8.775 8.385,
        5.06924 -9.165 7.995,
        4.485 -8.775 8.67598,
        4.97098 -9.555 8.385,
        4.67924 -9.165 8.775,
        2.145 -13.6492 -2.535,
        1.365 -13.6492 -2.535,
        1.755 -13.455 -2.82597,
        1.755 -13.6492 -2.145,
        2.145 -13.356 -3.315,
        2.145 -13.746 -2.145,
        2.535 -13.6492 -2.535,
        -5.88148 -13.065 0.975,
        -5.75098 -13.065 1.365,
        -6.33445 -12.285 1.365,
        -6.33597 -12.675 0.584999,
        -5.655 -13.2915 0.975,
        -6.14097 -13.065 0.195,
        -5.655 -13.551 0.195,
        8.385 -11.115 2.82444,
        8.74149 -10.725 2.535,
        8.54649 -10.335 2.925,
        8.15648 -10.725 3.315,
        7.995 -11.2095 3.315,
        8.22148 -11.505 2.535,
        7.995 -11.8615 2.925,
        8.87098 -6.825 2.535,
        8.77424 -6.435 2.145,
        8.48098 -6.045 2.535,
        9.06598 -7.215 1.755,
        8.87098 -6.825 2.925,
        9.16424 -7.215 2.535,
        8.77424 -6.435 2.925,
        -0.584999 -2.76351 4.875,
        -1.26598 -2.925 4.095,
        -0.680977 -2.925 4.875,
        -2.145 -10.3685 -5.655,
        -2.145 -10.3035 -5.265,
        -1.65598 -10.335 -5.655,
        -2.535 -10.725 -5.36097,
        -2.535 -10.3685 -5.265,
        -2.24098 -10.725 -5.655,
        2.72924 -1.365 13.455,
        2.145 -0.780758 13.455,
        2.24097 -0.974998 13.845,
        2.535 -1.07402 12.675,
        2.53424 -1.365 13.845,
        2.63098 -1.755 13.845,
        3.02098 -1.365 12.675,
        2.925 -1.72351 13.455,
        -5.265 -5.655 4.19098,
        -5.655 -6.045 4.38598,
        -4.875 -6.045 4.48424,
        -5.655 -5.65576 4.095,
        -4.485 -5.655 4.28924,
        -5.265 -4.875 3.99446,
        -5.655 -5.265 3.80098,
        -4.875 -5.265 4.25649,
        0.195 -8.97076 -7.605,
        -0.161486 -9.165 -7.605,
        -0.09598 -9.165 -7.995,
        0.584999 -8.77576 -7.215,
        0.584999 -8.97076 -7.995,
        0.195 -8.97076 -7.995,
        1.365 -8.385 -14.6565,
        1.45945 -8.385 -14.625,
        1.365 -8.96924 -14.235,
        1.365 -7.995 -14.721,
        0.975 -8.775 -14.526,
        1.33148 -7.995 -15.015,
        0.875977 -8.385 -15.015,
        0.195 -2.925 16.866,
        0.584999 -3.02402 16.965,
        0.975 -2.73076 16.575,
        1.365 -2.69851 16.185,
        -2.82597 -0.974998 10.725,
        -2.535 -0.684021 10.725,
        -2.535 -0.684021 9.945,
        -3.02098 -1.365 9.945,
        -4.875 -13.746 1.365,
        -4.485 -13.8435 1.755,
        -4.77598 -13.455 2.145,
        -4.485 -13.941 1.365,
        -5.265 -13.6815 0.584999,
        -4.77597 -13.845 0.975,
        1.755 -2.73076 16.185,
        2.145 -9.97648 -12.675,
        2.145 -9.555 -13.4535,
        2.535 -9.65098 -12.675,
        1.755 -9.65097 -13.455,
        2.50148 -9.945 -12.285,
        2.145 -10.236 -12.285,
        1.365 -10.041 -12.675,
        1.365 -9.94424 -13.065,
        1.755 -10.3342 -12.285,
        4.87424 -9.945 8.775,
        5.06924 -9.945 8.385,
        4.485 -9.55652 9.165,
        4.58098 -9.945 9.165,
        4.485 -10.4295 8.775,
        4.71148 -10.335 8.385,
        4.875 -10.1715 8.385,
        1.16924 -6.825 -17.355,
        0.975 -6.825 -17.7442,
        0.975 -6.63076 -17.355,
        0.975 -7.21423 -17.355,
        1.365 -6.825 -17.1592,
        1.755 0.095978 10.725,
        1.365 0.290979 11.895,
        1.755 0.095978 11.115,
        0.584999 -12.1215 -7.605,
        0.975 -12.576 -6.825,
        0.195 -12.2515 -6.825,
        1.365 -12.4792 -7.215,
        0.163515 -11.895 -7.605,
        0.584999 -12.0565 -7.995,
        1.365 -12.381 -7.605,
        0.295553 -11.895 -7.995,
        -1.46097 -2.535 3.705,
        -1.365 -3.02554 3.705,
        -1.45945 -3.315 4.095,
        1.755 -5.265 -1.26598,
        2.535 -5.265 -1.07098,
        1.755 -5.36403 -1.365,
        1.365 -5.36403 -1.365,
        2.145 -4.875 -0.87598,
        1.365 -5.265 -1.26598,
        1.755 -4.875 -1.07098,
        3.705 -1.75576 12.285,
        3.315 -1.65902 12.285,
        3.315 -1.72351 12.675,
        3.40945 -1.365 11.895,
        3.80098 -2.145 13.065,
        4.095 -2.24402 12.675,
        3.705 -1.65902 11.505,
        -3.315 -3.705 15.306,
        -2.925 -3.315 15.4035,
        -3.315 -3.31576 15.015,
        -3.02098 -3.705 15.405,
        -3.315 -3.93148 15.015,
        1.755 -2.925 4.87424,
        2.145 -3.315 4.67848,
        2.145 -2.535 4.48424,
        1.755 -3.315 4.87424,
        1.365 -2.63402 4.485,
        1.65597 -2.925 4.875,
        1.365 -2.73076 4.875,
        2.535 -12.2842 8.385,
        2.925 -12.2515 7.995,
        2.925 -12.0892 8.775,
        2.43598 -12.285 7.605,
        2.535 -12.0892 9.165,
        2.145 -12.2842 9.165,
        1.755 -12.2842 8.385,
        -0.584999 -14.4292 2.535,
        -0.195 -14.4292 2.535,
        -0.975 -14.4615 2.145,
        -0.195 -14.331 2.925,
        -0.584999 -14.331 2.925,
        -1.365 -14.331 2.925,
        1.55924 -6.045 14.235,
        1.55924 -6.045 13.845,
        1.55924 -6.435 13.845,
        1.755 -5.84924 14.235,
        1.65597 -6.045 14.625,
        2.535 -11.505 11.0145,
        0.195 -3.90076 17.745,
        -0.195 -3.705 17.451,
        3.60598 -4.485 5.265,
        3.47649 -4.095 5.655,
        2.925 -3.705 5.55902,
        -1.755 -5.65424 13.845,
        -1.365 -5.65424 13.455,
        -0.975 -5.65424 13.845,
        -1.755 -5.35945 13.455,
        -1.365 -5.84924 14.235,
        -2.145 -5.81648 14.625,
        -2.43445 -5.655 14.625,
        -2.145 -5.265 13.8465,
        1.55924 -6.435 13.065,
        5.265 -13.845 -1.26445,
        5.655 -13.6165 -1.755,
        6.045 -13.8115 -0.975,
        4.875 -13.8115 -1.755,
        5.655 -14.0392 -0.195,
        4.485 -14.2342 -0.584999,
        8.385 -12.5115 -0.195,
        8.77424 -12.285 0.195,
        8.28597 -12.675 0.584999,
        8.77424 -12.285 -0.195,
        7.995 -12.966 0.195,
        8.09097 -12.675 -0.584999,
        8.385 -12.381 -0.975,
        7.995 -13.0642 0.975,
        7.31097 -13.455 0.584999,
        7.215 -13.4542 -0.195,
        7.50597 -13.065 -0.584999,
        -3.315 -5.265 4.19098,
        -4.095 -5.265 4.28924,
        -3.60445 -5.655 4.485,
        -4.095 -4.87576 4.095,
        -3.315 -5.29851 4.485,
        -3.315 -4.875 4.09424,
        -4.095 -4.875 3.80098,
        -3.11924 -4.875 4.485,
        7.605 -12.381 -2.145,
        7.605 -12.8365 -1.365,
        7.215 -12.8365 -1.755,
        6.825 -12.6415 -2.535,
        7.31098 -12.285 -2.535,
        7.605 -11.505 -2.43598,
        7.995 -12.285 -1.75347,
        7.96148 -11.895 -2.145,
        0.975 -5.36403 -1.365,
        0.975 -5.46076 -1.755,
        0.975 -5.265 -1.26598,
        0.584999 -5.46076 -1.755,
        0.195 -4.58098 17.745,
        0.195 -4.095 17.9392,
        0.195 -4.485 17.841,
        0.584999 -3.90076 17.745,
        0.975 -7.605 -4.28924,
        0.584999 -7.605 -4.28924,
        2.92424 -9.165 -6.825,
        3.15148 -9.945 -6.435,
        3.08649 -9.555 -7.215,
        3.11924 -9.165 -6.435,
        2.82598 -9.165 -7.605,
        2.925 -8.97076 -6.435,
        2.535 -8.97076 -7.215,
        2.535 -8.97076 -6.825,
        3.705 -8.385 -3.60598,
        2.925 -7.995 -3.89924,
        2.63097 -7.995 -4.095,
        1.755 -2.145 3.70424,
        2.145 -2.145 3.50924,
        2.145 -1.75576 3.315,
        2.145 -2.34076 3.705,
        1.365 -1.755 3.60446,
        0.975 -2.24402 3.705,
        1.365 -2.34076 4.095,
        2.145 -2.34076 4.095,
        4.095 -7.50902 -2.925,
        4.485 -7.215 -2.37148,
        4.875 -7.605 -2.63098,
        4.095 -6.825 -2.37148,
        4.485 -7.995 -3.02098,
        3.705 -7.63851 -3.315,
        3.705 -7.215 -2.92348,
        3.80098 -9.945 10.335,
        3.705 -10.1065 10.335,
        3.705 -9.58851 10.335,
        3.705 -9.945 10.431,
        5.655 -9.945 -3.41098,
        4.875 -9.555 -3.89848,
        5.265 -9.32851 -3.315,
        5.265 -10.1735 -4.095,
        6.045 -9.555 -3.02098,
        6.435 -9.945 -3.02098,
        6.045 -10.725 -3.60598,
        5.655 -10.335 -3.86649,
        -2.72847 -4.485 15.795,
        -2.535 -4.87347 15.795,
        -2.53424 -4.095 16.185,
        -2.925 -4.84148 15.405,
        -2.82597 -3.705 15.795,
        -3.02098 -4.095 15.405,
        3.80098 -3.705 15.015,
        3.89924 -4.095 15.015,
        3.99598 -3.315 14.235,
        3.60598 -3.315 15.015,
        3.60598 -4.095 15.405,
        -0.09597 -1.755 0.975,
        -0.09597 -2.535 0.975,
        0.195 -2.145 0.585762,
        0.584999 -1.365 0.585762,
        -0.195 -1.00851 1.755,
        0.294024 -0.974998 0.975,
        3.11924 -10.725 -7.605,
        3.11924 -10.725 -7.995,
        3.11924 -10.335 -7.605,
        3.11924 -10.335 -7.215,
        2.95648 -11.505 -7.605,
        3.315 -11.115 -7.11598,
        3.21598 -10.725 -6.825,
        2.92424 -5.655 15.795,
        2.535 -5.84924 15.795,
        2.535 -5.84924 15.015,
        2.925 -5.55598 15.015,
        2.63097 -5.655 16.185,
        3.02097 -5.265 15.795,
        5.06924 -7.605 8.385,
        5.45924 -7.215 7.995,
        4.97097 -6.825 8.775,
        5.06924 -7.605 8.775,
        4.875 -7.79924 8.775,
        4.875 -7.79924 8.385,
        3.99598 -11.115 -6.045,
        3.41098 -10.725 -6.435,
        3.315 -10.4985 -6.045,
        3.80098 -11.115 -6.435,
        4.095 -10.824 -5.655,
        4.28924 -11.115 -5.655,
        4.095 -11.505 -5.94598,
        3.99598 -11.505 -6.045,
        5.45924 -9.945 6.825,
        5.55597 -9.555 6.435,
        5.26424 -9.165 6.825,
        5.75097 -9.945 6.435,
        5.06924 -9.165 7.215,
        5.45924 -9.945 7.215,
        5.265 -10.1715 7.215,
        5.265 -9.55576 7.215,
        5.265 -10.3665 6.825,
        2.925 -2.925 6.20852,
        2.145 -2.535 6.24076,
        2.145 -2.14576 6.435,
        2.535 -2.04902 6.825,
        1.365 -0.585758 1.755,
        0.584999 -0.585758 1.755,
        0.975 -0.879019 2.145,
        1.365 -0.585758 1.365,
        1.365 -0.879019 2.145,
        1.755 -0.943512 2.145,
        1.755 -0.879019 1.755,
        6.435 -13.455 2.72848,
        6.435 -13.8115 2.145,
        6.825 -13.4865 2.145,
        6.045 -13.8115 2.535,
        6.825 -13.065 2.82445,
        5.655 -13.4535 3.315,
        5.655 -13.746 2.925,
        -0.584999 -12.0565 11.505,
        -0.584999 -12.0892 10.725,
        -0.195 -12.0892 11.505,
        -0.975 -12.0892 11.115,
        -0.195 -11.601 11.895,
        -0.975 -11.7945 11.505,
        2.145 -13.2592 -3.705,
        2.535 -13.356 -3.315,
        1.365 -13.356 -3.705,
        1.365 -13.4542 -2.925,
        -0.584999 -6.66351 -17.355,
        -0.584999 -6.825 -17.451,
        -0.680977 -6.825 -17.355,
        -0.975 -6.63076 -16.965,
        -0.195 -6.825 -17.5492,
        -0.195 -6.63076 -17.355,
        -0.584999 -6.63076 -16.965,
        -2.925 -1.365 8.48402,
        -3.11924 -1.365 9.165,
        -2.535 -0.813511 8.775,
        -3.315 -1.85402 8.775,
        -2.62945 -0.974998 8.385,
        -2.92424 -1.365 7.995,
        -2.92424 -1.755 7.995,
        1.755 -12.6415 -6.435,
        2.145 -12.4465 -6.435,
        2.04445 -12.675 -5.655,
        1.85098 -12.285 -7.215,
        1.755 -12.8365 -5.655,
        1.365 -12.8365 -6.045,
        5.265 -14.2342 0.195,
        6.435 -13.8115 -0.195,
        6.045 -14.0392 0.584999,
        -1.365 -13.065 4.58098,
        -1.755 -13.161 4.485,
        -0.975 -13.0635 4.875,
        -1.365 -12.8692 5.265,
        1.755 -7.605 -4.28924,
        2.145 -7.995 -4.28924,
        1.755 -7.995 -4.28924,
        1.365 -7.41076 -4.095,
        1.365 -7.605 -4.28924,
        -0.975 -3.315 5.55902,
        -0.584999 -3.41402 5.265,
        2.145 -5.46076 -1.755,
        2.925 -5.655 -1.46098,
        2.145 -5.655 -1.94924,
        1.755 -5.655 -2.14424,
        1.755 -5.46076 -1.755,
        1.45946 -9.945 13.455,
        1.365 -9.555 13.5495,
        0.975 -9.945 13.6492,
        1.75424 -9.945 13.065,
        1.365 -10.3335 13.065,
        -0.975 -3.02555 5.655,
        -1.365 -3.315 5.75402,
        -1.365 -3.02403 6.045,
        -0.584999 -2.92576 5.655,
        -0.975 -2.76351 6.045,
        -3.315 -4.09423 10.335,
        -3.315 -4.12648 9.945,
        -2.925 -4.12648 10.335,
        -3.705 -4.09423 9.945,
        0.975 -7.41076 -4.095,
        0.584999 -6.92554 -3.315,
        0.584999 -7.41076 -4.095,
        0.975 -5.655 -2.14424,
        -0.195 -5.655 -1.65597,
        0.584999 -5.655 -2.04597,
        5.265 -9.58851 7.995,
        5.265 -9.945 8.09098,
        5.36097 -9.945 7.995,
        5.45924 -9.945 7.605,
        7.995 -7.215 5.16598,
        8.385 -7.215 4.77597,
        8.385 -6.825 4.87424,
        7.995 -6.435 5.06924,
        7.605 -7.215 5.36097,
        5.655 -13.356 -2.145,
        5.94445 -13.455 -1.755,
        6.045 -13.455 -1.65445,
        3.705 -14.4292 -0.195,
        4.485 -14.2665 0.195,
        4.095 -14.136 -0.975,
        4.095 -14.4292 0.584999,
        3.705 -14.4615 0.584999,
        2.925 -14.4292 0.195,
        2.925 -14.2342 -0.584999,
        3.315 -14.2342 -0.975,
        8.28597 -12.675 1.365,
        0.195 -6.63076 -17.355,
        0.975 -6.63076 -16.965,
        0.195 -6.63076 -16.575,
        0.195 -6.825 -17.7442,
        -0.195 -6.63076 -16.575,
        1.755 -2.925 5.46076,
        1.55924 -2.925 5.265,
        1.365 -2.73076 5.265,
        1.55924 -3.315 5.265,
        1.365 -2.73076 5.655,
        1.755 -2.73076 5.655,
        2.145 -2.925 5.85152,
        1.755 -3.315 5.46076,
        2.72924 -9.945 -9.555,
        2.63098 -10.725 -9.945,
        2.72924 -9.555 -9.945,
        2.72924 -10.725 -9.555,
        2.63098 -9.555 -9.165,
        2.72924 -10.335 -9.165,
        2.72924 -9.945 -9.165,
        -1.755 -14.4615 2.145,
        -1.755 -14.2342 2.925,
        1.65445 -12.675 6.045,
        1.85098 -12.675 5.655,
        2.145 -12.6742 6.045,
        1.65597 -13.065 5.655,
        1.755 -12.6742 6.435,
        1.46098 -13.065 6.045,
        0.975 0.389242 12.675,
        0.195 0.779242 12.285,
        0.584999 0.58424 13.065,
        0.975 0.485975 12.285,
        0.975 0.290979 13.455,
        1.07098 0.195002 13.455,
        1.26598 0.195002 12.285,
        1.755 0.031488 12.675,
        1.755 -0.000759 13.065,
        2.925 -2.34076 3.315,
        2.925 -2.34076 3.705,
        3.08649 -2.535 2.925,
        3.11924 -2.535 3.315,
        5.265 -8.28902 6.435,
        5.26424 -8.385 7.215,
        5.45924 -8.775 6.435,
        -0.975 0.290979 12.675,
        -0.195 0.58424 13.065,
        -0.584999 0.58424 12.285,
        -1.365 0.095978 11.895,
        -1.07098 0.195002 13.065,
        -1.365 -0.09902 12.675,
        1.365 -6.43576 -2.535,
        1.365 -6.14402 -2.145,
        1.755 -6.43576 -2.535,
        0.584999 -6.43576 -2.535,
        0.975 -6.72902 -2.925,
        5.94598 -6.825 5.655,
        5.84924 -6.435 6.045,
        6.045 -7.215 5.65424,
        6.435 -6.825 5.55598,
        6.435 -6.435 5.45924,
        5.94598 -7.215 5.655,
        5.84924 -6.825 6.045,
        2.925 -1.95152 14.235,
        2.535 -1.65902 13.845,
        2.925 -1.75576 13.845,
        2.24098 -1.365 14.235,
        2.33848 -1.755 14.625,
        3.01946 -2.145 14.625,
        3.21446 -2.145 14.235,
        3.705 -1.46402 11.115,
        -4.875 -4.77902 2.145,
        -5.16446 -4.875 2.535,
        -4.875 -4.485 2.53652,
        -5.55598 -5.265 2.145,
        -4.485 -4.38902 2.145,
        -5.26348 -5.265 1.755,
        -4.18945 -4.485 1.755,
        1.365 -12.0565 11.895,
        0.975 -12.0892 11.505,
        1.755 -12.0892 11.505,
        0.975 -12.0892 11.895,
        1.755 -11.895 11.796,
        1.365 -11.895 11.991,
        -3.02098 -5.655 5.265,
        -3.315 -5.65576 5.265,
        -3.315 -5.62351 4.875,
        -2.925 -5.55902 5.265,
        -2.925 -5.265 5.16598,
        -3.15148 -5.265 4.875,
        -5.655 -6.33902 0.584999,
        -5.265 -6.045 0.684021,
        -5.265 -6.435 0.10054,
        -5.655 -6.20851 0.975,
        -5.84848 -6.435 0.584999,
        -0.195 -6.63076 -14.625,
        -0.195 -6.825 -14.334,
        0.195 -6.63076 -14.235,
        -0.485977 -6.825 -14.625,
        0.195 -6.63076 -14.625,
        -0.195 -6.63076 -15.015,
        -0.584999 -6.63076 -15.015,
        3.315 -1.755 7.31554,
        2.535 -1.755 6.82576,
        1.85098 -8.385 -5.655,
        2.145 -8.385 -5.23148,
        7.50598 -4.875 2.535,
        7.605 -4.77902 3.315,
        7.995 -5.29851 2.925,
        7.215 -4.68076 2.535,
        7.995 -5.65652 2.145,
        7.605 -5.36555 1.755,
        7.21424 -4.875 2.145,
        3.315 -14.8192 1.365,
        2.535 -14.8192 0.975,
        3.315 -14.8192 0.975,
        3.60597 -14.625 0.975,
        3.705 -14.526 1.365,
        3.67148 -14.625 1.755,
        -1.94924 -8.385 9.555,
        -1.85098 -8.385 9.945,
        -2.04446 -8.775 9.945,
        -2.145 -8.77576 9.555,
        6.825 -5.265 5.26424,
        6.825 -6.045 5.26424,
        7.605 -5.655 5.26424,
        6.435 -5.265 5.26424,
        7.605 -5.265 5.16446,
        6.435 -4.875 5.23148,
        7.215 -4.875 4.96946,
        -0.584999 -3.315 17.3542,
        -0.584999 -3.02402 16.965,
        -0.975 -3.315 17.3215,
        -0.195 -3.315 17.3542,
        -0.975 -4.90648 17.355,
        -0.584999 -4.875 17.646,
        -1.365 -4.87424 17.355,
        -4.09424 -2.925 9.945,
        -4.28924 -3.705 9.555,
        -3.80098 -2.535 9.555,
        -4.09424 -2.925 9.555,
        1.755 -2.76351 16.575,
        2.43598 -4.095 16.965,
        2.925 -4.485 16.2794,
        2.535 -3.705 16.866,
        2.535 -4.84148 16.575,
        2.23945 -3.705 16.965,
        2.24098 -4.485 17.355,
        2.145 -4.095 17.3535,
        2.82597 -7.605 -12.675,
        2.72924 -7.995 -12.285,
        2.92424 -8.775 -13.065,
        -1.26598 -7.605 13.455,
        -1.26598 -7.215 14.235,
        -1.36424 -7.995 14.235,
        -1.07098 -7.605 12.675,
        -1.36424 -7.995 13.455,
        3.705 -6.63076 -15.795,
        -1.36424 -9.945 -6.045,
        -1.46098 -10.335 -6.045,
        -1.36348 -10.335 -6.435,
        -1.755 -9.945 -5.36097,
        -1.26598 -9.555 -5.655,
        -0.975 -9.165 -6.04348,
        -0.975 -9.65402 -6.435,
        4.28924 -2.925 10.725,
        4.28924 -3.315 10.725,
        4.28924 -3.315 10.335,
        4.28924 -3.315 11.115,
        4.28924 -2.535 10.335,
        -0.195 -7.995 -15.7942,
        0.195 -7.605 -15.891,
        0.195 -8.28598 -15.405,
        -0.195 -7.605 -15.891,
        -0.195 -8.22148 -15.405,
        -0.356483 -7.605 -15.795,
        -0.584999 -7.50598 -15.405,
        -0.584238 -7.995 -15.405,
        2.535 -12.0892 9.555,
        2.72924 -11.895 10.335,
        3.31348 -11.505 9.555,
        3.11848 -11.505 9.945,
        3.315 -11.601 9.165,
        4.095 -4.12851 3.705,
        4.485 -4.48576 4.095,
        4.485 -4.38903 3.705,
        4.485 -4.09576 3.315,
        3.60598 -3.705 3.315,
        3.705 -4.095 4.09348,
        4.095 -4.45351 4.095,
        3.60598 -3.705 2.925,
        -1.365 -3.315 17.0595,
        -1.755 -3.80402 17.355,
        -1.755 -3.60902 16.575,
        -0.975 -3.12076 16.965,
        -1.65597 -3.315 16.575,
        -1.365 -6.66351 -16.185,
        -1.365 -6.63076 -16.575,
        -1.55924 -6.825 -16.575,
        -0.975 -6.63076 -16.185,
        -1.46098 -6.825 -16.185,
        -1.365 -6.825 -16.089,
        -1.26598 -6.825 -15.795,
        -0.975 -6.63076 -15.795,
        -0.975 0.194241 9.165,
        -1.65598 -0.195 9.555,
        -1.07098 0.195002 9.945,
        -1.365 -0.195757 8.775,
        -0.584999 0.389242 9.945,
        -0.195 0.389242 9.165,
        -0.975 0.161488 8.775,
        -0.195 0.195002 8.68055,
        -0.195 -7.21423 -17.355,
        0.584999 -7.21423 -17.355,
        3.80098 -4.485 9.555,
        4.19098 -4.875 9.165,
        4.485 -4.485 8.48098,
        4.09424 -4.095 9.165,
        3.80098 -4.095 9.555,
        4.095 -5.265 9.65098,
        3.315 -4.485 10.236,
        3.60598 -4.875 9.945,
        3.60598 -4.095 9.945,
        -3.70424 -4.485 6.825,
        -3.705 -4.19098 7.215,
        -4.09424 -3.705 7.215,
        -3.70424 -4.485 7.215,
        -3.41098 -4.095 6.435,
        -3.41098 -4.485 6.435,
        -3.89924 -4.875 7.215,
        -3.70424 -5.265 6.825,
        2.53348 -3.315 0.584999,
        1.755 -2.925 0.033514,
        2.04598 -2.925 0.584999,
        2.145 -2.89351 0.975,
        2.535 -3.08851 0.975,
        2.63098 -3.705 0.584999,
        2.24098 -3.705 0.195,
        0.584999 0.58424 9.945,
        1.365 0.290979 9.945,
        -4.095 -14.136 1.755,
        -3.79945 -14.235 1.755,
        -4.095 -13.8765 2.145,
        -3.99597 -14.235 0.975,
        -0.875984 -2.145 6.435,
        -0.195 -1.755 6.53402,
        -0.879025 -14.625 1.755,
        -1.365 -14.8192 1.755,
        -1.94924 -9.165 10.335,
        -1.755 -9.555 10.7242,
        -2.04597 -9.945 10.335,
        -2.24098 -9.555 9.945,
        3.705 -5.81851 -1.365,
        2.925 -6.24076 -2.145,
        2.145 -6.045 -1.94924,
        1.65902 -8.385 -14.625,
        1.46098 -7.995 -14.625,
        1.65902 -7.995 -14.625,
        8.57924 -11.895 -0.975,
        8.385 -11.505 -1.46097,
        8.77424 -11.115 -0.975,
        8.41648 -11.895 -1.365,
        8.87098 -11.505 -0.195,
        8.77424 -11.895 -0.195,
        -3.80097 -11.505 5.265,
        -3.70348 -11.505 6.045,
        -4.095 -11.4715 5.265,
        -4.095 -11.5365 4.875,
        -3.41097 -11.895 5.655,
        -3.315 -12.186 4.875,
        -0.975 -8.77576 -5.265,
        -1.365 -8.77576 -4.875,
        -0.584999 -8.77576 -4.875,
        -0.584999 -8.77576 -5.655,
        -1.365 -9.13351 -5.265,
        -0.875973 -3.315 0.975,
        -0.195 -2.925 1.07403,
        3.31424 -9.165 9.945,
        3.315 -9.165 9.84598,
        3.315 -8.775 10.3342,
        3.315 -9.45902 9.945,
        3.21598 -8.775 10.335,
        3.02098 -9.555 10.725,
        3.315 -9.55576 10.335,
        -4.095 -6.92554 -0.975,
        -3.705 -6.34054 -0.584999,
        -3.315 -6.72902 -0.975,
        -4.48348 -6.435 -0.195,
        -3.70348 -7.215 -1.365,
        -4.57946 -7.215 -0.975,
        -4.875 -6.92554 -0.584999,
        -3.70424 -2.145 11.895,
        -3.70424 -2.535 11.895,
        4.095 -5.62148 9.555,
        4.19098 -5.265 9.555,
        4.095 -5.655 9.45445,
        3.705 -5.655 10.0395,
        6.825 -11.5035 4.095,
        7.215 -11.895 3.60445,
        7.215 -11.2765 4.095,
        6.435 -11.505 4.48348,
        6.435 -12.1215 4.095,
        8.48098 -6.045 3.315,
        8.48098 -6.045 4.095,
        8.77424 -6.435 3.705,
        8.28598 -5.655 4.095,
        8.22148 -5.655 2.925,
        8.28598 -5.655 3.315,
        -3.705 -12.285 -3.73649,
        -2.925 -12.285 -4.09424,
        -2.925 -12.675 -3.86648,
        -3.705 -11.505 -4.19098,
        -3.315 -13.065 -3.41097,
        -3.705 -12.966 -3.315,
        -4.095 -12.285 -3.60598,
        -2.535 -12.4465 5.265,
        -1.755 -12.7065 5.265,
        -1.755 -12.4792 6.045,
        -2.145 -12.7065 4.875,
        -2.535 -12.381 6.045,
        -2.925 -12.2842 5.655,
        -2.535 -12.675 4.77445,
        6.33598 -11.115 -3.315,
        5.94598 -11.505 -3.705,
        6.045 -11.895 -3.60598,
        6.33598 -10.725 -3.315,
        6.825 -10.725 -3.02098,
        6.53098 -11.895 -3.315,
        6.825 -11.505 -3.02098,
        -1.65597 -6.045 16.575,
        -1.755 -5.655 16.476,
        -2.04597 -6.045 16.185,
        -1.755 -6.33598 16.185,
        -1.365 -5.265 16.9315,
        -1.365 -6.43424 16.575,
        -0.975 -6.045 16.9642,
        -2.145 -13.941 -1.755,
        -1.755 -13.6492 -2.535,
        -1.365 -13.8442 -1.755,
        -2.535 -13.6492 -2.535,
        -1.755 -14.0392 -1.365,
        -2.145 -14.2342 -0.975,
        -2.925 -14.2342 -0.975,
        -2.925 -13.941 -1.755,
        0.195 -6.435 15.306,
        -0.195 -6.825 15.2092,
        0.584999 -6.825 15.2092,
        0.584999 -6.435 15.306,
        -0.195 -6.435 15.306,
        0.195 -6.43424 15.405,
        -5.655 -12.285 -2.63098,
        -5.265 -12.285 -3.02098,
        -5.265 -12.8365 -2.535,
        -5.655 -12.675 -2.33848,
        -5.265 -11.895 -3.11847,
        -6.045 -12.285 -2.24098,
        -5.81648 -11.895 -2.535,
        -4.095 -6.045 4.58098,
        -4.09424 -6.435 4.875,
        -3.99598 -6.045 4.875,
        -4.485 -6.435 4.67924,
        -4.095 -5.94902 4.485,
        1.75424 -6.825 13.455,
        1.755 -7.51054 13.845,
        1.75424 -7.215 13.065,
        1.75424 -6.825 14.235,
        6.435 -13.0315 -2.145,
        6.435 -12.7065 -2.535,
        6.825 -13.0965 -1.365,
        -3.02097 -4.875 5.655,
        -2.92424 -5.265 5.265,
        -3.11924 -4.485 5.655,
        -2.89148 -4.485 5.265,
        -2.925 -4.875 5.36554,
        2.535 -7.21576 -12.675,
        2.145 -7.21576 -12.675,
        2.145 -7.21576 -12.285,
        2.145 -7.21576 -13.065,
        2.535 -7.41152 -12.285,
        2.535 -7.21576 -13.065,
        -2.43598 -5.655 15.015,
        -2.145 -5.88148 15.015,
        -2.33847 -5.655 15.795,
        -2.63098 -5.265 15.405,
        -2.72924 -5.265 15.015,
        6.045 -5.655 0.001524,
        6.435 -5.75402 0.195,
        6.435 -6.045 -0.289455,
        5.655 -6.14402 -0.975,
        6.045 -5.29851 0.195,
        5.26348 -5.655 -0.584999,
        5.265 -5.26576 -0.195,
        5.265 -5.23351 0.195,
        -0.975 -5.68648 13.455,
        -1.46098 -5.265 13.065,
        -1.20149 -5.655 13.065,
        1.755 -13.8442 -1.365,
        2.145 -14.0065 -1.365,
        1.365 -14.136 -0.975,
        0.975 -13.8115 -1.755,
        1.365 -13.6492 -2.145,
        5.265 -5.46076 7.995,
        5.265 -5.49352 8.385,
        5.65424 -5.655 7.995,
        5.06924 -5.265 7.995,
        5.265 -5.46076 7.605,
        -6.435 -12.675 -1.06945,
        -6.045 -13.161 -0.195,
        -6.435 -12.966 -0.195,
        -5.655 -13.356 -0.975,
        -6.62924 -12.675 -0.195,
        -6.82424 -12.285 -0.975,
        -6.045 -12.6735 -1.755,
        -6.43424 -12.285 -1.755,
        -6.62924 -12.285 -1.365,
        4.095 -4.485 6.14402,
        3.70348 -4.485 5.655,
        3.80097 -4.095 6.045,
        4.095 -5.16902 5.655,
        4.19098 -3.705 6.435,
        4.38598 -4.875 6.435,
        4.485 -4.095 6.66352,
        0.584999 -2.145 0.423515,
        1.45945 -2.145 0.584999,
        0.975 -2.535 0.000761,
        0.975 -1.365 0.585762,
        5.265 -7.79924 7.605,
        4.485 -7.89598 8.385,
        2.925 -14.721 0.584999,
        2.535 -14.4615 0.584999,
        2.535 -14.2665 -0.195,
        0.195 -3.15351 -0.195,
        0.584999 -3.22054 -0.584999,
        0.195 -3.315 -0.388475,
        -0.095976 -3.705 -0.195,
        -0.584999 -10.725 12.771,
        -2.82445 -9.555 9.165,
        -2.925 -8.77576 8.775,
        -3.21597 -9.165 8.775,
        -3.21597 -9.555 8.775,
        -2.535 -8.80851 9.165,
        -2.925 -10.335 9.06598,
        -2.63098 -9.945 9.555,
        -2.43598 -9.555 9.555,
        1.75576 -6.825 -17.355,
        1.755 -6.825 -17.256,
        2.145 -6.63076 -17.355,
        1.66055 -7.215 -16.965,
        2.145 -6.825 -17.7442,
        2.145 -7.21423 -17.355,
        0.000761 -9.555 -10.725,
        0.000761 -9.165 -10.335,
        0.033514 -8.775 -11.505,
        0.09902 -8.775 -10.725,
        0.000761 -9.945 -9.945,
        0.195761 -10.335 -10.725,
        1.365 -7.50598 -15.795,
        1.365 -7.40924 -16.575,
        2.145 -7.995 -15.501,
        2.145 -7.605 -16.0844,
        2.925 -1.17076 11.895,
        2.72924 -0.974998 11.895,
        3.11924 -0.974998 11.115,
        2.535 -0.684019 11.505,
        2.535 -0.974998 7.51055,
        2.04598 -1.755 6.825,
        2.145 -0.974998 7.21652,
        3.31424 -3.705 2.145,
        3.11924 -2.925 2.535,
        3.315 -3.41402 2.925,
        3.15148 -3.315 1.755,
        3.315 -3.80402 2.145,
        3.315 -3.86851 1.755,
        3.21598 -3.705 1.755,
        1.755 -5.94597 14.625,
        2.535 -5.81648 14.625,
        2.145 -6.045 14.919,
        2.145 -5.84924 14.235,
        -0.389238 -8.385 -13.455,
        -0.485973 -8.385 -13.845,
        -0.195 -8.67598 -13.455,
        -0.194239 -8.775 -12.675,
        -0.389238 -7.995 -13.455,
        -0.095976 -7.995 -12.675,
        -0.974239 -10.335 12.285,
        -1.16924 -8.775 12.285,
        -1.16924 -8.775 11.895,
        -0.975 -9.945 11.796,
        -1.07097 -9.555 11.895,
        -2.145 -0.781521 12.285,
        -2.535 -1.27055 12.675,
        -2.24098 -0.974998 12.675,
        -1.78649 -0.584999 13.065,
        -1.65598 -0.195 12.285,
        -2.145 -0.618513 11.895,
        -2.925 -11.7315 -4.485,
        -2.145 -12.186 -4.485,
        -2.535 -11.6665 -4.875,
        -2.925 -11.505 -4.77598,
        -3.40945 -11.505 -4.485,
        -0.584999 -6.825 -2.43598,
        -0.195 -6.435 -2.30649,
        0.195 -6.59851 -2.535,
        -0.195 -7.05351 -2.925,
        -0.975 -6.20851 -1.755,
        -0.975 -7.215 -2.82446,
        -0.975 -6.825 -2.37148,
        -0.975 -0.228512 7.995,
        -0.975 -0.163511 8.385,
        -0.584999 -0.163511 7.995,
        -1.755 -0.553513 8.385,
        -0.584999 -0.489021 7.605,
        -1.365 -0.685549 7.605,
        2.95648 -11.505 10.335,
        1.365 -12.4792 7.995,
        0.975 -12.4792 7.605,
        1.755 -12.4792 7.605,
        0.584999 -12.285 8.28597,
        1.365 -12.2842 8.385,
        -0.195 -6.63076 -16.185,
        -0.584999 -6.63076 -15.795,
        -0.195 -6.63076 -15.405,
        0.195 -6.63076 -15.405,
        0.195 -6.63076 -16.185,
        2.43598 -9.165 -9.165,
        2.145 -8.93851 -9.165,
        2.535 -9.06902 -8.385,
        2.63098 -9.165 -8.385,
        -2.925 -8.385 8.57924,
        -2.925 -8.775 8.67598,
        -2.535 -8.67903 8.775,
        -2.535 -8.385 8.77424,
        0.584999 -1.755 3.60598,
        -0.195 -1.65902 3.315,
        0.195 -2.145 3.86649,
        0.484442 -2.145 3.705,
        -0.290976 -1.365 2.535,
        -0.584999 -1.56076 2.535,
        -0.811485 -1.755 2.535,
        -3.41097 -6.825 8.775,
        -3.315 -7.57351 9.165,
        -2.63098 -6.825 9.555,
        -3.50924 -7.605 8.775,
        -2.82597 -6.045 9.555,
        -3.70424 -6.825 8.385,
        -3.80098 -6.045 8.385,
        -3.41097 -6.045 8.775,
        -1.755 -13.455 -2.82597,
        -2.535 -13.4542 -2.925,
        -1.755 -13.4542 -2.925,
        -1.365 -13.455 -2.82597,
        2.925 -7.605 11.1142,
        2.925 -7.215 11.0145,
        2.76149 -7.215 11.115,
        2.925 -7.79924 10.725,
        3.21598 -7.605 10.725,
        2.43598 -7.215 11.505,
        2.535 -7.79924 11.115,
        2.89148 -4.095 11.115,
        2.63098 -4.485 11.505,
        2.925 -4.09423 11.895,
        0.584999 -11.895 12.0892,
        0.195 -11.895 11.991,
        0.584999 -12.0892 11.895,
        0.975 -11.895 12.0892,
        0.195 -11.406 12.285,
        0.975 -11.505 12.186,
        2.72924 -8.775 -11.505,
        2.72924 -9.555 -11.115,
        2.72924 -9.555 -11.895,
        2.72924 -9.165 -10.725,
        2.92424 -9.165 -12.285,
        2.63098 -7.995 -11.895,
        2.33848 -7.995 -11.115,
        2.92424 -8.775 -12.285,
        -0.195 -2.34076 4.095,
        0.195 -2.34076 4.095,
        -0.195 -2.63402 4.485,
        2.145 -7.215 11.6992,
        2.145 -6.435 11.6665,
        2.145 -7.40924 11.505,
        1.85098 -6.825 11.895,
        1.94924 -7.605 11.895,
        1.94924 -7.605 11.505,
        -0.975 -12.576 6.435,
        -0.975 -12.4792 6.825,
        -1.755 -12.4792 6.825,
        -0.195 -12.6742 6.825,
        -0.195 -12.675 6.52945,
        -1.365 -12.6415 6.045,
        -2.535 -8.28597 8.775,
        -2.535 -12.966 -3.705,
        -2.925 -13.356 -2.925,
        -3.705 -13.2265 -2.925,
        -5.265 -13.0315 -2.145,
        -4.875 -13.0315 -2.535,
        -4.875 -13.4542 -1.755,
        -5.655 -13.0315 -1.755,
        3.315 -7.63648 -15.795,
        2.535 -7.605 -16.086,
        4.095 -7.40924 -16.185,
        2.535 -7.50598 -16.575,
        0.584999 -12.8365 -6.045,
        0.195 -12.6415 -6.045,
        1.365 -13.0315 -5.265,
        0.584999 -13.0315 -5.265,
        0.195 -12.8365 -5.655,
        9.16424 -7.605 2.925,
        9.16424 -7.605 2.145,
        9.16424 -7.995 2.535,
        9.16424 -7.215 2.925,
        9.06598 -7.605 3.315,
        9.16424 -8.385 2.925,
        8.67598 -6.825 1.755,
        8.775 -7.11903 0.975,
        9.16424 -7.605 1.755,
        8.87098 -7.215 0.975,
        6.045 -4.875 5.26424,
        6.045 -5.655 5.26424,
        5.655 -5.265 5.10148,
        6.435 -4.68076 4.875,
        5.655 -4.875 4.96945,
        -2.925 -4.095 5.75402,
        0.000761 -8.775 -12.285,
        -3.89924 -7.215 6.045,
        -4.19098 -7.215 5.265,
        -1.33149 -2.535 2.925,
        -1.55924 -2.535 3.315,
        4.09347 -10.725 9.165,
        -1.07098 -10.725 12.285,
        -0.975 -10.725 12.381,
        -1.16924 -10.725 11.895,
        -3.315 -12.5115 4.485,
        -2.925 -13.161 4.095,
        -2.535 -13.065 4.32149,
        -3.705 -13.0635 3.705,
        -3.705 -12.285 4.48348,
        -0.195 -13.845 -1.26597,
        -0.195 -14.0392 -0.975,
        -0.975 -14.0392 -0.975,
        0.195 -13.8442 -1.365,
        -0.975 -13.8442 -1.755,
        -0.195 -13.8442 -1.755,
        -0.195 -10.725 12.9015,
        -0.195 -11.211 12.675,
        0.975 -10.9515 12.675,
        0.584999 -11.016 12.675,
        -2.145 -13.161 -3.315,
        -2.145 -12.675 -3.99597,
        0.195 -0.295547 7.605,
        0.975 -0.295547 7.605,
        0.584999 -0.974998 7.11902,
        -0.195 -0.974998 7.11902,
        0.584999 0.095978 7.995,
        0.195 0.031488 7.995,
        -2.145 -5.26348 13.845,
        -2.04445 -4.875 13.455,
        -1.65445 -4.875 13.065,
        8.385 -6.045 4.77446,
        8.48098 -6.045 4.485,
        8.385 -5.94903 4.485,
        8.77424 -6.435 4.485,
        8.22149 -6.045 4.875,
        8.77424 -7.215 4.485,
        -0.974239 -8.775 13.455,
        -0.975 -8.48098 13.845,
        -1.07097 -8.385 13.455,
        -1.13648 -8.385 13.065,
        3.315 -4.97098 14.625,
        3.41097 -4.875 15.015,
        2.89148 -5.265 14.235,
        3.80097 -4.485 14.625,
        6.825 -8.385 -1.65445,
        6.045 -8.385 -2.04598,
        6.045 -7.605 -1.94924,
        6.435 -9.165 -2.33924,
        6.825 -7.605 -1.46098,
        7.21424 -9.165 -1.755,
        4.28924 -6.825 -15.795,
        4.28924 -7.215 -16.185,
        4.19098 -7.215 -15.795,
        -4.485 -11.895 -3.67148,
        -4.875 -12.285 -3.21598,
        -4.485 -11.505 -3.70424,
        1.755 -6.43424 16.575,
        0.975 -6.43424 16.575,
        1.365 -6.43424 15.795,
        2.145 -6.33598 16.185,
        2.04598 -6.045 16.575,
        -4.48424 -3.315 8.775,
        -4.48424 -3.705 8.775,
        -4.48424 -3.705 9.165,
        -4.48424 -3.705 8.385,
        -4.32148 -3.315 9.165,
        -4.095 -2.82902 8.775,
        6.435 -9.945 5.55598,
        6.72598 -9.945 5.265,
        6.435 -9.555 5.55598,
        6.435 -10.236 5.265,
        -2.925 -12.186 6.435,
        -3.315 -11.991 6.045,
        -2.925 -11.895 7.21347,
        -2.145 -12.4792 6.435,
        0.975 -6.43424 15.795,
        0.584999 -6.43424 15.405,
        1.365 -6.43424 15.405,
        0.584999 -6.43424 15.795,
        0.584999 -6.40148 16.185,
        -4.58098 -10.335 5.655,
        -4.45149 -9.945 6.045,
        -4.875 -9.555 5.16598,
        -4.25648 -10.725 6.045,
        -4.77598 -10.335 5.265,
        -4.485 -10.626 5.265,
        -0.584999 -7.40924 -15.795,
        -0.195 -7.44148 -16.185,
        0.584999 -2.73076 5.655,
        -0.195 -2.73076 5.655,
        3.41098 -9.555 9.945,
        2.82598 -9.945 11.115,
        2.72924 -9.165 11.115,
        3.21598 -9.945 10.725,
        2.535 -9.945 11.406,
        2.925 -10.335 11.016,
        3.705 -11.115 -6.53097,
        3.705 -11.505 -6.46648,
        -2.535 -5.46076 -0.195,
        -2.145 -5.46076 -0.584999,
        -2.535 -5.65652 -0.584999,
        -3.315 -5.85152 -0.195,
        -2.145 -5.29851 -0.195,
        -2.535 -4.97555 0.195,
        4.095 -13.746 -2.145,
        3.315 -13.8442 -2.145,
        4.095 -13.551 -2.535,
        3.315 -13.8442 -1.755,
        4.095 -13.8442 -1.755,
        3.67148 -1.365 8.385,
        3.21445 -0.974998 7.995,
        3.315 -0.97576 8.775,
        3.60446 -1.755 7.605,
        3.70424 -1.365 9.165,
        3.99598 -1.755 8.775,
        4.095 -2.04902 7.995,
        -4.09424 -10.725 6.435,
        -4.095 -9.945 6.72598,
        -3.80097 -11.115 6.435,
        -4.095 -11.0815 6.045,
        -2.145 -4.19402 4.875,
        -2.535 -4.38902 4.485,
        -2.925 -4.58402 4.875,
        -2.145 -4.095 4.38598,
        -2.535 -4.29076 5.265,
        -2.14424 -4.095 4.875,
        5.265 -6.04576 6.435,
        5.655 -6.04576 6.435,
        5.265 -6.04576 6.045,
        5.655 -6.04576 6.045,
        -4.485 -13.8442 -1.365,
        -4.18945 -13.845 -1.365,
        -4.485 -13.941 -0.975,
        -4.485 -13.4215 -2.145,
        -4.875 -13.8115 -0.975,
        -5.55598 -5.655 1.365,
        4.875 -5.655 4.97098,
        4.57945 -5.655 5.265,
        4.77598 -6.045 5.265,
        4.485 -5.265 4.97098,
        4.875 -5.265 4.77598,
        5.36402 -5.265 4.875,
        8.77424 -11.895 0.195,
        2.925 -7.24851 -3.315,
        2.925 -7.02152 -2.925,
        3.315 -6.72902 -2.535,
        -0.584999 0.161488 8.385,
        -0.195 0.194241 8.385,
        -1.365 -5.265 11.601,
        -1.65597 -4.485 11.505,
        -0.974239 -7.995 11.505,
        -1.26598 -7.995 10.725,
        -1.13649 -8.385 11.895,
        4.28924 -3.315 13.455,
        4.095 -3.60598 13.065,
        4.28924 -3.315 13.065,
        4.28924 -2.925 13.455,
        4.19097 -2.925 13.845,
        3.41098 -11.115 9.555,
        3.41098 -10.725 9.555,
        3.21598 -11.115 9.945,
        3.315 -11.5035 9.555,
        -3.315 -4.29076 2.145,
        -3.315 -4.25851 2.535,
        -2.925 -4.29076 2.145,
        -3.705 -4.29076 2.145,
        -3.315 -4.485 1.65902,
        -5.655 -4.87576 3.315,
        -5.265 -4.51851 2.925,
        -5.75098 -5.265 2.925,
        1.755 -0.97576 2.535,
        0.975 -0.97576 2.535,
        1.365 -0.97576 2.925,
        1.755 -1.365 2.82597,
        1.94924 -1.365 2.145,
        5.655 -6.04652 7.605,
        5.65424 -6.045 7.995,
        5.655 -6.435 7.70098,
        5.75098 -6.435 7.605,
        5.84924 -6.435 6.825,
        5.55446 -6.045 7.215,
        4.095 -3.67148 10.335,
        4.095 -3.54148 10.725,
        3.315 -3.99598 10.335,
        3.705 -3.93148 9.945,
        4.095 -3.86648 9.555,
        4.38446 -3.705 9.555,
        4.485 -3.315 9.94348,
        7.215 -9.555 -2.04597,
        6.92098 -9.945 -2.535,
        7.605 -9.945 -1.75347,
        7.605 -9.555 -1.65597,
        -3.02098 -2.145 7.605,
        -3.315 -2.535 8.09402,
        -3.31424 -2.145 7.995,
        -3.315 -2.69851 7.605,
        -3.315 -2.76351 7.215,
        1.365 -3.315 -0.484451,
        0.975 -3.705 -0.779238,
        0.584999 0.389242 13.845,
        0.975 0.095978 13.845,
        0.584999 -12.8692 6.825,
        -0.584999 -4.485 -0.290977,
        0.228514 -4.095 -0.584999,
        0.195 -4.485 -0.875977,
        -0.975 -4.87576 -0.584999,
        -1.365 -4.875 -0.388477,
        -0.584999 -4.095 0.19652,
        -1.365 -4.485 0.099024,
        0.975 -6.63076 -16.575,
        1.365 -6.63076 -16.575,
        1.365 -6.63076 -16.965,
        -2.535 -13.845 3.41098,
        -3.315 -13.6815 3.315,
        -2.535 -14.2015 2.925,
        -2.925 -13.455 3.80098,
        -2.145 -14.0392 3.315,
        -2.145 -13.746 3.705,
        -6.825 -7.70554 2.535,
        -6.82424 -8.385 2.925,
        -6.72598 -7.995 3.315,
        -6.72598 -7.215 2.925,
        -7.01924 -8.385 2.145,
        -6.92098 -7.605 2.145,
        -6.82424 -7.215 2.145,
        -3.705 -13.6492 -2.145,
        -3.705 -14.0065 -1.365,
        -4.095 -13.455 -2.23945,
        3.705 -6.435 9.84598,
        4.095 -6.825 9.65098,
        4.095 -6.045 9.26098,
        3.315 -7.215 10.5285,
        3.705 -7.215 10.2345,
        3.02098 -6.435 10.725,
        3.99446 -7.215 9.945,
        3.41098 -5.655 10.335,
        4.28924 -7.215 -16.575,
        4.58097 -5.265 8.775,
        4.48424 -5.265 9.165,
        4.875 -5.655 8.77424,
        4.875 -6.045 8.77424,
        4.58098 -6.825 9.165,
        6.045 -6.045 5.26424,
        3.315 -3.60902 3.705,
        2.95648 -3.315 3.705,
        4.095 -14.4292 0.975,
        4.875 -14.331 0.975,
        -6.14098 -6.825 0.584999,
        -6.435 -6.79351 0.975,
        -6.14098 -6.435 0.975,
        -6.66148 -7.605 0.584999,
        -6.045 -7.215 0.001522,
        -6.33445 -7.215 0.195,
        0.584999 -14.4292 0.975,
        0.195 -14.4292 1.755,
        0.584999 -14.4292 0.584999,
        2.925 -12.0892 -6.435,
        3.08648 -11.895 -6.825,
        3.60598 -11.895 -6.045,
        3.315 -12.186 -5.655,
        2.925 -12.285 -5.74945,
        2.535 -12.0892 -6.825,
        3.315 -3.315 6.14555,
        2.535 -3.41402 5.655,
        -5.94598 -6.045 1.365,
        -6.435 -6.53402 1.755,
        -6.33598 -6.045 2.145,
        -1.85098 -11.895 10.725,
        -2.14424 -11.505 10.335,
        -1.755 -11.505 10.821,
        -1.755 -11.895 10.821,
        -1.65597 -7.605 10.725,
        -1.755 -7.605 10.431,
        -1.365 -7.995 10.626,
        -1.85098 -6.825 10.335,
        -1.46098 -6.825 11.115,
        -1.365 -7.605 11.211,
        4.875 -12.1215 -4.485,
        5.16597 -11.895 -4.485,
        5.265 -11.895 -4.19098,
        4.875 -11.895 -4.77598,
        5.265 -12.2515 -4.095,
        4.485 -12.0892 -4.875,
        3.705 -12.5115 -4.485,
        4.095 -12.675 -3.80097,
        4.18946 -8.775 -3.705,
        4.095 -9.165 -4.38446,
        4.875 -8.775 -3.11847,
        4.095 -8.35351 -3.315,
        9.06598 -10.725 1.755,
        9.06598 -11.115 1.365,
        7.995 -12.2835 2.145,
        1.365 -4.485 -1.36424,
        0.584999 -4.485 -1.16924,
        0.975 -4.095 -1.07098,
        1.755 -4.12851 -0.975,
        1.755 -4.485 -1.07098,
        0.975 -10.3342 -12.285,
        0.975 -9.84597 -13.065,
        0.685555 -9.945 -12.675,
        1.365 -1.755 6.53402,
        1.365 -2.145 6.33902,
        1.365 -1.27054 6.825,
        0.975 -1.85553 6.435,
        -3.315 -8.18924 9.165,
        -3.315 -7.995 9.45598,
        -0.87446 -1.755 2.925,
        -0.584999 -1.75576 3.315,
        -0.584999 -1.59351 2.925,
        -0.77924 -7.215 -15.015,
        -0.875977 -6.825 -15.405,
        -0.811485 -7.215 -15.405,
        -0.77924 -6.825 -15.015,
        -0.584238 -7.605 -14.625,
        -0.584999 -7.50598 -15.015,
        2.925 -13.8442 -2.145,
        3.315 -13.4542 -2.925,
        2.925 -14.0392 -1.365,
        -0.975 -5.68852 -1.365,
        -0.584999 -6.14402 -1.755,
        0.195 -6.045 -2.04597,
        -5.655 -10.335 -2.62946,
        -6.14098 -10.725 -2.145,
        -5.94598 -9.945 -2.145,
        -5.84924 -11.115 -2.535,
        -5.655 -9.555 -2.30649,
        -5.265 -10.1735 -2.925,
        -5.36097 -10.725 -2.925,
        -5.36097 -9.945 -2.535,
        -3.70424 -2.535 8.385,
        -3.70424 -2.925 7.605,
        6.825 -7.215 5.45924,
        6.825 -7.995 5.45924,
        -3.70424 -2.925 11.505,
        -3.315 -3.315 11.4045,
        -3.21598 -3.315 11.895,
        -3.70424 -2.925 11.895,
        -1.365 -9.945 11.016,
        -1.16924 -9.945 11.505,
        1.755 -2.535 0.294024,
        -0.584999 -7.605 15.0142,
        -0.195 -7.215 15.2092,
        -0.584999 -6.72598 15.015,
        0.195 -7.50598 15.015,
        -0.974239 -6.825 14.625,
        -1.07098 -7.605 14.625,
        -0.584999 -7.995 14.721,
        -0.195 -7.995 15.0142,
        5.265 -14.2342 1.365,
        4.485 -14.331 2.145,
        4.485 -14.4292 1.365,
        5.265 -14.2015 2.145,
        6.045 -14.0065 1.755,
        5.265 -14.2342 0.975,
        6.045 -14.0392 0.975,
        5.655 -7.40924 6.045,
        5.84924 -7.215 6.825,
        5.45924 -7.605 6.435,
        5.45924 -7.605 6.045,
        5.84924 -7.215 6.045,
        5.655 -7.605 5.84924,
        -0.584999 -11.3415 12.285,
        0.584999 -11.115 12.576,
        1.755 -11.505 11.796,
        1.365 -11.505 12.0565,
        4.875 -4.09576 3.315,
        4.875 -4.09576 3.705,
        4.485 -4.09576 2.535,
        5.655 -4.09576 3.315,
        5.265 -4.12851 2.535,
        6.825 -6.825 -0.485979,
        7.215 -6.85851 -0.584999,
        6.825 -7.215 -1.16924,
        7.215 -6.435 0.001522,
        6.435 -6.85851 -0.975,
        1.365 -8.97076 -8.385,
        0.975 -8.97076 -8.385,
        1.365 -8.97076 -7.995,
        1.365 -8.97076 -8.775,
        2.145 -8.97076 -7.995,
        2.145 -8.97076 -8.385,
        4.64648 -3.315 9.555,
        4.67924 -2.925 9.165,
        -3.31424 -4.485 15.015,
        -0.195 -2.76351 16.575,
        -0.195 -2.535 16.3792,
        -0.48597 -2.535 16.185,
        -0.679459 -2.925 16.575,
        -0.584999 -6.63076 -15.405,
        -0.975 -6.825 -15.504,
        -4.485 -12.675 -3.21597,
        -4.485 -12.966 -2.925,
        -2.63098 -1.755 13.845,
        -2.535 -2.145 14.5245,
        -2.30649 -1.755 14.625,
        -2.04597 -1.365 13.845,
        -2.925 -2.145 13.941,
        -2.925 -1.78851 13.455,
        -2.24098 -1.365 13.455,
        -2.535 -1.52851 13.455,
        7.70098 -11.505 3.315,
        7.215 -12.4785 2.925,
        -2.04597 -5.265 16.185,
        -2.14424 -6.045 15.795,
        -1.755 -6.33598 15.795,
        -0.195 -1.75576 3.705,
        2.535 -6.63076 -17.355,
        2.535 -6.63076 -16.575,
        1.755 -6.63076 -16.965,
        2.145 -6.63076 -16.575,
        2.145 -14.4292 0.584999,
        0.195 -8.57924 -15.015,
        -0.584999 -8.35148 -15.015,
        0.195 -8.61148 -14.625,
        0.584999 -8.57924 -15.015,
        9.26098 -7.995 1.755,
        9.165 -7.995 0.880547,
        1.365 -2.535 0.033514,
        4.28924 -2.145 10.335,
        7.995 -9.945 -1.55848,
        7.89598 -10.725 -2.145,
        7.605 -9.165 -1.26598,
        8.28598 -9.555 -0.975,
        8.385 -9.945 -1.20149,
        8.385 -10.725 -1.46097,
        -3.705 -5.65576 4.875,
        -3.99598 -6.045 5.265,
        -3.705 -5.65576 5.265,
        0.584999 -6.63076 -15.405,
        0.975 -6.63076 -16.185,
        -2.925 -3.70424 11.505,
        -2.535 -3.80098 11.115,
        6.33597 -13.845 0.584999,
        6.435 -13.941 0.975,
        2.53347 -4.485 12.675,
        2.82597 -4.095 12.285,
        4.28848 -10.725 -5.265,
        4.38598 -11.115 -5.265,
        4.38598 -11.895 -5.265,
        -1.365 -7.18148 -16.185,
        1.365 -5.46076 -1.755,
        1.365 -8.09402 -9.555,
        -0.584999 -13.3545 4.875,
        4.87424 -3.705 7.215,
        0.975 -7.21576 -12.285,
        0.584999 -7.21576 -12.285,
        0.975 -7.21576 -11.895,
        0.975 -7.21576 -13.065,
        1.365 -7.21576 -11.895,
        1.365 -7.21576 -12.675,
        2.72848 -4.875 11.115,
        3.02098 -4.485 10.725,
        2.925 -5.265 10.626,
        0.975 -11.115 12.5115,
        0.975 -10.5615 -11.505,
        0.685555 -10.335 -11.895,
        3.60598 -3.705 12.675,
        2.925 -4.32148 13.065,
        2.925 -4.09423 12.285,
        3.705 -3.60598 11.895,
        4.09424 -3.315 12.285,
        0.584999 -8.67902 -9.555,
        0.09902 -9.165 -9.555,
        0.584999 -8.87402 -9.165,
        0.195 -8.77576 -9.945,
        0.975 -8.775 -9.26402,
        0.975 -8.385 -9.36076,
        0.780762 -8.385 -9.555,
        0.584999 -8.48402 -9.945,
        1.755 -0.584999 7.70402,
        1.755 -0.879019 7.215,
        0.975 -0.974998 7.11902,
        2.145 -0.585758 7.605,
        1.365 -0.195 7.83352,
        2.535 -0.585758 7.995,
        2.145 -0.228512 8.385,
        0.000761 -9.945 -9.165,
        -0.389238 -9.945 -8.385,
        0.033516 -11.115 -8.385,
        -0.226484 -10.725 -7.995,
        -0.584999 -10.335 -7.89598,
        -3.70424 -4.485 7.605,
        -3.705 -4.485 7.70402,
        -3.89924 -5.655 7.605,
        -3.89924 -5.265 7.995,
        -3.89924 -4.485 7.995,
        -3.89924 -5.655 7.215,
        7.995 -11.115 -2.04597,
        -1.365 -4.32351 0.195,
        -1.755 -4.64851 0.195,
        -0.87446 -4.095 0.584999,
        -1.755 -4.32351 0.584999,
        -1.365 -4.25851 0.975,
        -0.975 0.290979 10.335,
        -1.07098 0.195002 10.335,
        -0.975 0.389242 11.115,
        -0.584999 0.485979 10.725,
        0.584999 -11.5995 -9.165,
        0.781525 -11.505 -9.555,
        0.975 -11.796 -9.165,
        0.390762 -11.505 -8.775,
        0.584999 -11.8615 -8.775,
        -3.28149 -3.705 12.675,
        -3.70424 -2.925 13.065,
        -3.70424 -2.925 12.675,
        -3.315 -3.31424 12.285,
        -3.50924 -3.705 13.455,
        -3.50924 -4.095 13.455,
        -3.08648 -4.095 13.065,
        4.87424 -5.265 8.385,
        4.58098 -4.485 8.385,
        4.485 -4.095 8.48098,
        5.655 -8.775 -2.62946,
        5.265 -8.385 -2.56648,
        7.215 -13.551 0.975,
        6.825 -13.746 0.584999,
        -6.04348 -11.115 2.925,
        -6.23924 -10.725 2.925,
        -6.27148 -11.115 2.535,
        -6.045 -11.895 2.14348,
        -6.045 -10.6245 3.315,
        -5.655 -10.821 3.705,
        -5.655 -11.505 3.21446,
        -5.55597 -11.895 2.925,
        4.875 -4.485 2.24402,
        5.265 -4.48576 2.145,
        4.875 -4.48576 1.755,
        4.485 -4.48576 1.755,
        4.095 -4.38902 2.145,
        4.095 -9.165 9.26098,
        5.655 -10.3342 5.655,
        5.265 -10.626 5.655,
        5.68648 -10.725 5.265,
        6.045 -10.3665 5.265,
        0.584999 -3.705 17.451,
        -4.095 -5.655 4.32149,
        3.705 -7.995 10.1715,
        3.315 -8.385 10.3342,
        3.60597 -8.775 9.945,
        4.09424 -8.385 9.555,
        2.925 -7.995 10.5292,
        3.705 -7.605 10.3342,
        4.095 -7.995 9.84598,
        4.095 -7.605 10.041,
        3.315 -6.825 -17.5492,
        2.925 -6.825 -17.7442,
        2.535 -7.21423 -17.355,
        -4.095 -4.29076 2.925,
        3.31424 -4.485 10.335,
        3.02098 -4.095 10.725,
        3.28149 -4.875 10.335,
        -0.975 -6.62924 15.795,
        -0.584999 -6.53097 15.405,
        -0.584999 -6.46648 16.185,
        -0.975 -6.53097 16.185,
        -1.26597 -6.435 15.405,
        0.584999 -4.095 -0.973478,
        0.584999 -3.705 -0.680975,
        0.975 -3.99902 -0.975,
        3.315 -6.53402 -2.145,
        2.535 -6.53402 -2.535,
        2.145 -6.27351 -2.145,
        4.18946 -2.145 7.605,
        8.775 -10.335 -0.875971,
        8.67598 -9.945 -0.975,
        8.87098 -9.945 -0.584999,
        9.16424 -10.335 -0.195,
        9.165 -10.725 -0.290976,
        -2.04597 -10.725 10.335,
        -2.33924 -10.335 9.945,
        -2.24098 -11.115 9.945,
        -1.755 -10.335 10.626,
        -1.755 -10.725 10.626,
        2.925 -6.045 10.821,
        2.535 -6.435 11.211,
        2.145 -6.045 11.406,
        -0.195 -6.045 16.7692,
        0.195 -6.045 16.3792,
        0.195 -5.655 16.476,
        -0.195 -5.655 16.7692,
        -0.195 -6.40148 16.575,
        -0.584999 -6.43424 16.575,
        7.215 -4.68076 3.315,
        6.825 -4.68076 2.925,
        6.825 -4.58402 3.705,
        7.215 -4.68076 3.705,
        1.755 -6.045 11.796,
        5.26424 -7.995 6.435,
        5.265 -7.89598 7.215,
        5.36098 -7.995 6.045,
        -0.195 0.551485 10.335,
        -0.584999 -7.70554 -15.015,
        -0.584999 -7.70402 -3.705,
        -1.365 -7.76851 -3.315,
        -1.65446 -7.605 -2.925,
        -1.755 -7.215 -2.24098,
        2.925 -8.385 -15.306,
        2.535 -8.67598 -15.015,
        2.145 -8.385 -15.4042,
        2.925 -7.995 -15.501,
        3.34648 -7.995 -15.015,
        3.315 -8.61148 -14.625,
        3.315 -8.385 -14.916,
        -0.584999 -11.0815 12.675,
        -2.535 -4.97098 14.235,
        3.705 -4.45351 4.485,
        4.095 -4.48576 4.485,
        1.65597 -0.974998 14.625,
        0.975 -0.586521 15.015,
        0.584999 -0.974998 15.501,
        0.584999 -1.365 15.696,
        4.875 -7.605 9.26098,
        4.97098 -7.605 9.165,
        4.875 -7.24851 9.165,
        4.875 -7.76648 9.165,
        4.58098 -7.605 9.555,
        0.196522 -6.825 -13.845,
        0.195 -6.82652 -13.845,
        0.584999 -6.72902 -13.845,
        2.925 -2.925 3.99598,
        3.11924 -2.535 3.705,
        2.72848 -3.315 4.095,
        2.92424 -2.535 4.095,
        2.92424 -2.925 4.095,
        -2.145 -7.995 10.1385,
        -1.365 -10.725 11.211,
        2.925 -0.684021 8.775,
        2.82598 -0.584999 9.165,
        3.315 -0.97576 9.555,
        2.72924 -10.335 -8.385,
        2.925 -10.335 -7.89598,
        2.92424 -11.115 -8.385,
        7.215 -9.945 4.77446,
        7.21347 -9.165 4.875,
        6.53097 -10.335 4.875,
        6.825 -9.16348 5.265,
        -2.925 -10.3685 -4.875,
        -3.315 -10.3365 -4.485,
        -2.925 -9.945 -4.38597,
        -2.535 -10.3035 -4.875,
        -3.02098 -10.725 -4.875,
        -2.925 -10.725 -4.97098,
        -2.63098 -10.725 -5.265,
        0.195 -8.74351 -5.265,
        0.195 -8.385 -4.87348,
        0.390762 -8.385 -5.265,
        0.490541 -8.775 -5.655,
        0.195 -8.77576 -5.655,
        -2.145 -4.48424 16.575,
        -1.755 -4.87424 16.965,
        -1.84945 -4.485 17.355,
        -1.84945 -4.875 16.575,
        -1.94924 -4.095 17.355,
        -2.33924 -4.095 16.575,
        9.35924 -9.555 1.755,
        8.87098 -9.945 2.535,
        9.16424 -9.555 2.145,
        -2.145 -4.64851 0.584999,
        -2.82446 -4.875 0.975,
        2.535 -11.1135 -9.945,
        2.145 -11.3415 -9.945,
        1.755 -11.016 -10.725,
        8.775 -9.555 -0.48597,
        -3.705 -4.19098 7.605,
        -6.825 -8.775 -0.290977,
        -6.72598 -8.385 -0.195,
        -6.435 -8.385 -0.485975,
        -7.11598 -8.775 0.195,
        -6.435 -8.87402 -0.975,
        -6.825 -9.52351 -0.975,
        -7.21424 -9.555 -0.195,
        5.265 -10.1065 7.995,
        5.265 -10.1392 7.605,
        -0.975 -11.1135 12.285,
        2.535 -5.49148 14.235,
        2.535 -5.06847 13.455,
        3.315 -9.07055 -5.655,
        3.11924 -9.165 -6.045,
        1.365 -8.77576 -7.215,
        2.145 -8.97076 -7.215,
        2.535 -8.97076 -7.605,
        2.535 -9.00351 -7.995,
        8.18924 -5.655 4.485,
        7.995 -5.16902 4.485,
        7.995 -5.16902 3.705,
        0.584999 -6.14402 -2.145,
        -2.535 -11.4715 9.165,
        -2.925 -11.2095 8.775,
        -3.21598 -11.115 8.385,
        3.315 -10.7585 -6.825,
        3.315 -10.629 -6.435,
        -1.755 -0.29402 11.505,
        7.605 -11.2765 3.705,
        7.215 -10.725 4.28848,
        7.605 -10.335 3.99598,
        2.24403 -14.625 0.975,
        3.705 -11.5042 8.775,
        3.315 -11.895 8.47945,
        4.485 -11.2765 7.995,
        -0.195 -4.875 17.646,
        -0.195 -5.26424 17.355,
        -0.584999 -5.26424 17.355,
        0.975 -0.974998 2.24098,
        0.584999 -0.879019 2.145,
        0.584999 -0.974998 2.24098,
        9.165 -8.775 2.43598,
        9.35924 -8.775 1.755,
        8.775 -7.24852 0.584999,
        1.36424 -0.974998 0.975,
        0.975 -0.780758 0.975,
        0.975 -0.974998 0.585762,
        1.65598 -0.974998 1.365,
        1.55924 -1.365 0.975,
        1.365 -1.365 0.684025,
        -4.485 -6.825 4.71149,
        -4.19098 -6.825 4.875,
        -4.875 -6.825 4.67924,
        -4.875 -6.435 4.51649,
        1.75576 -7.995 -15.015,
        2.145 -8.61148 -15.015,
        1.75576 -8.385 -15.015,
        -2.925 -8.02851 -2.925,
        -3.02098 -8.385 -2.925,
        -2.535 -7.76852 -2.535,
        3.705 -3.315 6.43652,
        1.755 -2.69851 6.045,
        1.365 -2.535 5.85076,
        -3.21598 -5.265 4.485,
        4.28924 -2.535 12.675,
        3.99446 -2.535 13.455,
        4.28924 -2.925 12.675,
        4.28924 -2.925 12.285,
        2.925 -12.2842 7.215,
        -7.01924 -7.995 1.755,
        -7.01924 -8.385 1.755,
        -7.01924 -7.995 0.975,
        -6.92098 -7.605 1.365,
        -6.46648 -6.435 3.315,
        -6.62924 -6.825 2.925,
        -6.62924 -7.215 3.315,
        -6.33598 -6.045 2.535,
        -6.43424 -6.825 3.705,
        -6.43424 -6.435 3.705,
        -6.045 -5.65576 3.705,
        -6.045 -5.75402 2.925,
        8.87098 -9.555 2.925,
        8.57924 -9.945 2.925,
        1.755 -10.9515 12.285,
        1.365 -10.335 13.0635,
        1.94924 -10.335 12.285,
        2.04598 -11.115 11.505,
        2.145 -10.8865 11.895,
        2.145 -10.335 11.991,
        -1.365 -5.265 12.969,
        -1.755 -4.87424 12.675,
        0.584999 -2.34076 4.095,
        -3.705 -4.68076 1.365,
        6.825 -5.655 0.553516,
        7.215 -6.24152 0.195,
        6.435 -5.26576 0.584999,
        3.315 -6.63076 -17.355,
        -0.584999 0.58424 11.115,
        -0.095976 0.585001 11.115,
        -0.584999 0.58424 11.505,
        0.584999 -10.9192 -10.725,
        0.489025 -10.335 -11.505,
        0.584999 -7.995 15.0142,
        0.584999 -7.50598 15.015,
        0.195 -7.995 15.0142,
        0.975 -7.995 14.916,
        0.195 -8.385 15.0142,
        0.584999 -8.385 14.9815,
        -0.975 -12.0892 10.725,
        -1.36348 -11.895 11.115,
        -2.82445 -4.485 13.455,
        -2.145 -4.84148 13.065,
        -2.925 -4.58098 13.845,
        -3.315 -4.48424 13.455,
        1.755 -7.31402 -11.505,
        3.21598 -6.825 -14.235,
        3.50924 -7.605 -14.235,
        3.315 -6.825 -14.334,
        2.925 -6.63076 -14.235,
        2.925 -6.98851 -13.845,
        -0.584999 -13.065 -3.79945,
        -0.195 -13.2592 -3.315,
        -0.975 -13.2592 -3.315,
        -0.975 -13.0642 -3.705,
        0.195 -13.2592 -3.705,
        0.195 -13.2265 -4.095,
        -0.584999 -13.0315 -4.095,
        -3.02097 -4.875 14.625,
        -3.31424 -4.485 14.625,
        -3.315 -4.48424 13.845,
        2.535 -10.725 11.4044,
        2.535 -11.115 11.016,
        2.925 -10.725 10.8194,
        0.975 -14.235 0.100554,
        1.365 -14.4292 0.584999,
        1.365 -14.4292 0.975,
        4.28924 -2.145 9.165,
        4.25649 -2.145 8.775,
        4.095 -1.75576 9.165,
        4.28924 -2.145 9.945,
        -1.365 -4.97098 16.965,
        9.26097 -11.115 0.584999,
        9.165 -11.0815 -0.195,
        -3.315 -11.115 -4.58098,
        -4.095 -11.115 -3.99598,
        -3.705 -10.2406 -4.095,
        2.535 -4.77597 13.065,
        2.82598 -2.925 1.755,
        2.33924 -2.535 1.365,
        2.33924 -2.535 1.755,
        3.02098 -3.315 1.365,
        -1.365 -12.675 5.55597,
        0.584999 -13.6492 -2.535,
        0.584999 -13.455 -2.82597,
        0.195 -13.455 -2.82597,
        0.195 -13.8442 -1.755,
        0.195 -13.6492 -2.535,
        -6.43424 -9.945 3.315,
        -6.23924 -9.945 3.705,
        -6.53097 -9.165 3.705,
        -6.82424 -9.555 2.925,
        -6.72598 -9.945 2.535,
        4.485 -2.925 10.041,
        4.485 -3.31347 9.945,
        1.365 -6.82576 -14.235,
        1.365 -6.63076 -15.015,
        0.584999 -6.63076 -15.015,
        0.975 -6.98851 -13.455,
        0.584999 -6.63076 -14.235,
        -2.92348 -6.435 -0.975,
        -6.46648 -7.995 -0.195,
        -5.84848 -7.605 -0.584999,
        -5.655 -8.385 -1.26598,
        -6.045 -8.775 -1.26446,
        -5.655 -9.165 -1.85098,
        -5.265 -8.775 -1.84945,
        -5.265 -9.165 -2.14348,
        -6.045 -9.555 -1.94848,
        -6.33597 -9.165 -1.365,
        -6.045 -7.215 4.25649,
        -5.655 -6.825 4.45149,
        -6.045 -6.825 4.19098,
        -5.655 -7.605 4.48424,
        -6.20649 -7.215 4.095,
        -6.33598 -7.995 4.095,
        -1.365 -12.3165 -4.875,
        -1.365 -11.895 -5.75097,
        -0.680981 -12.285 -5.655,
        -1.755 -12.0565 -5.265,
        -0.484446 -12.675 -4.875,
        -1.365 -12.675 -4.19097,
        4.57945 -3.705 9.165,
        -3.315 -5.265 9.26098,
        -3.315 -4.485 9.45598,
        -3.705 -4.485 9.06598,
        -2.925 -5.265 9.84598,
        -3.86648 -4.875 8.775,
        -3.60597 -5.655 8.775,
        -1.65445 -3.705 1.755,
        -1.365 -3.12076 2.145,
        -1.26445 -3.705 1.365,
        -2.145 -4.38903 0.975,
        -1.85098 -3.315 2.535,
        -2.145 -4.12851 1.755,
        -0.77924 -7.995 -14.625,
        -0.584999 -8.35148 -14.235,
        -0.680977 -7.995 -14.235,
        -0.680977 -7.995 -15.015,
        2.04598 -2.145 1.365,
        -3.60598 -3.315 13.845,
        -3.315 -2.925 13.941,
        -3.21598 -3.315 14.625,
        6.045 -7.995 5.75098,
        6.33598 -8.385 5.655,
        2.535 -3.28351 16.575,
        2.145 -3.315 16.9315,
        2.145 -2.925 16.4745,
        2.925 -3.34852 16.185,
        2.145 -2.76351 16.185,
        7.995 -5.655 5.23148,
        7.215 -6.435 5.26424,
        -0.584238 -3.315 5.265,
        -0.551485 -2.925 5.265,
        -0.974239 -6.435 14.235,
        -0.974239 -6.435 14.625,
        5.655 -7.215 7.50598,
        5.16598 -6.435 8.385,
        0.195 -1.755 6.43576,
        0.195 -1.365 6.63076,
        0.584999 -2.145 6.14402,
        0.584999 -7.40924 -16.575,
        -0.195 -7.40924 -16.965,
        1.06945 -7.215 -16.965,
        0.584999 -7.60424 -16.185,
        -4.09424 -6.825 7.215,
        -3.80098 -7.605 7.995,
        -4.09424 -6.435 7.605,
        -3.93148 -7.995 7.215,
        -4.09424 -6.435 7.215,
        -4.09424 -6.825 6.435,
        -3.89924 -7.215 6.825,
        -4.875 -9.555 -2.76148,
        -4.485 -9.13351 -2.535,
        -4.095 -9.555 -3.31348,
        -4.875 -10.335 -3.21598,
        -4.38598 -9.945 -3.315,
        -0.875978 -5.655 13.845,
        2.33848 -8.385 11.115,
        2.04598 -7.995 11.505,
        2.17649 -8.385 11.895,
        2.145 -7.995 11.211,
        2.63098 -8.775 11.505,
        2.72924 -8.775 11.115,
        2.63098 -8.385 10.725,
        2.24098 -7.995 11.115,
        2.535 -7.995 10.821,
        2.145 -6.63076 -14.235,
        2.145 -6.85851 -13.845,
        2.535 -6.63076 -15.015,
        -4.18944 -12.675 3.705,
        -4.485 -12.2835 3.705,
        -4.18945 -11.895 4.485,
        2.535 -14.2342 -0.584999,
        1.755 -14.2342 -0.584999,
        3.11924 -10.335 -6.435,
        1.65597 -7.605 14.625,
        1.94924 -7.995 13.455,
        1.365 -7.605 14.916,
        -3.705 -3.54351 6.825,
        -3.80098 -3.705 6.825,
        -3.705 -3.315 7.31402,
        -3.21598 -3.315 6.825,
        -3.315 -3.54351 6.435,
        -1.46098 -5.265 -0.584999,
        -1.755 -5.56054 -0.975,
        -2.145 -6.04652 -0.975,
        1.755 -7.995 -14.721,
        1.755 -8.385 -14.721,
        0.975 -0.228512 14.625,
        1.59148 -0.584999 14.235,
        0.584999 -0.295547 15.015,
        1.365 -0.29402 14.235,
        0.584999 0.195002 14.136,
        0.099026 -9.165 -13.065,
        0.584999 -9.35924 -13.455,
        -5.16598 -8.385 4.875,
        -4.875 -7.605 4.71149,
        -5.74945 -7.995 4.485,
        4.095 -4.64851 4.875,
        2.145 -7.50598 -16.575,
        2.145 -6.63076 -15.795,
        1.365 -6.63076 -16.185,
        1.365 -6.63076 -15.405,
        1.755 -6.63076 -15.015,
        2.535 -6.63076 -16.185,
        2.925 -14.2342 3.315,
        2.145 -14.2342 3.315,
        3.315 -14.136 3.315,
        3.315 -13.941 3.705,
        2.535 -13.941 3.705,
        0.975 -8.385 -5.84924,
        0.975 -8.775 -5.94598,
        0.584999 -8.775 -5.74946,
        1.365 -8.385 -5.84924,
        0.584999 -8.385 -5.55597,
        0.975 -8.19076 -5.655,
        1.365 -8.19076 -5.655,
        5.655 -8.385 6.14098,
        5.655 -7.995 5.84924,
        1.365 -12.6742 6.435,
        1.755 -12.5115 6.825,
        0.975 -12.675 6.91945,
        0.975 -13.065 6.53097,
        1.365 -13.065 6.14098,
        1.365 -12.675 6.33445,
        -1.365 -7.89902 -3.705,
        -1.65597 -8.385 -3.705,
        -1.755 -7.80076 -3.315,
        1.755 -12.8692 -5.265,
        2.145 -12.8365 -5.265,
        1.755 -13.0642 -4.485,
        -2.925 -3.21902 15.015,
        -2.925 -2.925 14.7195,
        6.825 -4.68076 2.145,
        6.825 -4.875 1.72352,
        2.145 -8.80851 -6.825,
        1.365 -8.77576 -6.435,
        2.145 -8.77576 -6.435,
        -2.925 -4.48576 4.485,
        6.435 -9.165 5.65348,
        2.145 -0.099022 12.285,
        2.17649 -0.195 12.675,
        2.24098 -0.195 12.285,
        2.24098 -0.195 11.505,
        2.145 -0.099022 11.505,
        -0.975 -6.045 14.3355,
        -0.975 -6.435 14.9205,
        -1.365 -6.27148 15.015,
        7.215 -10.3685 -2.535,
        -4.485 -5.265 4.28924,
        -4.485 -4.87576 4.095,
        -4.485 -4.875 3.80098,
        2.535 -2.145 15.0465,
        2.925 -2.69851 15.405,
        3.315 -2.73152 15.015,
        2.535 -2.535 15.4995,
        -2.535 -0.684021 9.555,
        -2.145 -0.489021 9.945,
        -2.145 -0.489021 10.335,
        2.89148 -2.925 15.795,
        2.145 -13.0315 5.265,
        -1.365 -2.76351 16.185,
        -2.925 -4.485 9.84598,
        -2.43598 -4.875 10.335,
        -2.535 -5.655 10.236,
        -2.925 -7.605 9.64946,
        -2.43598 -7.605 9.945,
        -2.535 -6.435 9.65098,
        7.89446 -5.265 4.875,
        8.15648 -5.655 4.875,
        1.365 -11.406 -9.945,
        6.825 -13.7445 1.755,
        7.215 -13.4215 1.755,
        2.145 -12.0892 -7.215,
        2.145 -12.0892 -7.605,
        2.535 -12.0892 -7.605,
        -2.145 -3.70576 16.575,
        -1.94847 -3.315 16.185,
        -2.23945 -3.705 16.185,
        -2.535 -3.31652 15.795,
        -2.145 -2.925 15.7935,
        3.79945 -7.605 -15.405,
        3.60598 -7.605 -14.625,
        3.99597 -7.215 -15.405,
        -3.89848 -5.655 6.435,
        -4.09424 -6.045 6.045,
        -4.09424 -6.435 6.435,
        -0.975 -8.385 -4.12648,
        1.78649 -6.435 11.895,
        1.72149 -6.435 12.285,
        1.78649 -7.215 12.285,
        -1.46097 -2.535 15.795,
        -1.13648 -11.115 11.895,
        -0.975 -11.4045 11.895,
        1.365 -14.331 2.925,
        1.365 -14.4292 2.145,
        2.145 -14.4292 2.535,
        0.584999 -14.4292 2.535,
        1.365 -14.2342 3.315,
        0.584999 -14.331 2.925,
        0.975 -14.2342 3.315,
        -2.925 -1.56076 12.675,
        2.145 -8.19076 -4.485,
        2.145 -8.22351 -4.875,
        2.535 -9.84597 -11.895,
        -0.584999 -12.4465 -5.655,
        -0.584999 -11.8935 -6.435,
        -0.195 -12.1215 -6.435,
        -5.655 -8.775 4.67924,
        -6.33598 -8.385 4.095,
        -6.33598 -9.165 4.095,
        -5.655 -9.555 4.51649,
        -5.16598 -9.165 4.875,
        1.65597 -9.165 13.065,
        1.755 -8.19076 -5.265,
        3.315 -1.00851 10.335,
        2.82598 -0.584999 9.945,
        2.925 -0.684021 10.725,
        3.67148 -1.365 10.335,
        3.80098 -1.365 9.945,
        -6.14098 -9.555 4.095,
        -6.62924 -8.385 3.705,
        -6.66148 -8.385 3.315,
        -6.82424 -9.165 2.925,
        7.605 -6.46851 0.195,
        -2.76148 -2.925 15.015,
        -2.925 -3.31652 15.405,
        4.875 -10.236 7.605,
        1.65597 -2.535 6.045,
        6.825 -13.4215 -0.975,
        -0.975 -9.945 -6.72598,
        -0.975 -10.335 -7.11598,
        -1.46098 -10.725 -6.435,
        1.365 -8.77576 -9.165,
        1.365 -8.385 -9.36076,
        0.584999 -8.97076 -8.775,
        5.94598 -8.775 6.045,
        2.82598 -0.584999 8.775,
        -2.925 -14.4292 0.195,
        -3.315 -14.2342 -0.195,
        -2.145 -14.2342 -0.584999,
        -2.145 -14.4615 0.584999,
        -3.705 -14.2665 0.195,
        -2.535 -14.4292 0.975,
        -2.925 -14.4292 0.975,
        -3.705 -14.4292 0.975,
        1.85098 -4.485 -0.975,
        4.875 -4.64851 0.975,
        5.265 -4.64851 1.365,
        1.755 -5.265 17.1915,
        2.14424 -5.265 16.965,
        2.145 -4.875 17.2544,
        1.755 -4.875 17.4494,
        0.975 -4.97098 17.355,
        3.11848 -4.095 0.975,
        -5.265 -4.51852 3.705,
        -5.55446 -4.875 3.705,
        -4.485 -4.485 3.60598,
        -4.095 -4.32351 3.315,
        -4.485 -4.29076 3.315,
        0.584999 -7.605 -11.8965,
        0.228516 -7.995 -11.505,
        -3.21598 -9.945 -4.095,
        -3.705 -9.555 -3.60598,
        -3.02097 -9.555 -4.095,
        -1.365 -3.12076 2.535,
        -0.975 -3.15351 1.365,
        3.60598 -12.675 4.875,
        4.095 -12.285 5.06848,
        3.315 -12.4792 5.265,
        2.925 -12.966 4.875,
        4.095 -12.675 4.77598,
        3.705 -13.065 4.51649,
        0.584999 -3.315 17.3542,
        -2.925 -9.26402 -3.705,
        -2.535 -8.775 -3.50848,
        -2.145 -9.13351 -4.095,
        -3.705 -8.93851 -2.925,
        1.755 -14.4292 1.755,
        1.755 -14.4292 0.975,
        1.72148 -0.584999 13.845,
        2.04598 -0.195 13.065,
        2.24098 -0.584999 12.675,
        6.045 -6.85851 -1.365,
        4.485 -5.655 5.75555,
        2.925 -4.84148 13.455,
        2.43598 -9.165 -13.845,
        2.82445 -8.775 -13.845,
        2.72924 -9.165 -13.455,
        2.535 -8.77424 -14.625,
        2.145 -8.87097 -14.235,
        1.755 -9.35924 -13.845,
        0.975 -13.746 4.485,
        1.365 -13.845 3.99597,
        1.755 -13.8442 4.095,
        1.365 -13.551 4.875,
        0.584999 -14.0392 3.705,
        0.584999 -13.746 4.485,
        -2.145 -8.67902 9.165,
        1.755 -10.9192 -11.115,
        1.365 -10.9192 -11.115,
        1.365 -11.016 -10.725,
        3.02098 -11.115 10.335,
        2.535 -2.925 4.48424,
        6.825 -6.825 5.36098,
        4.095 -8.28598 9.165,
        -3.01946 -7.215 -1.755,
        -3.21598 -3.315 12.285,
        -4.095 -13.8115 2.535,
        -4.18945 -13.455 2.925,
        -4.095 -13.455 3.01945,
        -3.705 -14.2015 2.145,
        -3.315 -14.2015 2.535,
        1.755 -14.0392 3.705,
        -7.01924 -8.775 2.145,
        -4.09424 -6.435 6.045,
        3.47648 -11.505 -6.825,
        2.04598 -11.895 11.505,
        2.145 -11.505 11.211,
        2.535 -0.295547 11.115,
        6.825 -12.285 -2.92348,
        2.535 -2.535 4.45149,
        2.535 -2.34076 4.095,
        -4.25648 -11.115 5.265,
        0.195 -8.57924 14.625,
        -0.195 -8.385 14.9815,
        4.485 -4.64851 0.584999,
        4.875 -4.68076 0.584999,
        4.485 -4.48576 0.975,
        3.705 -4.48576 0.584999,
        -0.193474 -11.895 -6.825,
        0.195 -11.406 -7.995,
        -0.095976 -11.505 -7.605,
        -6.045 -6.045 4.19098,
        4.095 -12.0892 5.655,
        4.485 -11.601 6.045,
        3.705 -12.2842 6.045,
        4.57945 -11.895 5.655,
        4.485 -12.0565 5.265,
        -3.705 -4.12648 9.555,
        -1.755 -14.2342 -0.975,
        0.975 -7.83148 -15.405,
        8.93649 -8.385 3.705,
        9.06598 -8.385 3.315,
        8.96924 -7.995 3.705,
        8.775 -8.61148 3.315,
        8.385 -8.38347 4.485,
        8.385 -8.61148 4.095,
        4.19098 -7.605 9.945,
        -7.21424 -11.115 -0.195,
        -6.825 -11.796 -0.584999,
        -6.825 -11.991 0.195,
        -7.18148 -11.115 0.584999,
        -7.18148 -11.115 -0.584999,
        -7.21424 -10.335 -0.195,
        -7.21424 -10.335 -0.584999,
        -7.21424 -10.335 0.584999,
        0.195 -12.0565 11.895,
        -0.195 -11.895 11.8615,
        6.045 -12.285 -3.40945,
        5.655 -12.2842 -3.705,
        6.435 -12.285 -3.21445,
        5.655 -12.675 -3.02097,
        -2.925 -4.875 5.16598,
        -0.584999 -7.18148 -17.355,
        -0.195 -5.36097 16.965,
        0.195 -5.36097 16.965,
        0.195 -5.265 17.061,
        0.095974 -4.875 17.355,
        -1.26598 -5.265 16.965,
        -1.755 -14.8192 1.755,
        -2.24098 -14.625 1.755,
        -2.145 -14.4292 2.145,
        7.50598 -4.875 4.485,
        0.975 -7.63648 -15.795,
        7.50597 -9.165 -1.365,
        0.584999 -13.941 -0.975,
        3.99598 -1.755 10.335,
        -2.925 -8.18924 8.775,
        -3.315 -8.09098 8.775,
        -3.315 -7.995 8.67902,
        1.365 -1.365 3.21598,
        -2.145 -2.82902 6.435,
        -1.755 -3.315 5.94903,
        -2.535 -3.315 6.33902,
        -2.925 -2.76351 6.825,
        -1.755 -2.535 6.63076,
        -6.825 -11.505 -1.06946,
        -6.92098 -11.115 -1.365,
        -6.66148 -11.505 -1.365,
        0.195 -2.73076 4.875,
        -0.584999 -2.925 4.97098,
        7.215 -12.9645 2.535,
        1.365 -12.0892 -8.385,
        1.365 -11.796 -9.165,
        2.145 -12.0892 -8.385,
        0.975 -12.0892 -8.385,
        1.365 -12.0892 -7.995,
        -0.975 -6.43424 16.575,
        0.975 0.194241 8.385,
        1.365 0.161488 8.385,
        0.584999 0.290985 8.775,
        0.975 0.194241 8.775,
        2.50149 -0.584999 11.895,
        2.145 -7.605 11.3092,
        1.755 -1.52851 2.925,
        -1.755 -5.655 11.1135,
        -1.755 -4.875 11.211,
        -2.145 -5.265 10.626,
        -1.755 -6.045 10.821,
        -1.26598 -6.045 11.505,
        0.975 -2.73076 4.875,
        0.975 -2.73076 5.655,
        -0.975 -12.4792 7.605,
        -0.975 -12.4792 8.385,
        -2.04597 -4.095 11.115,
        -1.85098 -4.485 11.115,
        4.095 -7.24851 9.945,
        4.485 -7.215 9.45446,
        2.24098 -9.165 11.895,
        1.94924 -7.995 12.285,
        1.94924 -8.385 12.285,
        -2.925 -3.80403 6.045,
        4.58098 -3.705 6.825,
        0.000761 -9.555 -9.165,
        0.195 -9.06902 -9.165,
        0.033514 -9.165 -8.775,
        0.000761 -9.555 -9.555,
        -0.09598 -9.555 -8.775,
        -0.195 -1.00851 2.535,
        0.195 -0.97576 2.535,
        0.584999 -0.780758 0.975,
        -1.365 -7.21423 -16.575,
        -0.975 -7.21423 -16.185,
        -1.36424 -6.825 -16.965,
        -0.975 -7.21423 -16.965,
        -1.365 -14.235 -0.485973,
        -0.974239 -6.045 14.235,
        -0.975 -5.655 13.944,
        -0.77924 -6.045 13.845,
        2.145 -8.77576 -5.655,
        -1.755 -0.390759 9.165,
        -1.65598 -0.195 10.335,
        -2.145 -9.555 -4.77598,
        -1.755 -9.165 -4.96946,
        -1.85098 -9.945 -5.265,
        2.145 -4.485 17.451,
        0.195 -8.97076 -8.385,
        0.195 -9.00351 -8.775,
        -0.975 -3.315 4.77446,
        -2.925 -13.6165 -2.535,
        6.825 -4.64851 4.485,
        -3.21597 -10.335 8.775,
        -3.15148 -10.725 8.775,
        -3.60598 -9.945 7.995,
        5.45924 -7.605 7.215,
        5.265 -13.356 3.705,
        0.584999 -8.385 -10.4355,
        3.02097 -3.705 16.185,
        3.21445 -3.315 15.795,
        4.095 -14.4292 1.755,
        4.485 -4.84351 4.485,
        -7.01924 -10.725 -0.975,
        3.60598 -2.145 13.455,
        3.705 -2.43902 13.845,
        4.095 -2.63555 13.845,
        6.435 -5.23351 0.975,
        6.825 -5.29851 0.975,
        6.435 -4.68076 1.755,
        5.655 -4.77903 0.975,
        8.77424 -7.605 4.095,
        -3.315 -13.6815 -2.145,
        -3.705 -13.4215 -2.535,
        -3.315 -14.0392 -1.365,
        -1.365 -13.2592 -3.315,
        3.41097 -10.335 9.945,
        -0.489025 -6.435 15.405,
        -0.195 -6.43424 15.795,
        -3.21598 -1.755 9.555,
        -3.89924 -2.535 8.775,
        0.584999 -2.535 5.85076,
        7.995 -12.6735 1.755,
        1.94924 -7.995 12.675,
        -1.36424 -2.925 2.925,
        -2.14424 -6.045 10.335,
        -1.26598 -6.435 11.505,
        -0.77924 -10.335 -7.605,
        -0.551485 -9.945 -7.995,
        -0.811485 -9.945 -7.215,
        -0.485975 -10.725 -7.605,
        -2.43598 -8.385 -3.315,
        2.925 -12.6415 5.655,
        2.535 -12.771 5.265,
        0.358515 -11.505 -8.385,
        0.584999 -0.974998 0.618517,
        -3.89924 -4.485 8.775,
        -3.89924 -5.265 8.385,
        -6.79148 -7.215 1.755,
        -4.38598 -9.165 6.045,
        -4.28924 -9.165 6.435,
        -4.77598 -9.165 5.265,
        -2.145 -0.585758 8.385,
        -5.26348 -7.605 -0.975,
        -4.485 -7.70402 -1.365,
        -4.875 -7.995 -1.46098,
        -5.265 -7.215 -0.679455,
        2.04598 -3.705 -0.195,
        4.97097 -10.725 7.215,
        5.265 -10.626 6.435,
        4.095 -3.50923 11.115,
        -0.975 -6.825 -17.3542,
        -0.584999 -3.315 4.97098,
        0.000761 -9.165 -8.385,
        1.365 -3.705 -0.779238,
        2.145 -4.06351 -0.195,
        2.145 -4.39053 -0.584999,
        1.755 -8.67445 -14.625,
        0.099024 -7.995 -12.285,
        0.195 -7.605 -12.6765,
        -0.195 -7.70402 -13.455,
        0.584999 -1.07555 6.825,
        2.145 -13.845 3.99597,
        2.145 -13.2592 4.875,
        -6.62924 -6.825 1.755,
        -6.62924 -6.825 2.145,
        -4.875 -8.385 -1.75424,
        4.875 -12.675 4.51649,
        4.485 -13.2915 4.095,
        4.485 -13.065 4.38597,
        5.265 -12.285 4.58098,
        4.875 -12.2515 4.875,
        2.145 -6.23923 15.405,
        -2.37148 -11.505 9.555,
        -2.535 -11.115 9.45598,
        -4.90649 -10.335 4.875,
        -4.485 -11.115 4.71148,
        -5.36097 -9.945 4.485,
        -5.265 -10.725 4.28848,
        3.315 -6.63076 -16.965,
        0.195 -7.21652 -13.455,
        0.584999 -6.92402 -13.455,
        0.001522 -7.215 -13.845,
        -0.095976 -6.825 -14.235,
        -2.535 -4.29076 1.755,
        5.265 -7.215 -2.11148,
        5.655 -7.215 -1.85098,
        5.75098 -7.605 -2.145,
        5.265 -6.435 -1.65445,
        4.485 -6.825 -2.14424,
        -0.616484 -8.385 14.625,
        -1.16924 -5.655 11.895,
        -1.16924 -5.655 12.285,
        -1.755 -6.53555 -1.755,
        1.46098 -0.195 13.845,
        0.975 -9.555 -13.5494,
        -3.70348 -8.775 7.995,
        -3.60598 -9.165 8.385,
        -3.315 -8.74351 8.385,
        -3.315 -8.385 8.09098,
        -4.09424 -9.555 7.215,
        -3.80098 -8.385 7.605,
        -3.41098 -8.385 7.995,
        -0.195 -0.29402 15.015,
        1.85098 -8.385 13.065,
        1.755 -8.48098 13.455,
        1.755 -9.165 12.576,
        4.095 -12.0892 -5.265,
        3.705 -12.285 -4.96945,
        4.485 -11.895 -5.16598,
        -5.655 -13.4542 -0.584999,
        -5.265 -13.6492 -0.584999,
        -5.265 -13.746 -0.195,
        3.15148 -10.335 10.725,
        0.195 -6.43424 16.185,
        7.605 -13.2265 1.365,
        2.23946 -7.605 -11.505,
        -3.315 -4.12851 3.315,
        -2.925 -4.09576 2.535,
        8.385 -6.435 1.36652,
        1.365 -8.77576 -6.045,
        1.365 -8.775 -5.94598,
        1.755 -8.77576 -6.045,
        0.195 0.779242 11.505,
        2.535 -5.265 16.281,
        2.82445 -4.875 16.185,
        -0.195 -13.8442 4.095,
        0.584999 -2.63402 4.485,
        0.490555 -4.875 17.355,
        -4.09424 -6.435 5.265,
        7.605 -5.88351 0.975,
        7.995 -5.94902 1.365,
        7.995 -6.46851 0.584999,
        7.605 -6.435 0.490541,
        3.315 -13.2265 -3.315,
        3.705 -12.966 -3.705,
        2.925 -13.0965 -3.705,
        3.705 -13.4215 -2.925,
        3.86649 -4.095 2.145,
        1.755 0.194241 9.945,
        2.145 -0.099022 10.725,
        1.755 -4.485 17.7442,
        0.975 -4.875 17.451,
        2.14424 -1.755 1.755,
        1.755 -1.365 1.46402,
        -3.47649 -7.995 8.775,
        -3.50924 -7.995 9.165,
        0.195 -0.584999 15.306,
        -2.535 -4.06351 2.535,
        -2.535 -1.17152 7.605,
        -3.11924 -4.875 4.875,
        5.94598 -11.895 4.485,
        6.045 -11.505 4.67848,
        6.435 -11.115 4.77598,
        -2.145 -2.63402 15.405,
        -6.825 -9.945 -1.26598,
        6.435 -4.38902 3.315,
        6.045 -4.09576 2.925,
        6.435 -4.38902 4.095,
        6.435 -4.64851 2.535,
        6.045 -4.45351 2.535,
        -1.365 -14.625 0.585762,
        -2.145 -14.8192 0.975,
        -1.755 -14.4292 0.195,
        -2.145 -3.70652 5.655,
        2.63097 -11.505 -9.165,
        2.72924 -11.115 -9.555,
        1.755 -11.6992 -9.555,
        2.145 -11.6992 -9.165,
        5.55597 -11.115 -4.095,
        5.655 -11.895 -3.99598,
        3.60598 -4.485 15.405,
        0.975 -7.215 15.111,
        4.875 -11.505 5.55598,
        5.265 -11.115 5.55598,
        4.875 -11.3092 6.045,
        5.265 -11.505 5.16598,
        2.535 -0.29402 9.165,
        1.755 0.095978 9.165,
        2.145 -0.000759 9.555,
        2.535 -0.29402 9.945,
        -4.38598 -7.215 4.875,
        -2.145 -6.79351 -1.755,
        -2.535 -7.215 -1.94848,
        1.755 -7.21576 -13.065,
        0.975 -7.215 -13.164,
        1.755 -7.11902 -13.845,
        -1.46098 -11.115 11.115,
        -2.535 -4.485 10.236,
        -6.14098 -11.505 -2.145,
        -1.45945 -11.505 -6.045,
        -0.975 -11.115 -6.62847,
        -1.755 -10.725 -6.14098,
        -2.145 -11.115 -5.55444,
        -1.85098 -10.725 -6.045,
        -2.24098 -11.505 -5.265,
        -1.755 -0.943512 7.605,
        -0.975 -0.974998 7.31402,
        -1.755 -0.97576 7.215,
        6.825 -10.725 4.64648,
        1.365 0.226488 9.555,
        2.535 -0.29402 10.335,
        -2.535 -14.4292 1.755,
        -3.315 -14.4292 1.365,
        -0.975 -8.22148 14.235,
        4.095 -14.0392 3.315,
        4.095 -13.455 3.99598,
        3.315 -13.455 4.19098,
        2.925 -13.6485 4.095,
        3.41098 -8.385 -14.235,
        3.315 -8.67445 -14.235,
        3.50924 -8.385 -14.625,
        -0.195 -8.61148 -14.235,
        0.195 -8.93648 -13.845,
        9.16424 -7.215 3.315,
        8.87098 -7.215 4.095,
        4.77598 -11.895 -4.875,
        4.77598 -11.115 -4.875,
        4.875 -5.55902 -0.584999,
        -1.755 -6.14403 -1.365,
        2.89148 -9.555 -7.995,
        -1.365 -0.29402 13.455,
        -2.04597 -0.974998 13.455,
        -1.65597 -0.974998 14.235,
        4.485 -6.14403 -1.365,
        4.485 -6.33903 -1.755,
        3.705 -6.53402 -2.145,
        6.045 -10.725 5.06847,
        6.045 -11.115 4.97098,
        2.24098 -9.555 11.895,
        2.63098 -9.165 11.505,
        1.94924 -9.555 12.285,
        3.315 -4.45351 0.584999,
        3.315 -4.25851 0.975,
        3.99598 -4.485 1.365,
        0.584999 -7.215 -13.164,
        0.195 -7.18351 -3.315,
        -0.195 -8.09402 -4.095,
        0.195 -7.605 -4.19098,
        0.195 -7.44351 -4.095,
        -3.47648 -7.995 7.995,
        -4.485 -11.505 4.57945,
        -4.875 -11.6665 4.095,
        8.385 -9.555 3.60597,
        8.08945 -9.165 4.095,
        7.89598 -9.555 4.095,
        8.18847 -9.945 3.705,
        8.67598 -8.775 3.315,
        8.775 -9.555 3.02097,
        -0.195 -13.6492 -2.145,
        -0.975 -13.6492 -2.535,
        -4.485 -10.725 -3.60597,
        -2.53347 -11.115 -5.265,
        -2.43598 -9.945 9.945,
        -5.265 -11.115 -3.21598,
        -4.485 -10.335 -3.60597,
        2.145 -10.335 -11.7944,
        1.755 -10.725 -11.5042,
        5.36097 -6.045 8.385,
        5.265 -6.045 8.48098,
        5.36097 -5.655 8.385,
        -3.41098 -1.755 12.285,
        1.75424 -6.045 11.895,
        0.975 -13.2592 -4.095,
        1.755 -13.2265 -4.095,
        0.975 -13.356 -3.705,
        -4.485 -4.29076 2.925,
        0.584999 -12.5115 7.605,
        -0.195 -12.5115 7.605,
        0.584999 -13.0965 6.435,
        -6.435 -11.115 -2.04597,
        -6.92098 -10.725 -1.365,
        -6.62848 -10.335 -1.755,
        -6.435 -11.505 -1.84945,
        5.35945 -12.285 -3.705,
        -0.485979 -9.555 -7.215,
        7.40847 -9.945 4.485,
        8.87098 -8.775 2.925,
        -6.72597 -11.895 0.975,
        -6.825 -11.406 0.975,
        -0.975 -7.21423 -15.795,
        -4.485 -14.0715 -0.195,
        -3.315 -4.485 3.80098,
        -3.80097 -4.095 7.605,
        -1.755 -1.365 6.92403,
        -0.975 -1.365 6.63076,
        -3.21446 -2.535 13.845,
        -2.63098 -2.535 14.625,
        4.485 -3.80098 8.775,
        -0.975 -6.52945 15.015,
        2.145 -13.0642 -4.485,
        4.28924 -3.315 11.505,
        -2.43598 -4.485 10.335,
        2.145 -10.6245 -11.505,
        4.095 -3.50923 11.505,
        2.72848 -9.165 -7.995,
        -1.16924 -8.385 12.285,
        -0.975 -7.90054 11.895,
        0.195 -13.4542 -2.925,
        -0.584999 -13.4542 -2.925,
        0.584999 -13.4542 -2.925,
        -1.365 -14.8192 0.975,
        -0.584999 -14.2665 -0.195,
        -0.975 -14.331 -0.195,
        -3.315 -14.2015 -0.975,
        1.755 -4.095 17.7115,
        -0.974239 -6.045 12.285,
        1.755 -14.2342 0.195,
        8.385 -6.85851 0.584999,
        8.385 -7.18352 0.195,
        8.67598 -7.605 0.195,
        -7.21424 -8.775 0.975,
        -7.21424 -9.165 1.365,
        -7.21424 -9.555 0.975,
        -2.53424 -10.335 9.555,
        -7.21424 -9.555 0.195,
        -2.82597 -10.725 9.165,
        -1.755 -6.23923 15.015,
        0.195 -7.995 -4.19098,
        0.195 -8.19076 -4.485,
        1.365 -3.315 17.256,
        1.755 -6.63076 -14.625,
        2.925 -12.4792 6.435,
        2.145 -12.5115 6.435,
        -0.975 -12.4792 8.775,
        2.535 -12.4792 6.825,
        -5.03648 -11.505 4.095,
        -5.35944 -11.505 3.705,
        3.99598 -1.755 9.165,
        2.92424 -10.725 -8.775,
        2.76148 -11.115 -9.165,
        1.365 -3.90076 17.745,
        1.755 -3.86851 17.355,
        0.584999 -14.0715 -0.584999,
        0.195 -14.2342 -0.195,
        -0.584999 -14.2015 -0.584999,
        0.584999 -7.21576 -13.065,
        0.195 -12.4792 7.995,
        -0.584999 -12.4792 8.385,
        0.195 -12.3165 8.385,
        0.975 -13.065 -4.77597,
        2.925 -12.8365 -4.485,
        3.315 -12.4792 -4.875,
        2.43445 -12.675 -5.265,
        -6.33598 -11.505 2.145,
        -6.62924 -10.725 2.145,
        0.975 -2.535 5.85076,
        4.77598 -6.045 6.045,
        -1.65598 -0.195 11.115,
        -3.99597 -4.095 7.995,
        2.535 -11.895 -7.89598,
        0.975 -12.0892 11.115,
        -6.825 -7.995 0.29402,
        -1.755 -8.775 -3.99598,
        -0.584999 -8.54851 -4.485,
        4.67848 -10.725 -4.875,
        -4.095 -4.19098 8.775,
        -4.095 -4.09423 9.555,
        -6.92097 -11.115 1.365,
        -7.05148 -10.335 1.365,
        -4.18945 -4.095 8.385,
        1.365 -14.4292 1.755,
        0.584999 -14.4292 1.755,
        4.875 -11.2765 6.825,
        2.535 -4.38902 -0.195,
        4.875 -13.8115 3.315,
        5.265 -13.845 3.01945,
        0.584999 -12.0892 11.505,
        7.70098 -4.875 4.095,
        -4.095 -9.165 6.72598,
        -0.584238 -7.995 -13.845,
        -0.421484 -7.605 -14.235,
        4.095 -1.75576 9.945,
        -2.535 -4.095 10.6244,
        -4.58098 -12.675 3.315,
        -4.485 -12.285 3.70347,
        -5.265 -11.895 3.31348,
        -5.265 -12.2835 2.925,
        -4.875 -13.065 2.53347,
        2.925 -13.2915 4.485,
        -5.655 -10.335 4.09348,
        2.43597 -11.895 -8.385,
        -7.21424 -9.555 1.365,
        2.925 -8.77424 -13.845,
        4.875 -6.045 -1.07098,
        2.82597 -9.165 -13.065,
        8.28598 -6.045 1.755,
        -2.145 -2.145 15.0135,
        3.705 -2.925 14.526,
        -2.145 -1.59351 14.625,
        2.145 -4.09652 17.355,
        -0.975 -7.89445 14.625,
        -5.49148 -12.675 2.145,
        -3.60598 -2.535 12.675,
        -3.60446 -2.535 13.065,
        -3.315 -2.05054 13.065,
        -3.70424 -2.145 12.285,
        2.145 -3.315 5.55902,
        -6.62924 -11.505 1.755,
        -6.825 -10.335 2.23946,
        3.31424 -3.705 15.795,
        -6.435 -11.796 1.755,
        0.975 0.389242 9.555,
        4.38598 -9.945 -4.485,
        3.60597 -8.775 9.555,
        3.50924 -9.165 9.555,
        3.705 -8.77424 9.555,
        3.705 -10.335 9.58648,
        3.705 -4.25851 1.755,
        4.87424 -11.115 7.215,
        4.67847 -10.725 7.995,
        0.195 -12.966 -4.875,
        2.72924 -9.555 -8.385,
        -7.01924 -9.165 2.535,
        -7.01924 -9.555 2.145,
        -7.01924 -9.945 1.755,
        -0.584999 -5.16902 -0.975,
        1.365 -14.2342 -0.584999,
        1.755 -3.51076 5.265,
        -6.045 -12.285 1.75347,
        -0.584999 -11.115 -7.11598,
        4.485 -4.485 3.80098,
        6.045 -4.64851 2.145,
        5.265 -11.991 4.875,
        2.925 -6.63076 -16.575,
        5.26424 -11.115 6.435,
        5.26424 -11.115 6.045,
        -0.975 -7.215 11.991,
        4.485 -9.165 9.06598,
        4.19097 -8.775 8.775,
        4.09424 -8.775 9.165,
        2.535 -7.605 -12.189,
        7.215 -11.115 -2.69648,
        8.48098 -7.605 4.485,
        -6.33597 -9.945 -1.755,
        -4.875 -14.0065 0.195,
        -4.485 -14.136 0.584999,
        -2.145 -10.725 -5.75098,
        -0.195 -1.365 6.63076,
        -1.365 -2.145 6.53402,
        -3.705 -14.2342 -0.584999,
        -4.095 -13.2915 -2.535,
        4.095 -2.925 13.941,
        2.535 -4.68076 -0.584999 ]
      }
  solid FALSE
  coordIndex [
      0, 1, 2, -1, 
      0, 3, 1, -1, 
      0, 2, 4, -1, 
      0, 5, 6, -1, 
      0, 6, 3, -1, 
      0, 4, 5, -1, 
      7, 8, 9, -1, 
      7, 10, 8, -1, 
      7, 9, 11, -1, 
      7, 11, 12, -1, 
      7, 12, 13, -1, 
      7, 13, 10, -1, 
      14, 15, 16, -1, 
      14, 17, 15, -1, 
      14, 16, 18, -1, 
      14, 19, 20, -1, 
      14, 21, 17, -1, 
      14, 18, 19, -1, 
      22, 23, 24, -1, 
      22, 25, 23, -1, 
      22, 24, 26, -1, 
      22, 26, 27, -1, 
      22, 28, 25, -1, 
      22, 27, 28, -1, 
      29, 30, 31, -1, 
      29, 32, 30, -1, 
      33, 31, 34, -1, 
      29, 31, 33, -1, 
      29, 33, 35, -1, 
      29, 35, 32, -1, 
      36, 37, 38, -1, 
      36, 39, 37, -1, 
      36, 38, 40, -1, 
      36, 40, 41, -1, 
      36, 41, 42, -1, 
      36, 42, 39, -1, 
      43, 44, 45, -1, 
      43, 45, 46, -1, 
      43, 47, 44, -1, 
      43, 24, 48, -1, 
      43, 46, 24, -1, 
      43, 48, 47, -1, 
      49, 11, 9, -1, 
      49, 50, 11, -1, 
      49, 51, 52, -1, 
      49, 52, 53, -1, 
      49, 53, 50, -1, 
      54, 55, 56, -1, 
      54, 57, 55, -1, 
      54, 56, 58, -1, 
      54, 59, 57, -1, 
      54, 60, 59, -1, 
      54, 58, 60, -1, 
      61, 62, 63, -1, 
      61, 64, 62, -1, 
      61, 63, 65, -1, 
      61, 66, 67, -1, 
      61, 67, 64, -1, 
      61, 68, 66, -1, 
      61, 65, 68, -1, 
      69, 70, 71, -1, 
      69, 72, 70, -1, 
      69, 71, 73, -1, 
      69, 73, 74, -1, 
      69, 74, 72, -1, 
      75, 76, 77, -1, 
      75, 77, 78, -1, 
      75, 79, 76, -1, 
      75, 80, 81, -1, 
      75, 82, 80, -1, 
      75, 78, 83, -1, 
      75, 83, 82, -1, 
      75, 81, 79, -1, 
      84, 85, 86, -1, 
      84, 87, 85, -1, 
      84, 86, 88, -1, 
      84, 89, 90, -1, 
      84, 88, 89, -1, 
      84, 90, 87, -1, 
      87, 90, 91, -1, 
      87, 91, 92, -1, 
      87, 92, 93, -1, 
      87, 93, 94, -1, 
      87, 94, 85, -1, 
      95, 96, 97, -1, 
      95, 98, 96, -1, 
      95, 97, 99, -1, 
      95, 99, 98, -1, 
      100, 101, 102, -1, 
      100, 103, 101, -1, 
      100, 102, 104, -1, 
      100, 105, 103, -1, 
      100, 104, 105, -1, 
      106, 107, 108, -1, 
      106, 109, 107, -1, 
      106, 108, 110, -1, 
      106, 110, 111, -1, 
      106, 111, 112, -1, 
      106, 112, 109, -1, 
      113, 114, 115, -1, 
      113, 116, 114, -1, 
      113, 115, 117, -1, 
      113, 117, 118, -1, 
      113, 118, 119, -1, 
      113, 120, 116, -1, 
      113, 119, 120, -1, 
      121, 122, 123, -1, 
      121, 124, 122, -1, 
      121, 123, 125, -1, 
      121, 125, 126, -1, 
      121, 126, 124, -1, 
      127, 128, 129, -1, 
      127, 130, 128, -1, 
      127, 129, 131, -1, 
      127, 132, 133, -1, 
      127, 131, 132, -1, 
      127, 133, 130, -1, 
      131, 134, 135, -1, 
      131, 135, 132, -1, 
      134, 129, 136, -1, 
      137, 138, 139, -1, 
      137, 140, 138, -1, 
      137, 139, 141, -1, 
      137, 142, 140, -1, 
      137, 143, 142, -1, 
      137, 141, 143, -1, 
      144, 62, 145, -1, 
      144, 146, 62, -1, 
      144, 145, 147, -1, 
      144, 147, 146, -1, 
      148, 149, 150, -1, 
      148, 151, 149, -1, 
      148, 152, 153, -1, 
      148, 153, 151, -1, 
      148, 154, 152, -1, 
      148, 150, 154, -1, 
      25, 28, 155, -1, 
      25, 155, 156, -1, 
      25, 157, 23, -1, 
      25, 156, 157, -1, 
      158, 159, 157, -1, 
      158, 157, 160, -1, 
      158, 161, 159, -1, 
      158, 160, 162, -1, 
      158, 162, 163, -1, 
      158, 163, 164, -1, 
      158, 164, 161, -1, 
      165, 166, 167, -1, 
      165, 168, 166, -1, 
      165, 167, 169, -1, 
      165, 170, 168, -1, 
      165, 171, 172, -1, 
      165, 172, 170, -1, 
      165, 169, 171, -1, 
      173, 174, 175, -1, 
      173, 175, 176, -1, 
      173, 177, 174, -1, 
      173, 176, 178, -1, 
      173, 178, 179, -1, 
      173, 179, 177, -1, 
      180, 181, 182, -1, 
      180, 183, 181, -1, 
      180, 182, 184, -1, 
      180, 184, 185, -1, 
      180, 185, 183, -1, 
      186, 187, 188, -1, 
      186, 188, 189, -1, 
      186, 190, 187, -1, 
      186, 189, 191, -1, 
      186, 192, 190, -1, 
      186, 191, 192, -1, 
      193, 194, 195, -1, 
      193, 195, 196, -1, 
      193, 197, 194, -1, 
      193, 196, 198, -1, 
      193, 198, 199, -1, 
      193, 200, 197, -1, 
      193, 199, 200, -1, 
      201, 202, 203, -1, 
      201, 204, 202, -1, 
      201, 203, 205, -1, 
      201, 206, 207, -1, 
      201, 205, 206, -1, 
      201, 207, 204, -1, 
      208, 209, 210, -1, 
      208, 210, 211, -1, 
      208, 212, 209, -1, 
      208, 211, 213, -1, 
      208, 213, 214, -1, 
      208, 214, 212, -1, 
      215, 216, 217, -1, 
      215, 217, 218, -1, 
      215, 219, 216, -1, 
      215, 220, 219, -1, 
      215, 218, 220, -1, 
      221, 222, 223, -1, 
      221, 167, 222, -1, 
      221, 224, 225, -1, 
      221, 226, 224, -1, 
      221, 225, 167, -1, 
      221, 223, 226, -1, 
      227, 228, 229, -1, 
      227, 230, 228, -1, 
      227, 229, 231, -1, 
      227, 231, 232, -1, 
      227, 232, 233, -1, 
      227, 233, 230, -1, 
      234, 235, 236, -1, 
      234, 237, 235, -1, 
      234, 236, 238, -1, 
      234, 238, 237, -1, 
      239, 240, 241, -1, 
      239, 241, 242, -1, 
      239, 243, 240, -1, 
      239, 244, 243, -1, 
      239, 242, 244, -1, 
      245, 246, 247, -1, 
      245, 248, 246, -1, 
      245, 247, 249, -1, 
      245, 249, 250, -1, 
      245, 250, 251, -1, 
      245, 251, 248, -1, 
      252, 253, 254, -1, 
      252, 254, 255, -1, 
      252, 256, 253, -1, 
      252, 255, 257, -1, 
      252, 258, 256, -1, 
      252, 259, 258, -1, 
      252, 257, 259, -1, 
      260, 261, 262, -1, 
      260, 263, 261, -1, 
      260, 262, 264, -1, 
      260, 264, 265, -1, 
      260, 265, 266, -1, 
      260, 267, 263, -1, 
      260, 266, 267, -1, 
      268, 269, 270, -1, 
      268, 271, 269, -1, 
      268, 272, 273, -1, 
      268, 273, 271, -1, 
      268, 270, 272, -1, 
      274, 275, 276, -1, 
      274, 277, 275, -1, 
      274, 276, 278, -1, 
      274, 279, 277, -1, 
      274, 280, 279, -1, 
      274, 278, 280, -1, 
      281, 282, 283, -1, 
      281, 284, 282, -1, 
      281, 283, 285, -1, 
      281, 285, 286, -1, 
      281, 287, 284, -1, 
      281, 286, 287, -1, 
      288, 289, 290, -1, 
      288, 290, 291, -1, 
      288, 292, 289, -1, 
      288, 293, 294, -1, 
      288, 294, 295, -1, 
      288, 291, 293, -1, 
      288, 295, 292, -1, 
      296, 297, 298, -1, 
      296, 299, 297, -1, 
      296, 298, 300, -1, 
      296, 300, 301, -1, 
      296, 302, 299, -1, 
      296, 301, 302, -1, 
      303, 304, 305, -1, 
      303, 305, 306, -1, 
      303, 307, 304, -1, 
      303, 306, 308, -1, 
      303, 308, 309, -1, 
      303, 310, 307, -1, 
      303, 309, 310, -1, 
      101, 311, 312, -1, 
      101, 103, 311, -1, 
      101, 312, 102, -1, 
      313, 314, 315, -1, 
      313, 316, 314, -1, 
      313, 315, 317, -1, 
      313, 317, 318, -1, 
      313, 318, 253, -1, 
      313, 319, 316, -1, 
      313, 253, 319, -1, 
      320, 321, 322, -1, 
      323, 322, 324, -1, 
      320, 323, 325, -1, 
      320, 322, 323, -1, 
      320, 325, 321, -1, 
      233, 326, 327, -1, 
      233, 232, 326, -1, 
      233, 327, 230, -1, 
      328, 329, 330, -1, 
      328, 330, 331, -1, 
      328, 332, 329, -1, 
      328, 333, 334, -1, 
      328, 335, 333, -1, 
      328, 336, 335, -1, 
      328, 331, 336, -1, 
      337, 338, 339, -1, 
      337, 340, 338, -1, 
      337, 339, 341, -1, 
      337, 341, 342, -1, 
      267, 343, 263, -1, 
      267, 344, 343, -1, 
      267, 345, 344, -1, 
      267, 266, 345, -1, 
      344, 346, 343, -1, 
      344, 347, 346, -1, 
      344, 348, 347, -1, 
      344, 349, 348, -1, 
      344, 345, 349, -1, 
      350, 351, 352, -1, 
      350, 353, 351, -1, 
      350, 352, 354, -1, 
      350, 355, 353, -1, 
      350, 356, 355, -1, 
      350, 354, 357, -1, 
      350, 357, 356, -1, 
      358, 156, 155, -1, 
      358, 359, 156, -1, 
      358, 155, 360, -1, 
      358, 361, 362, -1, 
      358, 360, 361, -1, 
      358, 362, 359, -1, 
      363, 364, 365, -1, 
      363, 366, 364, -1, 
      363, 365, 367, -1, 
      363, 368, 369, -1, 
      363, 367, 368, -1, 
      363, 369, 366, -1, 
      370, 371, 372, -1, 
      370, 373, 371, -1, 
      370, 372, 374, -1, 
      370, 375, 373, -1, 
      370, 374, 375, -1, 
      376, 377, 378, -1, 
      376, 379, 377, -1, 
      376, 378, 380, -1, 
      376, 381, 382, -1, 
      376, 382, 379, -1, 
      376, 380, 381, -1, 
      383, 384, 385, -1, 
      383, 386, 384, -1, 
      383, 385, 387, -1, 
      383, 388, 386, -1, 
      383, 389, 388, -1, 
      383, 387, 389, -1, 
      390, 391, 392, -1, 
      390, 393, 391, -1, 
      390, 392, 394, -1, 
      390, 394, 393, -1, 
      395, 396, 397, -1, 
      395, 397, 398, -1, 
      395, 399, 396, -1, 
      395, 398, 399, -1, 
      400, 401, 402, -1, 
      400, 403, 401, -1, 
      400, 402, 404, -1, 
      400, 404, 405, -1, 
      400, 405, 406, -1, 
      400, 406, 403, -1, 
      407, 408, 409, -1, 
      407, 409, 410, -1, 
      407, 411, 408, -1, 
      407, 412, 411, -1, 
      407, 413, 412, -1, 
      407, 410, 413, -1, 
      414, 415, 416, -1, 
      414, 417, 415, -1, 
      414, 416, 418, -1, 
      414, 418, 419, -1, 
      414, 420, 421, -1, 
      414, 421, 417, -1, 
      414, 419, 420, -1, 
      422, 423, 424, -1, 
      422, 425, 423, -1, 
      422, 424, 426, -1, 
      422, 426, 427, -1, 
      422, 427, 425, -1, 
      428, 429, 430, -1, 
      431, 432, 429, -1, 
      431, 429, 428, -1, 
      431, 428, 433, -1, 
      431, 434, 435, -1, 
      431, 435, 432, -1, 
      431, 433, 434, -1, 
      436, 403, 437, -1, 
      436, 437, 438, -1, 
      436, 439, 440, -1, 
      436, 438, 439, -1, 
      436, 441, 401, -1, 
      436, 401, 403, -1, 
      436, 440, 441, -1, 
      442, 443, 444, -1, 
      442, 445, 443, -1, 
      442, 444, 446, -1, 
      442, 446, 447, -1, 
      442, 448, 445, -1, 
      442, 447, 448, -1, 
      449, 450, 451, -1, 
      449, 451, 452, -1, 
      449, 453, 450, -1, 
      449, 454, 453, -1, 
      449, 452, 454, -1, 
      455, 456, 457, -1, 
      455, 458, 456, -1, 
      455, 457, 459, -1, 
      455, 460, 461, -1, 
      455, 461, 458, -1, 
      455, 462, 460, -1, 
      455, 459, 463, -1, 
      455, 463, 462, -1, 
      464, 465, 466, -1, 
      464, 467, 465, -1, 
      464, 466, 468, -1, 
      464, 468, 469, -1, 
      464, 469, 470, -1, 
      464, 470, 467, -1, 
      471, 472, 473, -1, 
      471, 474, 472, -1, 
      471, 473, 475, -1, 
      471, 475, 476, -1, 
      471, 476, 474, -1, 
      477, 478, 479, -1, 
      477, 480, 478, -1, 
      477, 479, 481, -1, 
      477, 481, 482, -1, 
      477, 482, 480, -1, 
      483, 484, 485, -1, 
      483, 485, 486, -1, 
      483, 487, 484, -1, 
      483, 486, 488, -1, 
      483, 488, 489, -1, 
      483, 490, 487, -1, 
      483, 489, 490, -1, 
      491, 128, 130, -1, 
      491, 130, 492, -1, 
      491, 493, 128, -1, 
      491, 492, 494, -1, 
      491, 494, 493, -1, 
      495, 496, 497, -1, 
      495, 498, 496, -1, 
      495, 497, 499, -1, 
      495, 499, 500, -1, 
      495, 500, 498, -1, 
      501, 502, 151, -1, 
      501, 503, 502, -1, 
      501, 151, 153, -1, 
      501, 153, 503, -1, 
      163, 504, 505, -1, 
      163, 505, 506, -1, 
      163, 162, 504, -1, 
      163, 506, 164, -1, 
      507, 508, 443, -1, 
      507, 509, 508, -1, 
      507, 443, 510, -1, 
      507, 511, 509, -1, 
      507, 510, 512, -1, 
      507, 512, 511, -1, 
      513, 514, 515, -1, 
      513, 515, 516, -1, 
      513, 517, 514, -1, 
      513, 516, 518, -1, 
      513, 518, 519, -1, 
      513, 519, 520, -1, 
      513, 520, 517, -1, 
      521, 522, 523, -1, 
      521, 524, 522, -1, 
      521, 523, 525, -1, 
      521, 526, 524, -1, 
      521, 527, 526, -1, 
      521, 525, 527, -1, 
      528, 529, 530, -1, 
      528, 531, 529, -1, 
      528, 530, 532, -1, 
      528, 532, 533, -1, 
      528, 533, 534, -1, 
      528, 534, 531, -1, 
      535, 536, 537, -1, 
      535, 538, 536, -1, 
      535, 537, 539, -1, 
      535, 540, 541, -1, 
      535, 541, 542, -1, 
      535, 539, 543, -1, 
      535, 543, 540, -1, 
      535, 542, 538, -1, 
      222, 166, 94, -1, 
      222, 167, 166, -1, 
      222, 94, 544, -1, 
      222, 544, 223, -1, 
      545, 546, 547, -1, 
      545, 548, 546, -1, 
      545, 547, 549, -1, 
      545, 549, 550, -1, 
      545, 550, 551, -1, 
      545, 551, 552, -1, 
      545, 552, 548, -1, 
      553, 554, 283, -1, 
      553, 555, 554, -1, 
      553, 283, 556, -1, 
      557, 556, 558, -1, 
      553, 556, 557, -1, 
      553, 557, 555, -1, 
      559, 117, 115, -1, 
      559, 560, 117, -1, 
      559, 115, 561, -1, 
      559, 561, 562, -1, 
      559, 562, 560, -1, 
      72, 563, 70, -1, 
      72, 74, 564, -1, 
      72, 564, 563, -1, 
      565, 566, 567, -1, 
      565, 568, 566, -1, 
      565, 567, 569, -1, 
      565, 570, 568, -1, 
      565, 571, 570, -1, 
      565, 569, 571, -1, 
      572, 573, 574, -1, 
      572, 574, 575, -1, 
      572, 576, 573, -1, 
      572, 575, 577, -1, 
      572, 577, 578, -1, 
      572, 578, 576, -1, 
      579, 580, 581, -1, 
      579, 581, 582, -1, 
      579, 583, 580, -1, 
      579, 582, 584, -1, 
      579, 584, 583, -1, 
      585, 586, 587, -1, 
      585, 587, 588, -1, 
      585, 589, 586, -1, 
      585, 588, 590, -1, 
      585, 591, 589, -1, 
      585, 590, 591, -1, 
      592, 593, 594, -1, 
      592, 594, 595, -1, 
      592, 596, 593, -1, 
      592, 595, 597, -1, 
      592, 598, 596, -1, 
      592, 599, 598, -1, 
      592, 600, 599, -1, 
      592, 597, 600, -1, 
      601, 602, 603, -1, 
      601, 603, 604, -1, 
      601, 605, 602, -1, 
      601, 606, 605, -1, 
      601, 604, 607, -1, 
      601, 607, 606, -1, 
      79, 81, 608, -1, 
      79, 608, 76, -1, 
      609, 610, 611, -1, 
      609, 612, 610, -1, 
      609, 611, 613, -1, 
      609, 613, 614, -1, 
      609, 615, 612, -1, 
      609, 616, 615, -1, 
      609, 614, 616, -1, 
      617, 618, 619, -1, 
      617, 620, 618, -1, 
      617, 619, 621, -1, 
      617, 622, 620, -1, 
      617, 623, 622, -1, 
      617, 621, 623, -1, 
      624, 625, 626, -1, 
      624, 627, 625, -1, 
      624, 626, 628, -1, 
      624, 628, 629, -1, 
      624, 629, 627, -1, 
      630, 631, 632, -1, 
      630, 633, 631, -1, 
      630, 632, 634, -1, 
      630, 634, 635, -1, 
      630, 635, 636, -1, 
      630, 636, 637, -1, 
      630, 637, 633, -1, 
      638, 639, 640, -1, 
      638, 641, 639, -1, 
      638, 640, 642, -1, 
      638, 642, 532, -1, 
      638, 532, 530, -1, 
      638, 530, 641, -1, 
      643, 644, 645, -1, 
      643, 646, 644, -1, 
      643, 645, 647, -1, 
      643, 648, 649, -1, 
      643, 649, 646, -1, 
      643, 647, 648, -1, 
      185, 184, 410, -1, 
      185, 650, 651, -1, 
      185, 651, 183, -1, 
      185, 652, 650, -1, 
      185, 653, 652, -1, 
      185, 410, 653, -1, 
      654, 655, 656, -1, 
      654, 657, 655, -1, 
      654, 656, 658, -1, 
      654, 659, 660, -1, 
      654, 660, 661, -1, 
      654, 658, 659, -1, 
      654, 661, 662, -1, 
      283, 282, 556, -1, 
      283, 554, 663, -1, 
      283, 663, 664, -1, 
      283, 664, 285, -1, 
      665, 150, 149, -1, 
      665, 149, 151, -1, 
      665, 666, 150, -1, 
      665, 151, 667, -1, 
      665, 668, 666, -1, 
      665, 669, 668, -1, 
      665, 667, 669, -1, 
      670, 671, 672, -1, 
      670, 673, 671, -1, 
      670, 672, 674, -1, 
      670, 675, 673, -1, 
      670, 676, 675, -1, 
      670, 674, 676, -1, 
      677, 678, 679, -1, 
      677, 679, 680, -1, 
      677, 681, 678, -1, 
      677, 680, 682, -1, 
      677, 683, 681, -1, 
      677, 682, 683, -1, 
      684, 685, 686, -1, 
      684, 496, 685, -1, 
      684, 686, 687, -1, 
      684, 687, 688, -1, 
      684, 689, 496, -1, 
      684, 690, 689, -1, 
      684, 688, 690, -1, 
      691, 692, 693, -1, 
      691, 694, 692, -1, 
      691, 695, 696, -1, 
      691, 696, 694, -1, 
      691, 697, 695, -1, 
      691, 693, 697, -1, 
      53, 698, 50, -1, 
      53, 52, 699, -1, 
      53, 386, 700, -1, 
      53, 700, 698, -1, 
      53, 699, 386, -1, 
      701, 702, 703, -1, 
      701, 704, 705, -1, 
      701, 703, 706, -1, 
      701, 706, 704, -1, 
      707, 708, 709, -1, 
      707, 710, 708, -1, 
      707, 709, 711, -1, 
      707, 711, 712, -1, 
      707, 713, 710, -1, 
      707, 714, 713, -1, 
      707, 712, 714, -1, 
      715, 716, 717, -1, 
      715, 718, 716, -1, 
      715, 717, 719, -1, 
      715, 720, 721, -1, 
      715, 721, 718, -1, 
      715, 722, 720, -1, 
      715, 719, 722, -1, 
      723, 724, 331, -1, 
      723, 725, 724, -1, 
      723, 331, 726, -1, 
      723, 726, 727, -1, 
      723, 727, 728, -1, 
      723, 728, 725, -1, 
      729, 730, 731, -1, 
      729, 732, 730, -1, 
      729, 731, 733, -1, 
      729, 734, 732, -1, 
      729, 733, 735, -1, 
      729, 735, 734, -1, 
      224, 226, 736, -1, 
      224, 736, 737, -1, 
      224, 737, 738, -1, 
      224, 738, 739, -1, 
      740, 741, 742, -1, 
      740, 742, 743, -1, 
      740, 259, 741, -1, 
      740, 258, 259, -1, 
      740, 256, 258, -1, 
      740, 743, 256, -1, 
      744, 745, 746, -1, 
      744, 747, 745, -1, 
      744, 746, 678, -1, 
      744, 678, 681, -1, 
      744, 681, 748, -1, 
      744, 748, 749, -1, 
      744, 749, 747, -1, 
      169, 225, 739, -1, 
      169, 739, 750, -1, 
      169, 167, 225, -1, 
      169, 750, 171, -1, 
      751, 752, 753, -1, 
      751, 754, 752, -1, 
      751, 753, 755, -1, 
      751, 755, 756, -1, 
      751, 757, 758, -1, 
      751, 758, 754, -1, 
      751, 759, 757, -1, 
      751, 756, 759, -1, 
      760, 668, 669, -1, 
      760, 761, 668, -1, 
      760, 669, 762, -1, 
      760, 763, 764, -1, 
      760, 762, 763, -1, 
      760, 764, 765, -1, 
      760, 765, 766, -1, 
      760, 766, 761, -1, 
      767, 768, 769, -1, 
      767, 770, 768, -1, 
      767, 769, 771, -1, 
      767, 771, 770, -1, 
      143, 772, 142, -1, 
      143, 773, 774, -1, 
      143, 774, 772, -1, 
      143, 141, 773, -1, 
      775, 776, 777, -1, 
      775, 778, 776, -1, 
      775, 777, 779, -1, 
      775, 780, 781, -1, 
      775, 782, 780, -1, 
      775, 781, 778, -1, 
      775, 779, 782, -1, 
      699, 51, 783, -1, 
      699, 52, 51, -1, 
      699, 783, 784, -1, 
      699, 784, 785, -1, 
      699, 785, 386, -1, 
      786, 787, 788, -1, 
      786, 788, 789, -1, 
      786, 790, 787, -1, 
      786, 791, 792, -1, 
      786, 792, 790, -1, 
      786, 789, 791, -1, 
      793, 794, 795, -1, 
      793, 796, 794, -1, 
      793, 795, 797, -1, 
      793, 797, 798, -1, 
      793, 798, 276, -1, 
      793, 799, 796, -1, 
      793, 276, 799, -1, 
      800, 801, 802, -1, 
      800, 803, 801, -1, 
      800, 802, 339, -1, 
      800, 339, 804, -1, 
      800, 804, 803, -1, 
      805, 806, 807, -1, 
      805, 808, 806, -1, 
      805, 807, 809, -1, 
      805, 810, 808, -1, 
      805, 811, 810, -1, 
      805, 809, 811, -1, 
      812, 813, 814, -1, 
      812, 815, 813, -1, 
      812, 814, 816, -1, 
      812, 816, 817, -1, 
      812, 817, 818, -1, 
      812, 818, 815, -1, 
      819, 552, 820, -1, 
      819, 821, 552, -1, 
      819, 820, 822, -1, 
      819, 823, 824, -1, 
      819, 822, 823, -1, 
      819, 824, 821, -1, 
      825, 826, 557, -1, 
      825, 827, 826, -1, 
      825, 557, 828, -1, 
      825, 828, 829, -1, 
      825, 829, 270, -1, 
      825, 270, 827, -1, 
      439, 438, 830, -1, 
      439, 830, 440, -1, 
      135, 134, 831, -1, 
      135, 831, 832, -1, 
      135, 832, 132, -1, 
      354, 833, 357, -1, 
      354, 834, 833, -1, 
      354, 835, 834, -1, 
      354, 352, 835, -1, 
      836, 837, 838, -1, 
      836, 839, 837, -1, 
      836, 838, 840, -1, 
      836, 840, 841, -1, 
      836, 841, 842, -1, 
      836, 843, 839, -1, 
      836, 842, 843, -1, 
      555, 557, 826, -1, 
      555, 826, 827, -1, 
      555, 827, 844, -1, 
      555, 844, 554, -1, 
      845, 846, 847, -1, 
      845, 848, 846, -1, 
      845, 847, 849, -1, 
      845, 849, 850, -1, 
      845, 850, 848, -1, 
      851, 852, 853, -1, 
      851, 854, 852, -1, 
      851, 853, 855, -1, 
      851, 855, 856, -1, 
      851, 856, 857, -1, 
      851, 857, 854, -1, 
      855, 853, 858, -1, 
      855, 859, 860, -1, 
      855, 858, 859, -1, 
      855, 860, 861, -1, 
      855, 861, 856, -1, 
      862, 863, 864, -1, 
      862, 865, 863, -1, 
      862, 864, 866, -1, 
      862, 867, 868, -1, 
      862, 869, 867, -1, 
      862, 868, 865, -1, 
      862, 866, 869, -1, 
      870, 871, 872, -1, 
      870, 872, 873, -1, 
      870, 873, 874, -1, 
      870, 874, 875, -1, 
      870, 876, 871, -1, 
      870, 877, 876, -1, 
      870, 875, 877, -1, 
      878, 789, 879, -1, 
      878, 880, 789, -1, 
      878, 879, 881, -1, 
      878, 238, 880, -1, 
      878, 881, 238, -1, 
      98, 882, 96, -1, 
      98, 883, 884, -1, 
      98, 884, 882, -1, 
      98, 831, 883, -1, 
      98, 885, 831, -1, 
      98, 99, 885, -1, 
      80, 886, 81, -1, 
      80, 887, 886, -1, 
      80, 82, 887, -1, 
      888, 889, 890, -1, 
      888, 891, 889, -1, 
      888, 890, 892, -1, 
      888, 893, 891, -1, 
      888, 894, 895, -1, 
      888, 895, 893, -1, 
      888, 892, 894, -1, 
      181, 896, 182, -1, 
      181, 897, 896, -1, 
      181, 898, 897, -1, 
      181, 183, 898, -1, 
      899, 900, 901, -1, 
      899, 902, 900, -1, 
      899, 901, 903, -1, 
      899, 903, 904, -1, 
      899, 904, 905, -1, 
      902, 905, 906, -1, 
      899, 905, 902, -1, 
      907, 908, 909, -1, 
      907, 910, 908, -1, 
      907, 909, 911, -1, 
      907, 911, 912, -1, 
      907, 913, 910, -1, 
      907, 912, 913, -1, 
      914, 322, 915, -1, 
      914, 916, 917, -1, 
      914, 915, 322, -1, 
      914, 917, 915, -1, 
      918, 919, 920, -1, 
      918, 921, 919, -1, 
      918, 920, 922, -1, 
      918, 922, 923, -1, 
      918, 924, 925, -1, 
      918, 925, 921, -1, 
      918, 923, 924, -1, 
      926, 927, 928, -1, 
      926, 929, 927, -1, 
      926, 928, 930, -1, 
      926, 931, 929, -1, 
      926, 930, 931, -1, 
      932, 933, 934, -1, 
      934, 933, 398, -1, 
      932, 934, 935, -1, 
      932, 935, 936, -1, 
      932, 936, 933, -1, 
      937, 938, 381, -1, 
      937, 381, 380, -1, 
      937, 939, 938, -1, 
      937, 940, 939, -1, 
      937, 380, 941, -1, 
      937, 941, 942, -1, 
      937, 942, 940, -1, 
      943, 944, 945, -1, 
      943, 945, 946, -1, 
      943, 947, 944, -1, 
      943, 948, 947, -1, 
      943, 946, 949, -1, 
      943, 949, 948, -1, 
      950, 951, 952, -1, 
      950, 952, 953, -1, 
      950, 954, 951, -1, 
      950, 955, 954, -1, 
      950, 953, 955, -1, 
      956, 957, 958, -1, 
      956, 152, 957, -1, 
      956, 958, 959, -1, 
      956, 959, 960, -1, 
      956, 961, 152, -1, 
      956, 960, 961, -1, 
      962, 963, 964, -1, 
      962, 965, 963, -1, 
      962, 964, 411, -1, 
      962, 411, 966, -1, 
      962, 966, 967, -1, 
      962, 968, 969, -1, 
      962, 969, 965, -1, 
      962, 967, 968, -1, 
      970, 971, 972, -1, 
      970, 973, 971, -1, 
      970, 972, 974, -1, 
      970, 975, 976, -1, 
      970, 977, 975, -1, 
      970, 976, 978, -1, 
      970, 978, 104, -1, 
      970, 104, 973, -1, 
      473, 472, 979, -1, 
      473, 979, 980, -1, 
      473, 980, 981, -1, 
      473, 981, 982, -1, 
      473, 982, 475, -1, 
      983, 984, 985, -1, 
      983, 986, 984, -1, 
      983, 985, 987, -1, 
      983, 987, 988, -1, 
      983, 989, 986, -1, 
      990, 991, 992, -1, 
      990, 993, 991, -1, 
      990, 992, 994, -1, 
      990, 994, 626, -1, 
      990, 995, 996, -1, 
      990, 996, 993, -1, 
      990, 626, 995, -1, 
      997, 998, 999, -1, 
      997, 1000, 998, -1, 
      997, 999, 1001, -1, 
      997, 1001, 1002, -1, 
      997, 1002, 1000, -1, 
      674, 1003, 1004, -1, 
      674, 1005, 1003, -1, 
      674, 1004, 676, -1, 
      674, 1006, 1005, -1, 
      674, 672, 1006, -1, 
      1007, 1008, 1009, -1, 
      1007, 1009, 1010, -1, 
      1007, 1011, 1008, -1, 
      1007, 1012, 1011, -1, 
      1007, 1013, 1012, -1, 
      1014, 1015, 1016, -1, 
      1014, 1017, 1015, -1, 
      1014, 1016, 1018, -1, 
      1014, 1018, 1019, -1, 
      1014, 1019, 1020, -1, 
      1014, 1020, 1017, -1, 
      1021, 1022, 1023, -1, 
      1021, 1024, 1022, -1, 
      1021, 1023, 1025, -1, 
      1021, 1025, 1026, -1, 
      1021, 1026, 776, -1, 
      1021, 776, 778, -1, 
      1021, 778, 1024, -1, 
      849, 1027, 850, -1, 
      849, 1028, 1029, -1, 
      849, 1029, 1027, -1, 
      849, 847, 1028, -1, 
      1030, 421, 420, -1, 
      1030, 1031, 421, -1, 
      1030, 420, 1032, -1, 
      1030, 1032, 1033, -1, 
      1030, 1033, 1031, -1, 
      1034, 634, 1035, -1, 
      1034, 1035, 1036, -1, 
      1034, 635, 634, -1, 
      1034, 1036, 81, -1, 
      1034, 1037, 635, -1, 
      1034, 1038, 1037, -1, 
      1034, 81, 1038, -1, 
      389, 387, 1039, -1, 
      389, 1039, 1040, -1, 
      389, 1040, 388, -1, 
      1041, 787, 1042, -1, 
      1041, 788, 787, -1, 
      1041, 1042, 1043, -1, 
      1041, 1043, 1044, -1, 
      1041, 1044, 1045, -1, 
      1041, 1045, 788, -1, 
      1046, 1047, 1048, -1, 
      1046, 1048, 506, -1, 
      1046, 1049, 1047, -1, 
      1046, 506, 1050, -1, 
      1046, 1050, 1049, -1, 
      1051, 1039, 1052, -1, 
      1051, 1052, 1053, -1, 
      1051, 1054, 1039, -1, 
      1051, 451, 1054, -1, 
      1051, 1053, 1055, -1, 
      1051, 1055, 451, -1, 
      1056, 1057, 1058, -1, 
      1056, 1059, 1057, -1, 
      1056, 1058, 177, -1, 
      1056, 177, 179, -1, 
      1056, 179, 1059, -1, 
      1060, 636, 1037, -1, 
      1060, 1037, 886, -1, 
      1060, 1061, 636, -1, 
      1060, 886, 887, -1, 
      1060, 1062, 1061, -1, 
      1060, 887, 1062, -1, 
      881, 879, 1063, -1, 
      881, 1064, 238, -1, 
      881, 1065, 1064, -1, 
      881, 1063, 1065, -1, 
      1066, 666, 668, -1, 
      1066, 974, 666, -1, 
      1066, 668, 761, -1, 
      1066, 1067, 1068, -1, 
      1066, 1068, 1069, -1, 
      1066, 761, 1067, -1, 
      1066, 1069, 977, -1, 
      1066, 977, 974, -1, 
      1070, 1071, 1072, -1, 
      1070, 610, 1071, -1, 
      1070, 1072, 1073, -1, 
      1070, 1074, 611, -1, 
      1070, 611, 610, -1, 
      1070, 1073, 1074, -1, 
      846, 1075, 1076, -1, 
      846, 520, 1075, -1, 
      846, 1076, 1077, -1, 
      846, 848, 520, -1, 
      846, 1077, 847, -1, 
      1078, 850, 1079, -1, 
      1078, 1080, 850, -1, 
      1078, 1079, 1081, -1, 
      1078, 1081, 1082, -1, 
      1078, 1083, 1084, -1, 
      1078, 1082, 1083, -1, 
      1078, 1084, 1085, -1, 
      1078, 1085, 1080, -1, 
      853, 852, 499, -1, 
      853, 499, 1086, -1, 
      853, 1086, 858, -1, 
      1087, 1088, 769, -1, 
      1087, 1089, 1088, -1, 
      1087, 769, 1090, -1, 
      1087, 1091, 1089, -1, 
      1087, 1012, 1091, -1, 
      1087, 1090, 1012, -1, 
      1092, 1093, 1094, -1, 
      1092, 1095, 1093, -1, 
      1092, 1096, 1097, -1, 
      1092, 1094, 1096, -1, 
      1092, 1097, 1098, -1, 
      1092, 1098, 1099, -1, 
      1092, 1099, 1095, -1, 
      1100, 1101, 1102, -1, 
      1100, 1103, 1101, -1, 
      1100, 1102, 1104, -1, 
      1100, 1105, 1103, -1, 
      1100, 1106, 1105, -1, 
      1100, 1104, 1106, -1, 
      824, 1107, 821, -1, 
      824, 416, 415, -1, 
      824, 415, 1108, -1, 
      824, 823, 416, -1, 
      824, 1108, 1107, -1, 
      1109, 1110, 1111, -1, 
      1109, 1112, 1110, -1, 
      1109, 1111, 1113, -1, 
      1109, 1113, 1114, -1, 
      1109, 1114, 1112, -1, 
      1115, 1116, 1117, -1, 
      1115, 1118, 1116, -1, 
      1115, 1117, 1119, -1, 
      1115, 1119, 1120, -1, 
      1115, 1121, 1118, -1, 
      1115, 1122, 1121, -1, 
      1115, 1123, 1122, -1, 
      1115, 1120, 1123, -1, 
      1124, 640, 639, -1, 
      1124, 639, 1125, -1, 
      1124, 1126, 640, -1, 
      1124, 1125, 1127, -1, 
      1124, 1127, 1126, -1, 
      972, 1128, 1129, -1, 
      972, 1129, 974, -1, 
      972, 1130, 1128, -1, 
      972, 971, 1130, -1, 
      970, 974, 977, -1, 
      1131, 1132, 1133, -1, 
      1131, 1133, 1134, -1, 
      1131, 1135, 1132, -1, 
      1131, 1134, 1136, -1, 
      1131, 1136, 1135, -1, 
      1137, 1138, 1139, -1, 
      1137, 1140, 1138, -1, 
      1137, 1139, 637, -1, 
      1137, 637, 1141, -1, 
      1137, 1141, 1140, -1, 
      1142, 648, 647, -1, 
      1142, 647, 1143, -1, 
      1142, 1144, 1145, -1, 
      1142, 1145, 1146, -1, 
      1142, 1147, 1144, -1, 
      1142, 1148, 1147, -1, 
      1142, 1146, 648, -1, 
      1142, 1143, 1148, -1, 
      164, 1048, 161, -1, 
      164, 506, 1048, -1, 
      1149, 712, 1150, -1, 
      1149, 1151, 712, -1, 
      1149, 1152, 1153, -1, 
      1149, 1153, 1154, -1, 
      1149, 1150, 1152, -1, 
      1149, 1155, 1151, -1, 
      1149, 1154, 1155, -1, 
      799, 1156, 796, -1, 
      799, 277, 1156, -1, 
      799, 275, 277, -1, 
      799, 276, 275, -1, 
      1157, 1158, 1159, -1, 
      1157, 1160, 1158, -1, 
      1157, 1159, 1161, -1, 
      1157, 1162, 1160, -1, 
      1157, 299, 1162, -1, 
      1157, 1161, 1163, -1, 
      1157, 1163, 299, -1, 
      1164, 1165, 1166, -1, 
      1164, 1167, 1165, -1, 
      1164, 1166, 1168, -1, 
      1164, 1168, 1169, -1, 
      1164, 1169, 1167, -1, 
      1170, 1171, 35, -1, 
      1170, 1172, 1171, -1, 
      1170, 35, 33, -1, 
      1170, 1173, 1174, -1, 
      1170, 33, 1173, -1, 
      1170, 1175, 866, -1, 
      1170, 1174, 1175, -1, 
      1176, 1177, 1178, -1, 
      1176, 1179, 1177, -1, 
      1176, 1178, 1180, -1, 
      1176, 1180, 1179, -1, 
      1181, 1182, 1183, -1, 
      1181, 1184, 1182, -1, 
      1181, 1183, 1185, -1, 
      1181, 1185, 1186, -1, 
      1181, 1187, 1184, -1, 
      1181, 1186, 1187, -1, 
      475, 1188, 476, -1, 
      475, 982, 1189, -1, 
      475, 1189, 1188, -1, 
      650, 652, 1190, -1, 
      650, 1190, 1191, -1, 
      650, 1191, 651, -1, 
      1192, 1193, 1194, -1, 
      1192, 1195, 1193, -1, 
      1192, 1196, 1197, -1, 
      1192, 1197, 1198, -1, 
      1192, 1194, 1196, -1, 
      1192, 1198, 1195, -1, 
      1199, 114, 1200, -1, 
      1199, 1200, 1201, -1, 
      1199, 115, 114, -1, 
      1199, 1201, 1202, -1, 
      1199, 1202, 1203, -1, 
      1199, 1203, 1204, -1, 
      1199, 1204, 115, -1, 
      1205, 65, 63, -1, 
      1205, 63, 62, -1, 
      1205, 1206, 65, -1, 
      1205, 1207, 1206, -1, 
      1205, 62, 146, -1, 
      1205, 1208, 1207, -1, 
      1205, 146, 1208, -1, 
      1209, 1210, 1211, -1, 
      1209, 1212, 1210, -1, 
      1209, 1211, 1213, -1, 
      1214, 1213, 1215, -1, 
      1209, 1213, 1214, -1, 
      1209, 1214, 1212, -1, 
      1216, 1217, 1218, -1, 
      1216, 1218, 132, -1, 
      1216, 1219, 1217, -1, 
      1216, 132, 1219, -1, 
      493, 1220, 1221, -1, 
      493, 1222, 1220, -1, 
      493, 1221, 136, -1, 
      493, 494, 1222, -1, 
      493, 136, 128, -1, 
      1223, 176, 315, -1, 
      1223, 1224, 176, -1, 
      1223, 315, 314, -1, 
      1223, 314, 1225, -1, 
      1223, 1225, 1226, -1, 
      1223, 1226, 1224, -1, 
      739, 738, 1227, -1, 
      739, 225, 224, -1, 
      739, 1227, 750, -1, 
      1228, 1229, 1230, -1, 
      1228, 1231, 1229, -1, 
      1228, 1230, 1232, -1, 
      1228, 1233, 1231, -1, 
      1228, 1234, 1233, -1, 
      1228, 1232, 1234, -1, 
      433, 428, 1235, -1, 
      433, 1235, 1236, -1, 
      433, 1237, 434, -1, 
      433, 1236, 1237, -1, 
      1238, 1239, 205, -1, 
      1238, 1240, 1239, -1, 
      1238, 205, 203, -1, 
      1238, 203, 1241, -1, 
      1238, 1241, 1242, -1, 
      1238, 1242, 1240, -1, 
      21, 14, 20, -1, 
      21, 1243, 17, -1, 
      1244, 1245, 703, -1, 
      1244, 1246, 1245, -1, 
      1244, 703, 1247, -1, 
      1244, 1248, 1249, -1, 
      1244, 1247, 1248, -1, 
      1244, 1249, 1250, -1, 
      1244, 1250, 1246, -1, 
      647, 645, 1143, -1, 
      1251, 1252, 1253, -1, 
      1251, 1254, 1252, -1, 
      1251, 1253, 1255, -1, 
      1251, 280, 1254, -1, 
      1251, 1255, 279, -1, 
      1251, 279, 280, -1, 
      1256, 1257, 1258, -1, 
      1256, 1259, 1257, -1, 
      1256, 1258, 1260, -1, 
      1256, 1261, 1259, -1, 
      1256, 1262, 1261, -1, 
      1256, 1260, 1263, -1, 
      1256, 1263, 1262, -1, 
      1264, 437, 403, -1, 
      1264, 1265, 437, -1, 
      1264, 403, 817, -1, 
      1265, 1266, 1267, -1, 
      1264, 1266, 1265, -1, 
      1264, 1268, 1266, -1, 
      1264, 814, 1268, -1, 
      1264, 817, 816, -1, 
      1264, 816, 814, -1, 
      1269, 1270, 1271, -1, 
      1269, 1271, 1272, -1, 
      1269, 1273, 1274, -1, 
      1269, 1274, 1275, -1, 
      1269, 1276, 1273, -1, 
      1269, 1275, 1270, -1, 
      1269, 1272, 1276, -1, 
      1277, 1278, 133, -1, 
      1277, 133, 1218, -1, 
      1277, 1279, 1278, -1, 
      1277, 1218, 1280, -1, 
      1277, 1281, 1279, -1, 
      1277, 1280, 1281, -1, 
      1282, 1283, 1284, -1, 
      1282, 1285, 1283, -1, 
      1282, 1284, 1286, -1, 
      1282, 1286, 1287, -1, 
      1282, 1287, 1288, -1, 
      1282, 1288, 1289, -1, 
      1282, 1289, 1285, -1, 
      1290, 1291, 1292, -1, 
      1290, 1293, 1291, -1, 
      1290, 1292, 1294, -1, 
      1290, 1294, 1295, -1, 
      1290, 1296, 1293, -1, 
      1290, 1297, 1296, -1, 
      1290, 1295, 1297, -1, 
      1090, 1298, 1011, -1, 
      1090, 1011, 1012, -1, 
      1090, 1299, 1298, -1, 
      1090, 768, 1299, -1, 
      1090, 769, 768, -1, 
      1300, 1301, 1302, -1, 
      1300, 1303, 1304, -1, 
      1300, 1305, 1301, -1, 
      1300, 1306, 1307, -1, 
      1300, 1307, 1305, -1, 
      1300, 1308, 1306, -1, 
      1300, 1304, 1308, -1, 
      1309, 1310, 1311, -1, 
      1309, 1312, 1310, -1, 
      1309, 1313, 1314, -1, 
      1309, 1314, 31, -1, 
      1309, 1315, 1312, -1, 
      1309, 31, 1316, -1, 
      1309, 1316, 1315, -1, 
      1317, 1318, 1319, -1, 
      1317, 1319, 1320, -1, 
      1317, 1321, 1322, -1, 
      1317, 1320, 1321, -1, 
      1317, 1322, 1323, -1, 
      1317, 1323, 1318, -1, 
      140, 1324, 138, -1, 
      140, 1325, 1324, -1, 
      140, 142, 1325, -1, 
      1326, 1327, 1328, -1, 
      1326, 1328, 745, -1, 
      1326, 1329, 1327, -1, 
      1326, 745, 747, -1, 
      1326, 747, 1329, -1, 
      454, 1330, 1331, -1, 
      454, 452, 1330, -1, 
      454, 1331, 453, -1, 
      1332, 552, 821, -1, 
      1332, 548, 552, -1, 
      1332, 821, 1333, -1, 
      1332, 1333, 548, -1, 
      1334, 1335, 488, -1, 
      1334, 488, 486, -1, 
      1334, 1336, 1335, -1, 
      1334, 1207, 1337, -1, 
      1334, 486, 1207, -1, 
      1334, 1337, 1336, -1, 
      1042, 543, 1338, -1, 
      1042, 787, 543, -1, 
      1042, 1338, 1339, -1, 
      1042, 1339, 1340, -1, 
      1042, 1340, 1043, -1, 
      730, 1341, 731, -1, 
      730, 732, 1342, -1, 
      730, 1342, 1343, -1, 
      730, 1343, 1341, -1, 
      1344, 1345, 1346, -1, 
      1344, 1347, 1345, -1, 
      1344, 1346, 1348, -1, 
      1344, 1348, 1349, -1, 
      1344, 1349, 854, -1, 
      1344, 857, 1347, -1, 
      1344, 854, 857, -1, 
      1350, 1351, 1352, -1, 
      1350, 1352, 1353, -1, 
      1350, 1354, 1351, -1, 
      1350, 1355, 1354, -1, 
      1350, 1353, 1355, -1, 
      1356, 1357, 1358, -1, 
      1356, 1358, 1359, -1, 
      1356, 1360, 1357, -1, 
      1356, 1249, 1360, -1, 
      1356, 1359, 334, -1, 
      606, 1361, 382, -1, 
      606, 607, 1361, -1, 
      605, 382, 1362, -1, 
      606, 382, 605, -1, 
      1363, 1364, 1365, -1, 
      1363, 1366, 1364, -1, 
      1363, 1365, 1367, -1, 
      1363, 1367, 1368, -1, 
      1363, 1369, 1366, -1, 
      1363, 1368, 1369, -1, 
      1370, 1371, 1372, -1, 
      1370, 1373, 1371, -1, 
      1370, 1372, 1374, -1, 
      1370, 190, 1375, -1, 
      1370, 1375, 1376, -1, 
      1370, 1374, 190, -1, 
      1370, 1376, 1373, -1, 
      387, 1052, 1039, -1, 
      387, 385, 1052, -1, 
      318, 254, 253, -1, 
      318, 1377, 254, -1, 
      318, 1378, 1377, -1, 
      318, 317, 1378, -1, 
      1379, 1380, 1305, -1, 
      1379, 1381, 1380, -1, 
      1379, 1305, 1382, -1, 
      1379, 1382, 1381, -1, 
      1383, 1384, 1385, -1, 
      1383, 1385, 1386, -1, 
      1383, 1387, 1384, -1, 
      1383, 1386, 1387, -1, 
      1388, 1389, 1390, -1, 
      1388, 1391, 1389, -1, 
      1388, 1392, 1393, -1, 
      1388, 1393, 1391, -1, 
      1388, 1390, 697, -1, 
      1388, 697, 693, -1, 
      1388, 693, 1392, -1, 
      1394, 1395, 1396, -1, 
      1394, 1397, 1395, -1, 
      1394, 1396, 1398, -1, 
      1394, 1398, 1399, -1, 
      1394, 1399, 1400, -1, 
      1394, 1400, 1397, -1, 
      1401, 1402, 1403, -1, 
      1401, 1404, 1402, -1, 
      1401, 1403, 1405, -1, 
      1401, 1405, 1406, -1, 
      1401, 1406, 1355, -1, 
      1401, 1355, 1407, -1, 
      1401, 1407, 1404, -1, 
      1408, 1409, 924, -1, 
      1408, 1410, 1409, -1, 
      1408, 924, 1411, -1, 
      1408, 1411, 1412, -1, 
      1408, 1413, 1410, -1, 
      1408, 1414, 1413, -1, 
      1408, 1412, 1414, -1, 
      1415, 1416, 1417, -1, 
      1415, 1417, 1418, -1, 
      1415, 1419, 1416, -1, 
      1415, 1420, 1421, -1, 
      1415, 1421, 1419, -1, 
      1415, 1418, 1420, -1, 
      1422, 1423, 1424, -1, 
      1422, 1425, 1423, -1, 
      1422, 1424, 1426, -1, 
      1422, 1426, 1427, -1, 
      1422, 1427, 1428, -1, 
      1422, 1429, 1425, -1, 
      1422, 1428, 1429, -1, 
      1430, 1431, 1432, -1, 
      1430, 1432, 1433, -1, 
      1430, 1434, 1431, -1, 
      1430, 1435, 1434, -1, 
      1430, 1433, 1435, -1, 
      1436, 1437, 1438, -1, 
      1436, 1438, 1439, -1, 
      1436, 1440, 1437, -1, 
      1436, 1439, 1441, -1, 
      1436, 1441, 1442, -1, 
      1436, 1442, 1440, -1, 
      1443, 1444, 1445, -1, 
      1443, 1446, 1444, -1, 
      1443, 1445, 864, -1, 
      1443, 1447, 1446, -1, 
      1443, 864, 1447, -1, 
      1448, 1449, 1450, -1, 
      1448, 1451, 1449, -1, 
      1448, 1450, 844, -1, 
      1448, 827, 1451, -1, 
      1448, 844, 827, -1, 
      1452, 1453, 873, -1, 
      1452, 519, 1453, -1, 
      1452, 873, 872, -1, 
      1452, 1077, 1076, -1, 
      1452, 1454, 1077, -1, 
      1452, 1076, 1075, -1, 
      1452, 1075, 519, -1, 
      1452, 872, 1454, -1, 
      1455, 33, 34, -1, 
      1455, 1456, 33, -1, 
      1455, 34, 1457, -1, 
      1455, 1458, 1459, -1, 
      1455, 1459, 1456, -1, 
      1455, 1457, 1458, -1, 
      1460, 1461, 1462, -1, 
      1460, 1463, 1461, -1, 
      1460, 1462, 1464, -1, 
      1460, 1464, 1235, -1, 
      1460, 1465, 1463, -1, 
      1460, 1235, 430, -1, 
      1466, 1467, 1468, -1, 
      1466, 841, 1467, -1, 
      1466, 1468, 1469, -1, 
      1466, 1469, 1470, -1, 
      1466, 842, 841, -1, 
      1466, 1470, 842, -1, 
      488, 1335, 489, -1, 
      1471, 1472, 1473, -1, 
      1471, 1473, 1474, -1, 
      1471, 1475, 1472, -1, 
      1471, 1474, 1476, -1, 
      1471, 1477, 1478, -1, 
      1471, 1478, 1475, -1, 
      1471, 1476, 1477, -1, 
      837, 1479, 838, -1, 
      837, 839, 1480, -1, 
      837, 1480, 1481, -1, 
      837, 1481, 1479, -1, 
      1482, 675, 1483, -1, 
      1482, 673, 675, -1, 
      1482, 1483, 1484, -1, 
      1482, 1485, 1486, -1, 
      1482, 1486, 673, -1, 
      1482, 1484, 1485, -1, 
      1487, 1488, 1489, -1, 
      1487, 1490, 1488, -1, 
      1487, 1489, 1491, -1, 
      1487, 620, 1490, -1, 
      1487, 1491, 620, -1, 
      1492, 1493, 1494, -1, 
      1492, 1495, 1493, -1, 
      1492, 1494, 1496, -1, 
      1492, 1496, 1497, -1, 
      1492, 1498, 1495, -1, 
      1492, 1499, 1498, -1, 
      1492, 1497, 1500, -1, 
      1492, 1500, 1499, -1, 
      1501, 1502, 1503, -1, 
      1501, 1504, 1502, -1, 
      1501, 1503, 1505, -1, 
      1501, 1506, 1504, -1, 
      1501, 1507, 1506, -1, 
      1501, 1505, 1507, -1, 
      1508, 1509, 1510, -1, 
      1508, 1510, 244, -1, 
      1508, 1511, 1509, -1, 
      1508, 939, 940, -1, 
      1508, 940, 1511, -1, 
      1508, 244, 939, -1, 
      152, 154, 1512, -1, 
      152, 1512, 957, -1, 
      152, 1513, 153, -1, 
      152, 961, 1513, -1, 
      1083, 1082, 1514, -1, 
      1083, 1515, 1516, -1, 
      1083, 1516, 1084, -1, 
      1083, 1514, 1515, -1, 
      1517, 1518, 1519, -1, 
      1517, 1519, 1520, -1, 
      1517, 242, 1518, -1, 
      1517, 244, 242, -1, 
      1517, 1520, 604, -1, 
      1517, 604, 244, -1, 
      160, 1521, 504, -1, 
      160, 362, 1521, -1, 
      160, 504, 162, -1, 
      160, 359, 362, -1, 
      160, 156, 359, -1, 
      160, 157, 156, -1, 
      1522, 1523, 1524, -1, 
      1522, 1524, 1525, -1, 
      1522, 1526, 1523, -1, 
      1522, 1525, 1527, -1, 
      1522, 1527, 1528, -1, 
      1522, 1529, 1526, -1, 
      1522, 1528, 1529, -1, 
      1530, 1531, 1532, -1, 
      1530, 1533, 1531, -1, 
      1530, 1534, 1535, -1, 
      1530, 1535, 1533, -1, 
      1530, 1532, 1534, -1, 
      1536, 1537, 1538, -1, 
      1536, 38, 37, -1, 
      1538, 1537, 1539, -1, 
      1536, 1540, 1537, -1, 
      1536, 1541, 1540, -1, 
      1536, 37, 1541, -1, 
      364, 1542, 1543, -1, 
      364, 366, 1542, -1, 
      364, 1544, 365, -1, 
      364, 1545, 1544, -1, 
      364, 1543, 1545, -1, 
      1546, 710, 713, -1, 
      1546, 1547, 710, -1, 
      1546, 713, 796, -1, 
      1546, 796, 1548, -1, 
      1546, 1549, 1547, -1, 
      1546, 1548, 1549, -1, 
      1189, 1550, 1188, -1, 
      1189, 982, 1551, -1, 
      1189, 1551, 1552, -1, 
      1189, 1552, 1550, -1, 
      1553, 1554, 1555, -1, 
      1553, 1556, 1554, -1, 
      1553, 1555, 1557, -1, 
      1553, 1557, 1558, -1, 
      1553, 1559, 1556, -1, 
      1553, 1558, 1559, -1, 
      1560, 1561, 1562, -1, 
      1560, 1562, 272, -1, 
      1560, 829, 828, -1, 
      1560, 272, 829, -1, 
      1560, 828, 1563, -1, 
      1560, 1563, 1561, -1, 
      1564, 1565, 1566, -1, 
      1564, 1566, 1567, -1, 
      1564, 1568, 1565, -1, 
      1564, 1567, 1569, -1, 
      1564, 1569, 1568, -1, 
      361, 1570, 362, -1, 
      361, 360, 1571, -1, 
      361, 1571, 1572, -1, 
      361, 1573, 1570, -1, 
      361, 1574, 1573, -1, 
      361, 1572, 1574, -1, 
      1575, 1576, 1577, -1, 
      1575, 257, 1576, -1, 
      1575, 1577, 1578, -1, 
      1575, 1578, 1579, -1, 
      1575, 1580, 257, -1, 
      1575, 1579, 1580, -1, 
      1581, 1582, 1395, -1, 
      1581, 1395, 1397, -1, 
      1581, 1583, 1582, -1, 
      1581, 1584, 1583, -1, 
      1581, 1585, 1584, -1, 
      1581, 1397, 1585, -1, 
      1586, 1587, 1588, -1, 
      1586, 1588, 1589, -1, 
      1586, 1590, 1587, -1, 
      1586, 1589, 1591, -1, 
      1586, 1591, 1592, -1, 
      1586, 1592, 1590, -1, 
      1593, 1594, 1595, -1, 
      1593, 1596, 1594, -1, 
      1593, 1595, 1597, -1, 
      1593, 1597, 1598, -1, 
      1593, 1598, 1596, -1, 
      1265, 1267, 1599, -1, 
      1265, 438, 437, -1, 
      1265, 1599, 438, -1, 
      1600, 1601, 1602, -1, 
      1600, 1603, 1601, -1, 
      1600, 1602, 818, -1, 
      1600, 818, 1604, -1, 
      1600, 1604, 1603, -1, 
      1605, 1606, 1607, -1, 
      1605, 1285, 1606, -1, 
      1605, 1607, 1608, -1, 
      1605, 1091, 1285, -1, 
      1605, 1609, 1091, -1, 
      1605, 1608, 1609, -1, 
      1610, 1611, 1612, -1, 
      1610, 591, 1611, -1, 
      1610, 1612, 1613, -1, 
      1610, 1104, 589, -1, 
      1610, 1613, 1104, -1, 
      1610, 589, 591, -1, 
      642, 640, 1126, -1, 
      642, 1126, 1554, -1, 
      642, 1554, 533, -1, 
      642, 533, 532, -1, 
      1523, 1614, 1615, -1, 
      1523, 1615, 1524, -1, 
      1523, 1616, 1617, -1, 
      1523, 1526, 1616, -1, 
      1523, 1617, 1614, -1, 
      1618, 903, 479, -1, 
      1618, 479, 478, -1, 
      1618, 904, 903, -1, 
      1618, 478, 1619, -1, 
      1618, 1619, 1620, -1, 
      1618, 1621, 904, -1, 
      1618, 1620, 1621, -1, 
      380, 1622, 941, -1, 
      380, 1623, 1622, -1, 
      380, 1624, 1623, -1, 
      380, 378, 1624, -1, 
      1625, 1626, 1627, -1, 
      1625, 1628, 1626, -1, 
      1625, 1627, 1629, -1, 
      1625, 1630, 1628, -1, 
      1625, 1631, 1630, -1, 
      1625, 1629, 1632, -1, 
      1625, 1632, 1631, -1, 
      1633, 1634, 1635, -1, 
      1633, 1635, 1636, -1, 
      1633, 1425, 1634, -1, 
      1633, 1423, 1425, -1, 
      1633, 1636, 1423, -1, 
      1637, 1638, 1639, -1, 
      1637, 1640, 1641, -1, 
      1637, 1639, 1642, -1, 
      1637, 1643, 1640, -1, 
      424, 1644, 426, -1, 
      1644, 287, 1645, -1, 
      424, 1646, 287, -1, 
      424, 287, 1644, -1, 
      424, 423, 1646, -1, 
      1647, 1648, 1649, -1, 
      1647, 1649, 1650, -1, 
      1647, 1651, 1648, -1, 
      1647, 1650, 1652, -1, 
      1647, 1652, 1651, -1, 
      1653, 1654, 1655, -1, 
      1653, 1656, 1654, -1, 
      1653, 1655, 1657, -1, 
      1653, 1658, 1659, -1, 
      1653, 1660, 1658, -1, 
      1653, 1659, 586, -1, 
      1653, 1657, 1660, -1, 
      1653, 586, 1656, -1, 
      1661, 1662, 1620, -1, 
      1661, 1620, 12, -1, 
      1661, 1663, 1662, -1, 
      1661, 12, 50, -1, 
      1661, 50, 1663, -1, 
      1664, 1642, 1665, -1, 
      1664, 1666, 1642, -1, 
      1664, 1665, 1667, -1, 
      1664, 1667, 1668, -1, 
      1664, 1669, 1666, -1, 
      1664, 1668, 1669, -1, 
      1670, 1671, 1672, -1, 
      1670, 1673, 1671, -1, 
      1670, 600, 1674, -1, 
      1670, 1674, 1673, -1, 
      1670, 1672, 1675, -1, 
      1670, 1675, 600, -1, 
      62, 1676, 145, -1, 
      62, 64, 1676, -1, 
      1398, 1396, 1677, -1, 
      1398, 1677, 1678, -1, 
      1398, 1679, 1399, -1, 
      1398, 1678, 1679, -1, 
      1680, 1681, 1682, -1, 
      1680, 1438, 1681, -1, 
      1680, 1682, 1683, -1, 
      1680, 1439, 1438, -1, 
      1680, 1683, 1439, -1, 
      511, 1684, 1685, -1, 
      511, 1686, 1684, -1, 
      511, 1685, 1687, -1, 
      511, 1687, 509, -1, 
      511, 512, 1686, -1, 
      1688, 777, 776, -1, 
      1688, 1689, 777, -1, 
      1688, 776, 1026, -1, 
      1688, 1026, 1690, -1, 
      1688, 1690, 1691, -1, 
      1688, 1692, 1689, -1, 
      1688, 1691, 1692, -1, 
      1693, 1694, 696, -1, 
      1693, 1695, 1694, -1, 
      1693, 696, 1696, -1, 
      1693, 1696, 1697, -1, 
      1693, 1697, 1698, -1, 
      1693, 1698, 1695, -1, 
      694, 1699, 692, -1, 
      694, 1700, 1699, -1, 
      694, 1694, 1701, -1, 
      694, 1701, 1702, -1, 
      694, 696, 1694, -1, 
      694, 1702, 1700, -1, 
      1703, 1704, 1212, -1, 
      1703, 1212, 1214, -1, 
      1703, 1705, 1704, -1, 
      1703, 1706, 1707, -1, 
      1703, 1214, 1706, -1, 
      1703, 1707, 1705, -1, 
      1457, 1314, 1313, -1, 
      1457, 1708, 1458, -1, 
      1457, 34, 1314, -1, 
      40, 1709, 41, -1, 
      40, 1538, 1709, -1, 
      40, 38, 1536, -1, 
      5, 4, 1710, -1, 
      5, 1710, 1711, -1, 
      5, 1711, 6, -1, 
      8, 1712, 1713, -1, 
      8, 10, 1712, -1, 
      8, 1713, 783, -1, 
      8, 783, 9, -1, 
      125, 764, 324, -1, 
      125, 123, 764, -1, 
      125, 324, 1714, -1, 
      125, 1714, 126, -1, 
      1570, 1715, 1716, -1, 
      1570, 1717, 1715, -1, 
      1570, 1716, 362, -1, 
      1570, 1573, 1717, -1, 
      1718, 1719, 1720, -1, 
      1718, 1721, 1719, -1, 
      1718, 1720, 1407, -1, 
      1718, 1407, 1355, -1, 
      1718, 1355, 1722, -1, 
      1718, 1722, 1721, -1, 
      438, 1599, 830, -1, 
      1723, 1724, 1725, -1, 
      1723, 1726, 1724, -1, 
      1723, 1725, 1727, -1, 
      1723, 1727, 1728, -1, 
      1723, 1728, 1726, -1, 
      505, 504, 1729, -1, 
      505, 1729, 1730, -1, 
      505, 1731, 506, -1, 
      505, 1732, 1731, -1, 
      505, 1730, 1732, -1, 
      1677, 1733, 1678, -1, 
      1677, 1396, 1734, -1, 
      1677, 1734, 1733, -1, 
      1735, 1736, 1737, -1, 
      1735, 1737, 1738, -1, 
      1735, 1739, 1736, -1, 
      1735, 1738, 1597, -1, 
      1735, 1595, 1740, -1, 
      1735, 1740, 1739, -1, 
      1735, 1597, 1595, -1, 
      839, 1741, 1742, -1, 
      839, 843, 1741, -1, 
      839, 1742, 1743, -1, 
      839, 1743, 1480, -1, 
      1744, 1745, 1746, -1, 
      1744, 1747, 1745, -1, 
      1744, 1746, 1748, -1, 
      1744, 1748, 1073, -1, 
      1744, 1072, 1747, -1, 
      1744, 1073, 1072, -1, 
      1072, 1749, 1747, -1, 
      1072, 1071, 1749, -1, 
      1750, 155, 28, -1, 
      1750, 28, 1751, -1, 
      1750, 1752, 1753, -1, 
      1750, 1751, 1752, -1, 
      1750, 1753, 360, -1, 
      1750, 360, 155, -1, 
      1754, 1755, 953, -1, 
      1754, 953, 1756, -1, 
      1754, 1757, 1755, -1, 
      1754, 1756, 399, -1, 
      1754, 399, 1757, -1, 
      1758, 1759, 1760, -1, 
      1758, 1761, 1759, -1, 
      1758, 1760, 1762, -1, 
      1758, 197, 1763, -1, 
      1758, 1762, 197, -1, 
      1758, 1763, 1761, -1, 
      1764, 1765, 448, -1, 
      1764, 448, 447, -1, 
      1764, 20, 19, -1, 
      1764, 447, 20, -1, 
      1764, 1766, 1765, -1, 
      1764, 19, 1766, -1, 
      1767, 1400, 1768, -1, 
      1767, 1768, 1440, -1, 
      1767, 1769, 1397, -1, 
      1767, 1397, 1400, -1, 
      1767, 1440, 1769, -1, 
      1770, 1771, 1772, -1, 
      1770, 210, 1771, -1, 
      1770, 1772, 1773, -1, 
      1770, 1773, 1774, -1, 
      1770, 211, 210, -1, 
      1770, 1774, 211, -1, 
      1775, 1776, 1777, -1, 
      1775, 1778, 1776, -1, 
      1775, 1779, 1780, -1, 
      1775, 1777, 1779, -1, 
      1775, 1780, 219, -1, 
      1775, 219, 1778, -1, 
      1781, 1782, 1783, -1, 
      1781, 1784, 1782, -1, 
      1781, 1783, 311, -1, 
      1781, 103, 1784, -1, 
      1781, 311, 103, -1, 
      1785, 112, 1786, -1, 
      1785, 1786, 1406, -1, 
      1785, 1787, 112, -1, 
      1785, 524, 1787, -1, 
      1785, 1406, 1405, -1, 
      1785, 1405, 1788, -1, 
      1785, 1788, 524, -1, 
      1789, 1790, 273, -1, 
      1789, 273, 1791, -1, 
      1789, 1772, 1771, -1, 
      1789, 1791, 1772, -1, 
      1789, 1792, 1790, -1, 
      1789, 1793, 1792, -1, 
      1789, 1771, 1793, -1, 
      134, 884, 883, -1, 
      134, 883, 831, -1, 
      134, 136, 884, -1, 
      1794, 1795, 1796, -1, 
      1794, 1797, 1795, -1, 
      1794, 1796, 1798, -1, 
      1794, 1798, 1799, -1, 
      1794, 1799, 1797, -1, 
      1259, 1800, 1801, -1, 
      1259, 1801, 1257, -1, 
      1259, 1261, 1800, -1, 
      451, 450, 1802, -1, 
      451, 1803, 1054, -1, 
      451, 1055, 452, -1, 
      323, 762, 325, -1, 
      323, 763, 762, -1, 
      323, 324, 763, -1, 
      1366, 1369, 1804, -1, 
      1366, 1804, 1364, -1, 
      1805, 1368, 1806, -1, 
      1805, 1807, 1368, -1, 
      1805, 1806, 1808, -1, 
      1805, 1808, 1809, -1, 
      1805, 1809, 1807, -1, 
      965, 1810, 963, -1, 
      965, 1811, 1810, -1, 
      965, 969, 1811, -1, 
      1812, 1813, 1814, -1, 
      1812, 1814, 1815, -1, 
      1812, 1816, 1813, -1, 
      1812, 1817, 1816, -1, 
      1812, 1815, 298, -1, 
      1812, 298, 1817, -1, 
      1818, 1819, 1820, -1, 
      1818, 1820, 517, -1, 
      1818, 1821, 1819, -1, 
      1818, 1822, 1821, -1, 
      1818, 517, 1822, -1, 
      1823, 1824, 1825, -1, 
      1823, 1826, 1824, -1, 
      1823, 1825, 1827, -1, 
      1823, 1827, 1828, -1, 
      1823, 1828, 1829, -1, 
      1823, 1829, 1826, -1, 
      1830, 1831, 1795, -1, 
      1830, 110, 1831, -1, 
      1830, 1832, 111, -1, 
      1830, 111, 110, -1, 
      1830, 1795, 1797, -1, 
      1830, 1833, 1832, -1, 
      1830, 1797, 1833, -1, 
      1834, 1835, 1836, -1, 
      1834, 1837, 1835, -1, 
      1834, 1836, 1838, -1, 
      1834, 1838, 385, -1, 
      1834, 1839, 1837, -1, 
      1834, 385, 1839, -1, 
      823, 822, 416, -1, 
      1840, 74, 73, -1, 
      1840, 73, 1841, -1, 
      1840, 1842, 74, -1, 
      1840, 1843, 1842, -1, 
      1840, 1841, 1843, -1, 
      1844, 1845, 1846, -1, 
      1844, 1847, 1845, -1, 
      1844, 1846, 1848, -1, 
      1844, 1682, 1847, -1, 
      1844, 1848, 1682, -1, 
      1177, 302, 301, -1, 
      1177, 301, 1178, -1, 
      1177, 1849, 302, -1, 
      1177, 1179, 1849, -1, 
      1850, 1851, 1852, -1, 
      1850, 1852, 646, -1, 
      1850, 1853, 1851, -1, 
      1850, 1854, 1853, -1, 
      1850, 646, 1855, -1, 
      1850, 1855, 1854, -1, 
      852, 500, 499, -1, 
      852, 1856, 500, -1, 
      852, 1349, 1856, -1, 
      852, 854, 1349, -1, 
      219, 220, 1778, -1, 
      219, 1780, 216, -1, 
      913, 912, 1857, -1, 
      913, 1857, 1858, -1, 
      913, 1859, 910, -1, 
      913, 1858, 1859, -1, 
      1595, 1860, 1861, -1, 
      1595, 1594, 1860, -1, 
      1595, 1861, 1740, -1, 
      371, 1862, 372, -1, 
      371, 1863, 1862, -1, 
      371, 373, 1863, -1, 
      487, 1864, 1865, -1, 
      487, 1866, 1864, -1, 
      487, 1865, 484, -1, 
      487, 490, 1866, -1, 
      1867, 1868, 1869, -1, 
      1867, 1869, 1870, -1, 
      1867, 396, 1868, -1, 
      1867, 1871, 397, -1, 
      1867, 397, 396, -1, 
      1867, 1870, 1871, -1, 
      1872, 126, 1873, -1, 
      1872, 124, 126, -1, 
      1872, 1873, 1874, -1, 
      1872, 1875, 124, -1, 
      1872, 1874, 1875, -1, 
      1876, 1877, 1878, -1, 
      1876, 1879, 1877, -1, 
      1876, 1878, 1880, -1, 
      1876, 1880, 1879, -1, 
      1158, 1881, 1882, -1, 
      1158, 1883, 1881, -1, 
      1158, 1882, 1159, -1, 
      1158, 1160, 1883, -1, 
      1884, 1885, 1886, -1, 
      1884, 987, 1885, -1, 
      1884, 1886, 1887, -1, 
      1884, 1887, 1888, -1, 
      1884, 1888, 988, -1, 
      1884, 988, 987, -1, 
      1889, 1890, 1891, -1, 
      1889, 1891, 1892, -1, 
      1889, 1489, 1890, -1, 
      1889, 1491, 1489, -1, 
      1889, 1892, 1893, -1, 
      1491, 1894, 71, -1, 
      1889, 1894, 1491, -1, 
      1895, 1896, 425, -1, 
      1895, 425, 1897, -1, 
      1895, 1253, 1896, -1, 
      1895, 1898, 1899, -1, 
      1895, 1897, 1898, -1, 
      1895, 1899, 1900, -1, 
      1895, 1901, 1253, -1, 
      1902, 1903, 1761, -1, 
      1902, 1761, 1763, -1, 
      1902, 1904, 1903, -1, 
      1902, 1763, 1905, -1, 
      1902, 1905, 1904, -1, 
      1906, 1907, 1908, -1, 
      1906, 1908, 1020, -1, 
      1906, 1909, 1907, -1, 
      1906, 1020, 468, -1, 
      1906, 468, 466, -1, 
      1906, 1910, 1909, -1, 
      1906, 466, 465, -1, 
      1906, 465, 1910, -1, 
      241, 240, 1911, -1, 
      241, 1911, 1912, -1, 
      241, 1912, 1518, -1, 
      241, 1518, 242, -1, 
      1119, 1117, 1913, -1, 
      1119, 1913, 1914, -1, 
      1119, 1914, 1120, -1, 
      1674, 600, 597, -1, 
      1674, 1915, 1673, -1, 
      1674, 597, 1915, -1, 
      1214, 1215, 1706, -1, 
      829, 272, 270, -1, 
      1916, 1520, 1917, -1, 
      1916, 1917, 1918, -1, 
      1916, 235, 1919, -1, 
      1916, 1918, 235, -1, 
      1916, 1919, 1920, -1, 
      1916, 1921, 1520, -1, 
      1916, 1922, 1921, -1, 
      1916, 1920, 1922, -1, 
      1088, 1089, 1923, -1, 
      1088, 1923, 1924, -1, 
      1088, 1925, 769, -1, 
      1088, 1924, 1925, -1, 
      1926, 1927, 1928, -1, 
      1926, 1929, 1927, -1, 
      1926, 1928, 1930, -1, 
      1926, 1930, 1931, -1, 
      1926, 1931, 1929, -1, 
      1932, 1933, 1934, -1, 
      1932, 1934, 1935, -1, 
      1932, 1936, 1933, -1, 
      1932, 1937, 1936, -1, 
      1932, 1938, 1937, -1, 
      1932, 1935, 1938, -1, 
      1845, 1939, 1940, -1, 
      1845, 1940, 1846, -1, 
      1845, 1941, 1939, -1, 
      1845, 1847, 1941, -1, 
      1942, 1943, 1944, -1, 
      1942, 1944, 1382, -1, 
      1942, 1945, 1946, -1, 
      1942, 1947, 1945, -1, 
      1942, 1946, 1948, -1, 
      1942, 1949, 1947, -1, 
      1942, 1948, 1943, -1, 
      1942, 1382, 1949, -1, 
      1686, 1765, 1766, -1, 
      1686, 1950, 1765, -1, 
      1686, 1766, 1684, -1, 
      1686, 512, 1950, -1, 
      1944, 1951, 1952, -1, 
      1944, 1953, 1951, -1, 
      1944, 1952, 1381, -1, 
      1944, 1381, 1382, -1, 
      1944, 1954, 1953, -1, 
      1944, 1955, 1954, -1, 
      1944, 1943, 1955, -1, 
      648, 1146, 1956, -1, 
      648, 1956, 649, -1, 
      1957, 1958, 356, -1, 
      1957, 356, 357, -1, 
      1957, 1555, 1958, -1, 
      1957, 357, 1274, -1, 
      1957, 1274, 1273, -1, 
      1957, 1273, 1555, -1, 
      1081, 1959, 1082, -1, 
      1081, 1960, 1959, -1, 
      1081, 1079, 1960, -1, 
      1961, 1962, 1963, -1, 
      1961, 1964, 1962, -1, 
      1961, 1963, 1180, -1, 
      1961, 1965, 1966, -1, 
      1961, 1966, 1964, -1, 
      1961, 1178, 1965, -1, 
      1961, 1180, 1178, -1, 
      551, 1967, 1968, -1, 
      551, 1968, 552, -1, 
      551, 1969, 1967, -1, 
      551, 550, 1969, -1, 
      1752, 1751, 1242, -1, 
      1752, 1242, 1753, -1, 
      1970, 1971, 1972, -1, 
      1970, 1972, 1973, -1, 
      1970, 1974, 1022, -1, 
      1970, 1973, 1974, -1, 
      1970, 1975, 1971, -1, 
      1970, 1022, 1975, -1, 
      979, 1098, 980, -1, 
      979, 472, 1976, -1, 
      979, 1976, 1977, -1, 
      979, 1977, 1098, -1, 
      1978, 1979, 1980, -1, 
      1978, 1963, 1979, -1, 
      1978, 1980, 1160, -1, 
      1978, 1179, 1963, -1, 
      1978, 1849, 1179, -1, 
      1978, 1160, 1849, -1, 
      1981, 1982, 574, -1, 
      1981, 1983, 1982, -1, 
      1981, 574, 573, -1, 
      1981, 573, 1984, -1, 
      1981, 1984, 1983, -1, 
      1985, 1986, 1987, -1, 
      1985, 1988, 1986, -1, 
      1985, 1987, 1865, -1, 
      1985, 1989, 1988, -1, 
      1985, 1990, 1989, -1, 
      1985, 1865, 1990, -1, 
      1991, 1992, 1993, -1, 
      1991, 1994, 1992, -1, 
      1991, 1993, 1995, -1, 
      1991, 1996, 1994, -1, 
      1991, 1997, 1996, -1, 
      1991, 1998, 1997, -1, 
      1991, 516, 1998, -1, 
      1991, 1995, 516, -1, 
      1999, 919, 2000, -1, 
      1999, 2000, 182, -1, 
      1999, 2001, 919, -1, 
      1999, 2002, 2001, -1, 
      1999, 182, 896, -1, 
      1999, 896, 2002, -1, 
      496, 2003, 685, -1, 
      496, 2004, 2003, -1, 
      496, 498, 2004, -1, 
      496, 2005, 497, -1, 
      496, 689, 2005, -1, 
      2006, 2007, 2008, -1, 
      2006, 2008, 2009, -1, 
      2006, 880, 2007, -1, 
      2006, 791, 880, -1, 
      2006, 792, 791, -1, 
      2006, 2010, 792, -1, 
      2006, 2009, 2010, -1, 
      757, 759, 2011, -1, 
      2012, 2011, 2013, -1, 
      757, 2012, 758, -1, 
      757, 2011, 2012, -1, 
      2014, 1551, 2015, -1, 
      2014, 2016, 1551, -1, 
      2014, 2015, 2017, -1, 
      2014, 2017, 2016, -1, 
      67, 2018, 64, -1, 
      67, 66, 2019, -1, 
      67, 2019, 2018, -1, 
      2020, 10, 13, -1, 
      2020, 378, 10, -1, 
      2020, 13, 2021, -1, 
      2020, 2021, 2022, -1, 
      2020, 2022, 1624, -1, 
      2020, 1624, 378, -1, 
      2023, 2024, 2025, -1, 
      2023, 2026, 2024, -1, 
      2023, 2025, 1262, -1, 
      2023, 2027, 2026, -1, 
      2023, 1262, 2028, -1, 
      2023, 2028, 2027, -1, 
      2026, 2027, 1184, -1, 
      2029, 2030, 1819, -1, 
      2029, 676, 2030, -1, 
      2029, 1819, 1821, -1, 
      2029, 1821, 2031, -1, 
      2029, 2031, 675, -1, 
      2029, 675, 676, -1, 
      1064, 2032, 237, -1, 
      1064, 237, 238, -1, 
      1064, 2033, 2032, -1, 
      1064, 1065, 2034, -1, 
      1064, 2034, 2033, -1, 
      2035, 2036, 2037, -1, 
      2035, 2038, 2036, -1, 
      2035, 2037, 2039, -1, 
      2035, 2040, 2041, -1, 
      2035, 2041, 2038, -1, 
      2035, 2042, 2040, -1, 
      2035, 2039, 2042, -1, 
      1907, 2043, 1908, -1, 
      1907, 2044, 2043, -1, 
      1907, 1909, 2044, -1, 
      613, 611, 1074, -1, 
      613, 1074, 2045, -1, 
      613, 2045, 2046, -1, 
      613, 2046, 614, -1, 
      2047, 317, 315, -1, 
      2047, 1378, 317, -1, 
      2047, 315, 175, -1, 
      2047, 2048, 2049, -1, 
      2047, 175, 2048, -1, 
      2047, 2049, 2050, -1, 
      2047, 2050, 1378, -1, 
      489, 2051, 2052, -1, 
      489, 1335, 2051, -1, 
      489, 2052, 1574, -1, 
      489, 1574, 490, -1, 
      1319, 2053, 1320, -1, 
      1319, 1318, 2053, -1, 
      2054, 2055, 2056, -1, 
      2054, 2057, 2055, -1, 
      2054, 2056, 2058, -1, 
      2054, 2058, 2059, -1, 
      2054, 2059, 2060, -1, 
      2054, 2060, 2061, -1, 
      2054, 2061, 2057, -1, 
      649, 1855, 646, -1, 
      649, 1956, 1704, -1, 
      649, 1704, 1705, -1, 
      649, 1705, 1855, -1, 
      2062, 2063, 2064, -1, 
      2062, 2065, 2063, -1, 
      2062, 2064, 1960, -1, 
      2062, 2066, 2065, -1, 
      2062, 1960, 2067, -1, 
      2062, 2067, 2068, -1, 
      2062, 2068, 2066, -1, 
      2069, 2070, 2071, -1, 
      2069, 2071, 2072, -1, 
      2069, 2073, 2070, -1, 
      2069, 2072, 2074, -1, 
      2069, 2074, 2073, -1, 
      1651, 1001, 1648, -1, 
      1651, 2075, 1001, -1, 
      1651, 1730, 2075, -1, 
      1651, 2076, 1730, -1, 
      1651, 1652, 2076, -1, 
      1169, 2077, 2078, -1, 
      1169, 2078, 1650, -1, 
      1169, 1168, 2077, -1, 
      1169, 1650, 1167, -1, 
      2079, 1272, 2080, -1, 
      2079, 2081, 1272, -1, 
      2079, 2082, 2083, -1, 
      2079, 393, 2082, -1, 
      2079, 2080, 393, -1, 
      2079, 2083, 2081, -1, 
      2084, 2085, 2086, -1, 
      2084, 2087, 2085, -1, 
      2084, 2086, 2088, -1, 
      2084, 2088, 1473, -1, 
      2084, 1473, 2087, -1, 
      2089, 2090, 2091, -1, 
      2089, 2092, 2090, -1, 
      2089, 2091, 2093, -1, 
      2089, 2094, 2092, -1, 
      2089, 2093, 2094, -1, 
      250, 249, 1901, -1, 
      250, 2095, 2096, -1, 
      250, 2096, 251, -1, 
      250, 1901, 2095, -1, 
      804, 339, 338, -1, 
      804, 338, 2097, -1, 
      804, 2097, 931, -1, 
      804, 931, 803, -1, 
      2098, 2099, 2100, -1, 
      2098, 2100, 2101, -1, 
      2098, 226, 2099, -1, 
      2098, 2101, 1217, -1, 
      2098, 1217, 736, -1, 
      2098, 736, 226, -1, 
      1606, 1289, 2102, -1, 
      2102, 1289, 2103, -1, 
      1606, 2102, 1607, -1, 
      1606, 1285, 1289, -1, 
      1607, 1187, 1186, -1, 
      1607, 2102, 1187, -1, 
      1607, 1186, 1608, -1, 
      1768, 1437, 1440, -1, 
      1768, 1400, 2104, -1, 
      1768, 2104, 2105, -1, 
      1768, 2105, 1681, -1, 
      1768, 1438, 1437, -1, 
      1768, 1681, 1438, -1, 
      2106, 2107, 2108, -1, 
      2106, 2108, 2109, -1, 
      2106, 2110, 2107, -1, 
      2106, 2111, 2110, -1, 
      2106, 2109, 2112, -1, 
      2106, 2113, 2111, -1, 
      2106, 2112, 2113, -1, 
      1672, 1671, 522, -1, 
      1672, 522, 524, -1, 
      1672, 524, 1788, -1, 
      1672, 1788, 1403, -1, 
      1672, 1403, 1675, -1, 
      690, 688, 2114, -1, 
      690, 2114, 1384, -1, 
      690, 1384, 2115, -1, 
      690, 2115, 2005, -1, 
      690, 2005, 689, -1, 
      1417, 2116, 1468, -1, 
      1417, 1468, 2117, -1, 
      1417, 1416, 2116, -1, 
      1417, 2117, 2118, -1, 
      1417, 2118, 1418, -1, 
      1619, 478, 2022, -1, 
      1619, 2022, 2021, -1, 
      1619, 2021, 2119, -1, 
      1619, 2119, 1620, -1, 
      1532, 2120, 1534, -1, 
      1532, 2121, 2120, -1, 
      1532, 2122, 2123, -1, 
      1532, 1531, 1925, -1, 
      1532, 2123, 2121, -1, 
      1515, 1514, 1200, -1, 
      1515, 2124, 1516, -1, 
      1515, 1200, 2124, -1, 
      2125, 2126, 1260, -1, 
      2125, 2127, 2126, -1, 
      2125, 1260, 1258, -1, 
      2125, 2128, 2127, -1, 
      2125, 1258, 2128, -1, 
      265, 2129, 266, -1, 
      265, 2130, 2129, -1, 
      265, 264, 2130, -1, 
      2131, 2053, 1318, -1, 
      2131, 1318, 240, -1, 
      2131, 1509, 2053, -1, 
      2131, 243, 1510, -1, 
      2131, 1510, 1509, -1, 
      2131, 240, 243, -1, 
      279, 1255, 2132, -1, 
      279, 2132, 277, -1, 
      2133, 1904, 1905, -1, 
      2133, 2134, 1904, -1, 
      2133, 1905, 2135, -1, 
      2133, 2136, 2137, -1, 
      2133, 2137, 2138, -1, 
      2133, 2135, 2136, -1, 
      2133, 2138, 2134, -1, 
      2139, 864, 1445, -1, 
      2139, 1445, 2140, -1, 
      2139, 2141, 1172, -1, 
      2139, 2140, 2141, -1, 
      2139, 1172, 864, -1, 
      1609, 1608, 2142, -1, 
      1609, 2142, 2143, -1, 
      1609, 2143, 1089, -1, 
      1609, 1089, 1091, -1, 
      2144, 232, 2049, -1, 
      2144, 2049, 2048, -1, 
      2144, 326, 232, -1, 
      2144, 2048, 174, -1, 
      2144, 174, 2145, -1, 
      2144, 2145, 326, -1, 
      1148, 1893, 2070, -1, 
      1148, 1143, 1893, -1, 
      1148, 2070, 2073, -1, 
      1148, 2073, 1147, -1, 
      514, 1820, 515, -1, 
      514, 517, 1820, -1, 
      1029, 1028, 2146, -1, 
      1029, 2146, 2147, -1, 
      1029, 2068, 2067, -1, 
      1029, 2147, 2068, -1, 
      1029, 2067, 1027, -1, 
      287, 286, 1645, -1, 
      287, 2148, 284, -1, 
      287, 1646, 2149, -1, 
      287, 2149, 2148, -1, 
      967, 966, 2150, -1, 
      967, 2150, 2151, -1, 
      967, 2151, 2152, -1, 
      967, 2152, 968, -1, 
      1287, 1286, 2153, -1, 
      1287, 2153, 1288, -1, 
      2154, 789, 788, -1, 
      2154, 879, 789, -1, 
      2154, 788, 1045, -1, 
      2154, 1044, 1063, -1, 
      2154, 1045, 1044, -1, 
      2154, 1063, 879, -1, 
      588, 587, 580, -1, 
      588, 580, 583, -1, 
      588, 583, 2155, -1, 
      588, 2155, 590, -1, 
      1032, 420, 2156, -1, 
      1032, 2156, 599, -1, 
      1032, 600, 1033, -1, 
      1032, 599, 600, -1, 
      621, 662, 623, -1, 
      621, 2157, 662, -1, 
      621, 619, 2157, -1, 
      2158, 2159, 2160, -1, 
      2158, 2161, 2159, -1, 
      2158, 2160, 2162, -1, 
      2158, 2163, 2161, -1, 
      2158, 2162, 2163, -1, 
      850, 1080, 848, -1, 
      850, 1027, 1079, -1, 
      2164, 1644, 1645, -1, 
      2164, 2165, 1644, -1, 
      2164, 1645, 286, -1, 
      2164, 286, 2166, -1, 
      2164, 2166, 2165, -1, 
      2076, 1732, 1730, -1, 
      2076, 2167, 1731, -1, 
      2076, 1731, 1732, -1, 
      2076, 1652, 2167, -1, 
      682, 680, 1496, -1, 
      682, 1493, 683, -1, 
      682, 1494, 1493, -1, 
      682, 1496, 1494, -1, 
      2011, 759, 2168, -1, 
      2011, 2168, 2169, -1, 
      2013, 2169, 39, -1, 
      2011, 2169, 2013, -1, 
      2170, 396, 2171, -1, 
      2170, 1868, 396, -1, 
      2170, 2171, 2172, -1, 
      2170, 2173, 2174, -1, 
      2170, 2174, 1868, -1, 
      2170, 2172, 2173, -1, 
      2175, 2176, 2177, -1, 
      2175, 2178, 2176, -1, 
      2175, 2177, 2179, -1, 
      2175, 2180, 2181, -1, 
      2175, 2181, 2182, -1, 
      2175, 2179, 2180, -1, 
      2175, 2182, 2178, -1, 
      448, 1765, 1950, -1, 
      448, 1950, 445, -1, 
      2183, 2184, 2185, -1, 
      2183, 2186, 2184, -1, 
      2183, 2185, 1736, -1, 
      2183, 1736, 2187, -1, 
      2183, 2188, 2186, -1, 
      2183, 2189, 2188, -1, 
      2183, 2187, 2189, -1, 
      569, 2190, 571, -1, 
      569, 2191, 2190, -1, 
      569, 567, 2192, -1, 
      569, 2192, 2193, -1, 
      569, 2193, 2194, -1, 
      1315, 2195, 1312, -1, 
      1315, 2196, 2195, -1, 
      1315, 2197, 2198, -1, 
      1315, 2198, 2199, -1, 
      1315, 2200, 2197, -1, 
      1315, 1316, 2200, -1, 
      1315, 2199, 2196, -1, 
      1345, 2201, 2138, -1, 
      1345, 877, 2201, -1, 
      1345, 2138, 1346, -1, 
      1345, 876, 877, -1, 
      1345, 1347, 876, -1, 
      2202, 1922, 2203, -1, 
      2202, 2204, 1922, -1, 
      2202, 2205, 2206, -1, 
      2202, 2203, 2205, -1, 
      2202, 2206, 2204, -1, 
      2207, 1292, 2208, -1, 
      2207, 1294, 1292, -1, 
      2207, 2208, 2209, -1, 
      2207, 2209, 2210, -1, 
      2207, 2210, 1294, -1, 
      2211, 567, 2212, -1, 
      2211, 2212, 2213, -1, 
      2211, 2214, 567, -1, 
      2211, 2213, 2215, -1, 
      2211, 2215, 2214, -1, 
      2216, 2217, 2218, -1, 
      2216, 2218, 2219, -1, 
      2216, 2220, 2217, -1, 
      2216, 2219, 232, -1, 
      2216, 232, 231, -1, 
      2216, 2221, 2220, -1, 
      2216, 2222, 2221, -1, 
      2216, 231, 2222, -1, 
      1302, 2223, 2224, -1, 
      1302, 2224, 2225, -1, 
      1302, 1951, 2223, -1, 
      1302, 2225, 1303, -1, 
      1302, 1303, 1300, -1, 
      1302, 1301, 1951, -1, 
      2001, 920, 919, -1, 
      2001, 2226, 920, -1, 
      2001, 2002, 911, -1, 
      2001, 911, 2227, -1, 
      2001, 2227, 2226, -1, 
      859, 858, 2228, -1, 
      859, 2228, 2229, -1, 
      859, 2229, 860, -1, 
      2230, 2231, 2232, -1, 
      2230, 2232, 2233, -1, 
      2230, 2234, 2231, -1, 
      2230, 2235, 2234, -1, 
      2230, 2236, 2235, -1, 
      2230, 2237, 2236, -1, 
      2230, 2233, 2237, -1, 
      2238, 2239, 2240, -1, 
      2238, 2240, 2241, -1, 
      2238, 2083, 2239, -1, 
      2238, 2241, 2242, -1, 
      2238, 2242, 2081, -1, 
      2238, 2081, 2083, -1, 
      1026, 1025, 1690, -1, 
      325, 762, 2243, -1, 
      325, 2243, 321, -1, 
      2244, 105, 2245, -1, 
      2244, 103, 105, -1, 
      2244, 2245, 2246, -1, 
      2244, 2247, 103, -1, 
      2244, 2246, 2247, -1, 
      831, 885, 2248, -1, 
      831, 2248, 832, -1, 
      2249, 864, 863, -1, 
      2249, 1447, 864, -1, 
      2249, 863, 719, -1, 
      2249, 719, 717, -1, 
      1849, 1160, 1162, -1, 
      1849, 1162, 302, -1, 
      2250, 2251, 1365, -1, 
      2250, 2252, 2253, -1, 
      2250, 2254, 2251, -1, 
      2250, 2255, 2254, -1, 
      2250, 2253, 2256, -1, 
      2250, 2256, 2257, -1, 
      2250, 2257, 2255, -1, 
      509, 2258, 508, -1, 
      509, 2259, 2258, -1, 
      509, 2260, 2259, -1, 
      509, 1687, 2260, -1, 
      31, 1314, 34, -1, 
      31, 30, 1316, -1, 
      1879, 1880, 1163, -1, 
      1879, 1163, 1161, -1, 
      1879, 1161, 2261, -1, 
      1879, 2261, 1877, -1, 
      2165, 2262, 2263, -1, 
      2165, 2264, 2262, -1, 
      2165, 2263, 1644, -1, 
      2165, 2166, 2264, -1, 
      1594, 1596, 1293, -1, 
      1594, 1293, 1296, -1, 
      1594, 1296, 1860, -1, 
      1027, 2067, 1960, -1, 
      1027, 1960, 1079, -1, 
      2265, 2266, 2267, -1, 
      2265, 2267, 2268, -1, 
      2265, 2269, 2266, -1, 
      2265, 2268, 1418, -1, 
      2265, 2118, 2269, -1, 
      2265, 1418, 2118, -1, 
      2270, 2271, 1912, -1, 
      2270, 1917, 2271, -1, 
      2270, 1912, 2272, -1, 
      2270, 2272, 2008, -1, 
      2270, 1918, 1917, -1, 
      2270, 2007, 1918, -1, 
      2270, 2008, 2007, -1, 
      1339, 1338, 2273, -1, 
      1339, 2273, 1859, -1, 
      1339, 1859, 2274, -1, 
      1339, 2275, 1340, -1, 
      1339, 2274, 2275, -1, 
      476, 657, 474, -1, 
      476, 1826, 2276, -1, 
      476, 2276, 657, -1, 
      476, 1188, 1826, -1, 
      2277, 2137, 2278, -1, 
      2277, 2138, 2137, -1, 
      2277, 2278, 2279, -1, 
      2277, 2280, 2281, -1, 
      2277, 2281, 1346, -1, 
      2277, 2279, 2280, -1, 
      2277, 1346, 2138, -1, 
      2282, 2283, 2284, -1, 
      2282, 2284, 1982, -1, 
      2282, 1336, 2283, -1, 
      2282, 2285, 1336, -1, 
      2282, 2286, 2285, -1, 
      2282, 1983, 2286, -1, 
      2282, 1982, 1983, -1, 
      2287, 1947, 1949, -1, 
      2287, 1949, 2166, -1, 
      2287, 2288, 1947, -1, 
      2287, 2166, 2289, -1, 
      2287, 2289, 2288, -1, 
      2290, 2291, 2292, -1, 
      2290, 2292, 2293, -1, 
      2290, 2294, 2291, -1, 
      2290, 2295, 2294, -1, 
      2290, 1421, 2295, -1, 
      2290, 2293, 1421, -1, 
      2296, 2297, 2298, -1, 
      2296, 1195, 2297, -1, 
      2296, 2298, 2299, -1, 
      2296, 2299, 1193, -1, 
      2296, 1193, 1195, -1, 
      2289, 1665, 2288, -1, 
      2289, 286, 285, -1, 
      2289, 285, 2300, -1, 
      2289, 2166, 286, -1, 
      2289, 2300, 1665, -1, 
      2301, 2071, 2302, -1, 
      2301, 2072, 2071, -1, 
      2301, 2302, 1129, -1, 
      2301, 2303, 2072, -1, 
      2301, 1128, 2303, -1, 
      1294, 2210, 2304, -1, 
      1294, 2304, 1324, -1, 
      1294, 1324, 1295, -1, 
      2099, 92, 2100, -1, 
      2099, 93, 92, -1, 
      2099, 544, 93, -1, 
      2099, 226, 223, -1, 
      2099, 223, 544, -1, 
      2028, 1262, 2305, -1, 
      2028, 2305, 2027, -1, 
      1591, 1589, 2306, -1, 
      1591, 2306, 2307, -1, 
      1591, 2308, 2309, -1, 
      1591, 2309, 1592, -1, 
      1591, 2307, 2308, -1, 
      2310, 2311, 2312, -1, 
      2310, 2312, 1544, -1, 
      2310, 2313, 2314, -1, 
      2310, 1544, 2313, -1, 
      2310, 2315, 2311, -1, 
      2310, 2316, 2315, -1, 
      2310, 2314, 2316, -1, 
      154, 150, 1129, -1, 
      154, 1129, 2302, -1, 
      154, 2302, 1512, -1, 
      1730, 2317, 2075, -1, 
      1730, 1729, 2317, -1, 
      842, 1470, 2318, -1, 
      842, 2318, 843, -1, 
      1274, 357, 2319, -1, 
      1274, 2319, 2320, -1, 
      1274, 2320, 1275, -1, 
      1526, 147, 1616, -1, 
      1526, 1529, 147, -1, 
      785, 784, 458, -1, 
      785, 458, 461, -1, 
      785, 461, 384, -1, 
      785, 384, 386, -1, 
      168, 170, 2321, -1, 
      168, 2322, 2323, -1, 
      168, 2323, 2324, -1, 
      168, 2321, 2322, -1, 
      168, 2324, 166, -1, 
      2325, 2326, 2327, -1, 
      2325, 2328, 2326, -1, 
      2325, 2327, 2329, -1, 
      2325, 2329, 2328, -1, 
      2330, 1183, 2331, -1, 
      2330, 2331, 2332, -1, 
      2330, 2332, 1183, -1, 
      1683, 1682, 1495, -1, 
      1683, 1495, 1498, -1, 
      1683, 1498, 1439, -1, 
      1280, 1218, 1217, -1, 
      1280, 2101, 1281, -1, 
      1280, 1217, 2101, -1, 
      2333, 1958, 2334, -1, 
      2333, 2335, 1958, -1, 
      2333, 2334, 2336, -1, 
      2333, 2337, 2335, -1, 
      2333, 2336, 2337, -1, 
      1206, 2338, 65, -1, 
      1206, 485, 2338, -1, 
      1206, 486, 485, -1, 
      1206, 1207, 486, -1, 
      2285, 2051, 1335, -1, 
      2285, 2339, 2051, -1, 
      2285, 1335, 1336, -1, 
      2285, 2286, 2339, -1, 
      1825, 2340, 2341, -1, 
      1825, 1824, 2340, -1, 
      1825, 2341, 2342, -1, 
      1825, 2342, 1827, -1, 
      944, 2343, 2344, -1, 
      944, 2345, 2343, -1, 
      944, 2344, 945, -1, 
      944, 947, 2345, -1, 
      1782, 2346, 2347, -1, 
      1782, 2348, 2346, -1, 
      1782, 2347, 2349, -1, 
      1782, 2349, 1783, -1, 
      1782, 1784, 2348, -1, 
      2350, 2351, 2352, -1, 
      2350, 2352, 2353, -1, 
      2350, 2354, 2351, -1, 
      2350, 2355, 2354, -1, 
      2350, 2356, 2355, -1, 
      2350, 2353, 705, -1, 
      2357, 2358, 2359, -1, 
      2357, 2359, 2360, -1, 
      2357, 1358, 2358, -1, 
      2357, 2360, 2361, -1, 
      2357, 2361, 1359, -1, 
      2357, 1359, 1358, -1, 
      2362, 2363, 2364, -1, 
      2362, 2365, 2363, -1, 
      2362, 2364, 2366, -1, 
      2362, 2116, 2365, -1, 
      2362, 928, 927, -1, 
      2362, 927, 2116, -1, 
      2362, 2367, 928, -1, 
      2362, 2366, 2367, -1, 
      349, 345, 2368, -1, 
      349, 2003, 348, -1, 
      349, 2369, 2003, -1, 
      349, 2370, 2369, -1, 
      349, 2368, 2370, -1, 
      478, 480, 1622, -1, 
      478, 1622, 2022, -1, 
      1817, 2203, 1816, -1, 
      1817, 2371, 2203, -1, 
      1817, 298, 2372, -1, 
      1817, 2372, 2371, -1, 
      60, 58, 2373, -1, 
      2373, 58, 1101, -1, 
      60, 2373, 2374, -1, 
      60, 2374, 2375, -1, 
      60, 2375, 59, -1, 
      2376, 199, 263, -1, 
      2376, 2136, 199, -1, 
      2376, 263, 343, -1, 
      2376, 2279, 2278, -1, 
      2376, 2278, 2136, -1, 
      2376, 343, 2279, -1, 
      2195, 2196, 2377, -1, 
      2195, 2377, 1312, -1, 
      2378, 2379, 2380, -1, 
      2378, 2381, 2379, -1, 
      2378, 2380, 2382, -1, 
      2378, 2382, 2383, -1, 
      2378, 2383, 2384, -1, 
      2378, 2384, 2381, -1, 
      1068, 2385, 2386, -1, 
      1068, 1067, 2385, -1, 
      1068, 2386, 1069, -1, 
      2317, 2387, 2075, -1, 
      2317, 1716, 2387, -1, 
      2317, 1521, 1716, -1, 
      2317, 1729, 1521, -1, 
      558, 2388, 1563, -1, 
      558, 2389, 2388, -1, 
      558, 1563, 557, -1, 
      558, 556, 2389, -1, 
      2390, 409, 2391, -1, 
      2390, 410, 409, -1, 
      2390, 2391, 653, -1, 
      2390, 653, 410, -1, 
      2093, 2091, 2392, -1, 
      2093, 2392, 2393, -1, 
      2093, 2393, 2394, -1, 
      2093, 2394, 2395, -1, 
      2093, 2395, 1612, -1, 
      2093, 1612, 2094, -1, 
      1391, 2396, 1746, -1, 
      1391, 1746, 1389, -1, 
      1391, 2397, 2396, -1, 
      1391, 1393, 2398, -1, 
      1391, 2398, 2397, -1, 
      2034, 1065, 2399, -1, 
      2034, 1588, 1587, -1, 
      2034, 1140, 1588, -1, 
      2034, 2399, 1140, -1, 
      2034, 1587, 2033, -1, 
      527, 525, 2400, -1, 
      527, 2400, 2401, -1, 
      527, 2402, 109, -1, 
      527, 109, 526, -1, 
      527, 2401, 2402, -1, 
      963, 2403, 2404, -1, 
      963, 1810, 2403, -1, 
      963, 2404, 964, -1, 
      1579, 2405, 1580, -1, 
      1579, 1134, 2405, -1, 
      1579, 1136, 1134, -1, 
      1579, 1578, 1136, -1, 
      2406, 2407, 1385, -1, 
      2406, 2408, 2407, -1, 
      2406, 1385, 1384, -1, 
      2406, 1384, 2114, -1, 
      2406, 2114, 688, -1, 
      2406, 688, 687, -1, 
      2406, 687, 2408, -1, 
      1200, 1514, 1201, -1, 
      1200, 116, 120, -1, 
      1200, 120, 2409, -1, 
      1200, 114, 116, -1, 
      1200, 2409, 2124, -1, 
      293, 2410, 2411, -1, 
      293, 122, 2410, -1, 
      293, 2411, 294, -1, 
      293, 291, 2412, -1, 
      293, 2412, 122, -1, 
      1221, 2413, 136, -1, 
      1221, 2414, 2413, -1, 
      1221, 1220, 2415, -1, 
      1221, 2415, 2414, -1, 
      1929, 1721, 1927, -1, 
      1929, 1719, 1721, -1, 
      1929, 1931, 1720, -1, 
      1929, 1720, 1719, -1, 
      2136, 200, 199, -1, 
      2136, 2135, 200, -1, 
      2136, 2278, 2137, -1, 
      985, 2416, 987, -1, 
      985, 984, 2417, -1, 
      985, 2417, 2418, -1, 
      985, 2418, 2416, -1, 
      1695, 2419, 2420, -1, 
      1695, 1698, 2419, -1, 
      1695, 2129, 1694, -1, 
      2166, 1949, 2264, -1, 
      1702, 2421, 1700, -1, 
      1702, 1701, 2130, -1, 
      1702, 2130, 2421, -1, 
      2422, 2423, 986, -1, 
      2422, 2424, 2423, -1, 
      2422, 986, 2425, -1, 
      2422, 2426, 2427, -1, 
      2422, 2427, 2424, -1, 
      2422, 2425, 2426, -1, 
      1446, 2428, 2429, -1, 
      1446, 2429, 1444, -1, 
      1446, 2430, 2428, -1, 
      1446, 717, 2431, -1, 
      1446, 2431, 2430, -1, 
      1446, 1447, 717, -1, 
      1952, 1301, 1380, -1, 
      1952, 1951, 1301, -1, 
      1952, 1380, 1381, -1, 
      2312, 2432, 1544, -1, 
      2312, 2311, 2433, -1, 
      2312, 2433, 2434, -1, 
      2312, 2434, 2432, -1, 
      717, 716, 2431, -1, 
      717, 1447, 2249, -1, 
      188, 2435, 2436, -1, 
      188, 2437, 2435, -1, 
      188, 2436, 189, -1, 
      188, 187, 2437, -1, 
      472, 2438, 1976, -1, 
      472, 474, 2438, -1, 
      1097, 2439, 1098, -1, 
      1097, 2440, 2439, -1, 
      1097, 1096, 2440, -1, 
      2441, 866, 1175, -1, 
      2441, 869, 866, -1, 
      2441, 1175, 869, -1, 
      2442, 798, 2443, -1, 
      2442, 278, 798, -1, 
      2442, 2443, 1870, -1, 
      2442, 2444, 2445, -1, 
      2442, 2445, 278, -1, 
      295, 294, 2446, -1, 
      295, 2446, 292, -1, 
      2447, 2448, 1936, -1, 
      2447, 1936, 1937, -1, 
      2447, 2449, 2448, -1, 
      2447, 2450, 2449, -1, 
      2447, 1937, 2450, -1, 
      2451, 2452, 2453, -1, 
      2451, 2454, 2452, -1, 
      2451, 2455, 2456, -1, 
      2451, 2453, 2455, -1, 
      2451, 2456, 2457, -1, 
      2451, 2458, 2454, -1, 
      2451, 2457, 2458, -1, 
      2369, 2370, 2459, -1, 
      2369, 685, 2003, -1, 
      2369, 2460, 686, -1, 
      2369, 2459, 2460, -1, 
      2369, 686, 685, -1, 
      426, 1644, 2263, -1, 
      426, 2263, 427, -1, 
      2461, 2167, 2078, -1, 
      2461, 2078, 2077, -1, 
      2461, 1731, 2167, -1, 
      2461, 2462, 1731, -1, 
      2461, 2463, 2462, -1, 
      2461, 2464, 2465, -1, 
      2461, 2465, 2466, -1, 
      2461, 2077, 2464, -1, 
      2461, 2466, 2463, -1, 
      375, 374, 2467, -1, 
      375, 2468, 373, -1, 
      375, 1743, 2468, -1, 
      375, 2467, 1743, -1, 
      939, 603, 938, -1, 
      939, 244, 603, -1, 
      904, 2469, 905, -1, 
      904, 1621, 2469, -1, 
      244, 1510, 243, -1, 
      244, 604, 603, -1, 
      297, 2372, 298, -1, 
      297, 2470, 2372, -1, 
      297, 299, 2470, -1, 
      543, 539, 1338, -1, 
      543, 787, 540, -1, 
      1472, 2471, 2472, -1, 
      1472, 2473, 2471, -1, 
      1472, 2472, 1473, -1, 
      1472, 1475, 2473, -1, 
      508, 444, 443, -1, 
      508, 2474, 444, -1, 
      508, 2258, 2474, -1, 
      2475, 2476, 2210, -1, 
      2475, 2477, 2476, -1, 
      2475, 2210, 2209, -1, 
      2475, 2209, 2477, -1, 
      1898, 1897, 1308, -1, 
      1898, 1304, 1899, -1, 
      1898, 1308, 1304, -1, 
      568, 2478, 566, -1, 
      568, 1541, 2479, -1, 
      568, 570, 1541, -1, 
      1946, 2257, 1948, -1, 
      1946, 2255, 2257, -1, 
      1946, 1945, 2255, -1, 
      2480, 2481, 2482, -1, 
      2480, 2483, 2481, -1, 
      2480, 2482, 2484, -1, 
      2480, 2484, 2485, -1, 
      2480, 2485, 2483, -1, 
      1000, 2486, 998, -1, 
      1000, 573, 2486, -1, 
      1000, 1002, 2487, -1, 
      1000, 2487, 573, -1, 
      2488, 229, 2489, -1, 
      2488, 2222, 229, -1, 
      2488, 2489, 1742, -1, 
      2488, 1742, 2490, -1, 
      2488, 2490, 2491, -1, 
      2488, 2491, 2222, -1, 
      2162, 2492, 1462, -1, 
      2162, 581, 2492, -1, 
      2162, 1462, 2163, -1, 
      2162, 2160, 581, -1, 
      2262, 1306, 1897, -1, 
      2262, 1897, 2263, -1, 
      2262, 2264, 1306, -1, 
      2493, 2494, 2495, -1, 
      2493, 2495, 2496, -1, 
      2493, 429, 2494, -1, 
      2493, 2497, 430, -1, 
      2493, 2496, 2497, -1, 
      2222, 2491, 2221, -1, 
      2222, 231, 229, -1, 
      2498, 2499, 2500, -1, 
      2498, 2500, 2501, -1, 
      2498, 2502, 2499, -1, 
      2498, 2503, 2502, -1, 
      2498, 2501, 2504, -1, 
      2498, 2504, 2503, -1, 
      2505, 929, 2097, -1, 
      2505, 1470, 929, -1, 
      2505, 2097, 2506, -1, 
      2505, 2507, 2490, -1, 
      2505, 2490, 2318, -1, 
      2505, 2506, 2507, -1, 
      2505, 2318, 1470, -1, 
      2508, 2509, 2510, -1, 
      2508, 2464, 2509, -1, 
      2508, 2510, 1809, -1, 
      2508, 1809, 1808, -1, 
      2508, 1808, 2466, -1, 
      2508, 2466, 2465, -1, 
      2508, 2465, 2464, -1, 
      1473, 2472, 2087, -1, 
      1473, 2088, 1474, -1, 
      864, 1172, 866, -1, 
      1969, 550, 2511, -1, 
      1969, 2511, 2512, -1, 
      1969, 2512, 2513, -1, 
      1969, 2513, 1967, -1, 
      2514, 248, 2515, -1, 
      2514, 246, 248, -1, 
      2514, 2516, 2517, -1, 
      2514, 2517, 246, -1, 
      2514, 2515, 2516, -1, 
      176, 1224, 178, -1, 
      176, 175, 315, -1, 
      2365, 1416, 1419, -1, 
      2365, 1419, 2518, -1, 
      2365, 2116, 1416, -1, 
      2365, 2518, 2363, -1, 
      346, 2280, 343, -1, 
      346, 2281, 2280, -1, 
      346, 347, 2519, -1, 
      346, 2519, 2520, -1, 
      346, 2520, 2281, -1, 
      2521, 1585, 1397, -1, 
      2521, 1397, 2522, -1, 
      2521, 1584, 1585, -1, 
      2521, 2351, 2354, -1, 
      2521, 2523, 2351, -1, 
      2521, 2354, 1584, -1, 
      2521, 2522, 2523, -1, 
      282, 2524, 556, -1, 
      282, 2148, 2524, -1, 
      282, 284, 2148, -1, 
      2525, 2526, 2527, -1, 
      2525, 2527, 533, -1, 
      2525, 1321, 2526, -1, 
      2525, 533, 1554, -1, 
      2525, 1554, 1556, -1, 
      2525, 2528, 1321, -1, 
      2525, 1556, 2528, -1, 
      1089, 2143, 1923, -1, 
      1620, 1662, 1621, -1, 
      1620, 2119, 12, -1, 
      1402, 1404, 1031, -1, 
      1402, 1033, 2529, -1, 
      1402, 2529, 1403, -1, 
      1402, 1031, 1033, -1, 
      2530, 2531, 671, -1, 
      2530, 671, 1486, -1, 
      2530, 2532, 2531, -1, 
      2530, 1486, 1485, -1, 
      2530, 2533, 2534, -1, 
      2530, 2534, 2532, -1, 
      2530, 1485, 2533, -1, 
      2535, 2234, 2536, -1, 
      2535, 2231, 2234, -1, 
      2535, 2536, 2537, -1, 
      2535, 2537, 2538, -1, 
      2535, 2538, 2539, -1, 
      2535, 2539, 2231, -1, 
      877, 875, 2201, -1, 
      1253, 2540, 1255, -1, 
      1253, 2541, 2540, -1, 
      1253, 1252, 1896, -1, 
      1253, 1901, 2541, -1, 
      2542, 2543, 2544, -1, 
      2542, 2332, 2545, -1, 
      2542, 2546, 2332, -1, 
      2542, 2544, 2546, -1, 
      1371, 1815, 2547, -1, 
      1371, 300, 1815, -1, 
      1371, 2547, 1372, -1, 
      1371, 1373, 300, -1, 
      1065, 1063, 2399, -1, 
      2380, 2379, 2548, -1, 
      2380, 2548, 2549, -1, 
      2380, 2549, 2550, -1, 
      2380, 2550, 2551, -1, 
      2380, 2551, 2382, -1, 
      2552, 2553, 2554, -1, 
      2552, 2554, 2039, -1, 
      2552, 2551, 2553, -1, 
      2552, 2039, 2555, -1, 
      2552, 2555, 2556, -1, 
      2552, 2556, 2551, -1, 
      2557, 2558, 2559, -1, 
      2557, 2560, 2558, -1, 
      2557, 2559, 2561, -1, 
      2557, 2561, 2562, -1, 
      2557, 2562, 2560, -1, 
      2563, 2564, 2565, -1, 
      2563, 2566, 2564, -1, 
      2563, 2565, 2567, -1, 
      2563, 2567, 2568, -1, 
      2563, 2568, 1582, -1, 
      2563, 1582, 2566, -1, 
      1899, 2569, 1900, -1, 
      1895, 1900, 1901, -1, 
      1899, 1303, 2569, -1, 
      1899, 1304, 1303, -1, 
      2570, 2571, 2572, -1, 
      2570, 2573, 2571, -1, 
      2570, 2572, 2574, -1, 
      2570, 2574, 2575, -1, 
      2570, 2575, 1632, -1, 
      2570, 1632, 1629, -1, 
      2570, 1629, 2573, -1, 
      2576, 2577, 2578, -1, 
      2576, 2578, 2579, -1, 
      2576, 2580, 2577, -1, 
      2576, 2581, 2580, -1, 
      2576, 2579, 2581, -1, 
      2582, 2583, 2584, -1, 
      2582, 2126, 2583, -1, 
      2582, 2584, 2027, -1, 
      2582, 2027, 2585, -1, 
      2582, 2585, 2126, -1, 
      1509, 2586, 2053, -1, 
      1509, 2426, 2586, -1, 
      1509, 1511, 2427, -1, 
      1509, 2427, 2426, -1, 
      341, 2587, 342, -1, 
      337, 342, 340, -1, 
      341, 2588, 2587, -1, 
      341, 2589, 2588, -1, 
      341, 802, 2589, -1, 
      341, 339, 802, -1, 
      1503, 1502, 834, -1, 
      1503, 834, 1976, -1, 
      1503, 2438, 1505, -1, 
      1503, 1976, 2438, -1, 
      2046, 2045, 2590, -1, 
      2046, 2590, 2591, -1, 
      2046, 2591, 614, -1, 
      2592, 2593, 1232, -1, 
      2592, 2594, 2593, -1, 
      2592, 1232, 1230, -1, 
      2592, 1230, 2595, -1, 
      2592, 2596, 2594, -1, 
      2592, 2595, 2596, -1, 
      1073, 1748, 2597, -1, 
      1073, 2597, 1211, -1, 
      1073, 1211, 2598, -1, 
      1073, 2598, 1074, -1, 
      1368, 1807, 1369, -1, 
      447, 446, 1243, -1, 
      447, 1243, 20, -1, 
      1054, 2599, 1039, -1, 
      1054, 2600, 2599, -1, 
      1054, 1803, 2600, -1, 
      2058, 2601, 1239, -1, 
      2058, 2602, 2601, -1, 
      2058, 1239, 2059, -1, 
      2058, 2056, 2602, -1, 
      1891, 957, 2603, -1, 
      1891, 2604, 957, -1, 
      1891, 2603, 1892, -1, 
      1891, 1890, 2604, -1, 
      2605, 2606, 2017, -1, 
      2605, 1331, 2606, -1, 
      2605, 2017, 2607, -1, 
      2605, 453, 1331, -1, 
      2605, 2607, 453, -1, 
      2608, 2609, 1299, -1, 
      2608, 1299, 2610, -1, 
      2608, 1801, 2609, -1, 
      2608, 2611, 1801, -1, 
      2608, 1543, 2611, -1, 
      2608, 2610, 1543, -1, 
      2612, 2613, 2614, -1, 
      2612, 2615, 2613, -1, 
      2612, 2614, 2616, -1, 
      2612, 2616, 2617, -1, 
      2612, 2617, 2618, -1, 
      2612, 2618, 2615, -1, 
      2619, 2554, 2620, -1, 
      2619, 2042, 2554, -1, 
      2619, 2620, 2621, -1, 
      2619, 2622, 2040, -1, 
      2619, 2040, 2042, -1, 
      2619, 2623, 2622, -1, 
      2619, 2621, 2623, -1, 
      1479, 2624, 838, -1, 
      1479, 204, 2624, -1, 
      2624, 204, 207, -1, 
      1479, 1481, 204, -1, 
      179, 178, 1059, -1, 
      2625, 2626, 2627, -1, 
      2625, 2628, 2626, -1, 
      2625, 2627, 2629, -1, 
      2625, 2630, 2631, -1, 
      2632, 2631, 2633, -1, 
      2625, 2629, 2630, -1, 
      2625, 2631, 2632, -1, 
      2625, 2632, 2628, -1, 
      2496, 2634, 2635, -1, 
      2496, 2636, 2634, -1, 
      2496, 2635, 2497, -1, 
      2496, 15, 2636, -1, 
      2496, 2495, 15, -1, 
      421, 1031, 417, -1, 
      1722, 2637, 1721, -1, 
      1722, 2638, 2637, -1, 
      1722, 1355, 1353, -1, 
      1722, 2639, 2638, -1, 
      1722, 1353, 2639, -1, 
      1483, 675, 2031, -1, 
      1483, 2031, 2640, -1, 
      1483, 2640, 2641, -1, 
      1483, 2641, 1484, -1, 
      964, 2404, 2642, -1, 
      964, 2642, 408, -1, 
      964, 408, 411, -1, 
      2643, 1449, 1451, -1, 
      2643, 44, 2644, -1, 
      2643, 1451, 269, -1, 
      2643, 269, 2645, -1, 
      2643, 2645, 2483, -1, 
      2643, 45, 44, -1, 
      2643, 2483, 45, -1, 
      2646, 2647, 2648, -1, 
      2646, 1313, 2647, -1, 
      2646, 2648, 2649, -1, 
      2646, 2649, 2650, -1, 
      2646, 2650, 1313, -1, 
      1813, 1816, 2651, -1, 
      1813, 2651, 2652, -1, 
      1813, 2652, 2653, -1, 
      1813, 2653, 1814, -1, 
      2654, 1343, 367, -1, 
      2654, 1341, 1343, -1, 
      2654, 367, 2432, -1, 
      2654, 2432, 2655, -1, 
      2654, 2655, 1341, -1, 
      789, 880, 791, -1, 
      2656, 2322, 2657, -1, 
      2656, 2658, 2322, -1, 
      2656, 2657, 2659, -1, 
      2656, 2659, 1914, -1, 
      2656, 304, 2658, -1, 
      2656, 2660, 304, -1, 
      2656, 1914, 2660, -1, 
      42, 2013, 39, -1, 
      42, 2012, 2013, -1, 
      42, 2661, 2662, -1, 
      42, 41, 2661, -1, 
      42, 2662, 2012, -1, 
      2420, 266, 2129, -1, 
      2420, 345, 266, -1, 
      2420, 2129, 1695, -1, 
      2420, 2419, 2370, -1, 
      2420, 2368, 345, -1, 
      2420, 2370, 2368, -1, 
      2560, 2663, 2664, -1, 
      2560, 2665, 2663, -1, 
      2560, 2664, 2430, -1, 
      2560, 2562, 2665, -1, 
      2560, 2430, 2558, -1, 
      833, 834, 1502, -1, 
      833, 1504, 2666, -1, 
      833, 2666, 2319, -1, 
      833, 1502, 1504, -1, 
      833, 2319, 357, -1, 
      1535, 1534, 2260, -1, 
      1535, 2667, 1533, -1, 
      1535, 1687, 2667, -1, 
      1535, 2260, 1687, -1, 
      1650, 1649, 1167, -1, 
      1650, 2078, 1652, -1, 
      2668, 2669, 2670, -1, 
      2668, 2123, 2669, -1, 
      2668, 2670, 2671, -1, 
      2668, 2636, 2672, -1, 
      2668, 2672, 2123, -1, 
      2668, 2671, 2636, -1, 
      573, 2487, 1984, -1, 
      573, 576, 2486, -1, 
      2673, 118, 117, -1, 
      2673, 2674, 118, -1, 
      2673, 117, 2675, -1, 
      2673, 2675, 2676, -1, 
      2673, 2676, 2677, -1, 
      2673, 2677, 2674, -1, 
      2678, 2679, 2680, -1, 
      2678, 2681, 2679, -1, 
      2678, 2680, 2682, -1, 
      2678, 2682, 2683, -1, 
      2678, 2684, 2681, -1, 
      2678, 2683, 2684, -1, 
      2590, 2685, 2591, -1, 
      2590, 1144, 2074, -1, 
      2590, 2045, 1144, -1, 
      2590, 2074, 2686, -1, 
      2590, 2686, 2685, -1, 
      2687, 2688, 2689, -1, 
      2687, 1113, 2688, -1, 
      2687, 2689, 2690, -1, 
      2687, 2690, 2691, -1, 
      2687, 2691, 2692, -1, 
      2687, 2692, 1113, -1, 
      2307, 2306, 2693, -1, 
      2307, 2693, 2694, -1, 
      2307, 2695, 2308, -1, 
      2307, 2694, 2695, -1, 
      2696, 2697, 2698, -1, 
      2696, 1025, 2697, -1, 
      2696, 2698, 1690, -1, 
      2696, 1690, 1025, -1, 
      2589, 802, 2699, -1, 
      2589, 2699, 2700, -1, 
      2589, 2700, 2588, -1, 
      1198, 2701, 1195, -1, 
      1198, 2702, 2701, -1, 
      1198, 1197, 2702, -1, 
      635, 1037, 636, -1, 
      2703, 2392, 2704, -1, 
      2703, 2704, 2705, -1, 
      2703, 2393, 2392, -1, 
      2703, 895, 2393, -1, 
      2703, 2705, 895, -1, 
      1918, 236, 235, -1, 
      1918, 2007, 236, -1, 
      1835, 462, 2706, -1, 
      1835, 1837, 462, -1, 
      1835, 2706, 1836, -1, 
      712, 711, 1150, -1, 
      712, 1151, 714, -1, 
      616, 2349, 615, -1, 
      616, 2591, 2707, -1, 
      616, 614, 2591, -1, 
      2708, 2709, 2710, -1, 
      2708, 2710, 2711, -1, 
      2708, 1122, 2709, -1, 
      2708, 1121, 1122, -1, 
      2708, 773, 1121, -1, 
      2708, 2712, 773, -1, 
      2708, 2711, 2712, -1, 
      2602, 2713, 2601, -1, 
      2713, 2714, 2715, -1, 
      2602, 2056, 2714, -1, 
      2602, 2714, 2713, -1, 
      2713, 2715, 840, -1, 
      1640, 2633, 2254, -1, 
      1640, 2254, 1641, -1, 
      1640, 1643, 2633, -1, 
      1637, 1641, 1638, -1, 
      1922, 2204, 1921, -1, 
      1922, 1920, 2203, -1, 
      1128, 2301, 1129, -1, 
      1128, 1130, 2685, -1, 
      1128, 2685, 2303, -1, 
      2411, 814, 813, -1, 
      2411, 1268, 814, -1, 
      2411, 813, 294, -1, 
      2411, 2410, 1268, -1, 
      1903, 1412, 923, -1, 
      1903, 2716, 1412, -1, 
      1903, 923, 1761, -1, 
      1903, 1904, 2716, -1, 
      722, 719, 2717, -1, 
      722, 2717, 2718, -1, 
      722, 2719, 720, -1, 
      722, 2718, 2719, -1, 
      2720, 2721, 2722, -1, 
      2720, 2723, 2721, -1, 
      2720, 2722, 1154, -1, 
      2720, 1154, 1153, -1, 
      2720, 170, 172, -1, 
      2720, 1153, 170, -1, 
      2720, 172, 2723, -1, 
      411, 412, 966, -1, 
      742, 2724, 743, -1, 
      742, 2725, 2724, -1, 
      742, 741, 2726, -1, 
      742, 2726, 2725, -1, 
      2540, 249, 247, -1, 
      2540, 247, 246, -1, 
      2540, 2541, 249, -1, 
      2540, 246, 1255, -1, 
      2723, 2727, 2721, -1, 
      2723, 2596, 2727, -1, 
      2723, 172, 171, -1, 
      2723, 171, 2596, -1, 
      430, 2635, 1465, -1, 
      430, 2497, 2635, -1, 
      430, 1465, 1460, -1, 
      430, 429, 2493, -1, 
      430, 1235, 428, -1, 
      1110, 2728, 1111, -1, 
      1110, 1112, 2728, -1, 
      2101, 91, 2729, -1, 
      2101, 2729, 1281, -1, 
      2101, 2100, 91, -1, 
      2573, 2730, 2571, -1, 
      2573, 2731, 2730, -1, 
      2573, 1629, 2732, -1, 
      2573, 2732, 2731, -1, 
      1627, 1626, 2733, -1, 
      1627, 2733, 2734, -1, 
      1627, 2734, 1988, -1, 
      1627, 2735, 1629, -1, 
      1627, 1988, 2735, -1, 
      2396, 2736, 2737, -1, 
      2396, 2737, 1748, -1, 
      2396, 2397, 2736, -1, 
      2396, 1748, 1746, -1, 
      566, 2738, 2212, -1, 
      566, 2478, 2738, -1, 
      566, 2212, 567, -1, 
      2739, 2147, 2228, -1, 
      2739, 2066, 2147, -1, 
      2739, 2228, 2740, -1, 
      2739, 991, 2066, -1, 
      2739, 992, 991, -1, 
      2739, 2740, 992, -1, 
      632, 897, 634, -1, 
      632, 1857, 897, -1, 
      632, 631, 1857, -1, 
      2741, 2742, 2743, -1, 
      2741, 1024, 2742, -1, 
      2741, 2743, 1975, -1, 
      2741, 1022, 1024, -1, 
      2741, 1975, 1022, -1, 
      2744, 1279, 2745, -1, 
      2744, 1278, 1279, -1, 
      2744, 2746, 2367, -1, 
      2744, 2745, 2746, -1, 
      2744, 2367, 2366, -1, 
      2744, 2366, 1278, -1, 
      2745, 2747, 2746, -1, 
      2745, 1279, 1281, -1, 
      2745, 2748, 2747, -1, 
      2745, 2729, 2748, -1, 
      2745, 1281, 2729, -1, 
      900, 902, 639, -1, 
      900, 641, 901, -1, 
      900, 639, 641, -1, 
      2749, 2314, 1684, -1, 
      2749, 1684, 1766, -1, 
      2749, 2750, 2314, -1, 
      2749, 2751, 2750, -1, 
      2752, 2753, 2754, -1, 
      2752, 2754, 2616, -1, 
      2752, 2200, 1316, -1, 
      2752, 2616, 2200, -1, 
      2752, 1316, 30, -1, 
      2752, 32, 2140, -1, 
      2752, 30, 32, -1, 
      2693, 2306, 2755, -1, 
      2693, 2755, 2694, -1, 
      1667, 1665, 2756, -1, 
      1667, 2756, 2757, -1, 
      1667, 2757, 2758, -1, 
      1667, 2758, 1668, -1, 
      91, 2100, 92, -1, 
      91, 90, 2759, -1, 
      91, 2759, 2729, -1, 
      2489, 1743, 1742, -1, 
      2489, 2468, 1743, -1, 
      2489, 228, 2468, -1, 
      2489, 229, 228, -1, 
      2387, 2760, 2761, -1, 
      2387, 2761, 2075, -1, 
      2387, 1715, 2760, -1, 
      2387, 1716, 1715, -1, 
      1868, 2174, 1869, -1, 
      2762, 2763, 2764, -1, 
      2762, 2765, 2763, -1, 
      2762, 2764, 2674, -1, 
      2762, 2674, 2766, -1, 
      2762, 2767, 2765, -1, 
      2762, 2768, 2767, -1, 
      2762, 2766, 2768, -1, 
      1576, 255, 2769, -1, 
      1576, 257, 255, -1, 
      1576, 2769, 2113, -1, 
      1576, 2112, 1577, -1, 
      1576, 2113, 2112, -1, 
      2770, 183, 651, -1, 
      2770, 651, 2771, -1, 
      2770, 1035, 183, -1, 
      2770, 2771, 608, -1, 
      2770, 608, 1035, -1, 
      1655, 755, 1657, -1, 
      1655, 1654, 2772, -1, 
      1655, 2772, 755, -1, 
      2773, 2567, 2565, -1, 
      2773, 2565, 2774, -1, 
      2773, 1692, 2567, -1, 
      2773, 2775, 1689, -1, 
      2773, 1689, 1692, -1, 
      2773, 2774, 2775, -1, 
      2142, 1608, 2544, -1, 
      2142, 2544, 2543, -1, 
      2142, 2670, 2143, -1, 
      2142, 2543, 2670, -1, 
      2776, 2777, 2778, -1, 
      2776, 2665, 2777, -1, 
      2776, 2778, 2779, -1, 
      2776, 2663, 2665, -1, 
      2776, 2779, 2780, -1, 
      2776, 2780, 2663, -1, 
      1047, 47, 48, -1, 
      1047, 48, 1048, -1, 
      1047, 2781, 47, -1, 
      1047, 1049, 2781, -1, 
      1191, 2771, 651, -1, 
      1191, 2782, 2771, -1, 
      1191, 1190, 2782, -1, 
      2783, 2784, 2785, -1, 
      2783, 2342, 2784, -1, 
      2783, 2785, 1548, -1, 
      2783, 1548, 1156, -1, 
      2783, 1156, 2786, -1, 
      2783, 2787, 2342, -1, 
      2783, 2786, 2787, -1, 
      2537, 2536, 2788, -1, 
      2537, 2788, 2778, -1, 
      2537, 2789, 2790, -1, 
      2537, 2790, 2791, -1, 
      2537, 2777, 2789, -1, 
      2537, 2791, 2538, -1, 
      2537, 2778, 2777, -1, 
      2087, 2472, 2792, -1, 
      2087, 2792, 195, -1, 
      2087, 195, 2085, -1, 
      343, 2280, 2279, -1, 
      2196, 2199, 2377, -1, 
      512, 510, 1950, -1, 
      801, 2793, 2699, -1, 
      801, 2747, 2793, -1, 
      801, 2699, 802, -1, 
      801, 803, 2794, -1, 
      801, 930, 2747, -1, 
      801, 2794, 930, -1, 
      2385, 1067, 766, -1, 
      2385, 2795, 2386, -1, 
      980, 2796, 981, -1, 
      980, 2439, 2796, -1, 
      980, 1098, 2439, -1, 
      860, 2229, 1028, -1, 
      860, 1028, 2797, -1, 
      860, 2797, 861, -1, 
      2169, 2168, 2479, -1, 
      2169, 2479, 39, -1, 
      1246, 2798, 2799, -1, 
      1246, 1250, 2798, -1, 
      1246, 2799, 2800, -1, 
      1246, 2800, 1245, -1, 
      2179, 2801, 2802, -1, 
      2179, 2802, 2180, -1, 
      2179, 2092, 2801, -1, 
      2179, 2803, 2092, -1, 
      2179, 2177, 2803, -1, 
      263, 199, 261, -1, 
      1050, 2462, 1049, -1, 
      1050, 1731, 2462, -1, 
      1050, 506, 1731, -1, 
      1268, 1875, 1266, -1, 
      1268, 124, 1875, -1, 
      1268, 2410, 124, -1, 
      1185, 2544, 1186, -1, 
      1185, 1183, 2546, -1, 
      1185, 2546, 2544, -1, 
      2804, 2591, 2685, -1, 
      2804, 2707, 2591, -1, 
      2804, 2685, 1130, -1, 
      2804, 1130, 971, -1, 
      2804, 312, 2707, -1, 
      2804, 971, 312, -1, 
      2188, 2189, 2805, -1, 
      2188, 2805, 1824, -1, 
      2188, 1550, 2186, -1, 
      2188, 1824, 1550, -1, 
      2806, 2807, 2808, -1, 
      2806, 2808, 2809, -1, 
      2806, 2810, 2807, -1, 
      2806, 2811, 2812, -1, 
      2806, 2809, 2811, -1, 
      2806, 2812, 2813, -1, 
      2806, 2813, 2810, -1, 
      2010, 2009, 2814, -1, 
      2010, 2814, 792, -1, 
      2223, 1490, 622, -1, 
      2223, 1488, 1490, -1, 
      2223, 622, 2224, -1, 
      2223, 1951, 1953, -1, 
      2223, 1953, 1488, -1, 
      2240, 2815, 2241, -1, 
      2240, 2816, 2815, -1, 
      2240, 2239, 2816, -1, 
      2817, 211, 2818, -1, 
      2817, 2818, 2819, -1, 
      2817, 213, 211, -1, 
      2817, 2819, 2820, -1, 
      2817, 2821, 213, -1, 
      2817, 2820, 2821, -1, 
      2585, 2305, 1263, -1, 
      2585, 1263, 2126, -1, 
      2585, 2027, 2305, -1, 
      1559, 2528, 1556, -1, 
      1559, 1558, 2822, -1, 
      1559, 2822, 2528, -1, 
      720, 2719, 2823, -1, 
      720, 2823, 2824, -1, 
      720, 2824, 721, -1, 
      1531, 1533, 771, -1, 
      1532, 1925, 2122, -1, 
      1531, 771, 1925, -1, 
      1779, 1777, 1224, -1, 
      1779, 1224, 1226, -1, 
      1779, 1226, 1780, -1, 
      2825, 868, 2826, -1, 
      2825, 2719, 868, -1, 
      2825, 2826, 2827, -1, 
      2825, 2827, 2823, -1, 
      2825, 2823, 2719, -1, 
      66, 68, 2734, -1, 
      66, 2733, 2019, -1, 
      66, 2734, 2733, -1, 
      582, 2160, 2828, -1, 
      582, 2828, 2829, -1, 
      582, 581, 2160, -1, 
      582, 2829, 584, -1, 
      2830, 2831, 2832, -1, 
      2830, 2832, 2352, -1, 
      2830, 2523, 2831, -1, 
      2830, 2351, 2523, -1, 
      2830, 2352, 2351, -1, 
      360, 1753, 1571, -1, 
      2577, 2580, 2833, -1, 
      2577, 2834, 2578, -1, 
      2577, 379, 2834, -1, 
      2577, 2833, 379, -1, 
      132, 1218, 133, -1, 
      132, 832, 1219, -1, 
      2835, 2836, 2837, -1, 
      2835, 2837, 2838, -1, 
      2835, 2839, 2836, -1, 
      2835, 2838, 2840, -1, 
      2835, 2840, 2839, -1, 
      2391, 409, 408, -1, 
      2391, 408, 891, -1, 
      2391, 891, 893, -1, 
      2391, 893, 653, -1, 
      736, 1219, 2841, -1, 
      736, 1217, 1219, -1, 
      736, 2841, 737, -1, 
      526, 1787, 524, -1, 
      526, 109, 1787, -1, 
      2842, 2843, 2844, -1, 
      2842, 2844, 2832, -1, 
      2842, 2436, 2843, -1, 
      2842, 2832, 2831, -1, 
      2842, 2831, 2845, -1, 
      2842, 2845, 2436, -1, 
      120, 2846, 2847, -1, 
      120, 119, 2846, -1, 
      120, 2847, 2409, -1, 
      1139, 2275, 2274, -1, 
      1139, 1138, 2275, -1, 
      1139, 2274, 633, -1, 
      1139, 633, 637, -1, 
      708, 2848, 709, -1, 
      708, 2849, 2848, -1, 
      708, 2850, 2849, -1, 
      708, 710, 2850, -1, 
      2088, 2086, 2851, -1, 
      2088, 2851, 1474, -1, 
      1851, 1504, 2852, -1, 
      1851, 1853, 1504, -1, 
      1851, 2852, 1852, -1, 
      2389, 2853, 1756, -1, 
      2389, 2524, 2853, -1, 
      2389, 1756, 2388, -1, 
      2389, 556, 2524, -1, 
      2854, 2855, 2856, -1, 
      2854, 2857, 2855, -1, 
      2854, 2856, 752, -1, 
      2854, 2858, 2857, -1, 
      2854, 2859, 2858, -1, 
      2854, 752, 2859, -1, 
      2860, 2861, 2862, -1, 
      2860, 2862, 2863, -1, 
      2860, 2864, 2861, -1, 
      2860, 2863, 593, -1, 
      2860, 2865, 2864, -1, 
      2860, 593, 2865, -1, 
      1465, 2635, 1463, -1, 
      1144, 1147, 2074, -1, 
      1144, 2045, 1145, -1, 
      1208, 147, 1529, -1, 
      1208, 1529, 1337, -1, 
      1208, 1337, 1207, -1, 
      1208, 2866, 147, -1, 
      1208, 146, 2866, -1, 
      2375, 2867, 59, -1, 
      2375, 2868, 2867, -1, 
      2375, 2869, 2868, -1, 
      2375, 2738, 2869, -1, 
      2375, 2374, 2738, -1, 
      1267, 2870, 1599, -1, 
      1267, 1874, 2870, -1, 
      1267, 1875, 1874, -1, 
      1267, 1266, 1875, -1, 
      175, 174, 2048, -1, 
      2311, 2315, 2857, -1, 
      2311, 2857, 2433, -1, 
      355, 2335, 2871, -1, 
      355, 356, 2335, -1, 
      355, 2871, 806, -1, 
      355, 806, 353, -1, 
      2598, 1146, 2872, -1, 
      2598, 2872, 1074, -1, 
      2598, 1210, 1146, -1, 
      2598, 1211, 1210, -1, 
      1513, 961, 960, -1, 
      1513, 502, 503, -1, 
      1513, 503, 153, -1, 
      1513, 2873, 502, -1, 
      1513, 2328, 2873, -1, 
      1513, 960, 2328, -1, 
      2104, 1400, 1399, -1, 
      2104, 1399, 2105, -1, 
      122, 124, 2410, -1, 
      122, 2412, 123, -1, 
      1372, 2547, 2874, -1, 
      1372, 2874, 1374, -1, 
      232, 2219, 2875, -1, 
      232, 2875, 2049, -1, 
      2876, 2877, 746, -1, 
      2876, 2878, 2877, -1, 
      2876, 746, 1328, -1, 
      2876, 2879, 2880, -1, 
      2876, 2880, 1927, -1, 
      2876, 1328, 2879, -1, 
      2876, 1927, 2878, -1, 
      2674, 2764, 118, -1, 
      2674, 2677, 2881, -1, 
      2674, 2881, 2766, -1, 
      1936, 2448, 2882, -1, 
      1936, 2882, 1933, -1, 
      2617, 1710, 2618, -1, 
      2617, 2883, 1710, -1, 
      2617, 2754, 2883, -1, 
      2617, 2616, 2754, -1, 
      948, 949, 2403, -1, 
      948, 1810, 2884, -1, 
      948, 2403, 1810, -1, 
      947, 2884, 1971, -1, 
      948, 2884, 947, -1, 
      427, 2263, 1897, -1, 
      427, 1897, 425, -1, 
      2747, 930, 2746, -1, 
      2747, 2748, 2793, -1, 
      2885, 830, 2886, -1, 
      440, 830, 2885, -1, 
      440, 2885, 1166, -1, 
      1548, 2887, 1549, -1, 
      1548, 2785, 2887, -1, 
      1548, 796, 1156, -1, 
      285, 664, 2300, -1, 
      873, 2888, 874, -1, 
      873, 1453, 2888, -1, 
      906, 2889, 2890, -1, 
      906, 807, 2889, -1, 
      906, 2890, 902, -1, 
      906, 905, 807, -1, 
      1305, 1307, 1382, -1, 
      1305, 1380, 1301, -1, 
      2053, 2586, 1320, -1, 
      2709, 2850, 2710, -1, 
      2709, 1122, 2849, -1, 
      2709, 2849, 2850, -1, 
      1352, 1351, 1833, -1, 
      1352, 1833, 2891, -1, 
      1352, 2891, 1353, -1, 
      2484, 2892, 2485, -1, 
      2484, 2482, 2061, -1, 
      2484, 2893, 2892, -1, 
      2484, 2061, 2893, -1, 
      301, 300, 1373, -1, 
      301, 1373, 1178, -1, 
      2894, 2815, 2895, -1, 
      2894, 2896, 2815, -1, 
      2894, 2895, 536, -1, 
      2894, 2897, 2896, -1, 
      2894, 538, 2897, -1, 
      2894, 536, 538, -1, 
      779, 777, 2898, -1, 
      779, 2899, 782, -1, 
      779, 2900, 2899, -1, 
      779, 2898, 2900, -1, 
      2901, 718, 2457, -1, 
      2901, 716, 718, -1, 
      2901, 2457, 2456, -1, 
      2901, 2559, 716, -1, 
      2901, 2456, 2559, -1, 
      2902, 2903, 289, -1, 
      2902, 289, 2904, -1, 
      2902, 2905, 2903, -1, 
      2902, 2906, 2905, -1, 
      2902, 2904, 2837, -1, 
      2902, 2836, 2906, -1, 
      2902, 2837, 2836, -1, 
      1048, 48, 161, -1, 
      1057, 2571, 2730, -1, 
      1057, 2907, 2571, -1, 
      1057, 2730, 1058, -1, 
      1057, 1059, 2907, -1, 
      1426, 1424, 1725, -1, 
      1426, 2908, 1427, -1, 
      1426, 1725, 2908, -1, 
      369, 734, 2909, -1, 
      369, 732, 734, -1, 
      369, 2909, 366, -1, 
      369, 367, 732, -1, 
      369, 368, 367, -1, 
      1826, 1188, 1824, -1, 
      1826, 1829, 2276, -1, 
      2910, 2911, 2912, -1, 
      2910, 2913, 2911, -1, 
      2910, 2912, 2914, -1, 
      2910, 2915, 2913, -1, 
      2910, 2914, 2915, -1, 
      2256, 2873, 2329, -1, 
      2256, 2329, 2916, -1, 
      2256, 2253, 2873, -1, 
      2256, 2916, 2257, -1, 
      2917, 2918, 2919, -1, 
      2917, 2919, 2920, -1, 
      2917, 2921, 2918, -1, 
      2917, 2922, 2923, -1, 
      2917, 2924, 2922, -1, 
      2917, 2920, 2924, -1, 
      2917, 2923, 2921, -1, 
      1085, 1821, 1080, -1, 
      1085, 2031, 1821, -1, 
      1085, 1084, 2031, -1, 
      365, 2432, 367, -1, 
      365, 1544, 2432, -1, 
      1117, 306, 1913, -1, 
      1117, 1116, 1132, -1, 
      1117, 1132, 306, -1, 
      2831, 2523, 2623, -1, 
      2831, 2621, 2845, -1, 
      2831, 2623, 2621, -1, 
      2886, 830, 2509, -1, 
      2886, 2509, 2464, -1, 
      2886, 2077, 2885, -1, 
      2886, 2464, 2077, -1, 
      827, 270, 1451, -1, 
      1648, 2925, 1649, -1, 
      1648, 2926, 2925, -1, 
      1648, 1001, 2926, -1, 
      820, 552, 1968, -1, 
      820, 1968, 2765, -1, 
      820, 2765, 822, -1, 
      2927, 1410, 1413, -1, 
      2927, 2928, 1410, -1, 
      2927, 1413, 2929, -1, 
      2927, 2930, 2928, -1, 
      2927, 2929, 2930, -1, 
      1174, 2931, 1175, -1, 
      1174, 1456, 2931, -1, 
      1174, 1173, 1456, -1, 
      1298, 1008, 1011, -1, 
      1298, 2932, 1008, -1, 
      1298, 2609, 2932, -1, 
      1298, 1299, 2609, -1, 
      2933, 2934, 2935, -1, 
      2933, 2935, 2936, -1, 
      2933, 2293, 2934, -1, 
      2933, 1421, 2293, -1, 
      2933, 2415, 2937, -1, 
      2933, 2937, 1421, -1, 
      2933, 2414, 2415, -1, 
      2933, 2936, 2414, -1, 
      1107, 1333, 821, -1, 
      1107, 2938, 1333, -1, 
      1107, 2939, 2938, -1, 
      1107, 2940, 2939, -1, 
      1107, 1108, 2940, -1, 
      2736, 2941, 1213, -1, 
      2736, 1213, 2597, -1, 
      2736, 2397, 2941, -1, 
      2736, 2597, 2737, -1, 
      2707, 2349, 616, -1, 
      2707, 1783, 2349, -1, 
      2707, 312, 1783, -1, 
      1084, 1516, 2640, -1, 
      1084, 2640, 2031, -1, 
      1897, 1306, 1308, -1, 
      1257, 1801, 2611, -1, 
      1257, 2611, 2942, -1, 
      1257, 2942, 2909, -1, 
      1257, 2909, 1258, -1, 
      2479, 2168, 2478, -1, 
      2479, 37, 39, -1, 
      2479, 2478, 568, -1, 
      2479, 1541, 37, -1, 
      2135, 2943, 197, -1, 
      2135, 1905, 2943, -1, 
      2135, 197, 200, -1, 
      1726, 2533, 1485, -1, 
      1726, 1728, 2533, -1, 
      1726, 1485, 2944, -1, 
      1726, 2944, 1724, -1, 
      277, 2945, 1156, -1, 
      277, 2132, 2945, -1, 
      77, 2683, 78, -1, 
      77, 2684, 2683, -1, 
      77, 76, 2684, -1, 
      2946, 2947, 2948, -1, 
      2946, 2018, 2947, -1, 
      2946, 1676, 64, -1, 
      2946, 64, 2018, -1, 
      2946, 2948, 1614, -1, 
      2946, 1614, 1676, -1, 
      479, 1886, 481, -1, 
      479, 2949, 1886, -1, 
      479, 903, 2949, -1, 
      2950, 2951, 2952, -1, 
      2950, 2952, 2953, -1, 
      2950, 1053, 2951, -1, 
      2950, 2954, 1053, -1, 
      2950, 467, 2954, -1, 
      2950, 2953, 467, -1, 
      217, 2044, 2648, -1, 
      217, 216, 2044, -1, 
      217, 2648, 1311, -1, 
      2955, 2921, 2956, -1, 
      2955, 2918, 2921, -1, 
      2955, 2956, 2957, -1, 
      2955, 1497, 2918, -1, 
      2955, 2957, 1497, -1, 
      698, 2958, 1663, -1, 
      698, 1663, 50, -1, 
      698, 2600, 2958, -1, 
      698, 700, 2959, -1, 
      698, 2959, 2600, -1, 
      130, 1278, 492, -1, 
      130, 133, 1278, -1, 
      994, 992, 2960, -1, 
      994, 2960, 2115, -1, 
      994, 2115, 626, -1, 
      2961, 2962, 2963, -1, 
      2961, 2964, 2962, -1, 
      2961, 2963, 2965, -1, 
      2961, 2965, 2964, -1, 
      1421, 2966, 2295, -1, 
      1421, 1420, 2966, -1, 
      1421, 2937, 1419, -1, 
      2967, 2187, 1739, -1, 
      2967, 2968, 2187, -1, 
      2967, 1739, 2969, -1, 
      2967, 2969, 2970, -1, 
      2967, 2970, 2968, -1, 
      710, 1547, 2971, -1, 
      710, 2971, 2850, -1, 
      1666, 1669, 2972, -1, 
      1666, 2972, 1643, -1, 
      1666, 1643, 1642, -1, 
      901, 641, 530, -1, 
      901, 530, 529, -1, 
      901, 2973, 903, -1, 
      901, 529, 2973, -1, 
      2974, 2975, 2976, -1, 
      2974, 2976, 2977, -1, 
      2974, 1862, 2975, -1, 
      2974, 2977, 2978, -1, 
      2974, 2978, 1862, -1, 
      1094, 2979, 2980, -1, 
      1094, 811, 2979, -1, 
      1094, 2980, 1096, -1, 
      1094, 1093, 811, -1, 
      522, 2981, 2982, -1, 
      522, 1671, 2981, -1, 
      522, 2982, 523, -1, 
      1863, 327, 326, -1, 
      1863, 373, 327, -1, 
      1863, 326, 2983, -1, 
      1863, 2984, 2975, -1, 
      1863, 2975, 1862, -1, 
      1863, 2983, 2984, -1, 
      2985, 2986, 1943, -1, 
      2985, 2329, 2986, -1, 
      2985, 1943, 1948, -1, 
      2985, 1948, 2257, -1, 
      2985, 2257, 2916, -1, 
      2985, 2916, 2329, -1, 
      2627, 2987, 2629, -1, 
      2627, 1668, 2988, -1, 
      2627, 2988, 2989, -1, 
      2627, 2626, 1668, -1, 
      2627, 2989, 2987, -1, 
      794, 796, 713, -1, 
      794, 713, 795, -1, 
      41, 1709, 1567, -1, 
      41, 1567, 2661, -1, 
      150, 666, 974, -1, 
      150, 974, 1129, -1, 
      2650, 2952, 2990, -1, 
      2650, 2990, 1313, -1, 
      2650, 2649, 2952, -1, 
      657, 2276, 655, -1, 
      657, 2991, 474, -1, 
      657, 2157, 2991, -1, 
      657, 654, 2157, -1, 
      2157, 654, 662, -1, 
      2992, 2993, 2176, -1, 
      2992, 2994, 2993, -1, 
      2992, 2176, 2995, -1, 
      2992, 2996, 2994, -1, 
      2992, 2995, 2190, -1, 
      2992, 2190, 2996, -1, 
      2519, 347, 2004, -1, 
      2519, 2004, 498, -1, 
      2519, 1348, 2520, -1, 
      2519, 1856, 1348, -1, 
      2519, 500, 1856, -1, 
      2519, 498, 500, -1, 
      1112, 1114, 594, -1, 
      1112, 594, 2863, -1, 
      1112, 2863, 2728, -1, 
      2849, 1123, 2848, -1, 
      2849, 1122, 1123, -1, 
      941, 1622, 2997, -1, 
      941, 2997, 2998, -1, 
      941, 984, 2999, -1, 
      941, 2417, 984, -1, 
      941, 2998, 2418, -1, 
      941, 2418, 2417, -1, 
      3000, 2153, 1284, -1, 
      3000, 3001, 2153, -1, 
      3000, 1284, 3002, -1, 
      3000, 3002, 3003, -1, 
      3000, 3003, 3001, -1, 
      2908, 1725, 3004, -1, 
      2908, 3004, 2808, -1, 
      2908, 2808, 1427, -1, 
      2670, 2543, 2671, -1, 
      2670, 2669, 2143, -1, 
      3005, 2713, 3006, -1, 
      3005, 2601, 2713, -1, 
      3005, 3006, 2624, -1, 
      3005, 3007, 2601, -1, 
      3005, 2624, 3007, -1, 
      653, 3008, 652, -1, 
      653, 893, 3008, -1, 
      1291, 1293, 3009, -1, 
      1291, 3009, 2724, -1, 
      1291, 2725, 3010, -1, 
      1291, 2724, 2725, -1, 
      1291, 3010, 1292, -1, 
      3011, 2353, 2352, -1, 
      3011, 2352, 2832, -1, 
      3011, 2844, 3012, -1, 
      3011, 2832, 2844, -1, 
      3011, 3012, 3013, -1, 
      3011, 702, 2353, -1, 
      3011, 3013, 702, -1, 
      2819, 1233, 3014, -1, 
      2819, 1231, 1233, -1, 
      2819, 3014, 2820, -1, 
      2819, 2818, 1231, -1, 
      2803, 2090, 2092, -1, 
      2803, 3015, 2090, -1, 
      2803, 3016, 3015, -1, 
      2803, 2177, 3016, -1, 
      386, 388, 3017, -1, 
      386, 3017, 700, -1, 
      874, 2888, 1414, -1, 
      874, 1414, 875, -1, 
      1634, 1678, 1733, -1, 
      1634, 1733, 1635, -1, 
      1634, 3018, 1678, -1, 
      1634, 1425, 3018, -1, 
      1706, 1215, 3019, -1, 
      1706, 3019, 392, -1, 
      1706, 392, 1707, -1, 
      3020, 1527, 1525, -1, 
      3020, 3021, 1527, -1, 
      3020, 1525, 3022, -1, 
      3020, 3022, 107, -1, 
      3020, 107, 3021, -1, 
      2095, 1901, 1900, -1, 
      2095, 1900, 2569, -1, 
      2095, 2569, 659, -1, 
      3023, 2071, 2070, -1, 
      3023, 2070, 2603, -1, 
      3023, 2302, 2071, -1, 
      3023, 1512, 2302, -1, 
      3023, 2603, 1512, -1, 
      625, 995, 626, -1, 
      625, 3024, 995, -1, 
      625, 627, 3024, -1, 
      3025, 1539, 2178, -1, 
      3025, 584, 1539, -1, 
      3025, 2178, 2182, -1, 
      3025, 583, 584, -1, 
      3025, 2182, 583, -1, 
      2595, 2727, 2596, -1, 
      2595, 3026, 3027, -1, 
      2595, 1230, 3026, -1, 
      2595, 3027, 2727, -1, 
      490, 1572, 1866, -1, 
      490, 1574, 1572, -1, 
      1959, 3028, 1203, -1, 
      1959, 2064, 3028, -1, 
      1959, 1203, 1202, -1, 
      1959, 1960, 2064, -1, 
      1959, 1202, 1082, -1, 
      1275, 3029, 1270, -1, 
      1275, 2320, 3029, -1, 
      2921, 2923, 3030, -1, 
      2921, 3030, 2956, -1, 
      2443, 3031, 3032, -1, 
      2443, 797, 3031, -1, 
      2443, 3032, 3033, -1, 
      2443, 1871, 1870, -1, 
      2442, 1870, 2444, -1, 
      2443, 3033, 1871, -1, 
      2443, 798, 797, -1, 
      1222, 2518, 1220, -1, 
      1222, 2363, 2518, -1, 
      1222, 494, 2364, -1, 
      1222, 2364, 2363, -1, 
      2495, 16, 15, -1, 
      2495, 2494, 16, -1, 
      2051, 2339, 2052, -1, 
      1542, 2942, 1543, -1, 
      1542, 366, 2942, -1, 
      3034, 2702, 3035, -1, 
      3034, 3036, 2702, -1, 
      3034, 3035, 2471, -1, 
      3034, 2471, 2473, -1, 
      3034, 2473, 3037, -1, 
      3034, 3037, 3036, -1, 
      2912, 2911, 1697, -1, 
      2912, 1697, 3038, -1, 
      2912, 3038, 2914, -1, 
      3039, 3040, 3018, -1, 
      3039, 3018, 1429, -1, 
      3039, 1939, 3040, -1, 
      3039, 1429, 3041, -1, 
      3039, 1940, 1939, -1, 
      3039, 3041, 1940, -1, 
      1635, 1733, 3042, -1, 
      1635, 3042, 1636, -1, 
      1604, 406, 1603, -1, 
      1604, 818, 817, -1, 
      1604, 403, 406, -1, 
      1604, 817, 403, -1, 
      1874, 1873, 3043, -1, 
      1874, 3043, 2870, -1, 
      581, 580, 2492, -1, 
      1893, 1892, 2070, -1, 
      1893, 1143, 1841, -1, 
      1893, 1894, 1889, -1, 
      1893, 1841, 1894, -1, 
      1894, 1841, 73, -1, 
      338, 340, 2506, -1, 
      338, 2506, 2097, -1, 
      3044, 3045, 2266, -1, 
      3044, 2266, 2056, -1, 
      3044, 1434, 3045, -1, 
      3044, 2056, 1434, -1, 
      1225, 314, 316, -1, 
      1225, 316, 3046, -1, 
      1225, 1017, 3047, -1, 
      1225, 3047, 1226, -1, 
      1225, 3046, 1017, -1, 
      450, 2607, 3048, -1, 
      450, 453, 2607, -1, 
      450, 3048, 1802, -1, 
      451, 1802, 1803, -1, 
      474, 1505, 2438, -1, 
      474, 2991, 1505, -1, 
      2005, 2115, 2960, -1, 
      2005, 2960, 3049, -1, 
      2005, 3049, 497, -1, 
      1450, 1449, 2644, -1, 
      1450, 2644, 3050, -1, 
      1450, 3050, 2758, -1, 
      1450, 2758, 844, -1, 
      377, 379, 2833, -1, 
      377, 2833, 3051, -1, 
      377, 3051, 1712, -1, 
      377, 1712, 378, -1, 
      2977, 2976, 3052, -1, 
      2977, 3052, 1988, -1, 
      2977, 1988, 1989, -1, 
      2977, 1989, 3053, -1, 
      2977, 3053, 2978, -1, 
      3054, 3055, 2194, -1, 
      3054, 3056, 3055, -1, 
      3054, 2194, 3057, -1, 
      3054, 3057, 2799, -1, 
      3054, 2799, 3056, -1, 
      2695, 2694, 3058, -1, 
      2695, 2437, 2308, -1, 
      2695, 3058, 2437, -1, 
      1429, 3018, 1425, -1, 
      1429, 1428, 3041, -1, 
      2427, 1511, 2424, -1, 
      2837, 2904, 3059, -1, 
      2837, 3059, 3060, -1, 
      2837, 3060, 2838, -1, 
      782, 2899, 3061, -1, 
      782, 3061, 780, -1, 
      940, 942, 3062, -1, 
      940, 2424, 1511, -1, 
      940, 3062, 2424, -1, 
      2574, 3063, 2199, -1, 
      2574, 2572, 3063, -1, 
      2574, 2199, 3064, -1, 
      2574, 3064, 2575, -1, 
      2129, 1701, 1694, -1, 
      2129, 2130, 1701, -1, 
      1937, 1938, 3065, -1, 
      1937, 3065, 2450, -1, 
      2078, 2167, 1652, -1, 
      1631, 2575, 3064, -1, 
      1631, 1632, 2575, -1, 
      1631, 3064, 2198, -1, 
      1631, 2614, 1630, -1, 
      1631, 2197, 2614, -1, 
      1631, 2198, 2197, -1, 
      3066, 2, 1, -1, 
      3066, 3067, 2, -1, 
      3066, 1, 3068, -1, 
      3066, 1795, 3067, -1, 
      3066, 1796, 1795, -1, 
      3066, 3068, 1796, -1, 
      3009, 1016, 2724, -1, 
      3009, 1596, 3069, -1, 
      3009, 3069, 1016, -1, 
      3009, 1293, 1596, -1, 
      3070, 1375, 3071, -1, 
      3070, 3071, 3072, -1, 
      3070, 3073, 1375, -1, 
      3070, 3072, 2550, -1, 
      3070, 2550, 2549, -1, 
      3070, 2549, 3073, -1, 
      240, 1318, 3074, -1, 
      240, 3074, 1911, -1, 
      978, 3075, 3076, -1, 
      978, 976, 3075, -1, 
      978, 3076, 104, -1, 
      425, 3077, 423, -1, 
      425, 1896, 3077, -1, 
      2953, 465, 467, -1, 
      2953, 2952, 2649, -1, 
      2953, 2649, 1910, -1, 
      2953, 1910, 465, -1, 
      1010, 1283, 1285, -1, 
      1010, 1285, 1013, -1, 
      1010, 3002, 1283, -1, 
      1010, 1013, 1007, -1, 
      3002, 1009, 3078, -1, 
      1010, 1009, 3002, -1, 
      2959, 700, 3079, -1, 
      3015, 3016, 3080, -1, 
      3015, 3080, 725, -1, 
      3015, 728, 727, -1, 
      3015, 725, 728, -1, 
      3015, 727, 2090, -1, 
      2009, 3081, 3082, -1, 
      2009, 2008, 3081, -1, 
      2009, 3082, 3083, -1, 
      2009, 3083, 2814, -1, 
      1341, 3084, 731, -1, 
      1341, 2655, 3084, -1, 
      1569, 1709, 3085, -1, 
      1569, 1567, 1709, -1, 
      1569, 3085, 3086, -1, 
      1569, 3086, 3087, -1, 
      1569, 3087, 1568, -1, 
      1737, 2185, 3088, -1, 
      1737, 3088, 2606, -1, 
      1737, 1736, 2185, -1, 
      1737, 2606, 1738, -1, 
      2308, 2437, 2309, -1, 
      2862, 2881, 3089, -1, 
      2862, 2861, 2881, -1, 
      2862, 3089, 3090, -1, 
      2862, 3090, 2863, -1, 
      3091, 3065, 3092, -1, 
      3091, 1962, 3065, -1, 
      3091, 3092, 1979, -1, 
      3091, 1979, 1962, -1, 
      3072, 3071, 192, -1, 
      3072, 192, 3093, -1, 
      3072, 3093, 2550, -1, 
      3094, 3095, 627, -1, 
      3094, 3096, 3095, -1, 
      3094, 627, 3097, -1, 
      3094, 3097, 3098, -1, 
      3094, 2839, 3096, -1, 
      3094, 3098, 2839, -1, 
      2349, 2347, 615, -1, 
      571, 2190, 1540, -1, 
      571, 1540, 570, -1, 
      951, 954, 1774, -1, 
      951, 1774, 1773, -1, 
      951, 1773, 3099, -1, 
      951, 3099, 952, -1, 
      1153, 1152, 170, -1, 
      3100, 2400, 575, -1, 
      3100, 575, 574, -1, 
      3100, 3101, 2400, -1, 
      3100, 1982, 2284, -1, 
      3100, 2284, 3101, -1, 
      3100, 574, 1982, -1, 
      2130, 264, 2421, -1, 
      3102, 1799, 1798, -1, 
      3102, 1798, 1796, -1, 
      3102, 3103, 1799, -1, 
      3102, 3104, 3105, -1, 
      3102, 3105, 3103, -1, 
      3102, 1796, 3104, -1, 
      2474, 3106, 444, -1, 
      2474, 2120, 3106, -1, 
      2474, 2258, 2259, -1, 
      2474, 2259, 2120, -1, 
      2197, 2200, 2614, -1, 
      2331, 3107, 3108, -1, 
      2331, 3109, 3107, -1, 
      2331, 3108, 2332, -1, 
      2331, 1183, 3110, -1, 
      2331, 3110, 3109, -1, 
      1880, 1878, 3111, -1, 
      1880, 3111, 2372, -1, 
      1880, 2372, 2470, -1, 
      1880, 2470, 1163, -1, 
      1035, 634, 898, -1, 
      1035, 898, 183, -1, 
      1035, 608, 1036, -1, 
      3112, 3113, 3114, -1, 
      3112, 3114, 909, -1, 
      3112, 3115, 3113, -1, 
      3112, 909, 908, -1, 
      3112, 908, 3116, -1, 
      3112, 3116, 3115, -1, 
      2893, 27, 2892, -1, 
      2893, 3117, 27, -1, 
      2893, 2061, 2060, -1, 
      2893, 2060, 3117, -1, 
      372, 3118, 3119, -1, 
      372, 3119, 374, -1, 
      372, 1862, 3118, -1, 
      1592, 2309, 3120, -1, 
      1592, 3120, 1590, -1, 
      3121, 1123, 1120, -1, 
      3121, 2848, 1123, -1, 
      3121, 1120, 1914, -1, 
      3121, 2659, 2657, -1, 
      3121, 2657, 2848, -1, 
      3121, 1914, 2659, -1, 
      1712, 10, 378, -1, 
      1712, 3051, 1713, -1, 
      2929, 1413, 2888, -1, 
      2929, 2888, 1453, -1, 
      2929, 1453, 2930, -1, 
      2012, 2662, 3122, -1, 
      2012, 3122, 758, -1, 
      3123, 3124, 3125, -1, 
      3123, 3125, 3126, -1, 
      3123, 3022, 3124, -1, 
      3123, 3127, 3022, -1, 
      3123, 3128, 3127, -1, 
      3123, 3129, 3128, -1, 
      3123, 3126, 3129, -1, 
      2515, 1829, 1828, -1, 
      2515, 656, 1829, -1, 
      2515, 1828, 2516, -1, 
      2515, 248, 656, -1, 
      1349, 1348, 1856, -1, 
      126, 1714, 1873, -1, 
      2771, 76, 608, -1, 
      2771, 2782, 76, -1, 
      494, 492, 2366, -1, 
      494, 2366, 2364, -1, 
      863, 865, 2718, -1, 
      863, 2718, 2717, -1, 
      863, 2717, 719, -1, 
      304, 3130, 2658, -1, 
      304, 2660, 305, -1, 
      304, 307, 3130, -1, 
      3131, 2644, 3132, -1, 
      3131, 3050, 2644, -1, 
      3131, 3132, 47, -1, 
      3131, 47, 3133, -1, 
      3131, 2989, 3050, -1, 
      3131, 3133, 2989, -1, 
      3134, 1996, 3135, -1, 
      3134, 3136, 1996, -1, 
      3134, 3135, 1973, -1, 
      3134, 1973, 1972, -1, 
      3134, 1972, 968, -1, 
      3134, 968, 2152, -1, 
      3134, 2152, 3136, -1, 
      3137, 1495, 3138, -1, 
      3137, 1493, 1495, -1, 
      3137, 3138, 3139, -1, 
      3137, 3139, 683, -1, 
      3137, 683, 1493, -1, 
      561, 1204, 3028, -1, 
      561, 115, 1204, -1, 
      561, 2063, 562, -1, 
      561, 3028, 2063, -1, 
      1807, 915, 917, -1, 
      1807, 917, 1369, -1, 
      1807, 3140, 915, -1, 
      1807, 1809, 3140, -1, 
      2294, 2267, 3141, -1, 
      2294, 3141, 2291, -1, 
      2294, 2295, 2267, -1, 
      858, 1086, 3049, -1, 
      858, 3049, 3142, -1, 
      858, 3142, 2228, -1, 
      587, 1659, 3143, -1, 
      587, 586, 1659, -1, 
      1877, 2261, 3144, -1, 
      1877, 3144, 3145, -1, 
      1877, 3145, 1878, -1, 
      2649, 2648, 1910, -1, 
      1699, 3146, 692, -1, 
      1699, 1700, 3146, -1, 
      2706, 869, 1836, -1, 
      2706, 867, 869, -1, 
      2706, 462, 867, -1, 
      1077, 1454, 2797, -1, 
      1077, 2797, 847, -1, 
      1533, 2610, 770, -1, 
      1533, 2667, 1543, -1, 
      1533, 1543, 2610, -1, 
      3147, 3148, 3149, -1, 
      3147, 2679, 3148, -1, 
      3147, 3149, 2704, -1, 
      3147, 2704, 2679, -1, 
      139, 2476, 3150, -1, 
      139, 2304, 2476, -1, 
      139, 3150, 1116, -1, 
      139, 138, 2304, -1, 
      672, 671, 1006, -1, 
      2304, 2210, 2476, -1, 
      2304, 138, 1324, -1, 
      1231, 2818, 3151, -1, 
      1231, 3151, 3152, -1, 
      1231, 3152, 1229, -1, 
      418, 416, 822, -1, 
      418, 822, 2767, -1, 
      418, 2864, 3153, -1, 
      418, 2767, 2864, -1, 
      418, 3153, 419, -1, 
      1663, 3154, 1662, -1, 
      1663, 2958, 3154, -1, 
      2267, 2295, 2268, -1, 
      2267, 3045, 3141, -1, 
      2267, 2266, 3045, -1, 
      602, 1362, 938, -1, 
      602, 605, 1362, -1, 
      602, 938, 603, -1, 
      2935, 2934, 213, -1, 
      2935, 213, 3155, -1, 
      2935, 3155, 2936, -1, 
      2883, 3156, 1710, -1, 
      2883, 2753, 3156, -1, 
      2883, 2754, 2753, -1, 
      136, 129, 128, -1, 
      136, 2413, 884, -1, 
      3157, 1197, 3158, -1, 
      3157, 3158, 3159, -1, 
      3157, 3035, 1197, -1, 
      3157, 3159, 3160, -1, 
      3157, 2472, 2471, -1, 
      3157, 2471, 3035, -1, 
      3157, 3160, 2472, -1, 
      3161, 3162, 515, -1, 
      3161, 3163, 3162, -1, 
      3161, 515, 3164, -1, 
      3161, 1004, 3163, -1, 
      3161, 2030, 1004, -1, 
      3161, 3164, 2030, -1, 
      1163, 2470, 299, -1, 
      1908, 2043, 1017, -1, 
      1908, 1017, 1020, -1, 
      1557, 1555, 1276, -1, 
      1557, 1276, 3165, -1, 
      1557, 3165, 1558, -1, 
      772, 1325, 142, -1, 
      772, 3166, 1325, -1, 
      772, 3167, 3166, -1, 
      772, 774, 3167, -1, 
      2052, 1573, 1574, -1, 
      2052, 2339, 1717, -1, 
      2052, 1717, 1573, -1, 
      199, 262, 261, -1, 
      199, 198, 262, -1, 
      2820, 3014, 3168, -1, 
      2820, 3168, 3169, -1, 
      2820, 3169, 2821, -1, 
      1588, 1141, 1061, -1, 
      1588, 1061, 1589, -1, 
      1588, 1140, 1141, -1, 
      2611, 1543, 2942, -1, 
      2586, 2527, 2526, -1, 
      2586, 534, 2527, -1, 
      2586, 2526, 1320, -1, 
      2586, 3170, 534, -1, 
      2586, 2426, 3171, -1, 
      2586, 3171, 3170, -1, 
      1485, 1484, 2944, -1, 
      2097, 929, 931, -1, 
      2214, 2215, 3061, -1, 
      2214, 3061, 2192, -1, 
      2214, 2192, 567, -1, 
      1404, 1720, 1031, -1, 
      1404, 1407, 1720, -1, 
      1628, 1630, 2613, -1, 
      1628, 2613, 3172, -1, 
      1628, 3173, 1626, -1, 
      1628, 3172, 3173, -1, 
      1075, 520, 519, -1, 
      2322, 3174, 2323, -1, 
      2322, 2321, 2657, -1, 
      2322, 2658, 3174, -1, 
      1878, 3175, 3111, -1, 
      1878, 3145, 3175, -1, 
      1297, 1861, 1860, -1, 
      1297, 2969, 1861, -1, 
      1297, 1860, 1296, -1, 
      1297, 1295, 2969, -1, 
      1018, 3176, 1019, -1, 
      1018, 1016, 3069, -1, 
      1018, 3069, 3176, -1, 
      1444, 2429, 3156, -1, 
      1444, 3156, 2140, -1, 
      1444, 2140, 1445, -1, 
      1820, 3164, 515, -1, 
      1820, 1819, 3164, -1, 
      216, 2043, 2044, -1, 
      216, 1780, 2043, -1, 
      1458, 1708, 1838, -1, 
      1458, 2931, 1459, -1, 
      1458, 3177, 2931, -1, 
      1458, 1838, 1836, -1, 
      1458, 1836, 3177, -1, 
      1386, 3178, 1387, -1, 
      1386, 3179, 3178, -1, 
      1386, 3180, 3179, -1, 
      1386, 1385, 3180, -1, 
      2748, 2729, 2759, -1, 
      2748, 2759, 3181, -1, 
      2748, 3181, 2793, -1, 
      2383, 3182, 2923, -1, 
      2383, 2923, 2384, -1, 
      2383, 2556, 3182, -1, 
      2383, 2382, 2556, -1, 
      3130, 3174, 2658, -1, 
      3130, 86, 3174, -1, 
      3130, 307, 86, -1, 
      166, 2324, 94, -1, 
      3183, 3184, 394, -1, 
      3183, 394, 3185, -1, 
      3183, 2298, 2297, -1, 
      3183, 3185, 2298, -1, 
      3183, 2297, 3186, -1, 
      3183, 3187, 3184, -1, 
      3183, 3186, 3187, -1, 
      2809, 3188, 3189, -1, 
      2809, 3190, 3188, -1, 
      2809, 3189, 2811, -1, 
      2809, 2808, 3190, -1, 
      2669, 1923, 2143, -1, 
      2669, 1924, 1923, -1, 
      2669, 2123, 1924, -1, 
      1555, 1273, 1276, -1, 
      1555, 1127, 1958, -1, 
      1555, 1554, 1126, -1, 
      1555, 1126, 1127, -1, 
      356, 1958, 2335, -1, 
      385, 3191, 2951, -1, 
      385, 1838, 3191, -1, 
      385, 2951, 1052, -1, 
      385, 384, 1839, -1, 
      3192, 2373, 3193, -1, 
      2374, 2373, 3192, -1, 
      2374, 3194, 2738, -1, 
      2374, 3192, 3195, -1, 
      2374, 3195, 3194, -1, 
      2918, 1496, 2919, -1, 
      2918, 1497, 1496, -1, 
      194, 1762, 2086, -1, 
      194, 197, 1762, -1, 
      194, 2086, 2085, -1, 
      194, 2085, 195, -1, 
      1993, 1992, 3196, -1, 
      1993, 3196, 3197, -1, 
      1993, 3197, 1995, -1, 
      3152, 3151, 955, -1, 
      3152, 955, 3198, -1, 
      3152, 3198, 1229, -1, 
      269, 271, 3199, -1, 
      269, 3199, 2645, -1, 
      269, 1451, 270, -1, 
      3200, 3201, 3202, -1, 
      3200, 3203, 3201, -1, 
      3200, 3202, 2903, -1, 
      3200, 2903, 2905, -1, 
      3200, 2906, 3203, -1, 
      3200, 2905, 2906, -1, 
      1418, 2268, 1420, -1, 
      228, 230, 2468, -1, 
      3204, 3205, 3206, -1, 
      3204, 2189, 3205, -1, 
      3204, 3206, 3207, -1, 
      3204, 2805, 2189, -1, 
      3204, 2341, 2805, -1, 
      3204, 3207, 2784, -1, 
      3204, 2784, 2341, -1, 
      1711, 1710, 3156, -1, 
      1711, 3156, 2429, -1, 
      1711, 3208, 6, -1, 
      1711, 2429, 3208, -1, 
      1178, 1373, 1376, -1, 
      1178, 1376, 3073, -1, 
      1178, 3073, 1965, -1, 
      2874, 3209, 3210, -1, 
      2874, 3210, 187, -1, 
      2874, 2547, 3209, -1, 
      2874, 187, 1374, -1, 
      2789, 1934, 2790, -1, 
      2789, 2562, 1934, -1, 
      2789, 2777, 2562, -1, 
      1642, 1639, 2288, -1, 
      1642, 1643, 1637, -1, 
      1642, 2288, 1665, -1, 
      2115, 1384, 628, -1, 
      2115, 628, 626, -1, 
      2899, 2192, 3061, -1, 
      2899, 2193, 2192, -1, 
      2899, 2900, 2193, -1, 
      1262, 1263, 2305, -1, 
      1262, 2025, 1800, -1, 
      1262, 1800, 1261, -1, 
      2691, 1113, 2692, -1, 
      2691, 1114, 1113, -1, 
      2691, 2690, 595, -1, 
      2691, 595, 594, -1, 
      2691, 594, 1114, -1, 
      3177, 869, 1175, -1, 
      3177, 1175, 2931, -1, 
      3177, 1836, 869, -1, 
      3211, 3212, 2161, -1, 
      3211, 3213, 3212, -1, 
      3211, 2161, 2163, -1, 
      3211, 1463, 3213, -1, 
      3211, 1461, 1463, -1, 
      3211, 2163, 1461, -1, 
      3028, 2064, 2063, -1, 
      3028, 1204, 1203, -1, 
      2487, 1002, 3214, -1, 
      2487, 3214, 1983, -1, 
      2487, 1983, 1984, -1, 
      2730, 3215, 1058, -1, 
      2730, 2731, 3215, -1, 
      1441, 1439, 1498, -1, 
      1441, 1498, 1499, -1, 
      1441, 3216, 1442, -1, 
      1441, 1499, 3216, -1, 
      3217, 3218, 2774, -1, 
      3217, 2800, 3218, -1, 
      3217, 2774, 2564, -1, 
      3217, 3219, 2800, -1, 
      3217, 3220, 3221, -1, 
      3217, 3221, 3219, -1, 
      3217, 3222, 3220, -1, 
      3217, 2566, 3222, -1, 
      3217, 2564, 2566, -1, 
      3223, 1598, 3224, -1, 
      3223, 1596, 1598, -1, 
      3223, 3224, 3225, -1, 
      3223, 3225, 3176, -1, 
      3223, 3176, 3069, -1, 
      3223, 3069, 1596, -1, 
      2342, 2341, 2784, -1, 
      2342, 2787, 1827, -1, 
      1755, 3198, 955, -1, 
      1755, 1757, 3198, -1, 
      1755, 955, 953, -1, 
      1385, 2407, 3226, -1, 
      1385, 3226, 3180, -1, 
      1245, 3219, 3221, -1, 
      1245, 2800, 3219, -1, 
      1245, 3221, 703, -1, 
      969, 1972, 1811, -1, 
      969, 968, 1972, -1, 
      3166, 3227, 1325, -1, 
      3166, 3205, 3227, -1, 
      3166, 3206, 3205, -1, 
      3166, 3207, 3206, -1, 
      3166, 3167, 3228, -1, 
      3166, 3228, 3207, -1, 
      2370, 2419, 2459, -1, 
      2812, 3229, 3230, -1, 
      2812, 3230, 2813, -1, 
      2812, 2811, 3229, -1, 
      289, 292, 2904, -1, 
      289, 2903, 290, -1, 
      2975, 2984, 2976, -1, 
      1242, 1241, 1753, -1, 
      1242, 1751, 3231, -1, 
      1242, 3231, 1240, -1, 
      1360, 1247, 3012, -1, 
      1360, 3012, 1357, -1, 
      1360, 1248, 1247, -1, 
      1360, 1249, 1248, -1, 
      1537, 2995, 2176, -1, 
      1537, 1540, 2995, -1, 
      1539, 2176, 2178, -1, 
      1537, 2176, 1539, -1, 
      2676, 2675, 3232, -1, 
      2676, 3232, 3233, -1, 
      2676, 3233, 3234, -1, 
      2676, 3235, 2677, -1, 
      2676, 3234, 3235, -1, 
      517, 520, 848, -1, 
      517, 848, 1822, -1, 
      933, 936, 3198, -1, 
      933, 1757, 398, -1, 
      933, 3198, 1757, -1, 
      3236, 3237, 3238, -1, 
      3236, 435, 3237, -1, 
      3236, 3238, 432, -1, 
      3236, 432, 435, -1, 
      105, 104, 3076, -1, 
      105, 3076, 2245, -1, 
      3239, 3240, 1566, -1, 
      3239, 2127, 3240, -1, 
      3239, 1566, 1565, -1, 
      3239, 2583, 2126, -1, 
      3239, 2126, 2127, -1, 
      3239, 1565, 2583, -1, 
      3241, 1697, 1696, -1, 
      3241, 3242, 1697, -1, 
      3241, 1696, 695, -1, 
      3241, 695, 1390, -1, 
      3241, 1390, 3242, -1, 
      1994, 3243, 3244, -1, 
      1994, 1996, 3243, -1, 
      1994, 3244, 1992, -1, 
      537, 536, 1477, -1, 
      537, 3245, 539, -1, 
      537, 1477, 3245, -1, 
      681, 683, 748, -1, 
      1590, 2032, 2033, -1, 
      1590, 3246, 2032, -1, 
      1590, 2033, 1587, -1, 
      1590, 3120, 3246, -1, 
      2828, 3086, 3085, -1, 
      2828, 2159, 3086, -1, 
      2828, 3085, 2829, -1, 
      2828, 2160, 2159, -1, 
      1247, 3013, 3012, -1, 
      1247, 703, 3013, -1, 
      949, 2404, 2403, -1, 
      949, 946, 2642, -1, 
      949, 2642, 2404, -1, 
      2344, 3247, 945, -1, 
      2344, 2343, 3247, -1, 
      3248, 3249, 3250, -1, 
      3248, 1578, 3249, -1, 
      3248, 3250, 310, -1, 
      3248, 310, 309, -1, 
      3248, 309, 1135, -1, 
      3248, 1136, 1578, -1, 
      3248, 1135, 1136, -1, 
      1720, 1931, 1031, -1, 
      2226, 922, 920, -1, 
      2226, 1761, 922, -1, 
      2226, 1759, 1761, -1, 
      2226, 2227, 1759, -1, 
      298, 1815, 300, -1, 
      2940, 3229, 2939, -1, 
      2940, 1928, 2880, -1, 
      2940, 1108, 1928, -1, 
      2940, 2880, 3229, -1, 
      1881, 2458, 2457, -1, 
      1883, 1160, 2458, -1, 
      1881, 2457, 721, -1, 
      1883, 2458, 1881, -1, 
      1550, 1552, 2186, -1, 
      1550, 1824, 1188, -1, 
      2185, 2184, 2016, -1, 
      2185, 2016, 3088, -1, 
      1707, 392, 391, -1, 
      1855, 391, 1854, -1, 
      1707, 1855, 1705, -1, 
      1707, 391, 1855, -1, 
      2506, 340, 2507, -1, 
      1338, 539, 3251, -1, 
      1338, 3251, 3252, -1, 
      1338, 3253, 2273, -1, 
      1338, 3252, 3253, -1, 
      1008, 2932, 3078, -1, 
      1008, 3078, 1009, -1, 
      1504, 1506, 563, -1, 
      1504, 563, 564, -1, 
      1504, 564, 2852, -1, 
      1504, 1853, 2666, -1, 
      2246, 3254, 2247, -1, 
      2246, 3255, 3254, -1, 
      2246, 2245, 3201, -1, 
      2246, 3201, 3203, -1, 
      2246, 3203, 3255, -1, 
      586, 589, 1656, -1, 
      3256, 1808, 3257, -1, 
      3256, 3257, 2987, -1, 
      3256, 2466, 1808, -1, 
      3256, 2987, 3258, -1, 
      3256, 3258, 2466, -1, 
      3071, 1375, 190, -1, 
      3071, 190, 192, -1, 
      2897, 3259, 3260, -1, 
      2897, 3260, 3261, -1, 
      2897, 538, 3259, -1, 
      2897, 3261, 2896, -1, 
      3108, 3262, 2545, -1, 
      3108, 3107, 3262, -1, 
      3108, 2545, 2332, -1, 
      2306, 1589, 3263, -1, 
      2306, 3264, 2755, -1, 
      2306, 3265, 3264, -1, 
      2306, 3266, 3265, -1, 
      2306, 3263, 3266, -1, 
      955, 3151, 954, -1, 
      3228, 2784, 3207, -1, 
      3228, 2887, 2785, -1, 
      3228, 2785, 2784, -1, 
      3228, 3167, 2887, -1, 
      1432, 3199, 271, -1, 
      1432, 2481, 3199, -1, 
      1432, 271, 1433, -1, 
      1432, 1431, 2055, -1, 
      1432, 2057, 2481, -1, 
      1432, 2055, 2057, -1, 
      1538, 3085, 1709, -1, 
      1538, 2829, 3085, -1, 
      1538, 1539, 2829, -1, 
      1538, 40, 1536, -1, 
      3172, 2018, 3173, -1, 
      3172, 2613, 3267, -1, 
      3172, 2947, 2018, -1, 
      3172, 2948, 2947, -1, 
      3172, 3267, 2948, -1, 
      976, 1069, 2386, -1, 
      976, 2386, 2795, -1, 
      976, 975, 1069, -1, 
      976, 2795, 3075, -1, 
      755, 2772, 756, -1, 
      755, 753, 1657, -1, 
      2639, 1353, 3268, -1, 
      2639, 3268, 3269, -1, 
      2639, 3269, 2638, -1, 
      3270, 3271, 3272, -1, 
      3270, 3272, 3273, -1, 
      3270, 3274, 3271, -1, 
      3270, 3275, 3274, -1, 
      3270, 2460, 3275, -1, 
      3270, 3273, 2460, -1, 
      2553, 3093, 191, -1, 
      2553, 2550, 3093, -1, 
      2553, 191, 2554, -1, 
      2553, 2551, 2550, -1, 
      1727, 3276, 1728, -1, 
      1727, 3277, 3276, -1, 
      1727, 1725, 1424, -1, 
      1727, 1424, 3277, -1, 
      2522, 1769, 3278, -1, 
      2522, 1397, 1769, -1, 
      2522, 3278, 2523, -1, 
      497, 3049, 1086, -1, 
      497, 1086, 499, -1, 
      2998, 482, 2418, -1, 
      2998, 480, 482, -1, 
      2998, 2997, 480, -1, 
      1710, 4, 2618, -1, 
      3013, 703, 702, -1, 
      48, 24, 161, -1, 
      3222, 1583, 3279, -1, 
      3222, 3279, 3220, -1, 
      3222, 1582, 1583, -1, 
      3222, 2566, 1582, -1, 
      1336, 1337, 3280, -1, 
      1336, 3280, 2283, -1, 
      3278, 3281, 2622, -1, 
      3278, 1769, 3281, -1, 
      3278, 2622, 3282, -1, 
      3278, 3282, 2523, -1, 
      1909, 1910, 2044, -1, 
      759, 756, 3283, -1, 
      759, 3283, 3284, -1, 
      759, 3284, 2168, -1, 
      2644, 1449, 2643, -1, 
      2644, 44, 3132, -1, 
      3285, 2604, 1890, -1, 
      3285, 3286, 2604, -1, 
      3285, 1890, 1489, -1, 
      3285, 3287, 3286, -1, 
      3285, 1489, 3287, -1, 
      255, 3288, 2769, -1, 
      255, 254, 3288, -1, 
      333, 1250, 1249, -1, 
      333, 1249, 334, -1, 
      333, 335, 1250, -1, 
      328, 334, 332, -1, 
      1292, 3010, 2208, -1, 
      910, 3116, 908, -1, 
      910, 3252, 3116, -1, 
      910, 3253, 3252, -1, 
      910, 1859, 3253, -1, 
      1461, 2163, 1462, -1, 
      3136, 2152, 2151, -1, 
      3136, 2151, 3244, -1, 
      3136, 3244, 3243, -1, 
      3136, 3243, 1996, -1, 
      1881, 2824, 2823, -1, 
      1881, 721, 2824, -1, 
      1881, 2823, 1882, -1, 
      2757, 554, 844, -1, 
      2757, 844, 2758, -1, 
      2757, 663, 554, -1, 
      2757, 2756, 3289, -1, 
      2757, 3289, 663, -1, 
      1005, 3290, 3291, -1, 
      1005, 3292, 3290, -1, 
      1005, 3291, 1003, -1, 
      1005, 1006, 3292, -1, 
      830, 1599, 2509, -1, 
      3062, 942, 2999, -1, 
      3062, 2999, 2423, -1, 
      3062, 2423, 2424, -1, 
      1882, 3293, 1159, -1, 
      1882, 2823, 2827, -1, 
      1882, 2827, 3293, -1, 
      1641, 2255, 1945, -1, 
      1641, 1945, 1638, -1, 
      1641, 2254, 2255, -1, 
      958, 2604, 1954, -1, 
      958, 957, 2604, -1, 
      958, 1954, 1955, -1, 
      958, 2327, 2326, -1, 
      958, 1955, 2327, -1, 
      1915, 3294, 3295, -1, 
      1915, 2689, 3294, -1, 
      1915, 3295, 1673, -1, 
      1915, 3296, 2690, -1, 
      1915, 597, 3296, -1, 
      1915, 2690, 2689, -1, 
      895, 2705, 893, -1, 
      895, 894, 2393, -1, 
      2518, 1419, 2937, -1, 
      2518, 2937, 1220, -1, 
      2797, 871, 861, -1, 
      2797, 1028, 847, -1, 
      2797, 1454, 871, -1, 
      525, 575, 2400, -1, 
      525, 523, 577, -1, 
      525, 577, 575, -1, 
      2889, 2871, 2336, -1, 
      2889, 807, 2871, -1, 
      2889, 2336, 2890, -1, 
      2467, 374, 1481, -1, 
      2467, 1481, 1480, -1, 
      2467, 1480, 1743, -1, 
      600, 1675, 2529, -1, 
      600, 2529, 1033, -1, 
      3060, 3090, 2838, -1, 
      3060, 2728, 3090, -1, 
      3060, 3059, 1111, -1, 
      3060, 1111, 2728, -1, 
      1365, 2251, 1367, -1, 
      1365, 2252, 2250, -1, 
      1365, 1364, 2252, -1, 
      3297, 3298, 3299, -1, 
      3297, 2956, 3298, -1, 
      3297, 3299, 2036, -1, 
      3297, 2036, 3216, -1, 
      3297, 3216, 3300, -1, 
      3297, 3300, 2957, -1, 
      3297, 2957, 2956, -1, 
      2930, 3301, 2928, -1, 
      2930, 516, 3301, -1, 
      2930, 518, 516, -1, 
      2930, 1453, 519, -1, 
      2930, 519, 518, -1, 
      3068, 1, 3, -1, 
      3068, 3, 2780, -1, 
      3068, 2780, 1796, -1, 
      271, 273, 1433, -1, 
      336, 331, 724, -1, 
      336, 724, 3302, -1, 
      336, 3302, 335, -1, 
      2408, 687, 3273, -1, 
      2408, 3272, 3303, -1, 
      2408, 3303, 2407, -1, 
      2408, 3273, 3272, -1, 
      3304, 2459, 2419, -1, 
      3304, 2419, 1698, -1, 
      3304, 3275, 2459, -1, 
      3304, 3274, 3275, -1, 
      3304, 2911, 2913, -1, 
      3304, 2913, 3274, -1, 
      3304, 1698, 2911, -1, 
      774, 773, 2712, -1, 
      774, 2712, 3167, -1, 
      1534, 2259, 2260, -1, 
      1534, 2120, 2259, -1, 
      2128, 1258, 735, -1, 
      2128, 735, 733, -1, 
      2128, 733, 2127, -1, 
      1519, 1917, 1520, -1, 
      1519, 2271, 1917, -1, 
      1519, 1518, 2271, -1, 
      2919, 1496, 680, -1, 
      2919, 680, 3305, -1, 
      2919, 3306, 2920, -1, 
      2919, 3305, 3306, -1, 
      1800, 3001, 1801, -1, 
      1800, 3307, 3001, -1, 
      1800, 2025, 3307, -1, 
      1848, 3308, 3138, -1, 
      1848, 3138, 1495, -1, 
      1848, 1846, 3308, -1, 
      1848, 1495, 1682, -1, 
      2926, 999, 2925, -1, 
      2926, 1001, 999, -1, 
      463, 459, 3144, -1, 
      463, 3309, 867, -1, 
      463, 867, 462, -1, 
      463, 3144, 3309, -1, 
      76, 2782, 2684, -1, 
      1772, 1791, 3099, -1, 
      1772, 3099, 1773, -1, 
      1311, 2648, 2647, -1, 
      1311, 2647, 1313, -1, 
      1311, 1310, 3310, -1, 
      9, 783, 51, -1, 
      9, 51, 49, -1, 
      3311, 470, 469, -1, 
      3311, 3312, 470, -1, 
      3311, 469, 3225, -1, 
      3311, 3224, 3312, -1, 
      3311, 3225, 3224, -1, 
      584, 2829, 1539, -1, 
      1617, 1616, 145, -1, 
      1617, 145, 1676, -1, 
      1617, 1676, 1614, -1, 
      2190, 2995, 1540, -1, 
      2190, 2191, 2996, -1, 
      2110, 2111, 3313, -1, 
      2110, 3313, 3314, -1, 
      2110, 3314, 2107, -1, 
      659, 658, 2096, -1, 
      659, 2569, 3315, -1, 
      659, 3315, 660, -1, 
      659, 2096, 2095, -1, 
      2266, 3316, 2056, -1, 
      2266, 2269, 3316, -1, 
      1003, 3291, 3317, -1, 
      1003, 3317, 3163, -1, 
      1003, 3163, 1004, -1, 
      2445, 280, 278, -1, 
      2445, 3318, 280, -1, 
      2445, 2174, 3318, -1, 
      2445, 2444, 2174, -1, 
      1665, 2300, 2756, -1, 
      1031, 1931, 417, -1, 
      2731, 2732, 2976, -1, 
      2731, 2976, 2984, -1, 
      2731, 2984, 3319, -1, 
      2731, 3319, 3215, -1, 
      2942, 366, 2909, -1, 
      2146, 2229, 2147, -1, 
      2146, 1028, 2229, -1, 
      2485, 46, 45, -1, 
      2485, 45, 2483, -1, 
      2485, 2892, 46, -1, 
      1791, 273, 272, -1, 
      1791, 272, 3099, -1, 
      3284, 57, 2867, -1, 
      3284, 2867, 2868, -1, 
      3284, 3320, 57, -1, 
      3284, 2868, 2168, -1, 
      3284, 3283, 3320, -1, 
      3133, 2781, 1049, -1, 
      3133, 47, 2781, -1, 
      3133, 1049, 3258, -1, 
      3133, 2987, 2989, -1, 
      3133, 3258, 2987, -1, 
      2655, 2434, 3084, -1, 
      2655, 2432, 2434, -1, 
      3321, 3318, 2174, -1, 
      3321, 1254, 3318, -1, 
      3321, 2174, 2173, -1, 
      3321, 2173, 423, -1, 
      3321, 423, 3077, -1, 
      3321, 3077, 1254, -1, 
      1102, 589, 1104, -1, 
      1102, 56, 1654, -1, 
      1102, 1101, 56, -1, 
      1102, 1656, 589, -1, 
      1102, 1654, 1656, -1, 
      2896, 3261, 2241, -1, 
      2896, 2241, 2815, -1, 
      1787, 109, 112, -1, 
      1612, 2395, 3322, -1, 
      1612, 3322, 1613, -1, 
      1612, 1611, 2094, -1, 
      2677, 3235, 3089, -1, 
      2677, 3089, 2881, -1, 
      3323, 1571, 1753, -1, 
      3323, 1572, 1571, -1, 
      3323, 1866, 1572, -1, 
      3323, 3324, 1866, -1, 
      3323, 1753, 1241, -1, 
      3323, 1241, 3324, -1, 
      3325, 3326, 2499, -1, 
      3325, 2499, 2502, -1, 
      3325, 2532, 3326, -1, 
      3325, 3327, 2532, -1, 
      3325, 2502, 3327, -1, 
      1866, 3324, 1864, -1, 
      546, 3188, 547, -1, 
      546, 3328, 3188, -1, 
      546, 548, 3328, -1, 
      700, 3017, 3079, -1, 
      182, 2000, 184, -1, 
      1505, 2991, 1507, -1, 
      1953, 1954, 3286, -1, 
      1953, 3286, 3287, -1, 
      1953, 3287, 1488, -1, 
      492, 1278, 2366, -1, 
      3150, 2477, 1116, -1, 
      3150, 2476, 2477, -1, 
      139, 1116, 141, -1, 
      2836, 2839, 3098, -1, 
      2836, 3098, 2906, -1, 
      549, 3329, 550, -1, 
      549, 3330, 3329, -1, 
      549, 547, 3330, -1, 
      1239, 2601, 205, -1, 
      1239, 1240, 2059, -1, 
      1819, 2030, 3164, -1, 
      1376, 1375, 3073, -1, 
      1428, 2808, 2807, -1, 
      1428, 2807, 3331, -1, 
      1428, 1427, 2808, -1, 
      1428, 3331, 3041, -1, 
      2182, 2181, 583, -1, 
      1392, 693, 1196, -1, 
      1392, 1196, 1194, -1, 
      1392, 1194, 1393, -1, 
      3168, 3332, 97, -1, 
      3168, 97, 96, -1, 
      3168, 3014, 3332, -1, 
      3168, 96, 3169, -1, 
      1739, 2187, 1736, -1, 
      1739, 1740, 2969, -1, 
      547, 3188, 3190, -1, 
      547, 3190, 3330, -1, 
      204, 3119, 3333, -1, 
      204, 3333, 202, -1, 
      204, 1481, 3119, -1, 
      1469, 929, 1470, -1, 
      1469, 927, 929, -1, 
      1469, 1468, 927, -1, 
      1516, 3334, 2641, -1, 
      1516, 2641, 2640, -1, 
      1516, 2124, 3334, -1, 
      2772, 3283, 756, -1, 
      2772, 55, 3283, -1, 
      2772, 1654, 55, -1, 
      1998, 3162, 1997, -1, 
      1998, 515, 3162, -1, 
      1998, 516, 515, -1, 
      2421, 3335, 1700, -1, 
      2421, 3336, 3335, -1, 
      2421, 264, 3337, -1, 
      2421, 3337, 3336, -1, 
      946, 890, 889, -1, 
      946, 945, 890, -1, 
      946, 889, 2642, -1, 
      302, 1162, 299, -1, 
      102, 312, 973, -1, 
      102, 973, 104, -1, 
      1580, 259, 257, -1, 
      1580, 2405, 259, -1, 
      1543, 2667, 1545, -1, 
      3338, 3339, 2448, -1, 
      3338, 3340, 3339, -1, 
      3338, 2448, 2449, -1, 
      3338, 2381, 3340, -1, 
      3338, 2449, 2381, -1, 
      1528, 3280, 1529, -1, 
      1528, 1527, 3341, -1, 
      1528, 3341, 3280, -1, 
      880, 238, 2007, -1, 
      1678, 3018, 3040, -1, 
      1678, 3040, 1679, -1, 
      1769, 1440, 3281, -1, 
      1037, 1038, 886, -1, 
      2922, 2924, 3342, -1, 
      2922, 3342, 2384, -1, 
      2922, 2384, 2923, -1, 
      1954, 2604, 3286, -1, 
      3343, 3341, 1527, -1, 
      3343, 3101, 3341, -1, 
      3343, 1527, 3021, -1, 
      3343, 2401, 3101, -1, 
      3343, 3021, 2401, -1, 
      3344, 2715, 2269, -1, 
      3344, 2269, 2118, -1, 
      3344, 840, 2715, -1, 
      3344, 2118, 2117, -1, 
      3344, 2117, 1467, -1, 
      3344, 841, 840, -1, 
      3344, 1467, 841, -1, 
      2418, 482, 2416, -1, 
      660, 2225, 661, -1, 
      660, 3315, 2225, -1, 
      3345, 3346, 3264, -1, 
      3345, 82, 3346, -1, 
      3345, 3264, 3265, -1, 
      3345, 3265, 82, -1, 
      1751, 28, 3117, -1, 
      1751, 3117, 3231, -1, 
      196, 3336, 3337, -1, 
      196, 3337, 198, -1, 
      196, 195, 3336, -1, 
      1227, 3347, 2593, -1, 
      1227, 738, 3347, -1, 
      1227, 2593, 2594, -1, 
      1227, 2594, 750, -1, 
      3088, 2016, 2017, -1, 
      3088, 2017, 2606, -1, 
      2543, 3348, 2671, -1, 
      1912, 1911, 3081, -1, 
      1912, 3081, 2272, -1, 
      1912, 2271, 1518, -1, 
      2186, 1552, 2184, -1, 
      1431, 2056, 2055, -1, 
      1431, 1434, 2056, -1, 
      1636, 3042, 2500, -1, 
      1636, 2500, 3326, -1, 
      1636, 3326, 3277, -1, 
      1636, 3277, 1423, -1, 
      33, 1456, 1173, -1, 
      151, 502, 667, -1, 
      2283, 3341, 2284, -1, 
      2283, 3280, 3341, -1, 
      1790, 1433, 273, -1, 
      1790, 1435, 1433, -1, 
      1790, 1792, 1435, -1, 
      3272, 3271, 2347, -1, 
      3272, 2347, 3303, -1, 
      680, 679, 3305, -1, 
      1888, 989, 988, -1, 
      1888, 529, 531, -1, 
      1888, 531, 3170, -1, 
      1888, 1887, 529, -1, 
      1888, 3171, 989, -1, 
      1888, 3170, 3171, -1, 
      1053, 452, 1055, -1, 
      1053, 2954, 452, -1, 
      1053, 1052, 2951, -1, 
      1589, 1061, 3263, -1, 
      1111, 3059, 3349, -1, 
      1111, 3349, 3350, -1, 
      1111, 3350, 1113, -1, 
      2439, 2440, 2796, -1, 
      3281, 2041, 2622, -1, 
      3281, 2038, 2041, -1, 
      3281, 1442, 2038, -1, 
      3281, 1440, 1442, -1, 
      1486, 671, 673, -1, 
      848, 1080, 1822, -1, 
      306, 305, 1913, -1, 
      306, 1132, 308, -1, 
      2388, 953, 1561, -1, 
      2388, 1561, 1563, -1, 
      2388, 1756, 953, -1, 
      577, 523, 3351, -1, 
      577, 3351, 578, -1, 
      3271, 3274, 2915, -1, 
      3271, 2915, 612, -1, 
      3271, 612, 2347, -1, 
      639, 902, 1125, -1, 
      1393, 1194, 2398, -1, 
      3352, 815, 2688, -1, 
      3352, 2688, 3350, -1, 
      3352, 2446, 815, -1, 
      3352, 3350, 3349, -1, 
      3352, 3349, 2446, -1, 
      1399, 1679, 2105, -1, 
      3353, 3354, 3269, -1, 
      3353, 3269, 3268, -1, 
      3353, 3105, 3354, -1, 
      3353, 3268, 3103, -1, 
      3353, 3103, 3105, -1, 
      1638, 1945, 1947, -1, 
      1638, 1947, 2288, -1, 
      1638, 2288, 1639, -1, 
      2738, 3194, 2962, -1, 
      2738, 2478, 2869, -1, 
      2738, 2962, 2212, -1, 
      1147, 2073, 2074, -1, 
      3138, 3308, 3139, -1, 
      1616, 147, 145, -1, 
      1827, 2787, 3355, -1, 
      1827, 3355, 1828, -1, 
      3356, 2343, 2345, -1, 
      3356, 2345, 3357, -1, 
      3356, 1105, 2343, -1, 
      3356, 3357, 1103, -1, 
      3356, 1103, 1105, -1, 
      593, 2863, 594, -1, 
      593, 596, 2865, -1, 
      3103, 2891, 1799, -1, 
      3103, 3268, 1353, -1, 
      3103, 1353, 2891, -1, 
      2070, 1892, 2603, -1, 
      857, 856, 871, -1, 
      857, 871, 876, -1, 
      857, 876, 1347, -1, 
      1814, 2653, 2547, -1, 
      1814, 2547, 1815, -1, 
      658, 248, 251, -1, 
      658, 656, 248, -1, 
      658, 251, 2096, -1, 
      798, 278, 276, -1, 
      3358, 97, 3332, -1, 
      3358, 99, 97, -1, 
      3358, 3332, 3359, -1, 
      3358, 3347, 99, -1, 
      3358, 3359, 3347, -1, 
      2533, 1728, 3276, -1, 
      2533, 3276, 2534, -1, 
      2527, 534, 533, -1, 
      945, 3247, 890, -1, 
      1724, 3360, 3361, -1, 
      1724, 3361, 3362, -1, 
      1724, 2944, 3360, -1, 
      1724, 3362, 1725, -1, 
      3327, 2502, 3292, -1, 
      3327, 3292, 1006, -1, 
      3327, 1006, 2531, -1, 
      3327, 2531, 2532, -1, 
      2161, 3212, 3363, -1, 
      2161, 3363, 2159, -1, 
      47, 3132, 44, -1, 
      3283, 55, 3320, -1, 
      2952, 3191, 2990, -1, 
      2952, 2951, 3191, -1, 
      3364, 3295, 3294, -1, 
      3364, 3365, 3295, -1, 
      3364, 3294, 1603, -1, 
      3364, 1603, 3366, -1, 
      3364, 3366, 3365, -1, 
      1690, 2698, 3367, -1, 
      1690, 3367, 1691, -1, 
      2890, 2336, 1125, -1, 
      2890, 1125, 902, -1, 
      86, 85, 3174, -1, 
      86, 307, 88, -1, 
      3300, 1499, 2957, -1, 
      3300, 3216, 1499, -1, 
      3368, 3369, 1997, -1, 
      3368, 3370, 3369, -1, 
      3368, 1997, 3162, -1, 
      3368, 3317, 3370, -1, 
      3368, 3163, 3317, -1, 
      3368, 3162, 3163, -1, 
      2232, 3371, 2233, -1, 
      2232, 3372, 3371, -1, 
      2232, 2231, 3372, -1, 
      2433, 3084, 2434, -1, 
      2433, 2857, 3084, -1, 
      1074, 2872, 2045, -1, 
      2440, 1096, 2980, -1, 
      2440, 3373, 2015, -1, 
      2440, 2980, 3373, -1, 
      2440, 2015, 2796, -1, 
      1842, 644, 3374, -1, 
      1842, 645, 644, -1, 
      1842, 3374, 74, -1, 
      1842, 1843, 645, -1, 
      741, 259, 3375, -1, 
      741, 3375, 2726, -1, 
      482, 481, 1885, -1, 
      482, 1885, 2416, -1, 
      2157, 619, 2991, -1, 
      2328, 960, 2326, -1, 
      2328, 2329, 2873, -1, 
      3310, 1310, 2377, -1, 
      3310, 2377, 3376, -1, 
      2728, 2863, 3090, -1, 
      1809, 2510, 3140, -1, 
      24, 23, 159, -1, 
      24, 46, 26, -1, 
      24, 159, 161, -1, 
      2360, 2680, 2361, -1, 
      2360, 2359, 2682, -1, 
      2360, 2682, 2680, -1, 
      2742, 3377, 2743, -1, 
      2742, 1024, 781, -1, 
      2742, 781, 2965, -1, 
      2742, 2963, 3377, -1, 
      2742, 2965, 2963, -1, 
      1390, 1389, 1747, -1, 
      1390, 1747, 3242, -1, 
      1390, 695, 697, -1, 
      2796, 2015, 981, -1, 
      3230, 3229, 2879, -1, 
      3230, 2879, 1327, -1, 
      3230, 1327, 2813, -1, 
      1697, 2911, 1698, -1, 
      1697, 3242, 3038, -1, 
      1013, 1091, 1012, -1, 
      1013, 1285, 1091, -1, 
      1854, 3029, 1853, -1, 
      1854, 391, 3029, -1, 
      711, 1152, 1150, -1, 
      711, 709, 1152, -1, 
      1931, 1930, 417, -1, 
      256, 319, 253, -1, 
      256, 743, 319, -1, 
      401, 3378, 402, -1, 
      401, 441, 3378, -1, 
      1964, 3379, 2449, -1, 
      1964, 2449, 2450, -1, 
      1964, 2548, 3379, -1, 
      1964, 1966, 2548, -1, 
      1964, 2450, 1962, -1, 
      210, 212, 1771, -1, 
      209, 212, 210, -1, 
      1195, 2701, 3186, -1, 
      1195, 3186, 2297, -1, 
      1160, 2454, 2458, -1, 
      1160, 1980, 2454, -1, 
      1202, 1201, 1082, -1, 
      3380, 2755, 3381, -1, 
      3380, 1357, 3012, -1, 
      3380, 2694, 2755, -1, 
      3380, 2844, 2843, -1, 
      3380, 2843, 2694, -1, 
      3380, 3012, 2844, -1, 
      2405, 3375, 259, -1, 
      2405, 1134, 3375, -1, 
      931, 930, 803, -1, 
      2469, 1662, 3154, -1, 
      2469, 3154, 809, -1, 
      2469, 809, 905, -1, 
      2469, 1621, 1662, -1, 
      2338, 2734, 68, -1, 
      2338, 1986, 2734, -1, 
      2338, 68, 65, -1, 
      2338, 485, 1986, -1, 
      818, 1602, 815, -1, 
      12, 11, 50, -1, 
      12, 2119, 2021, -1, 
      12, 2021, 13, -1, 
      2483, 2645, 2481, -1, 
      2558, 2431, 716, -1, 
      2558, 2430, 2431, -1, 
      2558, 716, 2559, -1, 
      3042, 2568, 2501, -1, 
      3042, 1734, 2568, -1, 
      3042, 2501, 2500, -1, 
      3042, 1733, 1734, -1, 
      2150, 966, 412, -1, 
      2150, 3382, 2151, -1, 
      2150, 412, 3382, -1, 
      1582, 2568, 1734, -1, 
      1582, 1734, 1395, -1, 
      1777, 3383, 3384, -1, 
      1777, 3384, 1224, -1, 
      1777, 1776, 3383, -1, 
      2920, 3306, 3385, -1, 
      2920, 3385, 3386, -1, 
      2920, 3386, 2924, -1, 
      838, 3006, 840, -1, 
      838, 2624, 3006, -1, 
      220, 3376, 3387, -1, 
      220, 3387, 1778, -1, 
      3008, 1190, 652, -1, 
      3008, 3148, 1190, -1, 
      3008, 2705, 3149, -1, 
      3008, 893, 2705, -1, 
      3008, 3149, 3148, -1, 
      3388, 2763, 3389, -1, 
      3388, 3389, 1967, -1, 
      3388, 2846, 2763, -1, 
      3388, 1967, 2513, -1, 
      3388, 2847, 2846, -1, 
      3388, 2513, 2847, -1, 
      1810, 1811, 2884, -1, 
      3167, 2712, 2887, -1, 
      307, 310, 88, -1, 
      1140, 2399, 1138, -1, 
      1545, 1685, 1544, -1, 
      1545, 2667, 1687, -1, 
      1545, 1687, 1685, -1, 
      3190, 2808, 3004, -1, 
      3190, 3004, 3330, -1, 
      2341, 2340, 2805, -1, 
      2261, 3293, 2826, -1, 
      2261, 2826, 3144, -1, 
      2261, 1161, 3293, -1, 
      1996, 1997, 3135, -1, 
      2039, 2037, 2555, -1, 
      2039, 2554, 2042, -1, 
      254, 1377, 3288, -1, 
      1995, 3197, 2928, -1, 
      1995, 3301, 516, -1, 
      1995, 2928, 3301, -1, 
      2153, 3307, 1288, -1, 
      2153, 3001, 3307, -1, 
      2153, 1286, 1284, -1, 
      856, 861, 871, -1, 
      290, 3390, 291, -1, 
      290, 2903, 3390, -1, 
      2015, 1551, 981, -1, 
      2015, 2607, 2017, -1, 
      2015, 3373, 2607, -1, 
      410, 184, 2000, -1, 
      2768, 2864, 2767, -1, 
      2768, 2766, 2861, -1, 
      2768, 2861, 2864, -1, 
      542, 1323, 1322, -1, 
      542, 3391, 1323, -1, 
      542, 1322, 2822, -1, 
      542, 2822, 3259, -1, 
      542, 541, 3391, -1, 
      542, 3259, 538, -1, 
      1822, 1080, 1821, -1, 
      1608, 1186, 2544, -1, 
      3392, 562, 3393, -1, 
      3392, 3232, 562, -1, 
      3392, 3393, 3024, -1, 
      3392, 3233, 3232, -1, 
      3392, 3095, 3233, -1, 
      3392, 3024, 3095, -1, 
      1780, 1226, 3047, -1, 
      1780, 3047, 2043, -1, 
      504, 1521, 1729, -1, 
      1949, 1382, 1307, -1, 
      1949, 1307, 2264, -1, 
      3263, 1061, 3266, -1, 
      536, 2895, 1478, -1, 
      536, 1478, 1477, -1, 
      3317, 2697, 3370, -1, 
      3317, 2698, 2697, -1, 
      3317, 3291, 2698, -1, 
      731, 3084, 2858, -1, 
      731, 2858, 2859, -1, 
      731, 2662, 733, -1, 
      731, 3122, 2662, -1, 
      731, 2859, 3122, -1, 
      2622, 2623, 3282, -1, 
      2622, 2041, 2040, -1, 
      1649, 3394, 1167, -1, 
      1649, 2925, 3394, -1, 
      2941, 2397, 3395, -1, 
      2941, 1215, 1213, -1, 
      2941, 3019, 1215, -1, 
      2941, 3395, 2299, -1, 
      2941, 2299, 3019, -1, 
      1411, 924, 923, -1, 
      1411, 923, 1412, -1, 
      2227, 911, 909, -1, 
      2227, 909, 3114, -1, 
      2227, 3114, 1759, -1, 
      564, 3374, 2852, -1, 
      564, 74, 3374, -1, 
      3128, 3267, 2615, -1, 
      3128, 3129, 3267, -1, 
      3128, 2615, 3396, -1, 
      3128, 3396, 3127, -1, 
      3397, 2584, 2583, -1, 
      3397, 2583, 1565, -1, 
      3397, 3398, 2584, -1, 
      3397, 3087, 3398, -1, 
      3397, 1568, 3087, -1, 
      3397, 1565, 1568, -1, 
      3363, 3262, 3086, -1, 
      3363, 3086, 2159, -1, 
      3363, 3212, 3262, -1, 
      2634, 3213, 2635, -1, 
      2634, 3348, 3213, -1, 
      2634, 2636, 3348, -1, 
      2578, 2204, 2206, -1, 
      2578, 1361, 2204, -1, 
      2578, 2206, 2579, -1, 
      2578, 2834, 1361, -1, 
      2452, 1935, 2453, -1, 
      2452, 3092, 1935, -1, 
      2452, 2454, 3092, -1, 
      3355, 3399, 2516, -1, 
      3355, 2516, 1828, -1, 
      3355, 2787, 3399, -1, 
      620, 622, 1490, -1, 
      620, 70, 618, -1, 
      620, 71, 70, -1, 
      620, 1491, 71, -1, 
      2172, 2171, 2149, -1, 
      2172, 2149, 1646, -1, 
      2172, 1646, 2173, -1, 
      750, 2594, 2596, -1, 
      750, 2596, 171, -1, 
      1320, 2526, 1321, -1, 
      2614, 2613, 1630, -1, 
      2614, 2200, 2616, -1, 
      704, 706, 3220, -1, 
      701, 705, 702, -1, 
      704, 3279, 2356, -1, 
      704, 3220, 3279, -1, 
      704, 2356, 705, -1, 
      3142, 2740, 2228, -1, 
      3142, 3049, 2740, -1, 
      3092, 1938, 1935, -1, 
      3092, 3065, 1938, -1, 
      3092, 1980, 1979, -1, 
      3092, 2454, 1980, -1, 
      1927, 2880, 1928, -1, 
      1927, 1721, 2878, -1, 
      3400, 3319, 2983, -1, 
      3400, 3215, 3319, -1, 
      3400, 2983, 2145, -1, 
      3400, 1058, 3215, -1, 
      3400, 177, 1058, -1, 
      3400, 2145, 177, -1, 
      1865, 1864, 1990, -1, 
      1865, 1987, 484, -1, 
      3401, 3402, 3403, -1, 
      3401, 2637, 3402, -1, 
      3401, 3403, 3404, -1, 
      3401, 2877, 2878, -1, 
      3401, 2878, 2637, -1, 
      3401, 3405, 2877, -1, 
      3401, 3404, 3405, -1, 
      1831, 3396, 3067, -1, 
      1831, 3127, 3396, -1, 
      1831, 3067, 1795, -1, 
      1831, 110, 3127, -1, 
      2156, 598, 599, -1, 
      2156, 420, 419, -1, 
      2156, 419, 598, -1, 
      2753, 2140, 3156, -1, 
      2753, 2752, 2140, -1, 
      2423, 984, 986, -1, 
      2423, 2999, 984, -1, 
      2903, 3202, 3390, -1, 
      3354, 3105, 2235, -1, 
      3354, 2235, 2236, -1, 
      3354, 2236, 3403, -1, 
      3354, 3403, 3269, -1, 
      924, 3196, 925, -1, 
      924, 1409, 3196, -1, 
      1859, 2273, 3253, -1, 
      1859, 1858, 2274, -1, 
      2248, 99, 3347, -1, 
      2248, 885, 99, -1, 
      2248, 3347, 2841, -1, 
      2248, 2841, 1219, -1, 
      2248, 1219, 832, -1, 
      2482, 2057, 2061, -1, 
      2482, 2481, 2057, -1, 
      1979, 1963, 1962, -1, 
      2840, 3233, 3096, -1, 
      2840, 3234, 3233, -1, 
      2840, 3096, 2839, -1, 
      2840, 2838, 3406, -1, 
      2840, 3406, 3234, -1, 
      1272, 1271, 2080, -1, 
      1272, 2081, 1276, -1, 
      2618, 4, 2615, -1, 
      1563, 828, 557, -1, 
      2765, 2767, 822, -1, 
      2765, 3389, 2763, -1, 
      2765, 1968, 3389, -1, 
      2779, 3104, 2780, -1, 
      2779, 2778, 2788, -1, 
      2779, 2788, 3407, -1, 
      2779, 3407, 3104, -1, 
      3320, 55, 57, -1, 
      2821, 3155, 213, -1, 
      2821, 3169, 3155, -1, 
      2284, 3341, 3101, -1, 
      3192, 2345, 3408, -1, 
      3192, 3357, 2345, -1, 
      3192, 3408, 3195, -1, 
      3192, 3193, 3357, -1, 
      903, 2973, 2949, -1, 
      1156, 2945, 2786, -1, 
      3340, 2924, 3386, -1, 
      3340, 3386, 3409, -1, 
      3340, 3342, 2924, -1, 
      3340, 3409, 3339, -1, 
      3340, 2381, 3342, -1, 
      2203, 2371, 2205, -1, 
      2203, 1920, 1816, -1, 
      2024, 2026, 1187, -1, 
      2024, 2102, 2103, -1, 
      2024, 1187, 2102, -1, 
      2024, 2103, 2025, -1, 
      1762, 2851, 2086, -1, 
      1762, 1760, 2851, -1, 
      2184, 1552, 2016, -1, 
      2208, 3010, 3375, -1, 
      2208, 3375, 2209, -1, 
      1255, 246, 2517, -1, 
      1255, 2517, 2132, -1, 
      2855, 3410, 434, -1, 
      2855, 3237, 3410, -1, 
      2855, 434, 2856, -1, 
      2855, 2857, 3237, -1, 
      539, 3245, 3411, -1, 
      539, 3411, 3251, -1, 
      3216, 2036, 2038, -1, 
      3216, 2038, 1442, -1, 
      1646, 423, 2173, -1, 
      1024, 778, 781, -1, 
      1660, 1237, 1236, -1, 
      1660, 3412, 1237, -1, 
      1660, 1236, 1658, -1, 
      1660, 1657, 3412, -1, 
      1657, 753, 3412, -1, 
      2337, 2336, 2871, -1, 
      2337, 2871, 2335, -1, 
      1540, 1541, 570, -1, 
      1196, 3158, 1197, -1, 
      1196, 3413, 3158, -1, 
      1196, 693, 3413, -1, 
      3003, 2932, 2609, -1, 
      3003, 3078, 2932, -1, 
      3003, 2609, 1801, -1, 
      3003, 1801, 3001, -1, 
      3003, 3002, 3078, -1, 
      3350, 2688, 1113, -1, 
      1358, 1357, 3381, -1, 
      1358, 3381, 2358, -1, 
      1973, 3135, 3369, -1, 
      1973, 3369, 1974, -1, 
      90, 89, 3414, -1, 
      90, 3414, 2759, -1, 
      3274, 2913, 2915, -1, 
      2409, 2847, 2124, -1, 
      2994, 2996, 3080, -1, 
      2994, 3080, 3016, -1, 
      2994, 3016, 2993, -1, 
      3016, 2177, 2993, -1, 
      975, 977, 1069, -1, 
      2761, 1002, 1001, -1, 
      2761, 3214, 1002, -1, 
      2761, 1001, 2075, -1, 
      2761, 2760, 3214, -1, 
      1154, 3415, 1155, -1, 
      1154, 2722, 3415, -1, 
      2108, 2107, 3414, -1, 
      2108, 3414, 3416, -1, 
      2108, 3416, 2109, -1, 
      3171, 2426, 2425, -1, 
      3171, 2425, 989, -1, 
      1234, 1232, 3359, -1, 
      1234, 3359, 3417, -1, 
      1234, 3417, 1233, -1, 
      2347, 2346, 3303, -1, 
      2347, 612, 615, -1, 
      2571, 2907, 2572, -1, 
      3014, 1233, 3417, -1, 
      3014, 3417, 3332, -1, 
      3231, 3418, 1240, -1, 
      3231, 3117, 3418, -1, 
      316, 319, 3046, -1, 
      1211, 2597, 1213, -1, 
      3404, 3419, 3405, -1, 
      3404, 2237, 3419, -1, 
      3404, 3403, 2237, -1, 
      2700, 3314, 2588, -1, 
      2700, 2793, 3314, -1, 
      2700, 2699, 2793, -1, 
      1135, 309, 308, -1, 
      1135, 308, 1132, -1, 
      753, 2856, 3412, -1, 
      752, 2856, 753, -1, 
      752, 754, 2859, -1, 
      2026, 1184, 1187, -1, 
      3087, 3086, 3107, -1, 
      3087, 3109, 3398, -1, 
      3087, 3107, 3109, -1, 
      3169, 96, 3155, -1, 
      3420, 2218, 3421, -1, 
      3420, 2050, 2218, -1, 
      3420, 3421, 3422, -1, 
      3420, 3422, 3423, -1, 
      3420, 3423, 1378, -1, 
      3420, 1378, 2050, -1, 
      3140, 2510, 2870, -1, 
      3140, 2870, 3043, -1, 
      3140, 3043, 915, -1, 
      872, 871, 1454, -1, 
      1966, 1965, 2548, -1, 
      769, 1925, 771, -1, 
      1955, 1943, 2986, -1, 
      1955, 2986, 2327, -1, 
      928, 2367, 930, -1, 
      930, 2367, 2746, -1, 
      898, 634, 897, -1, 
      3315, 2569, 1303, -1, 
      3315, 1303, 2225, -1, 
      2247, 3254, 2348, -1, 
      2247, 2348, 1784, -1, 
      2247, 1784, 103, -1, 
      1098, 1977, 3424, -1, 
      1098, 3424, 1099, -1, 
      3105, 3104, 3407, -1, 
      3105, 3407, 2235, -1, 
      2997, 1622, 480, -1, 
      2430, 3208, 2428, -1, 
      2430, 2664, 3208, -1, 
      2987, 3257, 2629, -1, 
      2642, 889, 408, -1, 
      2272, 3081, 2008, -1, 
      2395, 892, 3322, -1, 
      2395, 2394, 892, -1, 
      2501, 2568, 2504, -1, 
      71, 1894, 73, -1, 
      2984, 2983, 3319, -1, 
      310, 3250, 88, -1, 
      2428, 3208, 2429, -1, 
      311, 1783, 312, -1, 
      1837, 461, 460, -1, 
      1837, 460, 462, -1, 
      1837, 384, 461, -1, 
      1837, 1839, 384, -1, 
      1796, 2780, 3104, -1, 
      3407, 2788, 2536, -1, 
      3407, 2234, 2235, -1, 
      3407, 2536, 2234, -1, 
      3302, 3055, 3056, -1, 
      3302, 3056, 335, -1, 
      3302, 724, 3055, -1, 
      2314, 2750, 432, -1, 
      2314, 432, 3238, -1, 
      2314, 3238, 2316, -1, 
      2314, 2313, 1684, -1, 
      2529, 1675, 1403, -1, 
      3372, 3385, 3425, -1, 
      3372, 3425, 3371, -1, 
      3372, 3386, 3385, -1, 
      3372, 3426, 3386, -1, 
      3372, 2231, 3426, -1, 
      1299, 768, 770, -1, 
      1299, 770, 2610, -1, 
      2587, 2588, 2217, -1, 
      2587, 2217, 2220, -1, 
      2587, 2220, 342, -1, 
      1797, 2891, 1833, -1, 
      1797, 1799, 2891, -1, 
      3197, 1410, 2928, -1, 
      3197, 1409, 1410, -1, 
      3197, 3196, 1409, -1, 
      1529, 3280, 1337, -1, 
      2149, 2171, 2148, -1, 
      2671, 3348, 2636, -1, 
      214, 2292, 212, -1, 
      214, 213, 2934, -1, 
      214, 2934, 2292, -1, 
      3030, 3298, 2956, -1, 
      3030, 3182, 3298, -1, 
      3030, 2923, 3182, -1, 
      897, 1857, 912, -1, 
      897, 912, 896, -1, 
      2004, 348, 2003, -1, 
      2004, 347, 348, -1, 
      1924, 2122, 1925, -1, 
      1924, 2123, 2122, -1, 
      2759, 3414, 3181, -1, 
      2624, 207, 3007, -1, 
      930, 2794, 803, -1, 
      3026, 3427, 3027, -1, 
      3026, 1229, 3427, -1, 
      3026, 1230, 1229, -1, 
      2224, 622, 623, -1, 
      2224, 623, 2225, -1, 
      954, 3151, 1774, -1, 
      840, 3006, 2713, -1, 
      560, 2675, 117, -1, 
      560, 3232, 2675, -1, 
      560, 562, 3232, -1, 
      3205, 2970, 3227, -1, 
      3205, 2968, 2970, -1, 
      3205, 2189, 2968, -1, 
      3117, 2060, 3418, -1, 
      3117, 28, 27, -1, 
      2827, 2826, 3293, -1, 
      3019, 3185, 392, -1, 
      3019, 2298, 3185, -1, 
      3019, 2299, 2298, -1, 
      3394, 2925, 999, -1, 
      3394, 402, 3378, -1, 
      3394, 999, 402, -1, 
      3394, 3378, 1165, -1, 
      3394, 1165, 1167, -1, 
      3305, 679, 3428, -1, 
      3305, 3428, 3425, -1, 
      3305, 3425, 3306, -1, 
      467, 470, 2954, -1, 
      1325, 3227, 3429, -1, 
      1325, 3429, 1324, -1, 
      735, 1258, 2909, -1, 
      735, 2909, 734, -1, 
      1629, 2735, 3052, -1, 
      1629, 3052, 2732, -1, 
      2545, 3262, 3212, -1, 
      919, 921, 3430, -1, 
      919, 3430, 2000, -1, 
      942, 941, 2999, -1, 
      2045, 2872, 1145, -1, 
      2313, 1544, 1685, -1, 
      2313, 1685, 1684, -1, 
      2299, 3395, 1193, -1, 
      843, 2318, 1741, -1, 
      398, 397, 934, -1, 
      398, 1757, 399, -1, 
      663, 3289, 664, -1, 
      1396, 1395, 1734, -1, 
      2780, 3, 2663, -1, 
      1861, 2969, 1740, -1, 
      758, 3122, 754, -1, 
      3431, 2252, 3432, -1, 
      3431, 3433, 2252, -1, 
      3431, 3432, 3433, -1, 
      917, 916, 1369, -1, 
      2309, 3209, 3120, -1, 
      2309, 2437, 3210, -1, 
      2309, 3210, 3209, -1, 
      1533, 770, 771, -1, 
      18, 2750, 2751, -1, 
      18, 16, 2750, -1, 
      18, 2751, 19, -1, 
      1829, 655, 2276, -1, 
      1829, 656, 655, -1, 
      1714, 324, 3434, -1, 
      1714, 3434, 1873, -1, 
      2701, 2702, 3036, -1, 
      2701, 3036, 3186, -1, 
      444, 3106, 446, -1, 
      3260, 1558, 3435, -1, 
      3260, 2822, 1558, -1, 
      3260, 3435, 3261, -1, 
      3260, 3259, 2822, -1, 
      3376, 2377, 2199, -1, 
      3376, 2199, 3063, -1, 
      3376, 3063, 3383, -1, 
      373, 2468, 327, -1, 
      3436, 2412, 291, -1, 
      3436, 3437, 2412, -1, 
      3436, 291, 3390, -1, 
      3436, 3390, 3076, -1, 
      3436, 3075, 3437, -1, 
      1896, 1252, 3077, -1, 
      1913, 2660, 1914, -1, 
      1913, 305, 2660, -1, 
      3029, 391, 1270, -1, 
      3029, 2666, 1853, -1, 
      3029, 2320, 2666, -1, 
      3198, 3427, 1229, -1, 
      3198, 936, 3427, -1, 
      2603, 957, 1512, -1, 
      3180, 3226, 2348, -1, 
      3180, 2348, 3254, -1, 
      3180, 3254, 3255, -1, 
      3180, 3255, 3179, -1, 
      2793, 3181, 3314, -1, 
      2361, 329, 332, -1, 
      2361, 2680, 329, -1, 
      2361, 332, 1359, -1, 
      1692, 1691, 3438, -1, 
      1692, 3438, 2567, -1, 
      1788, 1405, 1403, -1, 
      590, 2155, 2802, -1, 
      590, 2801, 591, -1, 
      590, 2802, 2801, -1, 
      3151, 2818, 1774, -1, 
      777, 1689, 2775, -1, 
      777, 2775, 2898, -1, 
      2394, 2393, 894, -1, 
      2394, 894, 892, -1, 
      806, 808, 353, -1, 
      806, 2871, 807, -1, 
      3247, 2343, 3439, -1, 
      3247, 3439, 1613, -1, 
      3247, 3322, 892, -1, 
      3247, 892, 890, -1, 
      3247, 1613, 3322, -1, 
      1362, 382, 381, -1, 
      1362, 381, 938, -1, 
      807, 905, 809, -1, 
      2356, 2350, 705, -1, 
      2356, 3279, 2355, -1, 
      3440, 2882, 3441, -1, 
      3440, 1933, 2882, -1, 
      3440, 3441, 2538, -1, 
      3440, 2791, 1933, -1, 
      3440, 2538, 2791, -1, 
      960, 959, 2326, -1, 
      2492, 580, 3143, -1, 
      2492, 3143, 1462, -1, 
      2724, 1015, 743, -1, 
      2724, 1016, 1015, -1, 
      1489, 1488, 3287, -1, 
      1552, 1551, 2016, -1, 
      2206, 2205, 2579, -1, 
      1106, 1104, 3439, -1, 
      1106, 2343, 1105, -1, 
      1106, 3439, 2343, -1, 
      206, 205, 2601, -1, 
      206, 2601, 3007, -1, 
      206, 3007, 207, -1, 
      3441, 2882, 3339, -1, 
      3441, 3339, 3409, -1, 
      3441, 3409, 3442, -1, 
      3441, 3442, 2539, -1, 
      3441, 2539, 2538, -1, 
      3437, 765, 764, -1, 
      3437, 2795, 765, -1, 
      3437, 764, 123, -1, 
      3437, 3075, 2795, -1, 
      3437, 123, 2412, -1, 
      3291, 3290, 2698, -1, 
      1019, 3176, 468, -1, 
      1019, 468, 1020, -1, 
      3181, 3414, 3314, -1, 
      1901, 249, 2541, -1, 
      3290, 2503, 3367, -1, 
      3290, 3367, 2698, -1, 
      3290, 3292, 2503, -1, 
      1478, 2895, 3037, -1, 
      1478, 3037, 1475, -1, 
      2630, 2629, 3257, -1, 
      2630, 1367, 2631, -1, 
      2630, 3257, 1806, -1, 
      576, 998, 2486, -1, 
      576, 404, 998, -1, 
      576, 578, 404, -1, 
      911, 2002, 912, -1, 
      3406, 3235, 3234, -1, 
      3406, 3089, 3235, -1, 
      3406, 3090, 3089, -1, 
      3406, 2838, 3090, -1, 
      2468, 230, 327, -1, 
      1843, 1841, 1143, -1, 
      1843, 1143, 645, -1, 
      1284, 1283, 3002, -1, 
      2732, 3052, 2976, -1, 
      443, 1950, 510, -1, 
      443, 445, 1950, -1, 
      1626, 3173, 2019, -1, 
      1626, 2019, 2733, -1, 
      3188, 3328, 3189, -1, 
      1997, 3369, 3135, -1, 
      211, 1774, 2818, -1, 
      1971, 2884, 1811, -1, 
      1971, 1975, 2743, -1, 
      1971, 2743, 947, -1, 
      1971, 1811, 1972, -1, 
      1333, 3328, 548, -1, 
      1333, 2938, 3328, -1, 
      2455, 2559, 2456, -1, 
      2455, 2453, 2561, -1, 
      2455, 2561, 2559, -1, 
      237, 2032, 3443, -1, 
      237, 3443, 235, -1, 
      2641, 3444, 1484, -1, 
      2641, 3334, 3444, -1, 
      2066, 991, 993, -1, 
      2066, 993, 2065, -1, 
      2066, 2068, 2147, -1, 
      2359, 78, 2682, -1, 
      2359, 2358, 78, -1, 
      410, 2000, 413, -1, 
      3227, 2970, 3429, -1, 
      1099, 3424, 3445, -1, 
      1099, 3445, 1095, -1, 
      721, 2457, 718, -1, 
      1561, 953, 952, -1, 
      1561, 952, 1562, -1, 
      2292, 2291, 212, -1, 
      2292, 2934, 2293, -1, 
      3170, 531, 534, -1, 
      94, 93, 544, -1, 
      94, 2324, 85, -1, 
      3386, 3442, 3409, -1, 
      3386, 3426, 3442, -1, 
      1919, 235, 3443, -1, 
      1919, 3443, 2651, -1, 
      1919, 2651, 1920, -1, 
      3225, 469, 3176, -1, 
      2436, 2845, 189, -1, 
      2436, 3058, 2843, -1, 
      2436, 2435, 3058, -1, 
      3027, 2722, 2721, -1, 
      3027, 935, 2722, -1, 
      3027, 2721, 2727, -1, 
      3027, 3427, 935, -1, 
      679, 678, 3446, -1, 
      679, 3446, 3428, -1, 
      1182, 1184, 2027, -1, 
      1182, 3398, 3110, -1, 
      1182, 2027, 3398, -1, 
      1182, 3110, 1183, -1, 
      141, 1116, 1118, -1, 
      141, 1118, 773, -1, 
      1263, 1260, 2126, -1, 
      3393, 562, 2065, -1, 
      3393, 2065, 996, -1, 
      3393, 996, 995, -1, 
      3393, 995, 3024, -1, 
      1377, 3423, 3288, -1, 
      1377, 1378, 3423, -1, 
      2740, 2960, 992, -1, 
      2740, 3049, 2960, -1, 
      2795, 2385, 766, -1, 
      2795, 766, 765, -1, 
      2962, 3194, 3195, -1, 
      2962, 3195, 2963, -1, 
      2962, 2213, 2212, -1, 
      2962, 2964, 2213, -1, 
      1613, 3439, 1104, -1, 
      1986, 1988, 2734, -1, 
      1986, 485, 1987, -1, 
      238, 236, 2007, -1, 
      2025, 1288, 3307, -1, 
      2025, 2103, 1288, -1, 
      2141, 2140, 32, -1, 
      2141, 32, 35, -1, 
      2141, 35, 1171, -1, 
      2141, 1171, 1172, -1, 
      3057, 2194, 2193, -1, 
      3057, 2193, 2900, -1, 
      3057, 3447, 2799, -1, 
      3057, 2900, 3447, -1, 
      2786, 2945, 2787, -1, 
      391, 393, 2080, -1, 
      391, 3448, 1270, -1, 
      391, 2080, 3448, -1, 
      866, 1172, 1170, -1, 
      3421, 2217, 3313, -1, 
      3421, 2218, 2217, -1, 
      3421, 3313, 3422, -1, 
      2989, 2988, 3050, -1, 
      792, 2814, 790, -1, 
      3382, 412, 3430, -1, 
      3382, 3430, 921, -1, 
      3382, 3244, 2151, -1, 
      3382, 3196, 3244, -1, 
      3382, 921, 3196, -1, 
      15, 17, 2636, -1, 
      3036, 3037, 3449, -1, 
      3036, 3449, 3186, -1, 
      1506, 1507, 618, -1, 
      1506, 618, 70, -1, 
      1506, 70, 563, -1, 
      1017, 2043, 3047, -1, 
      1017, 3046, 1015, -1, 
      1413, 1414, 2888, -1, 
      619, 1507, 2991, -1, 
      619, 618, 1507, -1, 
      2319, 2666, 2320, -1, 
      3374, 1852, 2852, -1, 
      3374, 644, 1852, -1, 
      2204, 607, 1921, -1, 
      2204, 1361, 607, -1, 
      3118, 1862, 2978, -1, 
      3118, 2978, 3333, -1, 
      3118, 3333, 3119, -1, 
      1497, 2957, 1500, -1, 
      2145, 174, 177, -1, 
      2145, 2983, 326, -1, 
      886, 1038, 81, -1, 
      3233, 3095, 3096, -1, 
      170, 1152, 2321, -1, 
      2242, 3435, 3165, -1, 
      2242, 3261, 3435, -1, 
      2242, 3165, 1276, -1, 
      2242, 1276, 2081, -1, 
      2242, 2241, 3261, -1, 
      2714, 2056, 3316, -1, 
      2714, 3316, 2715, -1, 
      3203, 2906, 3450, -1, 
      3203, 3450, 3179, -1, 
      3203, 3179, 3255, -1, 
      3451, 2121, 2672, -1, 
      3451, 2120, 2121, -1, 
      3451, 2672, 1243, -1, 
      3451, 1243, 446, -1, 
      3451, 3106, 2120, -1, 
      3451, 446, 3106, -1, 
      2414, 2936, 2413, -1, 
      332, 334, 1359, -1, 
      1313, 1309, 1311, -1, 
      1313, 2990, 1708, -1, 
      1313, 1708, 1457, -1, 
      2077, 1168, 2885, -1, 
      3041, 3331, 1940, -1, 
      3452, 3076, 3390, -1, 
      3452, 3453, 3076, -1, 
      3452, 3390, 3202, -1, 
      3452, 3202, 3453, -1, 
      96, 882, 3155, -1, 
      2680, 2679, 329, -1, 
      763, 324, 764, -1, 
      2127, 733, 3240, -1, 
      280, 3318, 1254, -1, 
      3187, 2083, 3184, -1, 
      3187, 3186, 3449, -1, 
      3187, 3449, 2239, -1, 
      3187, 2239, 2083, -1, 
      2315, 3237, 2857, -1, 
      2315, 3238, 3237, -1, 
      2315, 2316, 3238, -1, 
      2966, 2268, 2295, -1, 
      2966, 1420, 2268, -1, 
      3158, 3413, 3146, -1, 
      3158, 3146, 3159, -1, 
      119, 118, 2764, -1, 
      119, 2764, 2763, -1, 
      119, 2763, 2846, -1, 
      3454, 202, 3053, -1, 
      3454, 1241, 202, -1, 
      3454, 3053, 1989, -1, 
      3454, 3324, 1241, -1, 
      3454, 1990, 1864, -1, 
      3454, 1989, 1990, -1, 
      3454, 1864, 3324, -1, 
      787, 790, 540, -1, 
      2044, 1910, 2648, -1, 
      2243, 762, 3455, -1, 
      2243, 3455, 3456, -1, 
      2243, 3457, 3432, -1, 
      2243, 3432, 321, -1, 
      3432, 3457, 3433, -1, 
      2243, 3456, 3457, -1, 
      3095, 3024, 627, -1, 
      3218, 2800, 2799, -1, 
      3218, 2799, 3447, -1, 
      3218, 3447, 2774, -1, 
      2613, 2615, 3267, -1, 
      1806, 3257, 1808, -1, 
      20, 1243, 21, -1, 
      3293, 1161, 1159, -1, 
      1103, 3193, 1101, -1, 
      1103, 3357, 3193, -1, 
      3173, 2018, 2019, -1, 
      88, 3250, 89, -1, 
      1704, 1210, 1212, -1, 
      1704, 1956, 1210, -1, 
      1824, 2805, 2340, -1, 
      1643, 2632, 2633, -1, 
      1643, 2972, 2628, -1, 
      1643, 2628, 2632, -1, 
      1254, 3077, 1252, -1, 
      81, 1036, 608, -1, 
      3143, 580, 587, -1, 
      3143, 1659, 1658, -1, 
      3143, 1658, 3458, -1, 
      3143, 3458, 1462, -1, 
      3195, 3408, 2963, -1, 
      2751, 1766, 19, -1, 
      2751, 2749, 1766, -1, 
      875, 1414, 3459, -1, 
      875, 3459, 2134, -1, 
      875, 2134, 2201, -1, 
      2621, 2620, 2845, -1, 
      2787, 2945, 3399, -1, 
      2318, 2490, 1742, -1, 
      2318, 1742, 1741, -1, 
      468, 3176, 469, -1, 
      1749, 3460, 3038, -1, 
      1749, 3038, 3242, -1, 
      1749, 1071, 3460, -1, 
      1749, 3242, 1747, -1, 
      1654, 56, 55, -1, 
      1340, 2275, 1138, -1, 
      1340, 1138, 1044, -1, 
      1340, 1044, 1043, -1, 
      2037, 3461, 2555, -1, 
      2037, 2036, 3461, -1, 
      2672, 2121, 2123, -1, 
      2672, 2636, 17, -1, 
      2672, 17, 1243, -1, 
      2686, 2303, 2685, -1, 
      2686, 2074, 2303, -1, 
      109, 2402, 107, -1, 
      662, 661, 623, -1, 
      1816, 1920, 2651, -1, 
      3445, 808, 1095, -1, 
      3445, 353, 808, -1, 
      3445, 3424, 351, -1, 
      3445, 351, 353, -1, 
      394, 2082, 393, -1, 
      394, 3184, 2082, -1, 
      394, 392, 3185, -1, 
      2180, 2802, 2155, -1, 
      2180, 2155, 2181, -1, 
      3279, 1584, 2355, -1, 
      3279, 1583, 1584, -1, 
      2103, 1289, 1288, -1, 
      1747, 1389, 1745, -1, 
      2502, 2503, 3292, -1, 
      1361, 2834, 382, -1, 
      2050, 2219, 2218, -1, 
      2050, 2049, 2219, -1, 
      2906, 3098, 3450, -1, 
      3462, 3308, 3463, -1, 
      3462, 3139, 3308, -1, 
      3462, 3463, 749, -1, 
      3462, 749, 748, -1, 
      3462, 748, 3139, -1, 
      16, 2494, 2750, -1, 
      2460, 2459, 3275, -1, 
      2460, 3273, 686, -1, 
      3299, 3298, 3182, -1, 
      3299, 3461, 2036, -1, 
      3299, 3182, 3461, -1, 
      2379, 3379, 2548, -1, 
      2379, 2381, 3379, -1, 
      1977, 352, 351, -1, 
      1977, 835, 352, -1, 
      1977, 351, 3424, -1, 
      1977, 1976, 835, -1, 
      2155, 583, 2181, -1, 
      1166, 441, 440, -1, 
      1166, 2885, 1168, -1, 
      1166, 3378, 441, -1, 
      1166, 1165, 3378, -1, 
      595, 2690, 3296, -1, 
      595, 3296, 597, -1, 
      3031, 714, 1151, -1, 
      3031, 1151, 1155, -1, 
      3031, 795, 714, -1, 
      3031, 797, 795, -1, 
      3031, 1155, 3032, -1, 
      192, 191, 3093, -1, 
      834, 835, 1976, -1, 
      3456, 667, 502, -1, 
      3456, 3455, 667, -1, 
      3457, 502, 2873, -1, 
      3456, 502, 3457, -1, 
      2791, 2790, 1933, -1, 
      3387, 3376, 3383, -1, 
      3387, 3383, 1776, -1, 
      3387, 1776, 1778, -1, 
      2716, 1904, 2134, -1, 
      2716, 2134, 3459, -1, 
      2716, 3459, 1412, -1, 
      2859, 754, 3122, -1, 
      2679, 2681, 3148, -1, 
      2679, 2704, 329, -1, 
      456, 458, 784, -1, 
      456, 2580, 457, -1, 
      456, 3051, 2580, -1, 
      456, 784, 3051, -1, 
      2816, 3037, 2815, -1, 
      2816, 2239, 3449, -1, 
      2816, 3449, 3037, -1, 
      3405, 3419, 746, -1, 
      3405, 746, 2877, -1, 
      402, 998, 404, -1, 
      402, 999, 998, -1, 
      2491, 2490, 2507, -1, 
      2491, 2507, 2221, -1, 
      2853, 2524, 2171, -1, 
      2853, 2171, 396, -1, 
      2853, 399, 1756, -1, 
      2853, 396, 399, -1, 
      435, 3410, 3237, -1, 
      435, 434, 3410, -1, 
      3229, 2880, 2879, -1, 
      3229, 2811, 2939, -1, 
      2435, 2437, 3058, -1, 
      2881, 2861, 2766, -1, 
      264, 262, 3337, -1, 
      1118, 1121, 773, -1, 
      1682, 1681, 1847, -1, 
      6, 3208, 2664, -1, 
      6, 2664, 3, -1, 
      2814, 3083, 790, -1, 
      1434, 1435, 3045, -1, 
      3450, 3097, 3178, -1, 
      3450, 3098, 3097, -1, 
      3450, 3178, 3179, -1, 
      1201, 1514, 1082, -1, 
      562, 2063, 2065, -1, 
      2864, 2865, 3153, -1, 
      2187, 2968, 2189, -1, 
      3375, 1134, 2209, -1, 
      3375, 3010, 2726, -1, 
      484, 1987, 485, -1, 
      2682, 78, 2683, -1, 
      1312, 2377, 1310, -1, 
      2936, 882, 2413, -1, 
      2936, 3155, 882, -1, 
      82, 3265, 887, -1, 
      82, 83, 3346, -1, 
      3220, 706, 3464, -1, 
      3220, 3464, 3221, -1, 
      2931, 1456, 1459, -1, 
      935, 3427, 936, -1, 
      935, 3415, 2722, -1, 
      935, 934, 3415, -1, 
      1463, 2635, 3213, -1, 
      2606, 1331, 3465, -1, 
      2606, 3465, 1738, -1, 
      2499, 3326, 2500, -1, 
      783, 1713, 784, -1, 
      3056, 2798, 335, -1, 
      3056, 2799, 2798, -1, 
      1614, 3267, 3126, -1, 
      2948, 3267, 1614, -1, 
      2756, 2300, 3289, -1, 
      2209, 1134, 2477, -1, 
      2631, 1367, 2251, -1, 
      2631, 2251, 2254, -1, 
      2631, 2254, 2633, -1, 
      2000, 3430, 413, -1, 
      1804, 1369, 916, -1, 
      1804, 915, 3434, -1, 
      1804, 3432, 1364, -1, 
      1804, 321, 3432, -1, 
      1804, 3434, 321, -1, 
      3073, 2549, 1965, -1, 
      3276, 3277, 3326, -1, 
      3276, 3326, 2532, -1, 
      3276, 2532, 2534, -1, 
      2684, 2782, 1190, -1, 
      2684, 1190, 2681, -1, 
      867, 3309, 868, -1, 
      3377, 3408, 2345, -1, 
      3377, 2963, 3408, -1, 
      3377, 2345, 947, -1, 
      3377, 947, 2743, -1, 
      1127, 2334, 1958, -1, 
      1127, 1125, 2334, -1, 
      3466, 2954, 470, -1, 
      3466, 452, 2954, -1, 
      3466, 470, 3312, -1, 
      3466, 3312, 1330, -1, 
      3466, 1330, 452, -1, 
      2511, 3444, 3334, -1, 
      2511, 3360, 3444, -1, 
      2511, 3334, 2512, -1, 
      2511, 3361, 3360, -1, 
      2511, 550, 3361, -1, 
      2878, 1721, 2637, -1, 
      1318, 1323, 3074, -1, 
      2090, 727, 2091, -1, 
      1357, 3380, 3381, -1, 
      1578, 1577, 3249, -1, 
      3395, 2397, 2398, -1, 
      3395, 2398, 1193, -1, 
      2996, 2191, 3080, -1, 
      2229, 2228, 2147, -1, 
      3048, 2980, 1802, -1, 
      3048, 2607, 3373, -1, 
      3048, 3373, 2980, -1, 
      725, 3080, 2191, -1, 
      725, 2191, 3055, -1, 
      725, 3055, 724, -1, 
      3191, 1838, 1708, -1, 
      3191, 1708, 2990, -1, 
      3159, 3335, 3336, -1, 
      3159, 3336, 195, -1, 
      3159, 3146, 3335, -1, 
      3159, 2792, 3160, -1, 
      3159, 195, 2792, -1, 
      46, 2892, 26, -1, 
      3430, 412, 413, -1, 
      3017, 388, 3079, -1, 
      2822, 1322, 2528, -1, 
      2174, 2444, 1869, -1, 
      3269, 3403, 3402, -1, 
      3269, 3402, 2638, -1, 
      1327, 1329, 2813, -1, 
      1327, 2879, 1328, -1, 
      432, 2750, 2494, -1, 
      432, 2494, 429, -1, 
      1063, 1044, 1138, -1, 
      1063, 1138, 2399, -1, 
      1852, 644, 646, -1, 
      3467, 3331, 2807, -1, 
      3467, 1940, 3331, -1, 
      3467, 2807, 2810, -1, 
      3467, 2810, 3308, -1, 
      3467, 3308, 1846, -1, 
      3467, 1846, 1940, -1, 
      3339, 2882, 2448, -1, 
      2065, 993, 996, -1, 
      3428, 3446, 2233, -1, 
      3428, 2233, 3371, -1, 
      3428, 3371, 3425, -1, 
      738, 737, 3347, -1, 
      4, 2, 2615, -1, 
      2737, 2597, 1748, -1, 
      2895, 2815, 3037, -1, 
      2887, 2712, 2711, -1, 
      2887, 2711, 1549, -1, 
      1015, 3046, 743, -1, 
      2092, 2094, 1611, -1, 
      2092, 1611, 2801, -1, 
      3342, 2381, 2384, -1, 
      745, 1328, 746, -1, 
      3127, 110, 3022, -1, 
      2792, 2472, 3160, -1, 
      1499, 1500, 2957, -1, 
      1435, 1792, 3141, -1, 
      1435, 3141, 3045, -1, 
      2969, 1295, 3429, -1, 
      2969, 3429, 2970, -1, 
      2572, 2907, 3383, -1, 
      2572, 3383, 3063, -1, 
      3434, 3043, 1873, -1, 
      3347, 737, 2841, -1, 
      3347, 3359, 2593, -1, 
      695, 1696, 696, -1, 
      3308, 2810, 3463, -1, 
      262, 198, 3337, -1, 
      3294, 2689, 1601, -1, 
      3294, 1601, 1603, -1, 
      2939, 3189, 2938, -1, 
      2939, 2811, 3189, -1, 
      1928, 1108, 1930, -1, 
      3052, 2735, 1988, -1, 
      610, 2914, 3460, -1, 
      610, 612, 2914, -1, 
      610, 3460, 1071, -1, 
      669, 667, 3455, -1, 
      669, 3455, 762, -1, 
      912, 2002, 896, -1, 
      2332, 2546, 1183, -1, 
      692, 3146, 3413, -1, 
      692, 3413, 693, -1, 
      784, 1713, 3051, -1, 
      434, 1237, 3412, -1, 
      434, 3412, 2856, -1, 
      3316, 2269, 2715, -1, 
      2371, 2579, 2205, -1, 
      2371, 2372, 2579, -1, 
      2466, 3258, 2463, -1, 
      2134, 2138, 2201, -1, 
      3448, 2080, 1271, -1, 
      3448, 1271, 1270, -1, 
      2710, 2971, 2711, -1, 
      2710, 2850, 2971, -1, 
      3082, 3081, 3074, -1, 
      3082, 3074, 1323, -1, 
      3082, 3391, 3083, -1, 
      3082, 1323, 3391, -1, 
      2870, 2510, 2509, -1, 
      2870, 2509, 1599, -1, 
      726, 2091, 727, -1, 
      726, 330, 2392, -1, 
      726, 2392, 2091, -1, 
      726, 331, 330, -1, 
      212, 2291, 3141, -1, 
      1771, 3141, 1793, -1, 
      212, 3141, 1771, -1, 
      709, 2848, 2657, -1, 
      709, 2657, 2321, -1, 
      709, 2321, 1152, -1, 
      2567, 2504, 2568, -1, 
      2567, 3438, 2504, -1, 
      813, 2446, 294, -1, 
      813, 815, 2446, -1, 
      3, 2664, 2663, -1, 
      2516, 3399, 2517, -1, 
      3379, 2381, 2449, -1, 
      3037, 2473, 1475, -1, 
      550, 3329, 3361, -1, 
      2914, 612, 2915, -1, 
      2914, 3038, 3460, -1, 
      178, 3384, 1059, -1, 
      1224, 3384, 178, -1, 
      3086, 3262, 3107, -1, 
      2233, 3419, 2237, -1, 
      2233, 3446, 3419, -1, 
      2555, 3461, 2556, -1, 
      3306, 3425, 3385, -1, 
      3251, 3411, 3115, -1, 
      3251, 3115, 3252, -1, 
      405, 404, 578, -1, 
      405, 3365, 3366, -1, 
      405, 3351, 3365, -1, 
      405, 3366, 406, -1, 
      405, 578, 3351, -1, 
      1935, 1934, 2453, -1, 
      1745, 1389, 1746, -1, 
      2334, 1125, 2336, -1, 
      147, 2866, 146, -1, 
      2872, 1146, 1145, -1, 
      2965, 781, 2964, -1, 
      2979, 811, 809, -1, 
      2979, 809, 3154, -1, 
      2979, 3154, 2958, -1, 
      2979, 2958, 1802, -1, 
      2979, 1802, 2980, -1, 
      112, 111, 1832, -1, 
      112, 1351, 1786, -1, 
      112, 1832, 1351, -1, 
      2437, 187, 3210, -1, 
      633, 2274, 1858, -1, 
      633, 1858, 631, -1, 
      865, 868, 2719, -1, 
      865, 2719, 2718, -1, 
      2875, 2219, 2049, -1, 
      686, 3273, 687, -1, 
      3359, 3332, 3417, -1, 
      3359, 1232, 2593, -1, 
      2554, 191, 2620, -1, 
      743, 3046, 319, -1, 
      1324, 3429, 1295, -1, 
      1738, 3465, 3312, -1, 
      1738, 3224, 1597, -1, 
      1738, 3312, 3224, -1, 
      3335, 3146, 1700, -1, 
      3396, 2, 3067, -1, 
      3396, 2615, 2, -1, 
      2072, 2303, 2074, -1, 
      3433, 2253, 2252, -1, 
      3433, 3457, 2873, -1, 
      3433, 2873, 2253, -1, 
      3459, 1414, 1412, -1, 
      2900, 2898, 3447, -1, 
      3120, 3209, 3246, -1, 
      3178, 629, 1387, -1, 
      3178, 3097, 629, -1, 
      780, 2964, 781, -1, 
      780, 3061, 2215, -1, 
      780, 2215, 2964, -1, 
      1061, 1141, 636, -1, 
      1061, 1062, 3266, -1, 
      1887, 1886, 2949, -1, 
      1887, 2949, 2973, -1, 
      1887, 2973, 529, -1, 
      2661, 1566, 3240, -1, 
      2661, 3240, 2662, -1, 
      2661, 1567, 1566, -1, 
      1967, 3389, 1968, -1, 
      2665, 2562, 2777, -1, 
      2760, 1715, 1717, -1, 
      2760, 1717, 2339, -1, 
      2760, 2339, 3214, -1, 
      334, 1249, 1356, -1, 
      3214, 2339, 2286, -1, 
      3214, 2286, 1983, -1, 
      1681, 2105, 3468, -1, 
      1681, 3468, 1847, -1, 
      2978, 3053, 3333, -1, 
      1941, 3468, 3040, -1, 
      1941, 1847, 3468, -1, 
      1941, 3040, 1939, -1, 
      272, 1562, 3099, -1, 
      2898, 2774, 3447, -1, 
      2898, 2775, 2774, -1, 
      3329, 3330, 3362, -1, 
      3329, 3362, 3361, -1, 
      2382, 2551, 2556, -1, 
      2453, 1934, 2562, -1, 
      2453, 2562, 2561, -1, 
      3403, 2236, 2237, -1, 
      628, 1384, 1387, -1, 
      628, 1387, 629, -1, 
      374, 3119, 1481, -1, 
      1763, 2943, 1905, -1, 
      1763, 197, 2943, -1, 
      3360, 1484, 3444, -1, 
      3360, 2944, 1484, -1, 
      1597, 3224, 1598, -1, 
      3313, 2588, 3314, -1, 
      3313, 2111, 3422, -1, 
      3313, 2217, 2588, -1, 
      569, 2194, 2191, -1, 
      982, 981, 1551, -1, 
      2215, 2213, 2964, -1, 
      3365, 3351, 2982, -1, 
      3365, 2982, 2981, -1, 
      3365, 2981, 3295, -1, 
      2813, 1329, 2810, -1, 
      3419, 678, 746, -1, 
      3419, 3446, 678, -1, 
      2245, 3202, 3201, -1, 
      2245, 3453, 3202, -1, 
      2245, 3076, 3453, -1, 
      3182, 2556, 3461, -1, 
      1180, 1963, 1179, -1, 
      2982, 3351, 523, -1, 
      2520, 1346, 2281, -1, 
      2520, 1348, 1346, -1, 
      2523, 3282, 2623, -1, 
      3084, 2857, 2858, -1, 
      2124, 2512, 3334, -1, 
      2124, 2847, 2512, -1, 
      3264, 3346, 3381, -1, 
      3264, 3381, 2755, -1, 
      2059, 1240, 3418, -1, 
      2059, 3418, 2060, -1, 
      1355, 1406, 1354, -1, 
      2868, 2478, 2168, -1, 
      2868, 2869, 2478, -1, 
      1870, 1869, 2444, -1, 
      952, 3099, 1562, -1, 
      2711, 2971, 1549, -1, 
      388, 1040, 3079, -1, 
      2109, 3249, 2112, -1, 
      2109, 3250, 3249, -1, 
      2109, 3416, 3250, -1, 
      604, 1520, 607, -1, 
      3422, 3288, 3423, -1, 
      3422, 2769, 3288, -1, 
      3422, 2111, 2769, -1, 
      2986, 2329, 2327, -1, 
      3226, 2346, 2348, -1, 
      3226, 2407, 2346, -1, 
      747, 749, 3463, -1, 
      747, 3463, 1329, -1, 
      2481, 2645, 3199, -1, 
      3101, 2401, 2400, -1, 
      671, 2531, 1006, -1, 
      3245, 1477, 1476, -1, 
      3245, 1476, 3411, -1, 
      89, 3250, 3416, -1, 
      89, 3416, 3414, -1, 
      3383, 2907, 3384, -1, 
      335, 2798, 1250, -1, 
      1462, 3458, 1464, -1, 
      868, 3309, 2826, -1, 
      983, 988, 989, -1, 
      987, 2416, 1885, -1, 
      2413, 882, 884, -1, 
      2599, 1040, 1039, -1, 
      2599, 3079, 1040, -1, 
      2599, 2600, 3079, -1, 
      3144, 2826, 3309, -1, 
      3144, 459, 3145, -1, 
      3295, 1671, 1673, -1, 
      3295, 2981, 1671, -1, 
      2524, 2148, 2171, -1, 
      1241, 203, 202, -1, 
      312, 971, 973, -1, 
      2689, 2688, 1601, -1, 
      1614, 3125, 1615, -1, 
      1614, 3126, 3125, -1, 
      397, 1871, 934, -1, 
      3289, 2300, 664, -1, 
      958, 2326, 959, -1, 
      934, 3469, 3415, -1, 
      934, 1871, 3469, -1, 
      2507, 340, 2221, -1, 
      1023, 3370, 2697, -1, 
      1023, 1974, 3370, -1, 
      1023, 2697, 1025, -1, 
      1023, 1022, 1974, -1, 
      1962, 2450, 3065, -1, 
      2774, 2565, 2564, -1, 
      706, 703, 3464, -1, 
      3209, 2653, 3246, -1, 
      3209, 2547, 2653, -1, 
      1679, 3468, 2105, -1, 
      1679, 3040, 3468, -1, 
      2517, 3399, 2132, -1, 
      2801, 1611, 591, -1, 
      2221, 342, 2220, -1, 
      2221, 340, 342, -1, 
      83, 2358, 3346, -1, 
      83, 78, 2358, -1, 
      2851, 1760, 3113, -1, 
      2851, 3113, 3115, -1, 
      2851, 3115, 1474, -1, 
      2637, 2638, 3402, -1, 
      3097, 627, 629, -1, 
      2843, 3058, 2694, -1, 
      3349, 2904, 292, -1, 
      3349, 292, 2446, -1, 
      3349, 3059, 2904, -1, 
      2324, 2323, 85, -1, 
      2704, 2392, 330, -1, 
      2704, 330, 329, -1, 
      2704, 3149, 2705, -1, 
      3184, 2083, 2082, -1, 
      713, 714, 795, -1, 
      3129, 3126, 3267, -1, 
      2107, 3314, 3414, -1, 
      3116, 3252, 3115, -1, 
      2628, 2972, 1669, -1, 
      2628, 1669, 2626, -1, 
      3141, 1792, 1793, -1, 
      3124, 3022, 1525, -1, 
      3124, 1525, 1524, -1, 
      3124, 1524, 3125, -1, 
      3189, 3328, 2938, -1, 
      3438, 2503, 2504, -1, 
      3438, 3367, 2503, -1, 
      3438, 1691, 3367, -1, 
      2462, 2463, 1049, -1, 
      2548, 1965, 2549, -1, 
      2372, 3111, 2579, -1, 
      3381, 3346, 2358, -1, 
      2652, 3246, 2653, -1, 
      2652, 2032, 3246, -1, 
      2652, 2651, 2032, -1, 
      3083, 3391, 790, -1, 
      790, 3391, 3470, -1, 
      189, 2845, 2620, -1, 
      189, 2620, 191, -1, 
      766, 1067, 761, -1, 
      1095, 808, 810, -1, 
      1095, 810, 1093, -1, 
      3032, 1155, 3415, -1, 
      3032, 3415, 3033, -1, 
      3415, 3469, 3033, -1, 
      2790, 1934, 1933, -1, 
      1669, 1668, 2626, -1, 
      3463, 2810, 1329, -1, 
      702, 705, 2353, -1, 
      2355, 1584, 2354, -1, 
      1833, 1351, 1832, -1, 
      1725, 3362, 3004, -1, 
      2113, 2769, 2111, -1, 
      2373, 1101, 3193, -1, 
      2032, 2651, 3443, -1, 
      2401, 3021, 2402, -1, 
      1330, 3312, 1331, -1, 
      3470, 540, 790, -1, 
      3470, 541, 540, -1, 
      3470, 3391, 541, -1, 
      921, 925, 3196, -1, 
      2971, 1547, 1549, -1, 
      889, 891, 408, -1, 
      2833, 2580, 3051, -1, 
      2988, 2758, 3050, -1, 
      2988, 1668, 2758, -1, 
      3081, 1911, 3074, -1, 
      598, 419, 3153, -1, 
      598, 3153, 596, -1, 
      481, 1886, 1885, -1, 
      2132, 3399, 2945, -1, 
      2022, 1622, 1623, -1, 
      2022, 1623, 1624, -1, 
      3113, 1760, 3114, -1, 
      3115, 3411, 1474, -1, 
      1322, 1321, 2528, -1, 
      2726, 3010, 2725, -1, 
      1116, 1133, 1132, -1, 
      1116, 2477, 1133, -1, 
      989, 2425, 986, -1, 
      1602, 2688, 815, -1, 
      1602, 1601, 2688, -1, 
      2847, 2513, 2512, -1, 
      3312, 3465, 1331, -1, 
      190, 1374, 187, -1, 
      1858, 1857, 631, -1, 
      1467, 2117, 1468, -1, 
      406, 3366, 1603, -1, 
      2600, 1803, 2958, -1, 
      1802, 2958, 1803, -1, 
      1108, 415, 1930, -1, 
      1786, 1354, 1406, -1, 
      1786, 1351, 1354, -1, 
      110, 108, 3022, -1, 
      2581, 3111, 3175, -1, 
      2581, 2579, 3111, -1, 
      2581, 3175, 2580, -1, 
      459, 3175, 3145, -1, 
      459, 457, 3175, -1, 
      3053, 202, 3333, -1, 
      2681, 1190, 3148, -1, 
      1424, 1423, 3277, -1, 
      1146, 1210, 1956, -1, 
      1101, 58, 56, -1, 
      1193, 2398, 1194, -1, 
      1134, 1133, 2477, -1, 
      3265, 3266, 887, -1, 
      3021, 107, 2402, -1, 
      3064, 2199, 2198, -1, 
      1197, 3035, 2702, -1, 
      3442, 3426, 2539, -1, 
      3435, 1558, 3165, -1, 
      703, 3221, 3464, -1, 
      2865, 596, 3153, -1, 
      683, 3139, 748, -1, 
      1658, 1236, 3458, -1, 
      3362, 3330, 3004, -1, 
      2539, 3426, 2231, -1, 
      23, 157, 159, -1, 
      3110, 3398, 3109, -1, 
      2323, 3174, 85, -1, 
      1761, 923, 922, -1, 
      1921, 607, 1520, -1, 
      2892, 27, 26, -1, 
      1235, 3458, 1236, -1, 
      1235, 1464, 3458, -1, 
      3370, 1974, 3369, -1, 
      2407, 3303, 2346, -1, 
      3249, 1577, 2112, -1, 
      661, 2225, 623, -1, 
      1004, 2030, 676, -1, 
      887, 3266, 1062, -1, 
      2116, 927, 1468, -1, 
      2027, 2584, 3398, -1, 
      636, 1141, 637, -1, 
      2191, 2194, 3055, -1, 
      3244, 3196, 1992, -1, 
      1049, 2463, 3258, -1, 
      1306, 2264, 1307, -1, 
      2252, 1364, 3432, -1, 
      2867, 57, 59, -1, 
      1476, 1474, 3411, -1, 
      1930, 415, 417, -1, 
      1615, 3125, 1524, -1, 
      2177, 2176, 2993, -1, 
      810, 811, 1093, -1, 
      3114, 1760, 1759, -1, 
      1871, 3033, 3469, -1, 
      2907, 1059, 3384, -1, 
      2834, 379, 382, -1, 
      457, 2580, 3175, -1, 
      1220, 2937, 2415, -1, 
      362, 1716, 1521, -1, 
      108, 107, 3022, -1, 
      3240, 733, 2662, -1, 
      3436, 3076, 3075, -1, 
      217, 1311, 218, -1, 
      218, 3376, 220, -1, 
      218, 1311, 3310, -1, 
      218, 3310, 3376, -1, 
      732, 367, 1342, -1, 
      1342, 367, 1343, -1, 
      1367, 1806, 1368, -1, 
      1367, 2630, 1806, -1, 
      2542, 3348, 2543, -1, 
      2542, 2545, 3212, -1, 
      2542, 3212, 3348, -1, 
      3213, 3348, 3212, -1, 
      134, 131, 129, -1, 
      322, 3434, 324, -1, 
      322, 321, 3434, -1, 
      3434, 915, 3043, -1, 
      916, 915, 1804, -1, 
      916, 914, 915, -1, 
      2600, 2959, 3079, -1] 
  normal Normal {
    vector [
      -0.88081 0.270956 0.388273,
      -0.878522 0.238585 0.413856,
      -0.931569 0.192453 0.308451,
      -0.701661 0.250613 0.666982,
      -0.966479 0.206004 0.153237,
      -0.907964 0.21479 0.359814,
      -0.747231 0.302767 0.591589,
      -0.524613 0.818016 0.235863,
      -0.584799 0.806522 -0.0867915,
      -0.559503 0.803027 0.205195,
      -0.832281 0.542171 -0.115581,
      -0.171702 0.97779 0.120183,
      -0.222266 0.67957 0.69913,
      -0.84686 0.308288 0.433344,
      0.381942 0.888738 0.253506,
      0.261173 0.929289 0.261174,
      0.731393 0.421953 0.535743,
      0 1 0,
      0.849969 0.201328 0.486846,
      0.865721 0.251311 0.432862,
      0.372446 0.920041 0.121689,
      0 1 0,
      -0.121096 -0.808908 0.575329,
      -0.223212 -0.332371 0.916355,
      0.0825583 -0.608199 0.789479,
      -0.486273 -0.398616 0.777589,
      -0.0257099 -0.855527 0.51712,
      -0.161708 -0.85159 0.498643,
      -0.479879 -0.712837 0.511447,
      -0.50885 0.737002 -0.444859,
      -0.552513 0.750952 -0.361663,
      -0.797339 0.304045 -0.521352,
      -0.488529 0.839135 -0.239149,
      -0.873609 0.297618 -0.385007,
      -0.883023 -0.109984 -0.456261,
      -0.296805 0.918939 -0.259728,
      -0.807125 -0.536581 -0.246233,
      -0.863429 -0.405569 -0.300008,
      -0.869966 -0.441314 -0.220001,
      -0.836381 -0.446778 -0.317577,
      -0.970382 -0.232193 -0.0666752,
      -0.889808 -0.456084 0.0151671,
      -0.728078 -0.627843 -0.275164,
      0.490049 -0.69591 0.52494,
      0.713527 -0.602694 0.357266,
      0.505821 -0.635128 0.583744,
      0.165418 -0.849476 0.501027,
      0.797108 -0.340361 0.498773,
      0.363948 -0.180989 0.913666,
      -0.485668 0.733942 0.474821,
      0.171319 0.798979 0.57644,
      -0.856025 0.289883 0.428006,
      -0.803698 0.140108 0.578308,
      -0.563146 0.279447 0.777674,
      0.756654 -0.59832 -0.263605,
      0.794487 -0.42614 -0.432661,
      0.992399 -0.0838526 -0.0900669,
      0.301874 -0.741889 -0.598726,
      0.880112 -0.450404 -0.150129,
      0.225522 -0.934417 -0.27569,
      0.380428 -0.897551 -0.22288,
      -0.104611 -0.937632 0.331516,
      -0.600403 -0.723253 0.341205,
      -0.379858 -0.912681 0.150736,
      -0.0813138 -0.995847 0.0409543,
      -0.476666 -0.810592 0.340191,
      -0.37069 -0.368138 0.85268,
      -0.20995 -0.892379 0.399477,
      -0.401465 -0.544184 0.736674,
      0.725415 0.467017 -0.505636,
      0.796324 0.345399 -0.496556,
      0.684927 0.551766 -0.475846,
      0.743395 0.539589 -0.395231,
      0.432122 0.823422 -0.367759,
      0.559495 0.776732 -0.289229,
      0.0163067 0.904835 -0.425451,
      0.0645864 0.997073 -0.0409232,
      0.0245049 0.998489 -0.0491949,
      -0.371757 0.901574 -0.221271,
      0.111634 0.901328 -0.418504,
      -0.000871984 0.414186 -0.910192,
      0.0784982 0.428366 -0.900189,
      -0.185006 0.477832 -0.858749,
      -0.189429 0.890805 -0.413018,
      -0.424851 0.596785 0.680697,
      -0.0443813 0.627898 0.777029,
      -0.331846 0.641796 0.691358,
      -0.367386 0.361173 0.857078,
      -0.585852 0.60745 0.536453,
      -0.585249 0.58239 0.564185,
      -0.546235 0.374508 0.749247,
      -0.354601 0.418102 0.836331,
      -0.482619 -0.0163993 0.875677,
      -0.255349 0.156079 0.954168,
      0.109498 0.565458 0.817476,
      0 0.266043 0.963961,
      0.00123859 -0.497977 0.867189,
      0.1935 0.299203 0.934364,
      0.059983 0.215129 0.974742,
      -0.0250673 0.717764 0.695835,
      0.636109 -0.660982 0.39808,
      0.868028 -0.107592 0.484718,
      0.706935 -0.0212265 0.70696,
      0.491376 -0.831466 0.259257,
      0.666908 -0.537174 0.516409,
      0.350079 -0.935848 0.0404118,
      -0.817147 -0.506647 0.274918,
      -0.863352 -0.336287 0.376211,
      -0.83298 -0.228277 0.504017,
      -0.739135 -0.608631 0.288526,
      -0.901112 -0.292649 0.319928,
      -0.759729 -0.541764 0.359588,
      -0.773722 -0.553456 0.308288,
      -0.175539 -0.889171 0.422565,
      0.0557449 -0.975696 0.211922,
      0.150008 -0.934508 0.322788,
      -0.243321 -0.950902 0.191258,
      0.0672661 -0.906827 0.416101,
      -0.0677449 -0.95048 0.303312,
      -0.22507 -0.950757 0.213083,
      -0.449821 -0.883242 0.132454,
      0.72094 -0.365795 0.588591,
      0.542298 -0.805084 0.240317,
      0.836943 -0.331029 0.435827,
      0.520517 -0.717916 0.462233,
      0.740985 -0.254836 0.621289,
      0.608099 -0.224654 0.76141,
      0.0083639 0.870699 0.491745,
      0.0315691 0.233477 0.97185,
      0.182209 0.444956 0.87682,
      -0.290988 0.867274 0.403933,
      0.0274112 0.809229 0.586853,
      -0.0354612 0.57866 0.814798,
      -0.188275 0.729271 0.657812,
      0.0602938 0.345016 0.936658,
      0 0.785965 0.618271,
      0.0418282 -0.446146 0.893982,
      0.440598 0.896643 -0.0436449,
      0.0647624 0.991416 -0.113579,
      0.0856345 0.992867 -0.0829621,
      0.343683 0.935173 -0.0856319,
      0.471086 0.879634 0.0657408,
      0.53209 0.846581 -0.0134454,
      0.503443 0.86395 0.0116239,
      -0.931109 -0.00316852 0.364726,
      -0.498971 -0.111496 0.859416,
      -0.921227 0.125493 0.36823,
      -0.632505 0.497334 0.593798,
      0.773143 0.096455 0.626855,
      0.648246 0.402136 0.646579,
      0.880423 0.235263 0.411712,
      0.650108 0.391859 0.651004,
      0.641442 -0.674729 0.365092,
      0.83568 -0.0602803 0.545899,
      0.847374 -0.255701 0.465376,
      -0.763791 -0.286553 0.578368,
      -0.754421 -0.168827 0.634308,
      -0.447615 -0.18402 0.875087,
      -0.219257 -0.251729 0.942634,
      -0.136829 -0.205396 0.969067,
      -0.576851 -0.497253 0.64806,
      0.019866 -0.172736 0.984768,
      -0.24209 -0.682762 0.689368,
      -0.0692143 -0.661005 0.747183,
      -0.0457881 -0.264542 0.963287,
      0.480761 0.479051 0.734424,
      0.309872 0.57764 0.755189,
      0.402282 0.294695 0.866789,
      0.443955 0.533202 0.720138,
      0.293678 0.439399 0.84893,
      0.614788 0.582522 0.531699,
      0.341166 0.65808 0.67122,
      0.476616 0.611758 0.631339,
      -0.569747 -0.560457 0.601062,
      -0.504288 -0.77764 0.37546,
      -0.732118 -0.526899 0.431718,
      -0.844306 -0.222014 0.487706,
      -0.292931 -0.814458 0.500848,
      -0.574133 -0.557074 0.600033,
      -0.428128 -0.639476 0.638574,
      0.265911 0.885652 -0.380672,
      0.428235 0.621456 -0.656054,
      0.317783 0.840253 -0.439305,
      0.438887 0.766223 -0.469341,
      0.280671 0.92451 -0.257887,
      0.386711 0.824878 -0.412348,
      -0.442835 0.575135 -0.687834,
      -0.324805 0.69565 -0.640759,
      -0.447289 0.604814 -0.658887,
      -0.47319 0.525927 -0.706748,
      -0.391507 0.651513 -0.64981,
      -0.431854 0.519659 -0.737195,
      -0.46002 0.591379 -0.662308,
      0.58672 0.32687 -0.740889,
      0.515893 0.452884 -0.727152,
      0.525746 0.599686 -0.603297,
      0.693651 0.462871 -0.551904,
      0.542744 0.199393 -0.815887,
      0.766178 0.278217 -0.579281,
      0.751486 0.144922 -0.643635,
      0.527827 0.147648 -0.83642,
      -0.969377 0.244265 0.0253378,
      -0.996462 0.0827361 -0.0147972,
      -0.970201 0.192344 -0.147357,
      -0.95745 -0.249371 0.145272,
      -0.957898 0.287012 0.00738946,
      -0.92427 0.375661 0.0678431,
      -0.980057 0.0333859 0.195894,
      -0.257264 -0.306434 0.916468,
      -0.28026 -0.466328 0.839043,
      -0.112506 -0.430763 0.895425,
      0.118457 -0.454781 0.88269,
      -0.343864 -0.39553 0.851653,
      -0.104991 -0.632234 0.767631,
      -0.224035 -0.602785 0.765806,
      -0.789804 0.445957 -0.421108,
      -0.636902 0.686608 -0.350607,
      -0.625024 0.580217 -0.5222,
      -0.876462 -0.228308 -0.423898,
      -0.901632 0.399717 -0.165184,
      -0.90184 -0.348711 -0.255117,
      0.22585 0.38279 0.895803,
      0.213226 0.287756 0.933665,
      0 0.305105 0.952319,
      0.100299 0.814672 0.571182,
      0.326327 0.400518 0.85621,
      -0.0208318 0.743172 0.668776,
      -0.477829 -0.678314 -0.558184,
      -0.586815 -0.545334 -0.598547,
      -0.477728 -0.688474 -0.545691,
      -0.620887 -0.521749 -0.585045,
      -0.393798 -0.788386 -0.472621,
      -0.536284 -0.77262 -0.339791,
      -0.613404 -0.734429 -0.290431,
      -0.224314 0.548959 -0.805188,
      -0.275913 0.545241 -0.791571,
      -0.49912 0.145815 -0.854176,
      -0.133211 0.745153 -0.653453,
      -0.18235 0.636852 -0.749112,
      -0.211668 0.602579 -0.769478,
      0.277344 0.515341 -0.810866,
      0.0784533 0.750462 -0.65624,
      -0.116492 0.908794 -0.400654,
      -0.163802 0.271942 -0.94827,
      -0.500963 0.530231 -0.684026,
      0.743652 0.667 0.0457514,
      0.92675 0.354221 0.125147,
      0.74616 0.532885 0.399097,
      0.894265 0.447352 -0.0128572,
      0.905053 0.180569 0.385064,
      0.934595 0.32272 0.149611,
      0.707108 0.707106 -1.72515e-006,
      -0.708134 0.683947 0.175396,
      -0.702271 0.711333 0.0286407,
      -0.664053 0.747668 0.00505549,
      -0.609105 0.779683 0.145208,
      -0.816034 0.574207 0.0661411,
      -0.711024 0.675536 0.195186,
      -0.77149 0.589452 0.23948,
      -0.625758 0.755481 0.194101,
      0.944956 0.128036 -0.301105,
      0.841596 0.0373466 -0.538815,
      0.816724 0.298258 -0.493967,
      0.843884 0.0436548 -0.534746,
      0.871514 0.342034 -0.351392,
      0.961209 0.243088 -0.130327,
      0.998562 0.0534014 0.00464209,
      0.971513 0.0123027 -0.236667,
      0.774585 -0.251059 0.580506,
      0.710324 0.0160884 0.703691,
      0.970306 -0.0944436 0.222682,
      0.328337 -0.262197 0.90744,
      0.596914 -0.802053 -0.0201298,
      0.207063 -0.925335 0.317617,
      0.935349 0.343016 0.0863871,
      0.657924 0.743236 0.12139,
      0.751688 0.6236 0.21468,
      0.747532 0.662698 0.0450366,
      0.975633 0.206805 0.0732974,
      0.981316 0.192404 0,
      1 0 0,
      0.89115 -0.307347 0.333752,
      0.813142 -0.558299 -0.164627,
      0.83543 -0.535445 0.123919,
      0.853364 -0.512715 0.0943012,
      0.665046 -0.509546 0.545964,
      0.871916 -0.26763 0.410045,
      0.826496 -0.536504 0.170495,
      0.638474 -0.74951 0.174891,
      0.633942 -0.755107 0.167126,
      0.630086 -0.759623 0.161133,
      0.543509 -0.816335 0.195434,
      0.351468 -0.926381 0.135233,
      0.510828 -0.840005 0.182883,
      0.433364 -0.864546 0.25447,
      0.27534 -0.954116 0.117687,
      -0.282313 0.660327 -0.695894,
      -0.182711 0.795359 -0.577946,
      -0.311397 0.725028 -0.614302,
      -0.395756 0.750545 -0.529207,
      -0.312608 0.67943 -0.663816,
      -0.296043 0.671638 -0.679162,
      -0.444318 0.682959 -0.579783,
      -0.284051 0.814433 0.505978,
      0.0424559 0.849317 0.526174,
      0.0398903 0.862408 0.504639,
      -0.053812 0.931668 0.359304,
      -0.364667 0.765387 0.530284,
      -0.331847 0.888581 0.316704,
      -0.627693 0.713884 0.310437,
      -0.636735 0.65477 0.40724,
      0.78719 -0.16307 0.594761,
      0.721088 0.124093 0.68164,
      -0.948308 0.316057 -0.0286492,
      -0.950272 0.304363 0.0659267,
      -0.974492 0.0652708 0.214721,
      -0.918655 0.386244 -0.0829955,
      -0.999012 0.0246292 0.0369903,
      -0.943534 0.331276 0,
      -0.777823 0.623965 -0.0752262,
      0.522363 0.780677 0.343046,
      0.33805 0.495164 0.800334,
      0.418721 -0.115814 0.900699,
      0.86226 0.0634221 0.502479,
      0.606541 -0.571632 0.552581,
      0.517083 0.645592 0.561993,
      -0.557667 -0.829849 -0.0188897,
      -0.662642 -0.677733 -0.318723,
      -0.400424 0.891177 -0.213225,
      -0.018628 0.999646 -0.0189956,
      -0.0556918 0.998424 0.00695005,
      -0.306047 0.924058 -0.229022,
      -0.0333677 0.997212 -0.0667511,
      -0.689851 0.565575 -0.451918,
      -0.373551 0.896798 -0.237093,
      -0.783632 0.494109 -0.376534,
      -0.746705 0.575338 -0.333792,
      -0.938837 -0.342127 0.0391728,
      -0.900416 -0.411989 0.139698,
      -0.882789 -0.1857 0.431508,
      -0.901935 -0.41753 0.110373,
      -0.78736 0.604581 0.120606,
      -0.986771 -0.076867 -0.142736,
      0.894811 0.171402 -0.412231,
      0.9995 -0.025861 0.0182115,
      0.997876 -0.0617319 0.0207856,
      0.977733 0.0150392 -0.209314,
      0.981956 -0.120981 0.145348,
      0.961835 -0.16714 0.216652,
      0.944257 -0.201358 0.260449,
      0.535374 0.817958 0.210523,
      0.29453 0.910608 -0.289906,
      0.467529 0.780713 -0.414612,
      0.409543 0.821688 0.396362,
      0.560698 0.783383 -0.268194,
      0.664293 0.353008 0.658862,
      0.568294 0.684637 0.456414,
      0.572108 0.746905 0.33886,
      -0.891903 -0.134386 0.431798,
      -0.783107 -0.330823 0.526592,
      -0.946495 -0.164162 0.277843,
      -0.98904 -0.126999 0.0753075,
      -0.875559 -0.251052 0.412758,
      -0.229904 -0.972131 -0.0458952,
      -0.29576 -0.920277 -0.256157,
      -0.775923 -0.596546 -0.205123,
      0.236395 -0.944946 -0.226264,
      -0.554498 -0.666577 -0.498204,
      -0.200788 -0.838831 -0.506011,
      0.505369 -0.717113 -0.479949,
      -0.868647 -0.477751 -0.131174,
      -0.863972 -0.438418 0.247674,
      -0.983852 -0.0143286 0.17841,
      -0.461176 -0.862083 -0.21007,
      -0.951157 -0.194478 -0.239747,
      -0.554992 -0.746187 -0.36768,
      -0.889467 0.210927 -0.405412,
      -0.778885 0.402948 -0.480595,
      -0.905327 0.288592 -0.311605,
      -0.596813 0.739202 -0.31208,
      -0.86964 0.385676 -0.308189,
      -0.810799 0.0940263 -0.577723,
      -0.583439 0.682224 -0.440646,
      -0.310198 0.932637 0.184297,
      -0.585908 0.768701 0.256534,
      -0.527428 0.828905 -0.186376,
      -0.684084 0.521055 0.510421,
      -0.272055 0.926802 -0.258889,
      -0.396541 0.824424 0.403833,
      -0.222979 0.961324 -0.161669,
      -0.146901 0.823519 0.547938,
      -0.215226 0.742309 0.634551,
      -0.0385116 0.879545 0.474255,
      -0.0172399 0.956352 0.291708,
      0.263922 0.940743 0.212952,
      0.724962 -0.507749 -0.465425,
      0.657458 -0.657128 -0.368689,
      0.935451 -0.34484 -0.0775684,
      0.930329 -0.348623 -0.1138,
      0.674018 -0.653235 -0.344939,
      -0.0139243 -0.999298 0.0347928,
      0.0271499 -0.990245 0.136666,
      -0.0353039 -0.990982 0.129263,
      0.0913488 -0.993963 0.0607655,
      -0.094135 -0.987314 0.127865,
      0.0608092 -0.994093 0.0898967,
      0.0135993 -0.999882 0.0071771,
      0.749932 0.357803 -0.556398,
      0.893146 0.125606 -0.431872,
      0.872045 0.192655 -0.449914,
      0.662786 0.628621 -0.406879,
      0.635978 0.489355 -0.59671,
      0.655838 0.467915 -0.592395,
      0.723917 0.371016 -0.581628,
      -0.165614 -0.867613 0.468849,
      -0.120036 -0.869655 0.478844,
      -0.0365185 -0.914706 0.402466,
      -0.146982 -0.791141 0.59371,
      -0.0371864 -0.913237 0.405727,
      -0.112943 -0.894634 0.432289,
      -0.348435 -0.72725 0.591355,
      -0.307083 -0.71783 0.624837,
      0.336361 -0.941622 -0.014482,
      0.450542 -0.88982 0.0723406,
      0.598898 -0.798908 -0.0553743,
      0.425829 -0.89561 0.128655,
      0.646332 -0.757269 0.0938007,
      0.415169 -0.896668 0.153693,
      0.942804 0.0601497 0.327875,
      0.884774 0.0491981 0.463415,
      0.56429 0.726091 0.392898,
      0.902753 -0.0528941 0.426895,
      0.965021 -0.0849348 0.248033,
      0.980889 -0.00184248 0.194561,
      0.894582 -0.442015 0.0659176,
      0.886444 -0.276613 0.371083,
      0.314203 -0.91172 0.264656,
      0.467137 -0.856357 0.220083,
      0.623446 -0.603414 0.497199,
      0.600514 -0.670825 0.435175,
      0.537133 -0.799701 0.268266,
      0.123805 -0.984688 0.122726,
      0.448912 0.88352 -0.133677,
      0.74244 0.216386 -0.634003,
      0.213878 0.953159 -0.213878,
      0.900305 0.378439 -0.215023,
      0 1 0,
      0.382683 0.92388 0,
      0.92388 0.382683 0,
      -0.19574 0.33194 -0.922768,
      -0.24166 0.552266 -0.797874,
      -0.169935 0.838939 -0.517014,
      -0.304624 0.473645 -0.826356,
      -0.124979 0.397804 -0.908918,
      -0.277504 0.376765 -0.883764,
      -0.611503 0.727158 0.311937,
      -0.611217 0.788771 0.0652233,
      -0.583563 0.808951 -0.0710777,
      -0.572909 0.801861 0.169689,
      -0.386744 0.919487 0.0705118,
      -0.649957 0.501038 0.571416,
      -0.595142 0.651206 0.47089,
      -0.553055 0.730246 0.401088,
      -0.42156 0.720537 0.550557,
      -0.473381 0.298055 -0.828899,
      -0.535018 0.442459 -0.719712,
      -0.677435 0.367194 -0.637378,
      -0.354733 0.538875 -0.764054,
      -0.729306 0.405019 -0.551427,
      -0.561422 0.353704 -0.74813,
      -0.413493 0.220277 -0.88346,
      0.407527 0.483262 -0.774842,
      0.42746 0.524018 -0.73667,
      0.302097 0.554265 -0.775582,
      0.551222 0.463431 -0.69382,
      0.258992 0.456665 -0.851105,
      0.515536 0.589496 -0.621866,
      -0.0441568 0.842285 0.537221,
      -0.298836 0.673202 0.676385,
      0.00068033 0.662199 0.749328,
      -0.319414 0.828038 0.46079,
      0 0.95232 0.305101,
      0 0.999999 0.00111069,
      -0.792605 0.442207 0.419798,
      -0.867725 0.165684 0.468617,
      -0.721562 0.00820962 0.692301,
      -0.782926 0.391373 0.483585,
      -0.954174 0.259212 0.149538,
      -0.826914 0.242445 0.507379,
      -0.856832 0.0314657 0.514634,
      -0.966709 0.10881 0.231589,
      -0.473032 -0.0382737 0.880214,
      -0.928041 0.257114 0.269505,
      -0.124855 -0.655176 0.745088,
      -0.650632 -0.611444 0.45035,
      0.893028 -0.378272 0.243746,
      0.788889 -0.445097 0.423725,
      0.753624 -0.491329 0.436631,
      0.899794 -0.363795 0.240881,
      0.829823 -0.52685 0.183913,
      0.934681 -0.335383 0.117854,
      0.854503 0.283613 0.435188,
      0.86893 0.0612993 0.491123,
      0.991829 -0.00253067 0.127552,
      -0.150773 -0.776566 0.61173,
      -0.0224181 -0.697017 0.716704,
      0.205885 -0.639678 0.740556,
      0.425678 -0.668092 -0.610287,
      0.586867 0.197724 -0.78517,
      0.244005 -0.741106 -0.625479,
      0.581415 -0.487167 -0.651632,
      0.102875 -0.965197 -0.240439,
      0.420527 -0.8421 -0.337675,
      0.18093 -0.807799 -0.561004,
      0.26409 -0.78907 -0.55464,
      0.279761 -0.80372 -0.525136,
      0.282094 -0.811464 -0.51181,
      0.181716 -0.859193 -0.478295,
      0.230033 -0.750086 -0.620045,
      0.294346 -0.776305 -0.557415,
      0.219106 -0.828153 -0.515902,
      -0.428491 -0.846866 0.314982,
      -0.189122 -0.978516 0.0820904,
      -0.435377 -0.887965 0.148208,
      -0.344488 -0.915843 0.206302,
      -0.625866 -0.770484 0.121023,
      -0.519539 -0.758873 0.392672,
      -0.569673 -0.749891 0.336357,
      0.930863 0.329095 -0.158715,
      0.745868 0.653769 0.127542,
      0.938494 0.300983 0.169227,
      0.89439 0.424509 -0.140924,
      0.948338 0.289365 -0.13009,
      0.779665 0.503464 -0.372354,
      0.923347 0.259485 -0.283017,
      0.350674 0.726213 -0.591306,
      0.319916 0.794166 -0.516676,
      0.263672 0.725048 -0.636225,
      0.253475 0.945128 -0.206117,
      0.308185 0.704589 -0.639199,
      0.141593 0.654392 -0.74278,
      0.152795 0.842602 -0.516407,
      0.442495 0.801089 -0.403056,
      0.224593 0.612497 -0.757896,
      0 0.151071 0.988523,
      0.305013 -0.945065 -0.117551,
      0.396991 -0.861458 -0.316682,
      0.127969 -0.959206 -0.252087,
      0.439346 -0.898318 -2.87217e-006,
      0.126301 -0.970713 -0.204364,
      0.0325603 -0.98223 -0.184835,
      -0.0397011 -0.995959 -0.0805528,
      0.242517 -0.965603 0.093794,
      0.883362 -0.467798 0.028926,
      0.995831 -0.0692977 0.0593088,
      0.99262 -0.12127 0,
      0.634253 -0.709778 -0.306494,
      0.653875 -0.707538 -0.268025,
      0.41885 -0.800074 -0.429473,
      0.137531 -0.901251 0.410892,
      0.127713 -0.903396 0.409348,
      0.270689 -0.950075 0.155196,
      0.20666 -0.919871 0.333361,
      0.821022 0.462897 -0.334141,
      0.796985 0.526445 -0.296093,
      -0.90475 -0.392875 -0.16455,
      -0.606465 -0.748549 -0.268094,
      -0.835646 -0.453724 -0.309565,
      -0.870453 -0.464438 -0.163119,
      -0.898868 -0.291459 -0.327242,
      -0.9475 -0.296152 -0.120571,
      -0.941305 -0.252892 -0.223587,
      -0.280482 -0.957694 0.0644294,
      -0.399853 -0.833533 0.381235,
      -0.802513 -0.532268 0.269562,
      -0.650814 -0.759089 0.0149974,
      -0.087428 -0.984767 0.150303,
      -0.442947 -0.892124 0.0889514,
      -0.119257 -0.972712 0.199019,
      -0.358531 0.884321 0.299052,
      0.158987 0.898409 0.409371,
      -0.193181 0.892247 0.408139,
      -0.523365 0.777542 0.348594,
      -0.432845 0.851153 0.296958,
      -0.629155 0.707421 0.322054,
      0.789525 0.49919 0.357015,
      0.892111 0.360803 0.271954,
      0.745006 0.573863 0.34007,
      0.390915 0.837274 0.382306,
      0.850134 0.491961 0.187737,
      0.471582 0.574998 0.668571,
      0.595528 0.676299 0.433551,
      -0.185214 -0.914469 0.359782,
      0.00263376 -0.919755 0.392484,
      0.276464 -0.91216 0.302543,
      0.0661745 -0.95253 0.297165,
      -0.0152455 -0.931521 0.363367,
      -0.352823 -0.862548 0.362666,
      -0.208513 -0.832761 0.512866,
      -0.362132 -0.710161 0.603765,
      -0.269926 -0.908147 0.320015,
      -0.640034 0.695142 -0.327314,
      -0.848071 0.35152 -0.396497,
      -0.806846 0.416176 -0.419282,
      -0.69846 0.573469 -0.428121,
      -0.53939 0.765612 -0.350566,
      -0.378563 0.860335 -0.341342,
      -0.659861 0.475705 -0.581625,
      0.0366897 0.885968 -0.462292,
      0.524115 -0.327786 0.78604,
      0.632942 -0.273605 0.724241,
      0.520475 -0.176822 0.835368,
      0.593079 -0.541143 0.596172,
      0.262787 -0.186252 0.946706,
      0.270129 -0.215639 0.938366,
      0.614985 -0.553506 0.561627,
      0.510491 -0.275612 0.814517,
      0.985764 -0.0269454 -0.16596,
      0.788958 -0.124142 -0.601775,
      0.758315 0.133324 -0.638109,
      0.905372 0.36435 -0.218061,
      0.989583 0.117327 -0.0834212,
      0.933513 0.19585 0.300326,
      0.897314 0.141153 0.418214,
      0.438523 -0.605241 0.664364,
      0.429237 -0.651976 0.625046,
      0.495226 -0.625062 0.603365,
      0.374632 -0.586314 0.718253,
      0.518575 -0.593862 0.615149,
      0.412115 -0.526804 0.743397,
      0.0966164 0.843972 -0.527613,
      0.255054 0.868176 -0.425698,
      0.379848 0.761828 -0.524722,
      0.165955 0.814201 -0.556359,
      0.36144 0.484221 -0.796801,
      0.0864441 0.80332 -0.589241,
      0.0199087 0.873141 -0.487061,
      6.69939e-007 0.824587 -0.565735,
      0.769635 0.633108 0.0826814,
      0.340615 0.911005 0.232492,
      0.419122 0.892439 -0.167004,
      0.768425 0.425276 0.478188,
      0.613182 0.656356 -0.439551,
      0.224866 0.967563 0.115139,
      0.000828556 1 0.000517443,
      0.471839 0.880906 0.0370541,
      0.0120551 0.847048 0.53138,
      0.846148 0.443399 0.295688,
      0.154661 0.523315 0.837987,
      -0.218453 0.459747 0.860762,
      0.668805 0.346626 -0.657685,
      0.507561 0.739239 -0.442615,
      0.527628 0.800494 -0.284285,
      0.347448 0.929826 -0.121259,
      0.956674 0.289038 0.0351086,
      0.849156 0.526635 0.0398648,
      0.868287 0.49192 0.063982,
      0.756251 0.475108 -0.449841,
      0.862856 0.505449 -1.54145e-006,
      0.988219 -0.150135 0.0297041,
      0.964405 -0.22028 0.146286,
      0.946232 0.0124832 0.323248,
      0.943543 0.211307 0.2551,
      0.976778 -0.0186814 0.213439,
      0.796543 -0.421336 0.433584,
      0.748434 0.318086 0.581952,
      0.937428 0.234869 0.257032,
      0.587114 0.360527 0.724788,
      0.852141 0.203202 0.482249,
      0.781367 0.27113 0.562098,
      -0.0737967 -0.952983 -0.2939,
      0.00819302 -0.954987 -0.296536,
      -0.0122005 -0.922818 -0.385043,
      -0.0949102 -0.984947 -0.144468,
      0.00329499 -0.964998 -0.262235,
      -0.160376 -0.947916 -0.275198,
      -0.00990588 -0.93681 -0.349699,
      -0.7245 -0.642842 0.248704,
      -0.673737 -0.632615 0.381939,
      -0.756931 -0.539082 0.369386,
      -0.789997 -0.553737 0.263211,
      -0.615989 -0.747411 0.248868,
      -0.69124 -0.688084 0.220744,
      -0.610344 -0.787237 0.0879702,
      0.78964 -0.373305 0.486942,
      0.840028 -0.269195 0.471049,
      0.816735 -0.174623 0.549955,
      0.736025 -0.270329 0.620636,
      0.679541 -0.385733 0.624047,
      0.79432 -0.494761 0.352517,
      0.717953 -0.488273 0.496118,
      0.894539 0.446976 -0.00352698,
      0.835616 0.493499 -0.241259,
      0.798018 0.59719 -0.0808161,
      0.8704 0.456424 -0.184609,
      0.881128 0.472251 -0.0243524,
      0.940843 0.336567 -0.0392186,
      0.900462 0.432615 -0.0448657,
      -0.334372 0.687392 0.644739,
      -0.895261 0.0706346 0.439908,
      -0.63134 0.219621 0.743758,
      -0.412132 0.593531 -0.691281,
      -0.395163 0.788373 -0.471502,
      -0.587633 0.538025 -0.604331,
      -0.689546 -0.0247122 -0.72382,
      -0.510722 0.691613 -0.51072,
      -0.580831 0.0562573 -0.812078,
      0.753922 0.574472 0.318721,
      0.767589 0.590406 0.249456,
      0.672529 0.644716 0.363382,
      0.71456 0.66652 0.212499,
      0.696149 0.290144 0.656653,
      0.499536 0.696121 0.515636,
      0.682238 0.684151 0.257852,
      0.598895 0.742887 0.299071,
      -0.252358 0.390421 0.885374,
      -0.28909 0.286528 0.913416,
      -0.132409 0.381883 0.914676,
      -0.391695 0.586008 0.709344,
      -0.0806499 0.184386 0.979539,
      -0.343629 0.465998 0.815331,
      -0.648286 0.433355 0.626042,
      -0.23411 0.395235 0.888246,
      -0.310452 0.933344 -0.180244,
      -0.700953 0.666892 -0.252826,
      -0.713176 0.686739 -0.140602,
      -0.0670388 0.980161 -0.186519,
      -0.039701 0.995959 -0.0805529,
      -0.290073 0.957004 0,
      0.517829 -0.465487 -0.717757,
      0.230247 -0.229755 -0.945621,
      -0.0519984 -0.658293 -0.750964,
      0.695622 -0.382287 -0.608249,
      0.0770303 -0.824535 -0.560543,
      0.813156 -0.29777 -0.50011,
      0.427064 -0.595602 -0.680349,
      -0.00452252 0.812813 0.582508,
      0.0457832 0.794062 0.60611,
      0.0262188 0.900978 0.433071,
      0.123527 0.86667 0.483346,
      -0.775649 0.630994 0.0146554,
      -0.582013 0.810237 0.0691139,
      -0.62813 0.777968 -0.0148113,
      -0.828697 0.559613 -0.00969879,
      -0.513287 -0.823589 0.241323,
      -0.519894 -0.786628 0.333056,
      -0.587106 -0.706697 0.394824,
      -0.479403 -0.861239 0.168644,
      -0.498103 -0.850959 0.166616,
      -0.476197 -0.85993 0.183731,
      0.152248 0.848723 0.506449,
      0.320223 -0.82133 -0.472096,
      0.382628 -0.793843 -0.472661,
      0.699144 -0.648408 -0.301273,
      0.111779 -0.827614 -0.550055,
      0.753069 -0.633259 -0.178521,
      0.510713 -0.822153 -0.25147,
      0.00246178 -0.887528 -0.460748,
      -0.0406589 -0.905756 -0.421844,
      0.120551 -0.881336 -0.456852,
      0.841822 -0.217362 0.494054,
      0.845163 -0.135939 0.516934,
      0.687113 0.257721 0.679306,
      0.768404 -0.272021 0.579275,
      0.78025 -0.431182 0.453092,
      0.797545 -0.544283 0.26015,
      0.645368 -0.682801 0.342467,
      0.799783 0.147666 -0.581843,
      0.493633 -0.0866126 -0.865347,
      0.286336 0.882034 -0.374204,
      0.410185 -0.727203 -0.550386,
      0.412354 0.192391 -0.890477,
      0.414054 0.909413 0.0390801,
      0.481803 0.870644 0.0992202,
      0.447214 0.894427 -2.97929e-007,
      -0.371226 -0.891693 -0.258989,
      -0.132045 -0.925459 -0.355091,
      -0.49405 -0.784849 -0.374067,
      0.0479645 -0.95195 -0.302473,
      -0.690214 -0.623462 -0.367287,
      -0.467013 -0.840992 -0.273186,
      0.0930464 -0.940333 -0.327285,
      -0.701734 -0.611251 -0.365982,
      -0.928365 0.236158 0.286997,
      -0.94752 0.274821 0.16334,
      -0.648696 0.671039 0.359026,
      0.132619 0.605527 -0.784697,
      0.148294 0.692649 -0.705865,
      0.0259875 0.910804 -0.41202,
      0 0.850441 -0.526071,
      0.328839 0.530892 -0.781036,
      0.117663 0.363568 -0.924107,
      0.471878 0.150719 -0.868686,
      0.515744 0.811548 0.274588,
      0.571319 0.735345 0.364504,
      0.544788 0.798489 0.256168,
      0.610428 0.72948 0.308605,
      0.584089 0.747516 0.316323,
      0.769447 0.600895 0.216509,
      0.634613 0.751565 0.180043,
      -0.516264 -0.106062 0.849836,
      -0.584541 0.581274 0.566067,
      -0.424666 0.846103 0.322132,
      -0.776282 -0.0465577 0.628664,
      -0.720484 -0.450106 0.527549,
      0.273421 0.358971 0.892402,
      0.511622 0.271165 0.815299,
      0.119994 0.615713 0.77878,
      0.513018 0.475397 0.71471,
      0.0356792 0.883291 0.467466,
      0.625262 0.274202 0.730658,
      0.342303 0.883111 0.320847,
      0.173857 -0.978696 0.109218,
      0.285438 -0.948915 0.134479,
      0.391954 -0.895321 0.211596,
      0.130368 -0.98442 0.117994,
      0.286883 -0.950875 0.116337,
      0.191786 -0.97835 0.0777733,
      0.0856418 -0.98397 0.156428,
      0.00446427 -0.989261 0.146095,
      0 -0.995142 0.0984461,
      0.151529 -0.933213 0.32581,
      0.00562254 -0.958492 0.285065,
      0 -0.960028 0.279905,
      -0.0836797 -0.952911 0.291475,
      0.91661 -0.377777 -0.130804,
      0.99262 -0.12127 0,
      0.980722 0.192404 0.0341234,
      0.43606 -0.839346 -0.324575,
      0.789494 -0.611658 -0.050735,
      0.724153 -0.258342 0.639423,
      0 0.764461 0.644671,
      0 0.637089 0.77079,
      0.688681 0.725061 -0.00230106,
      0.637761 0.548839 -0.540405,
      0.464129 0.636406 -0.616093,
      -0.360531 -0.842299 -0.400687,
      -0.364188 -0.89793 -0.247163,
      0.0593565 -0.99692 -0.0512587,
      -0.630544 -0.529618 -0.567379,
      -0.0894876 -0.894147 -0.43874,
      -0.466145 -0.847299 -0.254545,
      -0.707107 -0.635802 -0.309443,
      -0.694246 -0.522239 -0.495266,
      0.983922 0.176029 0.0301967,
      0.200207 -0.944551 -0.260271,
      0.31365 -0.848027 -0.42717,
      0.311113 -0.903879 -0.293619,
      0.152228 -0.919739 -0.361811,
      0.245512 -0.950196 -0.191965,
      0.164628 -0.96345 -0.211332,
      0.600932 -0.792694 -0.102558,
      0.894067 -0.445505 0.0465851,
      0.734308 -0.678757 -0.00898638,
      0.866827 -0.467028 -0.174632,
      0.6335 -0.759724 -0.146616,
      0.584252 -0.790748 -0.182668,
      0.713023 -0.63186 -0.303893,
      0.63192 -0.769286 0.0942105,
      0.528964 -0.844846 -0.0802073,
      0.516525 -0.835649 -0.186793,
      0.562161 -0.791996 -0.238152,
      -0.441297 0.641684 0.627294,
      -0.026724 0.302238 0.952858,
      -0.503706 0.703331 0.501603,
      0.132152 0.895954 0.424032,
      -0.716905 0.549398 0.429197,
      -0.588127 0.544192 0.598299,
      -0.0374291 0.739116 0.672537,
      -0.895107 0.321169 0.309247,
      0.570944 -0.583367 -0.577673,
      0.488951 -0.80133 -0.344668,
      0.399232 -0.83872 -0.370355,
      0.357324 -0.749268 -0.557599,
      0.616509 -0.366894 -0.696638,
      0.62957 -0.0607609 -0.774564,
      0.734536 -0.468058 -0.491303,
      0.731478 -0.208381 -0.649244,
      0.0289265 0.883357 -0.467807,
      0 0.945737 -0.324932,
      -0.0440514 0.384764 -0.921963,
      -0.0907431 0.900951 -0.424326,
      0.211399 -0.695351 0.686875,
      0 0.266043 0.963961,
      0.140027 -0.432182 0.890849,
      0 0.77353 0.633759,
      0.0277173 0.469115 -0.882702,
      -0.10188 0.454608 -0.884846,
      0.742421 0.639002 -0.201214,
      0.982117 0.0467015 -0.182385,
      0.96616 0.239809 -0.0950028,
      0.900783 0.364459 -0.236136,
      0.73037 0.671245 -0.126447,
      0.479442 0.863472 -0.156689,
      0.309793 0.950716 -0.0129061,
      0.31372 0.931343 -0.184878,
      0.482888 0.551793 -0.679958,
      0.530682 0.438872 -0.725099,
      0.467877 0.430986 -0.771584,
      0.219569 0.606744 0.763971,
      0.522615 0.522309 0.673845,
      0.561043 0.650249 0.512257,
      0.196365 0.932995 0.301597,
      0.190159 0.567249 0.801291,
      0.0163281 0.661173 0.750056,
      0.0171579 0.901728 0.431962,
      0.00770352 0.959419 0.28188,
      0.436182 0.57477 -0.692376,
      0.367304 0.584964 -0.723121,
      0.407098 0.485191 -0.773861,
      0.351834 0.628019 -0.694121,
      0.48223 0.360625 -0.798376,
      0.441175 0.470806 -0.764007,
      0.305943 0.687055 -0.659056,
      0.958542 -0.142675 0.24666,
      0.861637 -0.471814 0.187014,
      0.74176 0.669623 0.0373758,
      0.511149 0.0441775 0.858356,
      0.559219 0.493909 -0.665829,
      0.57525 0.540133 -0.614283,
      0.496531 0.525674 -0.690741,
      0.573183 0.447893 -0.686187,
      0.470373 0.503502 -0.724731,
      0.557139 0.385354 -0.735594,
      0.683131 0.178222 -0.708216,
      0.657977 0.369418 -0.656199,
      -0.785179 -0.200491 0.585916,
      -0.737544 -0.311124 0.599359,
      -0.810491 -0.269056 0.520301,
      -0.800055 -0.411784 0.436287,
      -0.731497 0.255126 0.632315,
      -0.824977 -0.0520998 0.56276,
      0.807405 0.296905 0.509848,
      0.918852 -0.0578332 0.390342,
      0.892886 0.208619 0.399039,
      0.818667 0.331307 0.469064,
      0.795694 0.1518 0.586368,
      -0.751525 0.226498 -0.619603,
      -0.813908 0.0372271 -0.5798,
      -0.659011 0.223259 -0.718234,
      -0.369509 0.171295 -0.913302,
      -0.638035 0.769611 -0.0247081,
      -0.680087 0.489127 -0.546111,
      0.992134 0.0110965 -0.124685,
      0.950178 0.122573 -0.286597,
      0.967714 0.114501 -0.224543,
      0.997652 0.061107 -0.0309137,
      0.846933 -0.395887 -0.354933,
      0.814687 0.191415 -0.547399,
      0.79696 0.519248 -0.308605,
      0.723588 -0.667759 0.174695,
      0.665005 -0.73017 0.156906,
      0.556878 -0.82509 -0.0954675,
      0.749977 -0.644224 -0.150036,
      0.697179 -0.410113 0.588004,
      0.841723 -0.327138 0.429514,
      0.842232 -0.524464 0.124834,
      0.841623 -0.296571 0.451349,
      0.868405 0.128961 0.478793,
      0.938974 -0.32353 0.116861,
      0.592408 -0.803902 0.0528685,
      0.491669 -0.870041 0.0359222,
      0.737939 0.392784 -0.548786,
      0.676234 0.666543 -0.313734,
      0.752958 0.479992 -0.45018,
      0.794126 0.211498 -0.569765,
      0.698818 0.473546 -0.536104,
      0.875801 0.196747 -0.440753,
      0.714175 -0.342535 -0.610429,
      0.764889 -0.288372 -0.57601,
      0.932813 0.0139299 0.360092,
      0.741011 0.193395 0.643041,
      0.897043 0.105272 0.429223,
      0.731609 0.106136 0.673412,
      0.964715 0.184677 0.187669,
      0.992442 -0.122711 0,
      0.746003 -0.640446 0.182506,
      0.892914 0.450168 0.0072932,
      0.799964 -0.470738 0.372107,
      0.36245 0.608297 -0.70612,
      0.300426 0.531119 -0.792248,
      0.301462 0.603098 -0.738508,
      0.191334 0.388435 -0.901393,
      0.241193 0.905028 0.350359,
      -0.162787 0.974062 0.157172,
      0 0.755047 0.655671,
      0.417087 0.841846 -0.34254,
      0.00972903 0.919755 0.392371,
      0.608644 0.766423 0.205299,
      0.846903 0.517635 -0.12169,
      0.486835 -0.698721 0.524195,
      0.44334 -0.823267 0.354516,
      0.561678 -0.701195 0.43914,
      0.344319 -0.860017 0.376583,
      0.546718 -0.610325 0.573239,
      0.413843 -0.699631 0.582452,
      0.343886 -0.804524 0.484235,
      -0.195012 -0.84426 0.499195,
      -0.0700381 -0.994842 0.0733792,
      -0.278932 -0.923927 0.261832,
      -0.213915 -0.923652 0.317976,
      -0.386016 -0.593181 0.70649,
      -0.510236 -0.546721 0.663894,
      0.131282 -0.955969 -0.262464,
      0.0894818 -0.918645 -0.384818,
      0.0572931 -0.97765 -0.202282,
      0.0229396 -0.977666 -0.20891,
      -0.312958 0.753935 -0.577615,
      -0.292734 0.205283 -0.933898,
      -0.381669 0.80705 -0.450553,
      -0.259079 0.907905 -0.329525,
      -0.292106 0.243786 -0.924793,
      -0.0847919 0.937002 -0.338878,
      -0.0167038 0.9993 -0.0334659,
      -0.862631 0.483635 -0.148204,
      -0.845298 0.532386 -0.045139,
      -0.642801 0.757505 -0.113987,
      -0.81162 0.563017 -0.155836,
      -0.698397 0.699597 -0.151012,
      -0.887834 0.340135 -0.309934,
      -0.836759 0.416265 -0.355749,
      0.297416 -0.913364 -0.278046,
      0.4198 -0.854827 -0.305022,
      0.422151 -0.851452 -0.311155,
      0.429593 -0.868099 -0.248702,
      0.314616 -0.923834 -0.218053,
      0.11561 -0.952929 -0.280289,
      0.187406 -0.978135 -0.0901719,
      0.370368 -0.920762 -0.122575,
      0.348989 -0.933229 -0.0853833,
      -0.252529 -0.764029 0.593707,
      -0.193321 -0.78697 0.585923,
      -0.319584 -0.763631 0.561011,
      -0.181766 -0.892789 0.412176,
      0.0809591 0.372536 -0.92448,
      0.158935 0.489887 -0.857176,
      0.0381122 0.382573 -0.923139,
      0 0.778471 -0.62768,
      0 0.42045 -0.907316,
      -0.346222 0.570654 -0.744637,
      -0.65896 0.706279 -0.258729,
      0.188651 0.861896 -0.470687,
      0.287554 0.66545 -0.688831,
      0.458529 0.350933 -0.816454,
      0.177831 0.535894 -0.825345,
      0 0.93834 -0.345713,
      0.563155 -0.39497 0.725847,
      0.619307 0.0581073 0.782996,
      0.163482 -0.198076 0.966457,
      0.861176 -0.184128 0.473785,
      0.518383 -0.642399 0.564449,
      -0.332594 0.643255 -0.689641,
      -0.365403 0.691814 -0.622796,
      -0.369433 0.666135 -0.647907,
      -0.511188 0.702852 -0.494657,
      -0.278286 0.778233 -0.562949,
      -0.291507 -0.901421 0.3201,
      -0.313878 -0.89608 0.313879,
      -0.29185 -0.883469 0.366477,
      -0.28245 -0.890232 0.357363,
      0.0118128 0.795664 -0.605623,
      -0.171132 0.847107 -0.503115,
      -0.0328364 0.782795 -0.621413,
      -0.0619417 0.606485 -0.792678,
      -0.284854 0.649711 -0.704794,
      -0.26642 0.516481 -0.813798,
      0.880031 0.324292 0.346959,
      0.747968 -0.212759 0.628711,
      0.873562 -0.262634 0.409772,
      0.978953 -0.178913 0.0981914,
      0.556596 -0.103551 0.824305,
      0.670628 -0.239472 0.702076,
      0.624655 -0.010959 0.780824,
      0.434287 0.0288743 0.900312,
      0.300894 0.0594136 0.951805,
      0.334065 -0.816464 -0.470943,
      0.400076 -0.797855 -0.450962,
      0.448273 -0.785976 -0.425786,
      0.0591614 -0.985089 -0.161555,
      0.158062 -0.982218 -0.10131,
      0.0712214 -0.935395 -0.346358,
      0.154745 -0.985293 -0.0724627,
      0.235598 -0.940771 -0.243812,
      -0.118005 -0.937637 -0.326973,
      -0.11374 -0.972829 -0.201659,
      -0.0339092 -0.945846 -0.322841,
      0.768172 -0.586266 0.2573,
      0 0.988312 -0.152447,
      0 1 0,
      0 1 0,
      -0.162466 0.334955 -0.928122,
      0 1 0,
      0.609489 0.451237 -0.65185,
      0.837092 0.502511 -0.21624,
      0.315092 0.94322 -0.105138,
      0.931176 0.302987 -0.202759,
      0.0976804 0.880018 -0.464787,
      0.32069 0.824102 -0.466919,
      0.404031 0.614861 -0.677278,
      0.514795 0.405194 -0.755516,
      0.998253 0.0480716 -0.0343665,
      0.974796 -0.0895893 -0.204318,
      0.995578 0.0887142 0.0308814,
      0.984233 0.0127277 -0.176418,
      0.948469 0.316447 -0.016381,
      0.98903 0.139629 -0.0481919,
      0.994867 0.0981951 -0.0244578,
      -0.0984167 -0.877517 0.469338,
      -0.120951 -0.93342 0.337785,
      0.605146 -0.782951 0.144172,
      0.306217 -0.815345 0.491369,
      0.0944037 -0.964797 0.245467,
      0.644961 -0.624576 0.440376,
      0.262547 -0.910522 0.319403,
      0.651304 -0.709707 0.268549,
      0.498331 0.862245 0.0905527,
      0.096629 0.990939 0.0932847,
      0.243804 0.952682 0.181537,
      0.520588 0.835652 0.175139,
      0.587396 0.776883 0.226757,
      0.543262 0.796654 0.26497,
      0.498191 0.855962 0.138325,
      0.442769 0.894861 0.0563966,
      0.518567 0.806097 0.285124,
      0.45732 0.88823 -0.0436539,
      0.38618 0.915227 0.114997,
      0.81419 0.536837 -0.221136,
      0.914375 0.401691 0.0506327,
      0.89225 0.203814 0.402927,
      0.966331 -0.0173901 0.256715,
      0.689266 0.198392 0.696817,
      -0.567926 0.814427 0.119034,
      -0.228442 0.956263 0.182687,
      -0.406939 0.909682 0.0829385,
      -0.616825 0.784772 0.0604988,
      -0.620004 0.77596 0.116111,
      -0.674465 0.719765 0.164426,
      3.87596e-007 0.799849 -0.600201,
      0.072555 0.523958 -0.848648,
      0.0599363 0.831644 -0.552065,
      -0.0806001 0.754687 -0.651116,
      -0.0413082 0.819895 -0.571021,
      0.658583 0.12267 0.742442,
      0.952833 0.286365 0.100522,
      0.177881 0.123623 0.976256,
      0.305049 0.146398 0.941017,
      0.0921581 0.247852 0.964405,
      0.733012 -0.0198574 0.679926,
      0.99262 0 0.121269,
      0.519291 0.81705 0.250532,
      0.734382 0.498304 0.460844,
      0.346414 0.897881 0.271675,
      0.705577 0.547408 0.450007,
      0.531888 0.722758 0.441267,
      0.576143 0.713929 0.39795,
      0.625281 0.698716 0.347591,
      0.71494 0.685224 0.139028,
      -0.590414 0.683558 -0.429139,
      -0.692283 0.601918 -0.398043,
      -0.552615 0.742708 -0.378156,
      -0.658005 0.716775 -0.230787,
      -0.318857 0.899761 -0.297928,
      -0.501649 0.757917 -0.417026,
      -0.279984 0.814179 -0.508647,
      0.215611 -0.837412 0.502248,
      0.0167568 -0.999719 0.0167568,
      0.25674 -0.943189 0.2109,
      0.0557657 -0.906839 0.417772,
      0.53561 -0.421513 0.731744,
      0.324653 -0.346305 0.880156,
      -0.618438 0.733311 0.282469,
      -0.00129715 0.999182 0.0404275,
      -0.267346 0.941678 0.204376,
      -0.934183 0.307008 0.181792,
      -0.86697 0.143925 0.477125,
      -0.885755 0.276675 0.372679,
      -0.450995 0.805366 -0.384693,
      -0.46925 0.698232 -0.540627,
      -0.404622 0.6957 -0.593534,
      -0.496427 0.741647 -0.451132,
      -0.514536 0.716912 -0.470414,
      -0.261173 0.929288 0.261174,
      -0.654715 0.502726 0.56446,
      -0.314606 0.895315 0.315333,
      -0.656212 0.48082 0.581549,
      0 1 0,
      0 1 0,
      -0.366925 0.9136 0.175216,
      0.461408 0.625378 -0.629289,
      0.244261 0.395845 -0.885236,
      0.599979 0.552636 -0.578462,
      0.608441 0.59244 -0.528029,
      0.641735 0.711643 -0.285901,
      0.524066 0.849867 -0.0555129,
      0.786383 0.59314 -0.17259,
      0.26829 0.95255 -0.143769,
      0.724461 0.644459 -0.244599,
      0.588639 0.705748 -0.394238,
      0.472339 0.782544 -0.405612,
      0.334441 -0.940796 0.0552495,
      -0.247823 -0.943436 -0.220256,
      0.289698 -0.936718 -0.196555,
      0.494104 -0.867306 -0.0603483,
      0.451959 -0.891512 -0.0306453,
      0.393914 -0.918863 0.0228597,
      -0.943758 -0.15725 0.290851,
      -0.838585 -0.191957 0.509831,
      -0.856764 0.350975 0.377852,
      -0.898618 0.360154 0.25055,
      0.0497931 0.107853 0.992919,
      0.0342824 0.0993293 0.994464,
      0.0894117 0.0287978 0.995578,
      0.0167026 0.0334636 0.9993,
      0.327784 0.548214 0.769428,
      0.120605 0.503426 0.85558,
      0.309826 0.852787 0.420431,
      -0.0349153 0.552849 0.83255,
      -0.124582 0.860937 0.49322,
      -0.223486 0.623898 0.74887,
      -0.00339218 0.503817 0.863804,
      -0.378661 -0.656702 0.652195,
      -0.167488 -0.570831 0.803803,
      -0.285389 -0.855593 0.431872,
      -0.905285 0.38243 0.184948,
      -0.927106 -0.0441392 0.372192,
      -0.831839 0.553591 0.0397674,
      -0.88509 0.45649 0.0907304,
      0.227571 0.891131 0.392551,
      0.753767 0.0623322 0.654178,
      0.780515 -0.148407 0.607266,
      0.650947 0.223488 0.72548,
      0.805009 -0.294253 0.515147,
      0.50275 0.367486 0.78243,
      0.847716 -0.0236007 0.529925,
      0.683676 0.440503 0.581845,
      0.899677 0.267103 0.345308,
      0.949125 0.197343 0.245392,
      0.997541 -0.050311 0.0487931,
      -0.98451 0.143165 -0.101209,
      -0.953049 0.197818 0.229274,
      -0.893362 -0.267188 0.361268,
      -0.974772 0.0777781 -0.209213,
      -0.936695 -0.34914 -0.0265246,
      0 1 0,
      -0.846216 0.357286 -0.395303,
      -0.797239 0.436444 -0.417045,
      -0.856969 0.340398 -0.386955,
      -0.706609 0.367829 -0.604488,
      -0.802437 0.415991 -0.427839,
      -0.755152 0.519421 -0.399934,
      -0.764528 0.438099 -0.472828,
      1 0 0,
      0.903075 -0.429329 0.0114916,
      0.924987 -0.275988 0.261207,
      0.923877 -0.38269 0,
      0.994428 0.0663251 0.0819366,
      -0.383782 -0.498602 -0.777243,
      0.0733976 -0.800559 -0.594742,
      0.163484 -0.692412 -0.702737,
      -0.312977 -0.570345 -0.759442,
      -0.274705 -0.79401 -0.542296,
      -0.650162 -0.487858 -0.58248,
      -0.900058 -0.392622 -0.189061,
      -0.858131 -0.27203 -0.435443,
      0.44659 -0.888873 0.102281,
      0.745454 -0.596787 0.29689,
      0.688536 -0.685281 0.237293,
      0.84292 -0.363102 0.397042,
      0.513573 -0.827006 0.228698,
      0.446959 0.806917 0.386151,
      0.379414 0.813413 0.440913,
      0.290645 0.797986 0.527962,
      0.113918 0.960499 0.253898,
      0.601444 0.780002 0.172806,
      0.531847 0.738154 0.41505,
      0.447247 0.785696 0.427378,
      0.537424 0.833402 -0.128907,
      -0.515407 0.686662 0.512689,
      -0.562614 0.763596 0.316839,
      -0.60534 0.64146 0.471266,
      -0.303302 0.894255 0.329113,
      -0.580938 0.656196 0.481579,
      -0.616597 0.733751 0.285339,
      -0.403572 0.905726 -0.129576,
      -0.987042 0.155402 -0.039971,
      -0.0209086 0.999727 0.010436,
      -0.860578 0.12314 0.494209,
      -0.849507 0.0794119 0.521566,
      -0.840393 0.0700008 0.537438,
      -0.277209 0.927426 0.251069,
      -0.392477 0.90892 -0.140805,
      -0.537404 0.83618 -0.109547,
      -0.518612 0.853991 -0.0417219,
      -0.579446 0.771829 -0.261767,
      -0.277278 0.952871 -0.1231,
      -0.0905107 0.965734 -0.243241,
      -0.410728 0.869907 -0.273066,
      -0.101935 0.983799 -0.147478,
      -0.129042 -0.640117 -0.757363,
      0.046517 -0.888386 -0.456735,
      0.822065 0.114176 0.557828,
      0.760747 0.447258 0.470345,
      0.796311 0.153548 0.585073,
      0.780912 -0.425628 0.457184,
      0.769248 -0.40806 0.491675,
      0.724098 0.191513 0.662574,
      0.905406 -0.0199843 0.424077,
      0.721593 0.179753 0.668575,
      0.806468 -0.241966 0.539502,
      -0.93752 -0.0259814 -0.346959,
      -0.907442 -0.411748 0.0837425,
      -0.920323 -0.0335984 -0.389713,
      -0.983288 0.182057 0,
      -0.762022 0.146874 -0.630675,
      -0.893795 0.00794462 -0.448406,
      -0.956523 0.249106 -0.151693,
      -0.84064 0.338803 -0.422536,
      0.705649 0.535982 -0.463446,
      0.62261 0.445795 -0.643136,
      0.749532 0.581057 -0.317135,
      0.645448 0.595846 -0.477875,
      0.655172 0.590743 -0.470928,
      0.756026 0.429926 -0.493547,
      0.671359 0.425728 -0.606656,
      0.0769813 0.985042 -0.154162,
      0.369142 0.92574 -0.0820956,
      -0.451992 -0.848793 0.274326,
      -0.383086 -0.895377 0.227036,
      -0.521032 -0.789774 0.3237,
      -0.414556 -0.908635 0.0502506,
      -0.266876 0.38541 -0.88331,
      -0.123786 0.475974 -0.870704,
      0.431924 -0.820611 0.374217,
      0.120903 -0.917916 0.377905,
      -0.848006 0.204296 0.489028,
      -0.780718 -0.0412588 0.623519,
      -0.771605 0.0418523 0.634723,
      -0.845616 0.27457 0.457761,
      0.239032 0.71351 -0.65861,
      0.199218 0.732335 -0.651151,
      0.251463 0.344753 -0.904385,
      -0.492101 -0.17881 -0.851976,
      0.323081 -0.4979 -0.804807,
      -0.297454 -0.318613 -0.900004,
      0.918582 -0.201117 -0.340233,
      0.843255 -0.0876869 -0.530313,
      0.864748 -0.14082 -0.482058,
      0.847438 -0.226947 -0.479942,
      0.902626 -0.381298 -0.199697,
      0.990614 -0.0962849 -0.0970237,
      -0.496085 -0.846893 0.191502,
      -0.683466 -0.694613 0.22447,
      -0.611888 -0.771781 0.173052,
      -0.597422 -0.62576 0.501509,
      -0.712563 -0.695893 0.089372,
      -0.52033 -0.754992 0.399054,
      -0.347227 0.905878 -0.242525,
      -0.347145 0.863018 -0.367002,
      -0.138947 0.948786 -0.283723,
      -0.0347374 0.998531 -0.0415972,
      -0.657852 0.500943 -0.562393,
      -0.614238 0.607288 -0.503897,
      -0.679752 0.183054 -0.710232,
      0.946576 -0.0558488 0.317609,
      0.874667 -0.115872 0.470671,
      0.573196 -0.322448 0.753308,
      0.896999 0.300656 0.324036,
      0.654718 -0.0417009 0.754722,
      0.810951 0.22626 0.539597,
      0.628613 0.591503 0.504946,
      -0.292638 0.649066 -0.702193,
      -0.322617 0.679649 -0.658783,
      -0.305217 0.643635 -0.701838,
      -0.291293 0.742155 -0.603617,
      -0.314652 0.685941 -0.656109,
      -0.349358 0.578004 -0.737468,
      -0.310415 0.672133 -0.67222,
      -0.920457 0.39076 -0.0080681,
      -0.999206 -0.0177623 0.035663,
      0.788566 -0.404845 0.462888,
      0.830801 0.0711855 0.551998,
      0.787526 -0.429048 0.442404,
      0.751266 -0.191092 0.63173,
      0.515213 -0.545796 0.660804,
      0.577175 -0.51122 0.636807,
      0.562025 -0.468738 0.681478,
      0.466261 -0.548682 0.693937,
      0.491838 -0.494863 0.716384,
      0.847563 0.530279 -0.0210056,
      0.820661 0.57112 0.018368,
      0.900486 0.433942 0.0286139,
      0.879127 0.470312 0.0770832,
      0.822505 0.54938 -0.147195,
      0.861593 0.501881 -0.0759767,
      -0.33322 -0.490166 -0.80542,
      -0.316402 -0.535797 -0.782823,
      -0.24535 -0.555026 -0.794827,
      -0.484412 -0.368093 -0.793632,
      -0.248324 -0.727902 -0.639136,
      -0.308736 -0.639132 -0.704409,
      -0.327162 -0.481771 -0.812934,
      -0.293473 -0.928271 0.228442,
      -0.31269 -0.867481 0.386912,
      -0.211399 -0.973916 0.0824531,
      -0.280085 -0.822116 0.495658,
      -0.254583 -0.9655 0.0547401,
      -0.467521 -0.879506 0.0888495,
      -0.324912 -0.781343 0.532856,
      0.613031 0.039739 -0.789059,
      0.707105 5.1965e-007 -0.707109,
      0.617977 -0.191523 -0.762511,
      0.612613 0.10733 -0.783061,
      0.597949 0.162706 -0.784846,
      0.572024 -0.147923 -0.806789,
      0.622255 -0.012673 -0.782712,
      -0.632973 -0.286789 0.719094,
      -0.731323 -0.0734499 0.678065,
      -0.787695 -0.398503 0.469821,
      -0.499668 -0.831276 0.243542,
      -0.541439 -0.12214 0.831821,
      -0.312761 -0.793102 0.522657,
      -0.0481882 -0.388591 0.92015,
      0.0498336 -0.937861 -0.343413,
      0.0198277 -0.902246 -0.430765,
      0.0650505 -0.957269 -0.281788,
      -0.016137 -0.905655 -0.423708,
      0.121522 -0.916696 -0.380658,
      0.023541 -0.971827 -0.234518,
      -0.040125 -0.975851 -0.214723,
      -0.100672 -0.923042 -0.371292,
      0 -0.680999 0.732285,
      -0.191356 -0.143497 0.970974,
      0.0801865 -0.206545 0.975146,
      0.00813953 -0.831024 0.556177,
      -0.058932 -0.870557 0.488526,
      0.000223154 -0.999994 0.00352912,
      -0.661037 -0.326775 -0.675461,
      -0.538782 -0.398162 -0.742415,
      -0.465863 -0.65951 -0.589931,
      -0.583282 -0.632865 -0.50918,
      -0.615837 -0.163352 -0.770754,
      -0.725748 -0.313979 -0.612133,
      -0.745941 -0.069688 -0.662356,
      -0.583472 0.608052 0.538361,
      -0.877959 0.307948 0.366546,
      -0.854799 0.514932 0.0645258,
      -0.345358 0.298848 0.889617,
      -0.25649 0.540867 0.801047,
      0.971411 0.23239 -0.0485354,
      0.99212 0.0989007 0.0769214,
      0.978018 0.208377 -0.00778132,
      0.954387 0.210591 0.211652,
      0.363951 -0.821162 -0.439581,
      0.284191 -0.750558 -0.596573,
      0.387954 -0.82246 -0.415994,
      -0.914579 -0.11796 -0.386822,
      -0.998081 -0.0184405 -0.0591134,
      -0.876064 0.103944 -0.470858,
      -0.904168 0.360729 -0.228814,
      -0.986367 0.0413464 -0.159282,
      0.300656 0.937405 0.175721,
      0 1 0,
      0.251742 0.925269 0.28373,
      -0.089927 0.983794 0.155123,
      0.605306 0.562884 0.562821,
      0.058645 0.980942 0.185239,
      -0.704357 -0.708629 0.0415603,
      -0.70237 -0.706664 -0.0854556,
      -0.861384 -0.398736 0.314687,
      -0.814833 -0.483302 0.320104,
      -0.807373 -0.588661 -0.0403433,
      0.399803 0.706616 -0.583825,
      0.48746 0.619506 -0.6153,
      0.504546 0.63483 -0.58517,
      0.396838 0.706614 -0.585847,
      0.32207 0.657509 -0.681141,
      0.280663 0.699656 -0.657046,
      0.274359 0.811556 -0.515853,
      0.318777 0.808932 -0.493973,
      -0.442529 -0.876369 0.190119,
      -0.674228 -0.4691 -0.570405,
      -0.81411 -0.547973 -0.192227,
      -0.0985449 -0.914327 -0.392805,
      -0.117726 -0.921139 -0.371003,
      -0.104393 -0.922003 -0.372843,
      0.0328202 -0.968531 -0.24672,
      0.0480527 -0.985738 -0.16128,
      0.610297 0.791705 0.0271976,
      0.594746 0.69031 0.412008,
      0.853706 0.466721 0.230992,
      0.83252 0.528946 0.164704,
      0.720047 0.663387 -0.203593,
      -0.667466 -0.691596 -0.276015,
      -0.606608 -0.788965 -0.0977804,
      -0.657801 -0.752886 0.021475,
      -0.560204 -0.788235 -0.254671,
      -0.871443 -0.475534 0.120226,
      -0.93315 -0.27692 -0.229229,
      -0.637927 -0.66054 -0.395899,
      -0.795831 -0.315303 -0.516949,
      -0.839878 -0.343882 -0.41994,
      0.734476 0.269051 -0.623023,
      0.779921 0.446275 -0.438818,
      0.602997 0.407176 -0.686005,
      0.846551 0.526142 -0.0807863,
      0.58088 0.332644 -0.742918,
      0.834978 0.0963074 -0.54179,
      0.670817 0.121357 -0.731626,
      -0.159863 0.369853 -0.915234,
      0.437949 0.514053 -0.73753,
      -0.1437 0.604582 -0.783473,
      0.134554 0.0944345 -0.986396,
      0.706505 -0.636041 0.310326,
      0.733359 -0.644843 0.215319,
      -0.081024 -0.847103 -0.525216,
      -0.252894 -0.840966 -0.478352,
      -0.0899201 -0.981519 -0.168923,
      -0.529438 0.736545 -0.420948,
      -0.240323 0.640936 -0.729003,
      -0.608867 0.346201 -0.71374,
      -0.727848 0.413329 -0.547172,
      -0.483806 -0.427119 0.763872,
      -0.696355 0.183692 0.693792,
      -0.627543 0.446167 0.638064,
      -0.683366 0.345764 0.643007,
      -0.763721 -0.0449651 0.643979,
      -0.39519 0.645878 0.653197,
      -0.763127 -0.0469526 0.64454,
      -0.834881 0.0806952 0.544484,
      -0.730709 0.385356 0.563529,
      -0.845442 0.240073 -0.477067,
      -0.608672 0.462008 -0.645033,
      -0.172623 0.958001 -0.228988,
      -0.26241 -0.754899 -0.601056,
      -0.282164 0.176162 -0.943054,
      -0.244161 -0.813137 -0.528388,
      -0.981026 -0.173861 -0.0857895,
      -0.986245 0.157503 0.0501324,
      -0.986828 0.151013 0.0580128,
      -0.8601 0.469001 0.200661,
      -0.971129 -0.231892 -0.055991,
      -0.931062 -0.328897 -0.157959,
      0.0752953 -0.954366 -0.28899,
      -0.0128661 -0.954605 -0.297597,
      -0.326642 -0.655482 -0.680917,
      -0.125661 -0.944414 -0.303794,
      0.541449 0.806492 0.237495,
      0.781342 0.602202 0.163881,
      0.631593 0.733594 0.250858,
      0.763081 0.599357 0.241825,
      0.46577 0.632543 -0.618828,
      0.223469 0.473466 -0.851993,
      0.270235 0.574781 -0.772399,
      0.969825 0.215164 -0.114645,
      0.826589 0.478048 -0.297019,
      0.889079 0.457548 0.0137488,
      0.892218 0.37951 -0.244784,
      0.817058 0.54991 -0.173249,
      0.755717 0.587838 -0.288683,
      0.909518 0.313253 -0.27322,
      0.346246 -0.89669 -0.275792,
      0.479397 -0.827495 -0.292285,
      0.329148 -0.86909 -0.369248,
      0.247391 -0.891997 -0.378336,
      -0.953947 -0.20745 0.21668,
      -0.864294 -0.462224 0.198359,
      -0.755218 -0.652897 -0.0580545,
      -0.951521 -0.255358 0.171464,
      -0.916181 0.173635 0.361197,
      -0.880192 0.295184 0.371655,
      -0.959733 0.0851345 0.267704,
      -0.992342 -0.0938571 0.0802973,
      -0.999296 -0.0348221 -0.0139687,
      -0.966917 -0.0343365 0.25277,
      -0.963766 -0.14046 0.226775,
      -0.700878 0.676795 0.225206,
      -0.608328 0.748663 0.263517,
      -0.743455 0.633344 0.214827,
      -0.695335 0.689616 0.202331,
      -0.675239 0.721549 0.153032,
      -0.659649 0.732489 0.168295,
      -0.396277 -0.690201 -0.605464,
      -0.370016 -0.732166 -0.571858,
      -0.455952 -0.635976 -0.62261,
      -0.550518 -0.387936 -0.739213,
      -0.542137 -0.461523 -0.702199,
      -0.228644 0.694918 -0.681771,
      -0.247068 0.674741 -0.695472,
      -0.243764 0.71174 -0.658791,
      -0.308489 0.764035 -0.566644,
      -0.230781 0.670695 -0.704917,
      -0.299714 0.762997 -0.572719,
      -0.271478 0.679174 -0.681926,
      -0.297975 0.858583 -0.417188,
      -0.461825 0.796606 -0.390047,
      -0.216095 0.803234 -0.555084,
      -0.383086 0.871413 -0.306406,
      -0.166536 0.682984 -0.711196,
      -0.343656 0.687686 -0.639523,
      0.832977 -0.283367 0.475239,
      0.000863309 -0.963525 0.267618,
      0.0355982 -0.98275 0.181483,
      0.157481 -0.98119 0.111647,
      0.0480613 -0.970184 0.237558,
      -0.00938225 -0.98822 0.152755,
      0 1 0,
      0 1 0,
      0 1 0,
      0 1 0,
      0 1 0,
      0.762843 0.646541 0.00752601,
      0.311587 0.924982 0.217535,
      0.477009 0.871322 -0.115157,
      0.861137 0.458109 -0.220407,
      -0.702271 -0.155396 0.694743,
      -0.818851 0.381254 0.429101,
      -0.270257 0.527464 0.805445,
      -0.181268 0.0831086 0.979916,
      7.05734e-005 0.485663 0.874146,
      -0.0945406 0.865119 0.492576,
      0.224727 0.647675 0.728021,
      0.235434 0.632825 0.737634,
      -0.76191 0.600646 0.242316,
      -0.601967 0.79481 -0.0768993,
      -0.798688 0.582476 -0.15106,
      -0.77897 0.0301238 0.626337,
      -0.778093 0.316641 0.542504,
      -0.652541 0.115813 0.74885,
      -0.933468 0.065502 0.352628,
      -0.724743 -0.258692 0.638612,
      -0.87808 -0.0529121 0.475579,
      -0.902036 -0.0821413 0.423774,
      -0.733057 -0.189198 0.653324,
      0.0115786 -0.945236 -0.326183,
      -0.0688542 -0.878379 -0.472979,
      -0.00291468 -0.949183 -0.31471,
      -0.00298071 -0.915801 -0.40162,
      0.633781 -0.280917 0.720699,
      0.687844 0.14126 0.71198,
      0.64256 0.180128 0.744762,
      0.464205 -0.7222 0.512778,
      0.675613 -0.294146 0.676036,
      0.598292 -0.15777 0.785593,
      0.364397 -0.646278 0.670477,
      0.918583 -0.298488 0.259058,
      0.900986 -0.235547 0.364338,
      0.487481 -0.872151 0.0414199,
      -0.0632712 -0.508594 0.858679,
      -0.262971 -0.472484 0.841193,
      -0.0549213 -0.839833 0.54006,
      0.126563 -0.479655 0.868281,
      -0.0946627 -0.693739 0.713978,
      0.130957 -0.473692 0.870899,
      0.967062 0.141498 0.211587,
      0.978484 -0.203142 -0.0360871,
      0.929588 -0.361581 0.0715879,
      0.953266 0.270236 0.135118,
      0.956382 -0.292104 0.00306133,
      0.890441 0.355666 0.283931,
      0.891198 0.356249 0.280807,
      0.991596 0.0805979 0.101203,
      0.239805 0.734338 0.635013,
      0.0575359 0.803495 0.592525,
      0.163137 0.845981 0.507644,
      0.680482 -0.282238 0.676229,
      0.624384 0.201104 0.754786,
      0.39297 -0.615891 0.682827,
      0.826324 0.100275 0.554196,
      0.966884 0.113819 0.228429,
      0.878104 -0.247866 0.409262,
      -0.10836 -0.97419 0.198019,
      -0.0868941 -0.989719 0.113608,
      -0.139452 -0.982949 0.11985,
      -0.217406 -0.967653 0.12799,
      -0.277851 -0.936083 0.21575,
      -0.22552 -0.966889 0.119446,
      -0.321338 -0.664839 0.674338,
      -0.0442065 -0.787229 -0.615074,
      -0.136339 -0.847044 -0.513739,
      -0.245045 -0.850768 -0.464915,
      -0.449073 -0.786738 -0.423529,
      -0.378886 -0.767238 -0.517485,
      -0.424273 -0.810058 -0.404721,
      -0.524681 -0.75625 -0.390892,
      0.310863 -0.908481 -0.279331,
      0.0386242 -0.917725 -0.395334,
      0.499494 -0.864289 0.0592522,
      -0.000111266 -0.95822 -0.286034,
      -0.20399 -0.919364 -0.33639,
      -0.455675 -0.782763 -0.423842,
      0.147473 -0.974965 -0.166416,
      -0.137699 -0.981219 -0.135086,
      -0.368994 -0.891633 -0.26236,
      0.996633 0 0.0819907,
      0.992432 0.122798 -0.000311344,
      0.99555 0.0357909 0.08717,
      0.977094 0.206203 0.0526044,
      0.964285 -0.0739372 0.254339,
      0.959839 -0.199257 0.197498,
      0.774239 0.52035 -0.360263,
      0.727406 0.654701 -0.20554,
      0.958375 0.266937 -0.101298,
      0.848658 0.482939 -0.215753,
      -0.207471 0.429179 0.879068,
      -0.15991 0.0132168 0.987043,
      -0.506365 0.134649 0.851742,
      0.0351863 0.925653 0.376734,
      -0.467386 0.667575 0.579564,
      -0.574321 0.596952 -0.560182,
      -0.967808 0.0667941 0.242665,
      -0.993887 -0.0329602 0.105367,
      -0.904588 0.228462 0.359897,
      -0.780403 0.455894 -0.427939,
      -0.972188 0.198371 -0.1245,
      0.528198 -0.349733 0.773753,
      -0.881711 -0.0145006 0.471567,
      -0.761474 -0.109021 0.638961,
      -0.9453 0.125262 0.301193,
      -0.371087 -0.672012 0.640854,
      -0.331476 -0.648659 0.685102,
      -0.249287 -0.7048 0.664163,
      -0.430278 -0.640468 0.63613,
      -0.489013 -0.615215 0.618367,
      0.00269605 -0.959881 -0.280396,
      0.0446536 -0.91766 -0.39485,
      0.095402 -0.933127 -0.346659,
      -0.00530067 -0.982424 -0.186589,
      0.0454639 -0.970116 -0.238345,
      0.000320205 -0.982886 -0.184217,
      -0.197976 -0.409567 0.89054,
      -0.0145284 -0.71258 0.70144,
      0.2417 -0.698889 0.673153,
      0.145172 -0.699617 0.699615,
      -0.035709 -0.816057 -0.576867,
      -0.112169 -0.717505 -0.687462,
      -0.0948581 0.68766 -0.719809,
      0.130481 0.635952 -0.760618,
      -0.0838052 0.758117 -0.646711,
      -0.0682976 0.728971 -0.681129,
      0.0180414 0.866961 -0.49805,
      -0.127277 0.863239 -0.488486,
      -0.731669 -0.432338 -0.527014,
      -0.550454 -0.736802 -0.392586,
      -0.482567 -0.749542 -0.453119,
      0.633107 0.476509 0.610011,
      0.749276 0.650862 0.122327,
      0.708361 0.668867 0.22548,
      0.89755 0.315507 0.307992,
      0.787233 0.332028 0.519636,
      0.786352 -0.240473 0.569055,
      -0.856274 -0.404161 0.321633,
      -0.799271 -0.521599 0.298497,
      -0.894676 -0.426568 0.132648,
      -0.980159 -0.193036 0.0449958,
      0.719247 -0.685073 -0.11558,
      0.792728 -0.604444 0.0789291,
      0.543451 -0.771282 -0.331338,
      0.793481 -0.605189 0.0643007,
      0.492881 0.292082 -0.819608,
      0.498603 0.323273 -0.804294,
      0.478286 0.368804 -0.79701,
      0.522581 0.507093 -0.685394,
      0.501822 0.387902 -0.773114,
      0.625447 0.392441 -0.674393,
      0.931566 0.308978 0.191618,
      0.931865 -0.351843 0.0885156,
      0.79598 -0.54958 0.253728,
      -0.481781 -0.299736 -0.823435,
      -0.451637 -0.495913 -0.741683,
      -0.559855 -0.0239695 -0.828244,
      0.269362 -0.750999 0.602864,
      -0.144634 -0.873296 0.465227,
      0.0991392 -0.994488 -0.0341423,
      0.59581 -0.786693 0.16163,
      0.676803 -0.417956 0.606012,
      -0.952833 0.279441 0.118418,
      -0.920257 -0.391243 0.00742193,
      -0.952763 -0.186354 0.239823,
      -0.963005 -0.252772 -0.0934251,
      -0.864945 0.405608 0.295556,
      -0.791916 0.606838 -0.0679482,
      0.681887 -0.327295 0.654147,
      0.68246 -0.338861 0.647627,
      0.712576 -0.0742225 0.697657,
      0.528688 -0.758287 0.38143,
      -0.492729 -0.843672 0.213158,
      -0.68257 -0.715897 0.146934,
      -0.630883 -0.728231 0.267704,
      -0.2145 -0.972311 0.0927446,
      -0.0119663 -0.999857 0.0119663,
      0 -0.999995 0.00308557,
      0.0970009 -0.990474 -0.0977332,
      0.0167035 -0.9993 0.0334655,
      0.0207203 -0.999785 0.000505409,
      -0.864969 -0.321922 0.384961,
      -0.905126 -0.0857971 0.416397,
      -0.857027 -0.0471782 0.513107,
      -0.879837 -0.364161 0.305407,
      -0.847975 -0.396047 0.352257,
      -0.790403 -0.537401 0.294046,
      -0.533907 -0.813595 -0.23023,
      -0.212169 -0.946235 -0.24418,
      -0.0816624 0.949604 -0.302627,
      -0.245019 0.961283 -0.1261,
      0.832842 0.478866 0.277599,
      0.734465 0.106319 0.670267,
      0.878687 0.0190925 0.477016,
      0.671231 0.0936192 0.735313,
      0.80563 -0.0399049 0.591073,
      0.751459 -0.117259 0.649276,
      0.796092 0.239004 -0.555981,
      0.745784 -0.395207 -0.5363,
      -0.382881 0.742511 -0.549618,
      -0.363814 0.763134 -0.534103,
      -0.376608 0.673545 -0.636006,
      -0.392362 0.713818 -0.5801,
      -0.355202 0.70509 -0.613743,
      -0.380494 0.752707 -0.537268,
      0.110095 -0.953968 -0.27897,
      0.0747407 -0.950727 -0.300885,
      0.219831 -0.840528 -0.495164,
      0.068891 -0.965538 -0.25098,
      0.0475345 -0.95007 -0.308395,
      0.751428 0.63882 -0.165119,
      0.611329 0.72221 -0.323557,
      0.658194 0.751726 -0.0410862,
      0.603929 0.690472 -0.398142,
      0.748297 0.662105 -0.0408545,
      0.719454 0.689874 -0.0803706,
      0.810205 0.581539 -0.0733498,
      -0.826649 -0.384888 0.410502,
      -0.952585 -0.0687312 0.296409,
      -0.738639 -0.516191 0.433542,
      -0.794404 -0.503404 0.339862,
      -0.740001 0.669969 0.0594963,
      -0.410091 0.890017 0.199236,
      -0.628057 0.777959 -0.0180179,
      -0.737598 0.592028 0.324735,
      -0.464987 0.777818 -0.42283,
      -0.886654 0.411963 0.210072,
      0.000844459 0.999999 -0.00066125,
      0.511472 0.859057 0.020443,
      0.00084186 1 -8.66847e-005,
      0.417668 0.9086 0,
      -0.23114 -0.903329 -0.361347,
      -0.182541 -0.897814 -0.40076,
      -0.23565 -0.939017 -0.250432,
      -0.232748 -0.85196 -0.469033,
      -0.416671 -0.880357 -0.226619,
      -0.564975 0.659891 -0.495324,
      0.272839 0.478973 0.834352,
      0.759025 0.511629 0.402636,
      0.506688 0.795585 0.332133,
      0.615252 0.559999 0.554857,
      0.117125 0.617878 0.777502,
      -0.36544 0.408278 0.836518,
      0.967553 -0.248603 -0.0451316,
      0.348118 0.739943 -0.575585,
      0.236682 0.772714 -0.588977,
      0.223223 0.760255 -0.610069,
      -0.276984 0.880745 -0.384146,
      -0.0879849 0.943531 -0.319386,
      -0.795071 -0.118496 0.594829,
      -0.791661 -0.558095 0.248603,
      -0.977443 -0.0100899 0.210956,
      -0.828961 -0.375355 0.414647,
      -0.976907 0.211931 -0.0271667,
      0.928739 -0.362308 0.0785906,
      0.669871 -0.72904 -0.140622,
      0.956189 -0.278072 -0.0915347,
      0.970188 0.205533 0.128417,
      0.912887 0.190629 0.360967,
      0.733385 -0.160094 0.660693,
      0.712764 -0.232226 0.661845,
      0.893986 -0.185547 0.407875,
      0.735573 -0.530243 0.421633,
      0 0.973354 -0.229309,
      -0.154702 0.975253 -0.157953,
      -0.153574 0.939704 -0.305566,
      -0.0578446 0.975136 -0.213926,
      -0.0699491 0.903256 -0.423362,
      -0.837401 0.544149 -0.0515799,
      -0.541013 0.80658 -0.238187,
      -0.750634 0.600928 -0.274653,
      0.529136 0.810601 0.250881,
      -0.0400538 0.998343 0.0413108,
      0.276142 0.806376 0.522975,
      0.726946 0.451895 0.517049,
      0.883493 0.468152 -0.0165658,
      0.940116 0.340772 -0.0074773,
      0.917141 -0.164937 0.362833,
      0.858015 -0.0843374 0.506654,
      0.913694 0.0180016 0.406003,
      0.957612 0.286813 0.0267785,
      0.706887 0.673946 -0.214726,
      0.592145 -0.761143 0.264624,
      0.686861 -0.717482 0.115935,
      0.70997 -0.587046 0.388999,
      0.579873 -0.712133 0.395745,
      0.505977 -0.798088 0.327173,
      0.676861 -0.670704 0.30334,
      0.873008 -0.354087 0.335381,
      0.624267 0.385617 -0.679405,
      0.627796 0.412813 -0.659892,
      0.602167 0.368447 -0.708267,
      0.626994 0.429333 -0.65004,
      -0.783729 0.434466 -0.443855,
      -0.728596 0.428712 -0.534185,
      -0.780686 0.344869 -0.521148,
      -0.711856 0.681424 -0.170068,
      -0.630628 0.595879 -0.497229,
      0.370965 0.558597 -0.741859,
      -0.0386621 0.470896 -0.881341,
      0.310861 0.869976 0.382764,
      0.525948 0.770733 0.359651,
      -0.106811 -0.905085 0.411598,
      -0.43266 0.615204 -0.659037,
      -0.57964 0.380216 -0.720732,
      -0.551958 0.336538 -0.762945,
      -0.290834 0.633237 -0.717236,
      -0.399546 0.644347 -0.652058,
      -0.610264 0.615687 -0.498505,
      -0.252978 0.716621 -0.649966,
      0 1 0,
      0 1 0,
      -0.000736171 0.938342 -0.345709,
      -0.237439 -0.785561 0.571417,
      -0.340952 -0.746909 0.570858,
      -0.159938 -0.88411 0.439054,
      -0.283282 -0.720886 0.632514,
      -0.147722 -0.841109 0.520302,
      -0.190356 -0.761543 0.619529,
      -0.97041 0.126213 0.205852,
      -0.956021 0.0343604 0.291278,
      -0.960171 0.0440889 0.275912,
      -0.967868 0.205062 0.14554,
      -0.987089 0.0640993 0.14679,
      -0.971384 0.21506 0.100803,
      -0.951575 0.298093 0.0751399,
      -0.2124 -0.869456 -0.446019,
      -0.174791 -0.911547 -0.372196,
      -0.253446 -0.855401 -0.451724,
      0.733269 0.145276 0.664238,
      0.606065 0.391513 0.692389,
      0.727134 0.0100474 0.686422,
      0.688558 0.20082 0.696821,
      0.617285 0.28901 0.731732,
      0.746514 0.0607058 0.662595,
      0.477047 0.381917 0.791559,
      0.699237 0.0471014 0.713337,
      0.896969 -0.362368 -0.25325,
      0.794936 0.292763 0.531382,
      0.878298 0.0140832 0.477906,
      0.567493 0.276228 0.775661,
      0.644709 0.0140306 0.7643,
      0.633365 0.304571 0.711397,
      -0.192068 0.0952937 0.976744,
      0.582874 0.75287 0.305687,
      0.899879 0.237833 0.365585,
      0.188404 -0.981326 -0.0387812,
      0.176383 -0.982516 -0.059589,
      -0.641268 0.567758 -0.516165,
      -0.812868 0.491764 -0.312111,
      -0.623701 0.669011 -0.404254,
      -0.804127 0.486683 -0.341348,
      -0.529388 0.599677 -0.600113,
      -0.677688 0.553423 -0.484213,
      0 -1 0,
      0 -1 0,
      -0.0486127 -0.983811 -0.17249,
      0.371999 -0.878221 -0.300573,
      0.551917 -0.76477 -0.332438,
      0.523538 -0.734156 -0.432346,
      0.325671 -0.888748 -0.322593,
      0.347266 -0.890463 -0.294079,
      0.291639 -0.930115 -0.223232,
      0.487566 0.533141 -0.691404,
      0.36189 0.6729 -0.645168,
      -0.647635 0.632618 -0.424692,
      -0.823757 0.529818 -0.201785,
      -0.829066 0.525382 -0.191373,
      -0.750507 -0.159596 0.641302,
      -0.882747 0.0499885 0.467182,
      -0.720326 0.0543785 0.691501,
      -0.641174 -0.209304 0.7383,
      -0.826664 -0.348227 0.442,
      -0.699979 -0.208037 0.683192,
      -0.693515 -0.37211 0.616904,
      -0.800058 -0.0780547 0.594823,
      -0.874424 -0.0681194 0.480357,
      -0.818236 -0.343463 0.461002,
      0.425896 -0.768173 -0.47804,
      0.753577 -0.38191 -0.535039,
      0.669993 -0.342717 -0.658524,
      0.625206 -0.450209 -0.637518,
      0.45632 -0.68604 -0.566676,
      0.400246 -0.804255 -0.439291,
      0.334541 -0.846445 -0.414262,
      0.338023 -0.810162 -0.478934,
      0.492034 0.675412 -0.549292,
      0.638733 0.627174 -0.445727,
      0.49572 0.528587 -0.689098,
      0.468376 0.443004 -0.764441,
      0.901388 -0.269763 0.338715,
      0.893339 -0.364626 0.262665,
      0.715408 -0.51371 0.473597,
      0.220218 0.174 -0.959806,
      -0.371032 0.226655 -0.900535,
      -0.0919881 0.587328 -0.804104,
      0.560823 0.462044 -0.687017,
      0.652433 0.100093 -0.751207,
      -0.199398 -0.875222 -0.440711,
      -0.389333 -0.793918 -0.467027,
      -0.704156 -0.583845 -0.404092,
      0.226255 0.468991 -0.853731,
      0.180137 0.633975 -0.752081,
      0.174299 0.586912 -0.790667,
      0.106567 0.511706 -0.852526,
      -0.400806 -0.91399 0.0630692,
      -0.714988 -0.200565 0.669751,
      -0.840003 0.539082 0.0615321,
      -0.479778 0.729195 0.487942,
      -0.449581 0.864184 0.225971,
      -0.935092 -0.332352 0.123063,
      -0.860954 0.38735 0.329724,
      -0.819559 -0.486861 0.302142,
      -0.856867 0.305849 0.415012,
      -0.951448 0.183143 0.247398,
      -0.956607 -0.289196 -0.0356059,
      -0.000475007 -0.956347 -0.292233,
      0.0580115 -0.891027 -0.450229,
      -0.0291438 -0.95773 -0.28619,
      -0.269709 0.642789 -0.716993,
      -0.256251 0.624547 -0.737751,
      -0.246003 0.574641 -0.780557,
      -0.645416 0.254775 -0.720089,
      -0.628213 0.142703 -0.764843,
      -0.708875 0.200856 -0.676132,
      -0.751545 0.0671648 -0.656254,
      -0.461412 0.462507 -0.757091,
      -0.603213 0.378607 -0.70199,
      -0.655981 0.18196 -0.732516,
      -0.469236 0.503252 -0.725641,
      -0.706816 0.566252 -0.423993,
      -0.60273 0.680307 -0.417011,
      0.219859 0.0936983 0.971021,
      0.228018 -0.0898775 0.9695,
      -0.917458 -0.381067 0.114278,
      -0.660768 -0.725817 0.191245,
      -0.642884 -0.765806 0.0155417,
      -0.925032 -0.379846 -0.00566221,
      -0.816563 -0.0231337 0.576793,
      -0.910768 -0.00471278 0.412891,
      0.702094 0.52186 -0.484486,
      -0.431862 -0.22469 0.873504,
      -0.138011 -0.183392 0.973304,
      -0.470597 -0.570492 0.67311,
      0.0415871 -0.194345 0.980051,
      -0.839029 0.090117 0.536572,
      -0.666439 -0.0925177 0.739797,
      -0.490194 -0.262 0.831304,
      -0.212409 -0.118322 0.969991,
      0.236438 -0.971031 0.0345886,
      0.195907 -0.972359 0.127038,
      0.14751 -0.988767 0.0240866,
      0.246476 -0.938605 0.241393,
      0.283565 -0.951739 0.117405,
      0.241821 -0.970321 0,
      0.247027 -0.968872 0.0162408,
      0.686117 -0.686118 0.241839,
      0.920693 -0.381241 0.0835438,
      0.798759 -0.601577 0.00940428,
      0.824387 -0.463081 0.325489,
      0.891836 -0.393258 0.223554,
      0.549686 -0.184863 0.81466,
      -0.254396 -0.839672 0.479826,
      0.117803 -0.710811 0.693448,
      0.702382 -0.16299 0.692887,
      0.367312 -0.395553 0.841795,
      0.00699298 0.999921 -0.010491,
      -0.232689 0.823473 0.517444,
      0.129075 0.911205 -0.39121,
      0.0685658 0.997587 0.0108978,
      0.0714757 0.894461 -0.441397,
      0.327044 0.722239 -0.609437,
      0.30762 0.730489 -0.609718,
      0.401377 0.690485 -0.601769,
      0.38859 0.651883 -0.651189,
      0.542765 0.640556 -0.543225,
      0 1 0,
      0 1 0,
      0 0.992508 -0.122183,
      0.00758098 0.981721 0.190173,
      0.0823403 0.994678 -0.0619347,
      0.0943075 0.995408 0.016401,
      0.945775 -0.252641 0.204163,
      0.959805 0.28052 0.00912568,
      -0.934013 -0.251909 0.253302,
      -0.200231 0.782024 0.590209,
      -0.255445 0.305967 0.917133,
      -0.406096 0.447776 0.796607,
      -0.265182 0.830581 0.489707,
      -0.273144 0.946149 0.173768,
      -0.637032 0.434026 0.637033,
      -0.409499 -0.549788 -0.728041,
      -0.387654 -0.736106 -0.554863,
      -0.615254 0.704889 0.352979,
      -0.765184 0.396595 0.507155,
      -0.704489 0.570511 0.422152,
      -0.71402 0.649611 0.261116,
      -0.732151 0.493972 0.468984,
      -0.668582 0.662665 0.337451,
      -0.656307 0.682728 0.32116,
      -0.513259 0.806821 0.292584,
      0.61628 -0.471745 0.630599,
      0.589205 -0.581613 0.56086,
      -0.73208 -0.194131 0.652972,
      -0.749664 -0.661797 0.00540947,
      -0.490983 -0.869977 -0.0455649,
      -0.053885 0.777961 0.625998,
      0 0.980505 -0.196495,
      0 1 0,
      0 1 0,
      0 1 0,
      -0.179623 -0.924115 -0.337263,
      -0.135656 -0.910578 -0.390441,
      -0.623635 -0.7349 -0.266463,
      -0.196514 -0.953126 -0.230073,
      0.136344 -0.855166 -0.500102,
      0.981676 0.190332 0.00926626,
      0.92093 0.331584 -0.204792,
      0.25812 0.567184 -0.782097,
      0.923916 0.381414 0.0300401,
      0.593312 0.419037 -0.687306,
      0.65835 0.247739 -0.710775,
      0.573607 0.328548 -0.750354,
      0.597575 0.372519 -0.710023,
      0.640303 0.296754 -0.708484,
      0.779136 0.129722 -0.613286,
      -0.559083 0.827703 -0.0483017,
      -0.8659 0.49654 -0.0605509,
      -0.30348 0.952834 0.00264739,
      0 1 0,
      0 1 0,
      -0.568632 -0.822504 -0.0120674,
      -0.308986 -0.916129 0.255413,
      0.378907 -0.91288 -0.151916,
      0.352265 -0.933226 -0.0707015,
      0.702974 -0.677973 -0.214895,
      0.45305 -0.886363 -0.0954215,
      0.782644 0.331679 -0.526743,
      0.816896 0.101051 -0.567864,
      0.771708 -0.333833 -0.541315,
      -0.733576 -0.589723 0.337777,
      0 0.93834 -0.345713,
      -0.0314638 0.806174 0.590841,
      -0.285438 -0.671684 0.683642,
      0.854219 0.410107 -0.319566,
      0 1 0,
      -0.401352 0.896342 0.188383,
      -0.296569 0.883333 0.362999,
      0 0.999997 0.0025538,
      0.0138523 0.993867 0.109709,
      0 1 0,
      0.871346 -0.183983 0.454869,
      0.843965 -0.0992693 0.527133,
      0.748526 -0.0575758 0.660601,
      0.233458 -0.639801 0.732224,
      -0.251582 -0.877869 -0.407496,
      -0.624039 -0.716255 -0.312336,
      0.520064 -0.829441 -0.203866,
      0.535072 -0.728197 -0.428283,
      0.343389 -0.932059 -0.115542,
      0.512819 -0.852916 0.0977246,
      0.759626 -0.649972 -0.0224532,
      -0.600168 0.619609 0.505849,
      -0.854877 0.494576 0.156779,
      -0.339616 0.924073 0.175358,
      -0.695281 0.674621 0.247934,
      -0.188538 0.724905 0.662546,
      -0.349647 0.489306 0.798953,
      -0.623009 0.671232 0.401631,
      -0.705142 0.670915 0.22945,
      0.16761 0.806669 -0.566738,
      0.0322984 0.757557 -0.651969,
      0.080254 0.768373 -0.63495,
      0.226978 0.828632 -0.511713,
      0.27347 0.758961 -0.590925,
      0.381908 0.852432 -0.35708,
      0.442498 0.828016 -0.344361,
      -0.979231 -0.0362296 -0.199485,
      -0.910456 0.17359 -0.375414,
      -0.848176 -0.483264 -0.216916,
      -0.790402 -0.464878 -0.398941,
      -0.818051 -0.323614 -0.475464,
      -0.973188 0.229983 -0.00373701,
      -0.921769 0.2849 -0.263011,
      -0.994678 0.0800452 0.0648766,
      -0.998988 -0.0417595 0.0167125,
      -0.980923 0.00855208 -0.194206,
      -0.976532 0.201164 -0.0769347,
      0.777845 0.0313526 -0.627673,
      -0.227696 0.81658 -0.530426,
      -0.439042 0.667233 -0.6017,
      -0.527028 0.625946 -0.574833,
      -0.405492 0.846295 -0.345487,
      -0.299114 0.890806 -0.342046,
      -0.506488 0.857164 -0.0934878,
      -0.636887 0.76994 -0.039596,
      -0.541757 0.83738 -0.0727599,
      -0.269892 0.952532 -0.140856,
      -0.686669 -0.58782 -0.42773,
      -0.430841 -0.749687 -0.502339,
      -0.2024 -0.867941 -0.453555,
      -0.845069 -0.484113 -0.226919,
      -0.631048 -0.721099 -0.285997,
      -0.747488 -0.546435 -0.377718,
      -0.988928 0.0345599 0.144317,
      -0.983957 -0.164776 -0.0683956,
      -0.56426 -0.71207 -0.417813,
      -0.952218 -0.0782205 -0.295233,
      -0.887593 -0.374389 -0.26835,
      -0.427118 -0.692594 -0.581277,
      0.700806 0.442043 0.559883,
      0.756127 0.17634 0.630219,
      0.881582 -0.122565 0.455842,
      0.467838 0.557555 -0.685755,
      0.527996 0.340852 -0.777843,
      0.523491 -0.851101 0.0398043,
      0.384509 -0.917969 -0.0973982,
      -0.769533 -0.428056 0.473906,
      -0.807003 -0.382018 0.450343,
      -0.781156 -0.40155 0.478071,
      -0.70629 -0.494051 0.507018,
      -0.750922 -0.438082 0.494166,
      -0.754182 -0.388953 0.529079,
      -0.74817 -0.471504 0.466825,
      -0.721442 -0.51059 0.467781,
      0.0306358 0.911264 -0.410681,
      0.124798 0.917464 -0.377738,
      0.0811562 0.989117 -0.122727,
      0.106539 0.9914 -0.0759984,
      0.37692 0.853845 -0.358997,
      0.515442 0.327678 0.791799,
      0.360111 -0.884007 0.298081,
      0.798705 -0.558502 0.223934,
      0.545031 -0.404842 0.734196,
      0.407201 -0.780505 0.47434,
      -0.00811192 0.596805 0.802346,
      -0.166432 0.332147 0.928428,
      0.568336 -0.271253 0.776799,
      0.366559 -0.0202135 0.930175,
      0.717326 -0.59062 0.369611,
      0.823756 -0.486376 0.291316,
      0.49351 -0.346677 0.797661,
      0.575176 -0.12375 0.808615,
      0.748257 -0.390651 0.536193,
      0.593628 -0.00400578 0.80473,
      0.441854 0.154338 -0.883711,
      0.189487 0.162074 -0.968414,
      0 -0.81675 -0.576992,
      -0.0913293 0.995177 -0.0358139,
      0.923498 -0.0322702 0.382242,
      0.830771 -0.351021 0.431977,
      0.808672 -0.00139958 0.588259,
      -0.103985 -0.994578 -0.000924234,
      0.180524 -0.982997 0.0335897,
      0.138924 -0.985917 0.0931051,
      -0.026691 -0.983934 0.176525,
      -0.260181 -0.946254 -0.19212,
      -0.382312 0.531149 -0.756121,
      -0.419771 0.331894 -0.844771,
      -0.122855 0.628554 -0.768002,
      0.256918 0.77111 -0.582566,
      0.135012 0.782788 -0.607465,
      0.0605258 0.780315 -0.622451,
      0.721823 0.63548 -0.27411,
      0.813229 0.100824 -0.573143,
      0.726526 0.312731 -0.611849,
      0.857115 0.221357 -0.46514,
      0.871684 0.153252 -0.465489,
      0.894803 0.0195916 -0.446031,
      -0.79129 0.0410079 0.610064,
      -0.828328 -0.122716 0.546639,
      -0.895577 -0.0584423 0.44105,
      -0.743591 -0.0036496 0.668625,
      -0.776454 0.0786529 0.625246,
      0.645076 0.117566 0.75502,
      0.684112 0.159946 0.711623,
      0.754964 -0.0226864 0.655374,
      0.434663 -0.2852 0.854242,
      0.351183 -0.347767 0.869327,
      0.155693 -0.493261 0.855835,
      0.359878 -0.406053 0.840005,
      0.347332 -0.744271 0.570458,
      0.0877592 -0.858877 0.504607,
      0.171338 0.984906 -0.0245788,
      0.21783 0.970973 -0.0987949,
      0.352229 0.935826 -0.0128006,
      0.271533 0.959977 0.068656,
      0.788866 -0.0400842 0.613257,
      0.976921 -0.193251 0.0909887,
      0.885173 -0.428952 0.180193,
      0.781714 0.129095 0.610129,
      -0.164832 0.980695 -0.105205,
      -0.990096 0.125748 -0.0624241,
      -0.337857 0.70171 -0.627261,
      -0.338969 0.785481 -0.517802,
      -0.299519 0.826309 -0.476972,
      -0.355999 0.669668 -0.651774,
      0.378611 -0.546241 -0.747178,
      0.0566923 -0.901625 -0.428786,
      -0.364059 -0.541805 -0.757567,
      0.297151 -0.680193 -0.670103,
      0.801705 -0.46516 -0.375359,
      0.465123 -0.818247 -0.337833,
      0.697343 -0.435285 -0.56942,
      -0.454327 -0.462009 0.761666,
      -0.684702 -0.580679 -0.44045,
      0.417013 0.822725 0.386295,
      0.461127 0.828183 0.318551,
      0.662467 0.584525 0.468473,
      0.475267 0.609639 0.634399,
      0.228825 0.541186 0.80917,
      0.247469 0.561338 0.78972,
      0.703224 -0.104676 0.70322,
      0.883578 -0.197482 0.424607,
      0.681318 0.300043 0.667668,
      0.618743 -0.701125 0.354374,
      0.714937 -0.138706 0.685293,
      -0.351922 0.614319 0.706232,
      -0.545103 0.589997 0.595623,
      0.0355176 0.867013 0.497019,
      0.938463 -0.216623 0.269001,
      0.945836 0.197377 0.257751,
      0.838117 -0.0352514 0.544351,
      0.780342 0.368096 0.505542,
      0.898773 -0.215422 0.381837,
      -0.559853 -0.410973 0.71949,
      -0.896022 0.0727746 0.438004,
      0.654448 0.755417 -0.032286,
      0.662728 0.748812 -0.00854484,
      0.645401 0.763839 -0.00277118,
      0.965175 0.179954 -0.189879,
      0.858506 0.242055 -0.452081,
      0.942502 -0.269016 -0.198292,
      0.654868 -0.339514 0.675188,
      0.699029 -0.303343 0.647566,
      0.508416 -0.513686 0.691115,
      0.661115 -0.317232 0.67992,
      -0.565736 0.494624 -0.659765,
      -0.630216 0.413324 -0.65726,
      -0.508042 0.547884 -0.664617,
      -0.364566 0.773658 -0.518212,
      -0.692834 0.0215242 -0.720776,
      -0.706785 -0.0301168 -0.706787,
      -0.706445 0.043258 -0.706445,
      -0.366431 0.865875 -0.34057,
      -0.472151 0.780333 -0.410066,
      -0.734128 0.499817 -0.459608,
      -0.521356 0.728872 -0.443772,
      -0.00128539 0.999597 -0.0283445,
      -0.797827 -0.409993 0.442015,
      -0.554329 -0.783019 0.282136,
      -0.798837 -0.504722 0.327284,
      -0.690326 -0.451793 0.565095,
      -0.955876 0.0214961 0.292982,
      -0.876544 0.0973037 0.471383,
      0.966135 -0.120012 0.228429,
      0.8494 -0.237976 0.471049,
      0.908578 -0.168949 0.382025,
      -0.490159 0.760583 -0.425743,
      -0.292754 0.83442 -0.466946,
      0.694359 -0.603255 -0.392363,
      0.288698 -0.839832 -0.459713,
      0.0769024 -0.951412 -0.298164,
      0.786132 0.291503 -0.544998,
      -0.934837 -0.275142 -0.224448,
      -0.771228 0.386556 -0.50575,
      -0.734407 0.386821 -0.557689,
      -0.646042 0.462642 -0.607118,
      -0.937626 0.243465 -0.248156,
      -0.676068 0.509215 -0.532571,
      -0.810855 0.355247 -0.465095,
      -0.956419 0.182294 -0.228106,
      0.604538 -0.723077 0.334206,
      0.577739 -0.810986 0.0922989,
      -0.702014 -0.442261 0.558195,
      0.603589 -0.685093 -0.407835,
      0.542321 -0.714042 -0.442754,
      0.642485 0.69869 -0.314715,
      0.790308 0.544027 -0.281864,
      0.0740185 0.989409 -0.124865,
      0.14151 0.981944 -0.125545,
      0.248057 0.968222 -0.031844,
      0.414326 0.901374 -0.12593,
      0.87829 0.421232 0.22621,
      0.756982 0.623902 0.194228,
      0.789222 0.613178 -0.0337882,
      -0.0836406 0.434142 -0.896953,
      -0.754688 -0.616683 0.223936,
      -0.747052 -0.512634 0.423224,
      -0.754025 -0.591094 0.28645,
      0.577737 0.692056 -0.432757,
      0.676204 0.688858 -0.261196,
      -0.639368 0.768149 0.0339896,
      0.688047 -0.365599 0.62684,
      0.705839 -0.29742 0.64291,
      0.685811 -0.299895 0.663119,
      -0.459283 -0.87072 -0.175799,
      0.383999 -0.916557 0.111661,
      0.549463 -0.787374 0.27952,
      0.672898 -0.710934 0.204404,
      0.249147 -0.59608 0.763292,
      0.322942 -0.735396 0.595736,
      -0.220977 -0.780489 0.584813,
      -0.0516398 0.949978 0.308019,
      -0.211126 0.73818 0.640715,
      -0.0824392 0.924807 0.371398,
      0.937413 -0.13975 0.318947,
      0.986617 0.0163425 0.162231,
      0.77055 0.510542 -0.381575,
      0.612602 0.553629 -0.564104,
      0.0945256 0.892354 -0.441327,
      0.22596 0.442091 -0.868042,
      0.831946 0.361251 -0.421145,
      0.826118 0.274067 -0.492359,
      0.579186 0.25137 -0.775472,
      -0.287378 0.195556 0.937641,
      -0.779191 0.222094 0.586119,
      -0.245036 0.189489 0.950816,
      -0.254856 0.197876 0.946517,
      -0.95078 -0.124765 -0.28364,
      -0.264777 -0.872733 -0.410159,
      -0.844619 -0.353991 -0.401633,
      -0.438619 0.588981 -0.678759,
      -0.522574 0.451573 -0.723186,
      -0.288456 0.778612 -0.557276,
      0.461643 0.478534 -0.746921,
      0.421406 0.693782 -0.584023,
      0.203016 0.741254 -0.639786,
      -0.602475 0.557776 0.570885,
      0.950416 0.293148 0.103793,
      0.740864 0.632903 0.224843,
      0.98903 -0.139631 -0.0481927,
      0.987774 -0.151345 0.0373749,
      0.159661 -0.975204 0.15325,
      -0.992039 0.123431 0.0249867,
      -0.992675 0.0949411 0.0747195,
      -0.944879 0.307508 -0.11244,
      -0.925237 0.358999 -0.122707,
      -0.935588 0.33544 0.110252,
      -0.955478 0.280127 0.0926838,
      -0.930756 0.139777 0.33787,
      -0.852811 0.521279 0.0313472,
      -0.901208 0.0673843 0.428117,
      -0.910695 0.183828 0.369922,
      -0.801967 0.524395 0.28611,
      -0.835331 0.544251 -0.0775375,
      0.812103 -0.250276 0.527115,
      0.782349 -0.329393 0.528612,
      0.598975 -0.497335 0.627604,
      0.555618 -0.565159 0.609823,
      0.83559 -0.234153 0.496952,
      0.701895 -0.52039 0.486351,
      0.711805 -0.476158 0.51634,
      0.80749 -0.0778279 0.584724,
      -0.709755 -0.360233 -0.605376,
      -0.354403 -0.846605 -0.397063,
      0.0305882 0.871605 0.489253,
      -0.14802 0.802282 -0.578302,
      0.472472 0.694503 -0.54262,
      0.506299 0.68754 -0.520528,
      0.553468 0.735451 -0.390877,
      0.191754 0.90044 -0.390433,
      -0.229179 0.965961 -0.119988,
      -0.162186 0.976862 -0.139418,
      -0.32161 0.946341 -0.0317234,
      -0.374718 -0.85192 -0.365812,
      -0.720395 -0.579312 -0.38135,
      0.115048 -0.0337635 0.992786,
      0.056642 -0.153316 0.986553,
      0 -0.000936078 1,
      0.382202 -0.253696 0.888572,
      5.5288e-008 -0.372 0.928233,
      0.213085 -0.589473 0.779176,
      -0.0209778 -0.999567 0.0206532,
      -0.567017 -0.359402 0.741163,
      -0.339797 -0.866392 -0.365928,
      -0.413319 -0.868561 -0.273441,
      -0.304277 -0.909167 -0.284306,
      -0.425163 -0.815741 -0.392177,
      0.212059 0.906716 0.364549,
      0.606589 0.574734 0.549301,
      0.877901 0.0658742 0.474289,
      0.586047 0.559549 0.586049,
      0.235213 0.875535 0.422034,
      0.197265 0.816813 0.542128,
      -0.139296 -0.964256 -0.225404,
      -0.0905679 -0.933542 -0.346838,
      -0.0267088 -0.909254 -0.415383,
      -0.125184 -0.907734 -0.400436,
      -0.154707 -0.972513 -0.174023,
      -0.142242 -0.968676 -0.203552,
      -0.25906 -0.916725 -0.304142,
      -0.65905 -0.739683 -0.136093,
      -0.951847 -0.302357 0.0506667,
      -0.755882 -0.653056 -0.0464788,
      0.762643 -0.324838 0.559336,
      0.715606 -0.297185 0.63213,
      0.768041 -0.376782 0.51783,
      -0.0137514 -0.972702 -0.231649,
      0.00853761 -0.977886 -0.208963,
      0 -1 0,
      0.982541 0.183172 -0.032581,
      0.940671 0.321364 -0.108922,
      0.669827 0.740586 -0.0535138,
      0.973339 0.229373 0,
      -0.441484 -0.668922 0.598026,
      0.920806 -0.388323 0.0363436,
      0.908624 -0.307602 -0.282459,
      -0.640254 -0.0167176 -0.767981,
      -0.600015 0.029861 -0.799431,
      -0.547387 0.359731 -0.75562,
      0.597103 -0.617918 -0.511513,
      0.679641 0.687532 -0.25571,
      0.660356 0.642234 -0.389185,
      0.77037 0.616111 -0.164125,
      0.805981 0.438285 -0.39787,
      -0.265262 -0.915285 0.303134,
      0.0253778 -0.936115 -0.350778,
      -0.0115786 -0.945236 -0.326183,
      -0.0682957 -0.956851 -0.28244,
      -0.0259263 -0.980498 -0.194811,
      -0.186936 -0.900015 -0.393736,
      -0.819122 -0.407086 0.404129,
      -0.769808 -0.403304 0.494713,
      -0.892142 -0.17889 0.414826,
      -0.901092 -0.25964 0.347303,
      -0.877415 -0.323309 0.354421,
      0.809815 0.179629 0.558509,
      0.857344 -0.23644 0.457228,
      0.149624 0.951527 0.268719,
      -0.0397015 0.995959 0.0805537,
      0.0349038 0.998781 0.0349038,
      0.252242 0.80862 0.531514,
      0.0970015 0.990473 0.0977389,
      -0.359584 0.621115 -0.696358,
      -0.676125 0.466594 -0.570215,
      -0.576593 0.501392 -0.645094,
      -0.507125 0.521574 -0.686137,
      -0.54257 0.551793 -0.633358,
      -0.489309 0.590012 -0.642233,
      -0.438389 0.541353 -0.717462,
      -0.394374 0.579841 -0.712919,
      -0.638859 0.397501 -0.658674,
      -0.641406 0.462196 -0.612351,
      -0.591416 0.0840893 0.80197,
      -0.382528 0.126126 0.915295,
      -0.665604 0.0715677 0.742866,
      -0.411414 0.0971363 0.906258,
      -0.793163 0.102928 0.600249,
      -0.738774 0.0943568 0.667315,
      -0.322874 -0.861522 -0.391833,
      -0.413987 -0.753815 -0.510273,
      -0.594916 -0.73272 -0.330448,
      -0.471076 -0.729767 -0.495507,
      -0.453909 -0.839137 -0.299692,
      -0.261733 -0.822133 -0.505563,
      0.772114 -0.610862 0.175179,
      -0.747886 -0.236785 0.62016,
      -0.664362 -0.423644 0.615751,
      -0.727876 -0.376021 0.573416,
      -0.768594 -0.123317 0.627739,
      -0.904502 -0.150743 0.398939,
      -0.76903 -0.266184 0.581153,
      -0.567298 0.697611 -0.43762,
      -0.560793 0.774162 -0.293571,
      -0.622055 0.550496 -0.556778,
      -0.434882 0.805421 -0.402708,
      -0.59022 0.776255 -0.221513,
      -0.535111 0.773319 -0.340051,
      -0.999695 -0.0246892 2.38363e-007,
      -0.849865 -0.509684 0.133981,
      -0.940305 0.21535 0.263535,
      -0.970907 0.11578 -0.209604,
      0.82643 0.398995 -0.397261,
      -0.957609 0.287581 -0.0167681,
      -0.763344 0.527522 0.372863,
      -0.507382 0.813356 0.284632,
      0.3378 0.158682 0.927745,
      0.495506 0.0677845 0.865955,
      0.54766 0.572088 0.61056,
      0.477347 0.489969 0.729431,
      0.402009 0.802456 0.440968,
      0.670681 0.467844 0.575594,
      0.362618 0.769833 0.525228,
      0.612711 0.237878 0.753658,
      0.175123 0.0863502 0.980753,
      -0.922038 0.182539 -0.341359,
      -0.847493 0.527616 0.0581089,
      -0.979479 0.201466 0.0056133,
      -0.970471 -0.18201 0.1583,
      0.868588 -0.34716 0.353601,
      0.772598 -0.18323 0.607881,
      -0.0686864 0.549979 -0.83235,
      -0.0853636 0.611287 -0.786792,
      -0.00845151 0.574369 -0.818553,
      0.0251093 -0.948804 -0.314865,
      -0.0694796 -0.963071 -0.260129,
      0.0389719 -0.971862 -0.232306,
      -0.0571984 -0.955791 -0.28843,
      -0.988113 -0.15321 0.012613,
      -0.920911 -0.26353 0.287185,
      -0.982337 0.0493004 0.18051,
      -0.974962 -0.0469702 0.217355,
      -0.992489 0.122335 -0.0001594,
      -0.980313 -0.19329 -0.040313,
      -0.98756 -0.147814 -0.0536353,
      -0.509514 0.528053 -0.679379,
      -0.42942 0.648501 -0.628526,
      -0.486465 0.573744 -0.658916,
      -0.579922 0.318982 -0.749628,
      -0.535039 0.48665 -0.690583,
      -0.782193 -0.621284 -0.0466956,
      0.788695 0.481153 0.382691,
      0.934661 0.321608 0.151583,
      0.894334 0.278858 0.349865,
      0.762119 -0.0692889 0.643718,
      0.83611 0.319177 0.446146,
      0.860532 0.344823 0.374941,
      0.667066 0.198934 0.717947,
      0.707473 -0.243316 0.663535,
      0.588994 -0.457617 0.666088,
      -0.206748 0.930942 0.301004,
      -0.0777363 0.880218 0.46816,
      0 1 0,
      -0.584246 -0.545842 0.600594,
      -0.553943 -0.599866 0.577328,
      -0.521335 -0.608879 0.597894,
      -0.00813368 -0.981636 -0.190591,
      -0.00261943 -0.989127 -0.147038,
      0.951709 0.214898 -0.219247,
      0.849108 -0.186557 0.494177,
      0.984686 -0.0757422 0.157027,
      0.412277 -0.232461 0.880903,
      -0.61578 0.564426 -0.549762,
      -0.743192 0.354951 -0.567164,
      -0.654007 0.580533 -0.485032,
      -0.523177 0.620709 -0.583956,
      -0.510997 0.563452 -0.649157,
      -0.327269 0.703865 -0.630452,
      -0.379064 0.651532 -0.657128,
      -0.417122 0.558764 -0.716792,
      -0.886887 -0.128857 -0.443651,
      -0.951457 -0.0495972 -0.303759,
      0.471399 0.739386 0.480719,
      0.682372 0.602612 0.413796,
      0.220532 0.720127 0.657862,
      0.601742 0.692234 0.398394,
      0.357116 0.798162 0.485186,
      -0.700709 -0.688603 -0.186634,
      -0.447196 -0.774888 -0.446726,
      -0.453526 0.157138 0.877281,
      -0.415949 0.239536 0.877273,
      -0.536566 0.107738 0.836952,
      0.555093 0.751845 0.355811,
      -0.100667 -0.941445 -0.321789,
      0 1 0,
      0 1 0,
      0 1 0,
      0 1 0,
      0 1 0,
      0.0763844 -0.904696 0.419155,
      0.0152422 -0.929505 0.368495,
      0.176029 -0.911289 0.372246,
      0.130418 -0.793916 0.593877,
      0.0623347 -0.835286 0.546271,
      -0.260487 0.508398 -0.820779,
      -0.08 0.854164 -0.513813,
      -0.345789 0.809994 -0.473646,
      0.132967 0.43933 -0.888431,
      -0.617221 0.515816 -0.594115,
      -0.209955 0.892375 -0.399482,
      0.0957299 0.92117 -0.377202,
      0.52774 0.389811 0.754678,
      0.388633 0.295629 0.872679,
      0.508472 -0.786763 0.349944,
      0.148507 -0.968794 0.198452,
      0.297264 -0.862669 0.409189,
      0.310268 -0.77662 0.548266,
      0.483528 -0.718599 0.499816,
      0.418815 -0.773674 0.475418,
      -0.484006 0.648581 -0.587436,
      -0.455228 0.53139 -0.714418,
      -0.290369 0.720857 -0.629326,
      0.233897 -0.959143 -0.159179,
      0.260379 -0.918522 -0.297523,
      0.0893992 -0.959701 -0.266423,
      -0.637125 0.725209 0.261044,
      -0.748358 0.525049 0.40532,
      0.267063 0.927797 -0.26052,
      0.380722 0.807457 -0.450626,
      0.207148 0.960924 -0.183616,
      0.00532915 0.999928 -0.0107898,
      0.145802 0.987031 -0.0671635,
      -0.61048 0.766608 0.199062,
      0.658751 -0.104197 0.74511,
      0.535101 0.840328 0.0866972,
      0.773496 0.600987 0.201295,
      0.855224 0.504113 0.120254,
      0.77599 0.618212 0.125112,
      0.537906 0.841127 0.0562374,
      -0.865706 -0.405283 -0.293767,
      -0.636225 -0.651991 -0.412463,
      -0.317959 -0.832448 -0.453797,
      0.633256 0.345869 -0.692359,
      -0.0407722 0.229223 0.97252,
      -0.188822 0.736569 0.64947,
      -0.0413422 0.82968 0.556707,
      0.473142 0.689093 0.548896,
      0.544025 0.672938 0.50119,
      0.671457 0.566023 0.478292,
      0.402974 0.736159 0.543767,
      -0.607544 0.791926 -0.061185,
      -0.482496 0.875843 0.0098401,
      -0.480174 0.877146 -0.00686949,
      0.543937 0.662691 0.514755,
      0.335759 -0.792149 0.509673,
      -0.363172 0.704067 0.610242,
      -0.655698 -0.374323 0.6557,
      -0.730959 -0.014973 0.682257,
      -0.696157 -0.227245 0.680974,
      -0.609863 0.294191 0.735879,
      -0.540558 0.0644204 0.838837,
      -0.667372 -0.196256 0.7184,
      0.682264 0.641962 0.349859,
      0.902544 0.360198 0.235947,
      -0.124939 -0.87565 -0.466506,
      0.489977 -0.844033 0.218015,
      0.604999 -0.732936 0.311096,
      0.307271 -0.938706 -0.156253,
      0.247397 -0.947627 -0.201983,
      0.342315 -0.907074 -0.245025,
      -0.655651 0.650141 0.383976,
      -0.573444 0.540002 0.616084,
      -0.655117 0.528637 0.539782,
[truncated: 25,601 more chars]
