# Supplementary material for: Volume of the crocodilian brain and endocast during ontogeny
Source: PLoS One. 2017 Jun 14;12(6):e0178491. doi: 10.1371/journal.pone.0178491 (PMC5470673; doi:10.1371/journal.pone.0178491)
Supplement: S5 Fig — 3D image of crocodilian late juvenile brain in vrml format. (WRL) [file pone.0178491.s005.wrl]

#VRML V2.0 utf8 CosmoWorlds V1.0

Group {
  children Shape {
    appearance Appearance {
      material Material {
        ambientIntensity 0.2
        diffuseColor 0.0784314 0.647059 0.8
        emissiveColor 0 0 0
        specularColor 0.3 0.3 0.3
        shininess 0.2
        transparency 0
      }
    }
    geometry IndexedFaceSet {
      coord Coordinate {
        point [
        0.204857 26.3895 -5.01889,
        0.214901 26.236 -5.17267,
        0.804123 26.4181 -5.01071,
        -0.089695 26.3755 -5.17795,
        0.766014 27.042 -4.53835,
        0.16679 27.0134 -4.54898,
        -1.5656 34.4382 5.42952,
        -0.962563 34.1541 6.06507,
        -0.370953 34.808 4.82587,
        -1.69444 33.8076 6.05182,
        -1.56941 34.7509 4.80461,
        -2.15265 34.4115 4.794,
        -2.08364 33.789 5.41981,
        -2.78573 24.37 16.6513,
        -2.67556 25.0009 17.2789,
        -2.81547 24.9942 16.6513,
        -2.95649 24.3618 17.8985,
        -2.47717 24.3847 16.0854,
        -2.91568 23.7381 17.2736,
        -2.2733 23.143 16.6594,
        -1.3876 31.6334 2.92989,
        -1.79526 31.2999 1.67218,
        -1.34322 31.1675 1.68007,
        -2.00047 31.9159 2.91928,
        -0.165871 31.3776 2.48002,
        -0.189144 31.6905 2.95115,
        -1.40972 31.6324 4.1797,
        -1.87162 31.922 4.17177,
        -0.692486 26.8185 -23.3163,
        -0.093262 26.847 -23.3057,
        -0.070766 25.9096 -22.0559,
        -1.28499 26.3185 -22.44,
        -0.697086 26.9723 -23.4701,
        -1.24754 26.946 -23.326,
        -0.212952 28.8725 11.861,
        0.400253 28.4349 12.3354,
        -0.813076 28.6899 12.3142,
        0.386314 28.901 11.8692,
        -0.817673 28.8437 12.1604,
        -0.217773 29.0336 11.6999,
        0.381569 29.0597 11.7105,
        -3.75528 32.458 -9.61343,
        -3.70683 31.2089 -8.98852,
        -4.21721 32.436 -9.04697,
        -3.24753 31.2307 -9.60548,
        -4.18529 33.0632 -9.62053,
        -3.8338 32.4542 -10.865,
        -1.40297 27.302 15.4281,
        -0.791954 26.9678 15.7487,
        -0.808548 27.4314 15.4387,
        -1.39682 27.4058 14.8032,
        -1.39394 26.9391 15.8943,
        -1.68413 26.9253 15.4228,
        -1.67307 26.9258 14.7979,
        0.812622 35.1772 4.84713,
        0.824043 34.7048 5.47204,
        1.42678 34.8924 4.85776,
        0.215897 35.0963 4.8365,
        0.815376 35.1786 4.68847,
        2.89407 35.9033 -15.7439,
        2.55365 36.5128 -15.1243,
        2.92227 35.9047 -14.4932,
        2.37603 36.5043 -16.3777,
        2.98177 34.6561 -14.4932,
        2.95357 34.6547 -15.7439,
        2.65585 35.892 -16.3732,
        1.89812 33.353 -17.639,
        1.88542 33.3524 -16.8554,
        1.93659 32.5703 -17.639,
        1.85567 33.9767 -16.8554,
        1.90918 33.3535 -18.2639,
        1.86837 33.9773 -17.639,
        3.88763 27.1907 -14.4834,
        3.93157 27.3517 -14.4825,
        3.33718 27.1645 -14.3394,
        3.34722 27.011 -14.4932,
        4.36752 27.8393 -15.0995,
        3.82545 26.562 -15.1102,
        -1.88268 31.9215 4.79668,
        -1.42079 31.6319 4.80461,
        -0.222332 31.689 4.82587,
        -0.211269 31.6895 4.20096,
        -1.34177 37.4198 -15.1925,
        -1.90744 36.4542 -14.5782,
        -0.738731 37.1356 -14.5569,
        -1.91506 37.0796 -15.828,
        -0.757416 37.7605 -15.1818,
        -1.33451 37.733 -16.4423,
        1.24582 20.9667 18.5951,
        1.24225 20.8088 19.22,
        0.628151 21.0924 19.2094,
        1.84148 20.8374 19.2307,
        0.631718 21.2502 18.5845,
        1.242 21.2793 17.9702,
        1.84504 20.9952 18.6058,
        -0.894833 30.8711 11.0643,
        -1.13563 30.7057 11.0599,
        -0.890232 30.7174 11.2181,
        0.308224 30.7745 11.2394,
        -0.906139 31.3411 10.4394,
        0.303623 30.9282 11.0856,
        -0.304153 31.371 10.2914,
        -1.1135 30.7067 9.81012,
        0.696693 28.031 -3.28732,
        1.12911 28.3107 -3.27943,
        0.680515 28.1378 -2.6624,
        1.30198 28.165 -3.9016,
        0.107346 27.7952 -3.29795,
        0.125904 27.6384 -3.92285,
        0.728035 27.6659 -4.07333,
        -0.922028 31.9673 9.6534,
        -0.917328 31.8086 9.81452,
        0.281128 31.8657 9.83578,
        -1.19357 31.3286 9.80922,
        0.269821 32.3357 9.21087,
        -0.926136 32.2262 9.18961,
        -1.16194 31.9558 9.18521,
        -8.8778 34.091 -4.70187,
        -9.13815 34.0786 -4.08138,
        -9.08593 35.3326 -4.7045,
        -8.85912 33.4662 -4.07696,
        -8.56558 34.1059 -5.47527,
        -8.54136 33.4814 -5.16281,
        -2.02543 38.7975 -0.200883,
        -2.2773 39.0971 -0.830193,
        -2.27706 38.6266 0.419624,
        -2.88009 38.9108 -0.215914,
        -1.80778 38.1822 0.427554,
        -1.64583 38.449 -0.819564,
        -0.868526 29.621 12.9391,
        0.329929 29.6781 12.9603,
        -0.277847 30.1208 12.1661,
        0.33453 29.5243 13.1141,
        -1.10932 29.4555 12.9347,
        -0.863926 29.4672 13.0929,
        -0.879833 30.0909 12.3142,
        -1.14858 29.4536 12.3089,
        -5.34593 30.6639 -8.39289,
        -4.742 30.5338 -8.22114,
        -5.34703 30.4545 -7.76798,
        -4.76339 31.1585 -8.69347,
        -5.97121 30.9494 -7.77861,
        -5.8152 31.1084 -8.40082,
        -5.36261 31.13 -8.7041,
        7.69224 36.7576 -0.655723,
        8.08299 36.1506 -1.27443,
        8.11385 36.7777 -1.89845,
        7.75174 35.5091 -0.655723,
        7.98424 37.3973 -1.90023,
        6.82558 36.7163 0.420394,
        6.89099 35.468 -0.045887,
        7.41204 37.37 -0.660166,
        4.04514 26.5725 -18.8569,
        4.16404 27.2039 -18.8543,
        4.02302 26.5714 -17.6071,
        4.03752 27.1978 -20.1067,
        3.61323 25.9262 -18.24,
        3.63535 25.9273 -19.4898,
        3.91629 26.5664 -20.1094,
        4.37128 37.2251 1.94015,
        5.60775 36.6583 1.49395,
        5.58079 37.2828 1.33651,
        4.34889 37.8498 1.52436,
        5.03553 36.0054 1.63832,
        3.67106 35.9403 2.39794,
        3.74598 37.821 1.72203,
        3.16729 37.1678 2.23136,
        6.83024 38.5937 -4.88401,
        7.49939 37.9999 -4.40872,
        7.49177 37.3738 -5.03205,
        6.2748 37.9391 -5.68066,
        6.80727 38.903 -4.42021,
        6.18574 39.3427 -4.43084,
        5.61245 39.0025 -5.06638,
        -0.955139 33.8428 -27.377,
        -0.975464 34.1534 -27.0657,
        -0.355915 33.8713 -27.3663,
        -1.40773 33.8212 -27.0737,
        -0.895645 32.5942 -27.377,
        -1.52462 33.1899 -27.3876,
        -1.55232 33.6554 -27.0764,
        -2.28862 32.5278 -16.4098,
        -2.71606 31.8818 -15.8466,
        -2.90077 32.4987 -15.6906,
        -1.65598 31.9323 -16.6067,
        -2.29534 32.6888 -16.4635,
        -1.83591 32.5494 -16.4555,
        -4.79321 30.2723 -4.6328,
        -3.55513 29.4978 -4.61154,
        -3.61192 30.2243 -3.36172,
        -4.15816 29.782 -5.24708,
        -4.81418 30.4799 -4.00789,
        -5.41837 30.5554 -4.01852,
        -5.37641 30.1402 -5.26833,
        -2.6271 32.6706 2.28372,
        -2.34089 32.5254 3.53887,
        -2.80783 33.1288 2.90601,
        -3.87464 33.7037 2.10135,
        -2.22763 31.9051 1.66504,
        -3.05322 32.4914 1.65092,
        -3.84436 33.2408 1.63755,
        -0.490757 34.4906 -21.4297,
        0.737446 33.9234 -21.4085,
        -0.46101 33.8663 -21.4297,
        -1.09277 34.4619 -21.2829,
        0.075897 35.1433 -21.2592,
        -0.528824 35.1145 -20.9598,
        -1.8083 25.6679 -16.4608,
        -1.94945 25.6624 -17.0885,
        -1.30941 25.0672 -17.7027,
        -1.36948 25.6888 -15.9867,
        -2.54867 25.6339 -17.0991,
        -2.58567 25.9449 -15.8493,
        -1.15109 20.8525 18.5526,
        -0.562927 20.8805 19.1882,
        -1.75388 20.6661 19.1669,
        -1.76519 21.136 18.542,
        -0.559303 21.0371 18.5632,
        -1.16977 21.4773 17.9277,
        -3.57753 30.5893 -14.6127,
        -3.47213 31.4791 -14.6101,
        -3.11822 30.6112 -15.2297,
        -4.06893 31.1916 -13.9958,
        -3.39207 29.9724 -15.0763,
        -3.8474 29.9507 -14.618,
        -4.01782 30.0942 -13.9958,
        -3.89927 30.574 -13.3682,
        1.18414 23.3077 15.7843,
        2.37981 23.3646 15.963,
        2.3844 23.2109 16.1168,
        1.15239 24.0907 15.4706,
        1.20082 22.8416 16.0955,
        0.575665 23.1247 16.7098,
        0.571854 23.4374 16.0849,
        0.557915 23.9036 15.6186,
        -6.70344 31.8507 -2.78995,
        -6.0584 31.1506 -3.40424,
        -5.50569 31.7489 -2.30245,
        -5.50855 31.75 -2.14378,
        -6.14572 32.3441 -1.68818,
        -6.77018 32.7861 -1.54014,
        -7.47232 32.2809 -2.8032,
        -6.65648 31.3307 -4.03978,
        -7.29652 31.9259 -3.4255,
        -4.07594 35.5712 -8.36627,
        -4.41599 36.1807 -7.9005,
        -3.24175 36.8624 -8.1917,
        -4.64542 34.9184 -8.3769,
        -3.20098 36.2386 -8.81416,
        -4.34429 35.0843 -8.99654,
        0.877357 30.1759 11.7202,
        0.75568 30.7958 11.0935,
        0.938744 30.1788 11.0962,
        0.307434 30.6155 11.7105,
        3.93951 26.5675 -15.7333,
        3.41896 25.9707 -15.743,
        4.00089 26.5704 -16.3573,
        4.00963 27.1965 -15.7315,
        -1.24447 21.9406 20.8936,
        -0.76173 21.3378 20.4352,
        -0.638161 21.9694 20.438,
        -1.27417 22.5648 20.8911,
        -1.19915 21.163 20.4273,
        -1.87623 22.5362 21.0404,
        -2.44292 21.8835 20.8723,
        -1.81395 21.2877 20.883,
        -7.02262 37.6184 -0.290319,
        -7.53691 36.6578 0.324874,
        -6.42702 37.4903 0.345219,
        -7.59953 37.1216 -0.300948,
        -5.85147 38.2486 -0.26906,
        -7.6133 37.6432 -0.925856,
        -7.17167 37.9266 -0.917801,
        0.925789 28.9268 12.3451,
        0.806454 29.5468 11.7184,
        0.946365 29.5534 12.346,
        0.884979 29.5505 12.97,
        0.994797 28.3043 12.9709,
        -0.004505 21.5328 19.8237,
        -0.032207 21.9983 20.1349,
        -0.634182 21.9696 20.2793,
        0.567017 22.0269 20.1456,
        -0.588978 21.1945 19.8131,
        0.005859 21.3744 19.665,
        0.594719 21.5613 19.8343,
        0.758324 27.2029 -4.53713,
        1.22414 27.0638 -5.15411,
        1.28398 27.6924 -4.52742,
        0.159218 27.172 -4.54776,
        -4.15688 27.4331 -15.8758,
        -3.84116 27.0848 -15.8705,
        -4.01696 27.4398 -15.2482,
        -3.82518 26.9821 -16.4954,
        -4.04671 28.0641 -15.2482,
        -4.21637 28.6817 -15.8758,
        -4.17556 28.058 -16.5007,
        -4.14581 27.4337 -16.5007,
        2.27755 20.8569 19.8635,
        2.42214 21.0227 19.8662,
        2.40364 21.1782 20.4911,
        1.82673 20.6815 20.4805,
        1.84529 20.5247 19.8556,
        0.613968 22.0291 17.4934,
        1.21951 22.2168 16.7204,
        1.23819 21.592 17.3453,
        0.898876 22.6684 16.7151,
        0.014744 22.0005 17.4827,
        0.009998 22.1592 17.3241,
        0.028683 21.5344 17.949,
        1.08532 23.9287 19.6863,
        1.70323 23.3324 20.3218,
        1.68455 23.9572 19.6969,
        1.10875 23.1452 20.4699,
        1.67139 24.5823 18.7595,
        0.540058 22.6513 19.9881,
        0.509277 23.5872 19.2094,
        0.502689 23.9009 18.7383,
        1.07217 24.5538 18.7489,
        -4.65527 37.8876 1.00201,
        -3.44334 37.4785 1.64822,
        -3.46203 38.1033 1.02331,
        -4.02068 36.8253 1.94879,
        -4.66408 38.3051 0.377107,
        -5.82386 37.2038 0.980749,
        -5.05909 36.7758 1.61904,
        -5.24844 37.9645 0.366478,
        -1.64875 34.4354 -20.8264,
        -1.13358 35.0857 -20.658,
        -1.06302 33.8376 -21.2829,
        -3.66258 31.211 -11.4881,
        -3.13427 30.6104 -11.4793,
        -3.27495 31.2294 -10.8562,
        -3.62178 30.5872 -12.1131,
        -3.862 32.4529 -12.1157,
        -3.84099 31.2025 -12.7415,
        -1.37526 26.3143 16.5192,
        -1.3629 25.5303 17.9277,
        -0.811653 25.7154 17.3125,
        -1.97724 26.2844 16.6673,
        -1.95469 25.3457 17.9171,
        -1.97444 26.2857 16.5061,
        -2.5456 25.6328 16.6567,
        -2.26865 38.1602 1.19832,
        -1.64795 37.5628 1.68007,
        -2.24996 37.5354 1.82323,
        -2.27324 38.314 1.04453,
        -2.87247 38.2854 1.0339,
        1.23946 20.8075 19.3812,
        1.08379 20.8001 19.8423,
        0.853512 21.4148 19.8388,
        1.23856 20.6535 19.845,
        -0.903385 31.3424 10.2808,
        -4.00369 36.3519 2.26246,
        -2.8305 36.882 2.43752,
        -3.4963 34.9732 2.89538,
        -3.40368 36.229 2.636,
        -4.56315 35.548 2.09317,
        -0.760834 27.1281 13.564,
        -0.7766 27.5942 13.2011,
        -0.169037 27.3128 13.5746,
        -0.76162 26.9692 14.0351,
        -1.08147 27.5797 13.5587,
        -0.496807 27.8699 -3.30858,
        -0.510326 27.921 -2.68366,
        1.13571 24.5568 15.1594,
        1.10396 25.3399 14.8457,
        1.71072 25.2099 14.8575,
        0.683121 24.5352 15.4627,
        2.32955 24.6137 15.4414,
        -1.70994 33.1811 -16.9192,
        -2.49463 33.7694 -16.4662,
        -1.61448 34.4371 -17.0751,
        -1.44483 33.1937 -17.6983,
        -1.67621 32.557 -17.0778,
        -1.68573 32.5566 -16.6067,
        -0.758671 28.8465 -25.0324,
        -0.734455 28.2219 -24.7199,
        -1.2849 28.1957 -24.5758,
        0.464001 28.279 -24.6986,
        -1.36347 28.8176 -24.7281,
        0.445316 28.9038 -25.3236,
        -0.178131 29.4998 -25.6466,
        -1.38488 29.4423 -25.1992,
        -1.64646 31.9327 -17.0778,
        2.35089 22.1118 20.9574,
        2.80622 22.1335 20.4991,
        2.93326 22.7653 20.2397,
        2.63701 21.4998 20.4955,
        2.32951 22.7341 20.4911,
        1.72192 22.7076 20.9467,
        2.38068 21.4876 20.9549,
        1.18033 21.4304 21.0411,
        -3.14822 26.2298 -15.859,
        -2.61161 26.2566 -15.2244,
        -3.17642 26.2284 -17.1097,
        -3.23935 26.8511 -15.235,
        -3.66548 26.8308 -16.4927,
        -1.97356 26.4398 16.0424,
        -1.3967 26.9378 16.053,
        -2.1137 26.2791 16.0397,
        -1.95249 26.2868 15.2661,
        5.67556 35.4101 1.02405,
        5.08828 35.0717 1.17208,
        4.04121 34.7066 1.77835,
        0.197056 34.5222 -26.4196,
        0.789028 34.2375 -25.1591,
        0.79628 34.5507 -26.409,
        -0.398365 34.1809 -25.8053,
        0.208118 34.5227 -27.0445,
        -0.986526 34.1529 -26.4408,
        0.84351 33.9285 6.45985,
        1.11674 33.3158 6.72626,
        1.14838 33.943 6.10225,
        0.832657 34.2914 6.09695,
        0.853859 33.6137 6.72186,
        0.242458 33.8999 6.55257,
        0.318623 30.148 12.3354,
        4.35646 27.8388 -14.4746,
        4.48875 28.4708 -15.0968,
        4.54062 27.8475 -16.3466,
        -1.22723 30.1294 -2.06938,
        -1.19879 29.7653 -2.69429,
        -0.625427 30.1043 -2.05997,
        -1.79802 29.7367 -2.70492,
        -0.059708 30.6029 -1.42321,
        -1.13142 30.7059 -0.816989,
        -2.4726 30.5914 -0.840822,
        -2.42318 30.0198 -2.09064,
        -1.02009 39.7827 -5.80821,
        -1.03115 39.7822 -5.1833,
        -0.558193 39.4931 -5.80028,
        -0.96822 39.1595 -7.05803,
        -1.62288 39.5964 -5.19393,
        -1.56494 39.0785 -7.06866,
        -1.61182 39.5969 -5.81884,
        0.931122 30.8041 9.84638,
        0.901375 31.4284 9.84638,
        0.920059 30.8036 10.4713,
        0.891857 30.8023 9.22058,
        0.79649 30.172 10.4686,
        0.354477 30.151 10.3069,
        0.351452 30.6226 9.21087,
        0.963196 36.9039 -8.27596,
        0.382412 36.721 -8.9115,
        0.363972 36.8753 -8.28659,
        0.95562 37.0624 -8.27473,
        1.57349 36.933 -8.89024,
        1.55759 37.0911 -8.41911,
        -2.65267 30.6334 -24.598,
        -2.81238 30.6257 -23.9757,
        -2.72168 31.8815 -24.1269,
        -2.26157 31.9034 -24.59,
        -2.37174 31.2724 -25.2176,
        -1.98099 30.6654 -25.8363,
        -2.01291 30.0381 -25.2627,
        -2.37286 30.021 -24.5935,
        -0.891022 30.5585 11.6892,
        -3.19107 32.4849 0.708378,
        -3.81331 32.8218 1.01264,
        -2.38356 25.6405 16.0344,
        -2.35148 25.0164 16.0345,
        -2.4865 22.9715 20.4061,
        -1.29013 23.1898 20.1125,
        -2.4699 22.5079 20.7161,
        -1.91081 23.7859 19.6331,
        -2.71253 22.4963 20.4017,
        -2.78037 23.1188 19.7759,
        -2.64691 23.7509 19.1537,
        -0.955997 33.8428 6.53131,
        -0.363331 34.1826 6.0757,
        3.35612 32.1711 -11.9882,
        3.69654 31.5616 -12.6078,
        3.63705 32.8102 -12.6078,
        3.3748 31.5463 -11.3633,
        3.61492 32.8091 -11.358,
        2.28226 25.0831 -17.0141,
        1.70159 24.8978 -17.6496,
        2.88517 25.267 -17.6283,
        1.08381 25.026 -17.0353,
        2.86169 25.527 -17.0034,
        2.22035 25.8599 -15.6104,
        1.63116 25.6778 -15.7749,
        -0.096535 23.8724 18.7277,
        -0.856251 23.8362 19.1855,
        -0.089947 23.5586 19.1988,
        -0.115219 24.4972 18.1028,
        -0.774284 24.4658 18.5623,
        -3.03845 23.7322 18.5216,
        -3.07009 23.105 19.1457,
        -2.99764 23.1084 17.8967,
        -2.46897 24.385 18.5323,
        -2.12925 30.6583 -20.3717,
        -2.69398 29.8468 -20.2236,
        -1.53277 30.6855 -20.2024,
        -2.12069 30.187 -19.5881,
        -1.55703 31.3113 -20.5161,
        -2.74715 31.2546 -21.0072,
        -2.7229 30.63 -20.6972,
        4.68377 34.7372 -8.99087,
        4.17101 34.087 -9.47178,
        4.39133 34.7232 -9.46734,
        4.65403 35.3615 -8.99087,
        4.74144 33.4885 -8.88753,
        5.27932 34.7655 -8.77276,
        5.33975 33.517 -8.82524,
        0.605083 21.403 19.6757,
        0.028927 21.0639 19.1988,
        0.544895 24.8952 -20.1705,
        0.539711 25.4694 -21.4203,
        1.15018 25.0292 -20.7848,
        -0.673431 25.2551 -20.1917,
        1.14662 24.8714 -20.1599,
        0.525269 24.8417 -18.9207,
        -0.675686 24.8371 -18.9419,
        0.418938 27.8101 12.9603,
        0.90366 28.9257 13.5949,
        0.987587 28.304 13.4445,
        -0.715771 27.5971 -24.095,
        -1.32539 27.7294 -23.9518,
        -0.729855 28.0681 -24.5661,
        -1.37715 27.5656 -23.3278,
        0.506859 27.0296 -23.7588,
        3.35583 33.4225 -23.8642,
        3.19737 33.4137 -23.2419,
        3.97375 32.8262 -23.2286,
        3.83501 32.8196 -23.8562,
        3.55869 32.8064 -25.1113,
        3.20105 33.5691 -23.8668,
        3.22318 33.5701 -25.1166,
        4.85235 30.2113 -6.33745,
        4.22608 30.2849 -5.09827,
        3.6652 29.6842 -5.73381,
        3.67983 29.8425 -6.98362,
        5.4182 30.7075 -5.70192,
        4.28274 30.0265 -7.59791,
        4.71501 30.3587 -7.58998,
        5.44033 30.7085 -6.95173,
        4.84473 30.8366 -7.58728,
        -1.87811 33.1731 -27.0826,
        -1.41879 33.8207 -26.4488,
        -2.09998 33.1625 -25.8363,
        -1.94746 32.5441 -27.0843,
        -2.73311 21.8696 20.4008,
        3.68352 29.9979 -7.60854,
        3.09917 29.6572 -7.61917,
        3.68066 30.3094 -8.28389,
        4.27618 30.3378 -8.06414,
        -0.409428 34.1804 -25.1804,
        0.048431 33.8906 -24.5474,
        -1.59657 33.6533 -24.5767,
        -0.99509 34.1 -25.8159,
        -1.58551 33.6539 -25.2016,
        -1.06851 28.8317 12.3097,
        -0.793499 28.2191 12.4753,
        -1.04983 28.2069 12.9347,
        -1.0872 29.4566 11.6848,
        -0.943634 33.0588 7.93979,
        -0.33046 32.6212 8.41666,
        0.251011 33.4286 7.33614,
        -0.929691 32.5926 8.40603,
        -0.947445 33.3715 7.31488,
        -1.18824 33.206 7.31048,
        -1.21988 32.5788 7.9345,
        -0.425243 33.8143 -23.3057,
        0.195667 33.2719 -22.9838,
        0.77821 33.7665 -23.2844,
        -1.00553 33.2147 -22.85,
        0.182552 33.8958 -23.9199,
        -0.416679 33.8672 -23.9306,
        -1.62619 33.8096 -23.3269,
        -1.26922 25.8525 -22.0771,
        -1.58985 26.304 -22.0824,
        -0.66618 25.5683 -21.4416,
        -1.52084 25.6816 -21.4566,
        -0.155376 25.7467 17.0104,
        -0.738625 25.0932 17.7772,
        0.465321 25.1506 17.4885,
        0.443848 25.7752 17.021,
        -0.171272 26.3716 16.228,
        -3.39308 29.9724 -12.1095,
        -2.23511 29.5632 -11.4643,
        -3.58098 29.9634 -12.738,
        -2.18312 28.9375 -12.7141,
        -7.2364 31.8277 -6.55004,
        -7.55575 32.2769 -6.55531,
        -7.25027 32.2915 -7.01383,
        -7.38726 31.6592 -5.92775,
        -6.5372 31.074 -7.1634,
        -6.75828 31.0635 -5.91712,
        2.12339 37.7437 -8.20099,
        0.924942 37.6866 -8.22225,
        2.09121 38.2066 -7.6298,
        2.15682 37.1196 -8.40848,
        2.746 37.3017 -8.24408,
        3.30616 37.8001 -7.29364,
        -2.52498 36.112 -12.7141,
        -3.12039 35.7707 -12.0998,
        -2.53604 36.1114 -12.0892,
        -3.24713 35.6107 -12.7273,
        -1.36377 36.9507 -12.6928,
        -2.92773 35.6259 -13.9718,
        -2.50285 36.113 -13.9639,
        -1.34164 36.9517 -13.9427,
        -1.16727 30.0785 11.684,
        -0.836357 29.4685 11.5355,
        -0.83176 29.3147 11.6892,
        -1.1562 30.079 11.059,
        -0.835571 29.6274 11.0643,
        2.20009 30.2388 -26.229,
        2.80338 30.0085 -25.7522,
        1.61955 29.5855 -25.6147,
        2.78714 30.5821 -26.3771,
        1.00717 30.182 -26.5627,
        1.59231 30.6816 -27.0232,
        -5.7246 37.6802 -5.89324,
        -5.097 37.3459 -6.50752,
        -6.3014 37.181 -5.90387,
        -6.91668 37.313 -5.44094,
        -4.55589 38.3616 -5.87198,
        -6.95783 37.9368 -4.66464,
        -5.79878 38.7717 -4.64343,
        -4.58926 38.8293 -5.24708,
        0.791035 28.9203 -2.65979,
        0.761288 29.5446 -2.65979,
        0.611095 29.5375 -2.50862,
        1.10171 28.9351 -3.27939,
        0.033298 28.8842 -2.04934,
        0.063046 28.2599 -2.04934,
        3.21572 35.9187 2.85627,
        1.95777 37.1101 2.83501,
        2.00067 35.8608 3.77236,
        3.24729 35.2944 2.75292,
        2.64071 35.2655 3.15809,
        1.43727 27.6997 14.8536,
        0.989807 27.6784 14.9995,
        1.6143 27.234 14.8563,
        0.985207 27.8322 14.8457,
        1.15982 27.6865 13.5984,
        1.11897 28.3103 14.2233,
        1.47808 27.0759 14.2287,
        -9.21061 34.0752 -2.83245,
        -8.98155 35.3375 -2.20222,
        -9.11912 35.331 -2.82977,
        -8.81189 34.7199 -1.57464,
        -8.59102 33.479 -2.35804,
        -8.87018 33.4657 -3.45205,
        -0.849842 28.9961 13.564,
        -1.09063 28.8307 13.5596,
        -2.01238 26.2851 -15.2137,
        0.88269 32.0532 9.22148,
        0.268764 32.6497 8.42729,
        -3.30777 34.3564 -14.6047,
        -3.59268 33.7171 -13.8265,
        -3.87879 34.3292 -13.3647,
        -3.24827 33.1078 -14.6047,
        -3.33751 34.9807 -14.6047,
        -3.03082 34.9953 -15.0657,
        -2.68642 34.386 -15.8439,
        -2.95628 33.7474 -15.8492,
        1.90622 39.2964 -0.13088,
        3.11124 39.0422 0.356627,
        3.10086 39.6662 -0.734529,
        1.90241 39.6091 -0.755788,
        2.50926 39.0123 0.504658,
        1.31806 39.2684 -0.766417,
        0.730137 38.7699 -0.152138,
        1.32322 38.6947 0.4834,
        4.55513 28.4739 -18.8463,
        4.38547 29.0916 -19.4739,
        4.54406 28.4734 -18.2214,
        4.07479 29.0767 -18.8543,
        4.57381 27.8491 -18.2214,
        4.57725 28.475 -20.0961,
        -1.0574 28.8322 -8.15736,
        -1.07698 29.303 -8.31848,
        -0.452606 28.8611 -8.46162,
        -1.67977 29.1167 -7.7042,
        -0.428432 28.2365 -8.14673,
        -0.73391 28.2219 -7.68822,
        2.48749 30.8783 -18.8809,
        2.65443 31.0402 -20.128,
        2.18026 31.4893 -20.136,
        3.11646 30.2825 -18.8702,
        2.25878 31.4931 -18.8844,
        2.43562 31.5015 -17.631,
        3.24654 30.2875 -17.6177,
        6.43381 33.2058 -1.9312,
        5.87539 32.5534 -2.56674,
        7.06008 33.1321 -3.17039,
        7.61838 33.7869 -2.53485,
        5.82844 33.0734 -1.31692,
        6.3647 34.1916 -0.683825,
        7.53374 34.2472 -1.91086,
        0.359074 29.9972 10.4607,
        -0.24015 29.9686 10.4501,
        -0.853069 30.46 9.81452,
        -0.400219 30.7407 9.19766,
        5.24772 35.3897 -8.66779,
        4.62923 35.8247 -8.8371,
        4.61317 35.9852 -8.36352,
        5.31404 36.6443 -7.57408,
        6.4259 35.4459 -7.50169,
        6.4946 34.1977 -8.02163,
        4.85818 29.1141 -20.7157,
        4.55148 29.0995 -20.2547,
        4.59288 28.637 -21.3459,
        4.02721 27.6715 -20.7316,
        -1.97646 28.7884 -23.9612,
        2.41663 25.8692 15.4945,
        1.82846 25.8412 14.8589,
        1.79871 26.4655 14.8589,
        2.91565 24.6416 16.1274,
        1.7579 27.0893 15.4838,
        2.22718 26.4859 16.1167,
        2.54548 25.8754 16.747,
        2.88426 25.2658 16.286,
        -0.241913 37.0053 -8.34767,
        -0.22419 36.8473 -8.92213,
        -0.275364 37.6294 -8.13855,
        -0.383884 36.9986 -8.92483,
        -0.845791 37.2882 -8.93276,
        -0.87899 37.7522 -8.30785,
        1.12481 26.4334 -23.1257,
        1.13875 25.9672 -22.6595,
        2.21511 32.1167 1.7414,
        2.25446 31.7552 0.494029,
        2.81769 32.3067 1.12956,
        1.06475 31.2822 1.09767,
        3.10279 33.4104 1.76065,
        0.894207 31.4281 1.71989,
        1.59653 32.0872 2.82437,
        2.52225 32.7571 2.37493,
        -1.7835 20.8223 20.4167,
        -1.76495 20.6656 19.7918,
        -1.16822 20.7465 19.8024,
        -2.38654 21.1064 19.7812,
        -2.41041 21.2593 20.7161,
        -2.55239 21.2525 20.4035,
        -1.01934 33.2128 -22.0665,
        -1.02779 33.2136 -21.5929,
        -0.412624 33.0841 -22.0559,
        -1.59239 32.4021 -21.4522,
        -2.19543 32.6863 -22.0877,
        -8.72085 37.2271 -2.19602,
        -8.96097 35.9642 -2.20133,
        -8.72107 35.9756 -1.73315,
        -8.74905 37.2257 -3.44673,
        -8.16265 36.628 -1.0976,
        -8.14375 37.2546 -0.935572,
        -8.20053 37.8776 -2.18626,
        -8.47919 37.8643 -3.44142,
        2.14865 26.9563 -14.5144,
        3.37799 26.5407 -14.9643,
        3.38803 26.3872 -15.1181,
        2.70267 27.76 -14.0375,
        0.981083 26.4265 -15.0068,
        0.991127 26.273 -15.1606,
        0.935444 27.2089 -14.5357,
        2.09309 27.8898 -13.8895,
        2.90953 35.904 -13.7072,
        3.52308 35.4591 -13.2327,
        2.9905 35.2822 -13.8674,
        2.87413 36.4743 -13.2433,
        2.43087 36.507 -13.8763,
        1.8113 22.4014 16.731,
        2.97638 22.9262 17.3772,
        1.82998 21.7766 17.3559,
        -2.53036 25.9476 -18.9738,
        -2.53761 25.6344 -17.724,
        -3.15429 26.2295 -18.3595,
        -1.91495 25.4037 -18.3383,
        -3.09291 26.2324 -18.9835,
        -2.8821 26.2425 -19.6049,
        -1.9052 25.6645 -19.5881,
        -0.430347 33.2421 -21.4814,
        0.175545 33.1121 -21.4203,
        0.167969 33.2706 -21.4191,
        8.20542 34.2793 -3.14916,
        8.18674 34.9041 -3.77407,
        8.44554 35.5421 -3.14384,
        7.89358 34.2644 -2.52958,
        8.22755 34.2803 -4.39897,
        7.66545 33.2644 -3.78467,
        0.292316 31.3982 10.4607,
        -0.757023 26.8155 14.1889,
        -1.20908 26.9479 14.181,
        -0.162388 26.9978 14.0457,
        -1.36637 26.9404 14.3369,
        -1.593 26.3039 14.7988,
        -0.723465 25.8785 14.8138,
        -1.32281 25.8524 14.8032,
        -0.138172 26.3732 14.3582,
        1.22758 27.6897 -7.02884,
        0.786922 27.6687 -7.39967,
        1.20889 28.3145 -7.65375,
        0.815754 27.0444 -7.348,
        1.48638 28.3277 -6.39861,
        1.11631 26.433 -5.78166,
        1.10869 27.0583 -7.03147,
        1.12737 26.4335 -6.40657,
        -5.86024 38.6653 -0.893968,
        -7.03768 38.3998 -1.54014,
        -5.85791 39.0817 -2.14378,
        -5.26617 39.2676 -2.13316,
        -4.6742 38.9829 -0.87271,
        2.19865 36.6499 -9.50452,
        3.3905 36.5527 -8.69725,
        2.80525 36.5236 -9.49389,
        0.832684 26.1078 -5.78695,
        0.843746 26.1084 -6.41186,
        0.83997 26.4198 -7.03554,
        2.62739 34.1674 -27.002,
        2.63929 34.014 -27.2607,
        2.04099 33.9855 -27.3238,
        2.78218 34.0208 -26.9994,
        2.01329 34.451 -27.0126,
        2.76005 34.0198 -25.7495,
        1.99608 34.3468 -25.7628,
        -0.213127 36.8478 -9.54704,
        -0.372822 36.9991 -9.54974,
        3.3388 30.2931 -25.7424,
        3.32011 30.9179 -26.3673,
        3.62924 31.5584 -25.7362,
        3.62735 30.3068 -25.1122,
        3.41999 29.2068 -24.4917,
        2.81247 29.6423 -25.281,
        0.988487 30.8068 -27.1877,
        0.416359 29.687 -25.7947,
        0.397675 30.3118 -26.4196,
        -1.66933 33.8088 -20.8273,
        -3.85718 27.1883 -15.2456,
        -3.28508 27.3207 -13.9852,
        -3.84013 27.4482 -13.9949,
        -3.9538 28.6942 -13.8445,
        -3.99076 29.3182 -13.3709,
        -4.12833 29.3116 -13.9984,
        -3.36938 28.7221 -12.9974,
        -3.90914 28.0707 -14.6207,
        -3.88094 28.072 -13.37,
        -3.33593 28.098 -13.2065,
        -1.2012 31.954 8.55941,
        -0.932446 32.5913 8.5647,
        3.6707 32.186 -21.3592,
        3.82669 32.345 -21.9814,
        3.2088 32.4757 -21.3672,
        3.86014 31.4105 -21.3565,
        3.2181 32.1645 -21.0559,
        3.38742 31.5468 -20.7397,
        0.164955 36.8634 2.96178,
        1.38198 36.2981 3.60794,
        1.35855 37.0816 2.82438,
        0.202999 35.7751 3.74048,
        0.740681 37.6779 2.18639,
        -0.434624 37.3078 1.70133,
        -0.404636 36.213 2.95115,
        1.62943 25.9857 17.3559,
        1.63403 25.832 17.5097,
        1.0348 25.8034 17.4991,
        1.62087 26.457 16.5724,
        1.0302 25.9572 17.3453,
        3.73389 38.2873 1.15082,
        4.92853 38.6571 0.547175,
        4.30973 39.0993 0.375428,
        2.52057 38.5424 1.12956,
        8.37498 36.7902 -2.51893,
        8.40473 36.1659 -2.51893,
        8.17335 35.5291 -1.89845,
        2.29077 36.8107 -15.1287,
        2.27608 36.6536 -13.8789,
        2.2944 36.9673 -15.7536,
        -1.73988 35.0568 -20.2024,
        -1.48108 35.6949 -19.5721,
        -1.2152 36.3332 -19.4082,
        -0.566845 35.7384 -20.4923,
        -1.35745 32.5722 7.30695,
        -1.22862 31.9527 7.30871,
        -7.92001 33.511 -6.40201,
        -7.87263 32.1103 -5.31085,
        -8.52361 32.7025 -4.07166,
        0.409267 27.025 15.6137,
        -0.213242 27.7751 14.8244,
        -0.827347 28.0586 14.8138,
        -1.40321 27.5644 14.8032,
        -3.05658 35.6198 -15.2243,
        -2.74591 35.6346 -15.8439,
        7.5928 34.8758 -1.28418,
        1.68372 25.8343 14.7025,
        1.08728 25.8059 14.5344,
        2.84319 28.7077 -24.5023,
        3.43768 28.3702 -23.2419,
        3.11392 27.7796 -23.2481,
        2.28496 27.5861 -23.8881,
        1.641 28.9608 -25.1461,
        2.23272 29.1478 -25.1379,
        1.68113 27.7113 -24.0525,
        4.41138 31.5956 -21.9717,
        4.72968 30.9851 -21.3415,
        4.79107 30.988 -21.9655,
        4.48383 31.5991 -23.2206,
        4.30311 32.2162 -23.2233,
        3.09065 30.2813 -8.81527,
        2.82168 30.8942 -9.49835,
        3.63591 31.5587 -9.11709,
        2.49588 30.4118 -9.50452,
        2.51654 29.6282 -8.5647,
        0.781227 31.4227 7.96894,
        0.893753 32.0538 8.59657,
        0.9235 31.4295 8.59657,
        1.06452 32.0619 7.34939,
        0.34383 31.2479 7.96105,
        0.347515 31.4033 7.33614,
        0.875069 32.6786 7.97166,
        0.939125 31.5915 7.34677,
        1.97985 39.6128 -5.13016,
        1.96879 39.6123 -4.50525,
        3.1783 39.6699 -5.1089,
        1.38063 39.5843 -5.14078,
        2.59764 39.4846 -5.74443,
        1.41025 39.428 -6.3906,
        -1.86889 26.9164 -22.0868,
        -2.16088 26.2768 -20.8423,
        1.02186 27.5283 13.5959,
        -0.786957 27.909 12.9391,
        -2.185 39.2543 -6.45438,
        -0.934788 38.6906 -7.68294,
        -1.51902 38.3474 -7.69357,
        -2.12943 38.3208 -7.07929,
        -1.43752 37.1023 -8.94339,
        -2.03228 36.92 -8.79292,
        -2.06768 37.4903 -8.32911,
        -1.45645 36.9475 -10.1941,
        -0.834728 37.2887 -9.55767,
        -0.805107 37.1325 -10.8075,
        1.03606 27.0549 14.067,
        -2.91491 29.3694 -23.3535,
        -1.84297 29.4205 -24.5847,
        -1.03492 37.5933 0.90713,
        -1.04529 38.2173 -0.184026,
        -0.387035 26.9871 -7.05801,
        -0.217377 26.3694 -6.43042,
        -0.417889 27.1445 -5.80821,
        -0.716396 27.5971 -7.06332,
        0.240746 26.3913 -7.04617,
        -0.409706 27.6117 -7.52427,
        0.21653 27.0158 -7.35863,
        1.44176 33.957 -27.3345,
        1.40657 34.5798 -27.0232,
        0.807343 34.5512 -27.0339,
        1.47151 33.3327 -27.3345,
        0.872288 33.3041 -27.3451,
        0.842541 33.9284 -27.3451,
        -4.07629 39.2717 -1.48699,
        -4.05666 39.3252 -2.73681,
        -5.24405 39.2686 -3.38298,
        1.76199 35.8494 -19.5146,
        1.6182 36.4682 -18.8915,
        1.831 35.2269 -18.8888,
        1.87181 34.6032 -19.5137,
        1.1995 36.133 -19.5243,
        1.85313 35.228 -20.1386,
        1.23288 35.6653 -20.1492,
        3.26109 28.4123 -13.402,
        2.62545 28.8562 -12.6291,
        0.889713 27.9359 -13.9108,
        1.42711 28.7966 -12.6503,
        2.01691 32.1073 -20.9222,
        2.60219 32.602 -21.3778,
        2.64035 31.5112 -20.5991,
        2.14288 32.739 -21.3858,
        2.01293 32.1071 -20.7635,
        1.98318 32.7314 -20.7635,
        -3.92438 29.3214 -17.1203,
        -4.1645 28.0585 -17.1256,
        0.244522 26.0798 -6.42249,
        0.233459 26.0793 -5.79758,
        3.89076 27.9754 -13.8576,
        3.90112 27.8171 -14.0163,
        4.21656 28.4578 -13.8514,
        3.86031 28.4408 -13.3914,
        3.5928 32.8081 -10.1082,
        3.57535 32.9661 -9.48326,
        3.56116 32.1808 -9.48418,
        3.86266 33.4466 -10.1029,
        3.04668 31.6895 -10.1188,
        1.62511 36.7802 -11.3899,
        1.02589 36.7517 -11.4005,
        1.60299 36.7792 -10.1401,
        1.03449 36.8038 -12.0254,
        2.81631 36.5241 -10.1188,
        2.83844 36.5252 -11.3686,
        2.8495 36.5257 -11.9935,
        1.64724 36.7813 -12.6397,
        0.862247 22.0409 20.4646,
        0.891994 21.4166 20.4646,
        1.12269 22.679 20.9361,
        0.8325 22.6652 20.4646,
        0.492668 37.6648 -17.6602,
        -0.708656 37.6088 -17.5228,
        0.455669 37.9759 -16.4104,
        1.85489 37.1052 -17.0115,
        -0.073124 37.1673 -18.2958,
        1.1327 37.0696 -18.2745,
        -2.43125 33.1468 4.1629,
        -2.66857 33.1355 3.37243,
        -2.0634 32.5386 4.794,
        -2.56009 33.7663 4.16114,
        -2.12126 33.7873 4.63531,
        -0.228439 26.3689 -5.80551,
        2.96122 22.1409 20.3407,
        2.97675 21.9877 19.8768,
        3.23813 22.7798 19.8821,
        -2.15097 34.4115 4.63287,
        -2.58749 34.3907 4.16119,
        2.31126 31.0287 -0.755788,
        2.73613 31.5158 -0.747858,
        2.91167 31.2651 -1.37007,
        1.70597 30.8948 -0.141509,
        1.12768 30.6595 -0.777047,
        2.36313 30.4055 -2.0056,
        -7.00086 38.558 -4.03978,
        -5.81734 38.9285 -4.01852,
        -4.63376 39.2977 -3.99726,
        -4.60782 38.9861 -4.62217,
        -4.13949 32.4397 -13.3709,
        -4.02967 31.1935 -13.37,
        -0.063766 22.7765 19.8237,
        -0.059166 22.6227 19.9775,
        -2.8459 28.747 -22.7277,
        -2.92709 28.1174 -22.1045,
        -3.38529 29.347 -22.1116,
        -2.3168 28.1465 -22.7188,
        -4.78853 31.783 -8.95345,
        -2.77826 30.6274 -8.97258,
        -3.53338 30.4374 -8.361,
        -4.25718 29.3055 -15.2509,
        5.93207 31.8294 -3.81656,
        5.30096 32.0047 -2.57737,
        4.73262 31.5604 -3.21291,
        6.51162 32.2709 -3.80593,
        5.37377 31.1747 -4.4521,
        6.54247 31.856 -4.43084,
        -0.862236 27.1233 -14.5676,
        -2.09114 27.5316 -14.1226,
        -0.851875 26.9649 -14.7262,
        -0.252651 26.9934 -14.7156,
        -0.889942 27.5888 -14.2563,
        -0.263012 27.1518 -14.5569,
        0.37038 29.5272 11.0856,
        -2.21724 21.2685 18.5341,
        -2.08846 21.9003 17.9118,
        -3.04034 22.4807 19.1457,
        -2.41748 22.5104 17.7551,
        4.26248 34.7171 -10.7198,
        4.00368 34.079 -11.35,
        4.13597 34.7111 -11.9723,
        3.95525 35.3282 -11.975,
        4.12614 34.2438 -10.0975,
        4.00402 35.9562 -10.7234,
        4.36158 35.3475 -9.46734,
        0.376892 31.7175 4.8365,
        1.10877 32.064 4.84974,
        0.957558 31.9028 5.47204,
        0.387955 31.718 4.21159,
        0.36964 31.4043 6.08633,
        -0.233395 31.6884 5.45078,
        -1.77201 29.4239 -3.33105,
        -1.7339 28.8 -3.80339,
        -1.29052 28.8211 -3.32182,
        -2.36025 29.3971 -3.96537,
        -1.17552 29.4523 -3.16541,
        -2.38624 29.7099 -3.34046,
        -1.98487 36.4506 -10.2038,
        -2.59069 36.2677 -9.42844,
        -3.15001 35.927 -10.85,
        -1.96275 36.4516 -11.4536,
        2.92481 23.3906 16.1265,
        -0.854626 31.1908 7.93979,
        -1.11006 31.3326 7.93539,
        -0.859222 31.3445 7.78601,
        -0.850815 30.8781 8.5647,
        0.36763 29.5259 11.2443,
        -3.68138 34.9643 -12.1104,
        -3.68606 34.8052 -11.4855,
        -3.58227 35.5948 -10.8579,
        -4.22111 33.6872 -12.121,
        -3.60893 34.9678 -13.3594,
        1.91074 39.6107 -1.22935,
        3.10455 39.8216 -1.35944,
        1.92073 39.9228 -2.63051,
        1.31794 39.7365 -2.01623,
        -7.59315 36.0294 -5.92771,
        -6.84055 36.0652 -6.38075,
        -7.41185 35.4123 -6.28804,
        -7.48611 36.6602 -5.45402,
        -8.47565 35.3616 -5.31878,
        -8.50305 35.986 -5.31874,
        5.5584 37.9074 0.920712,
        6.16417 37.9338 0.568434,
        6.14548 38.5586 -0.056475,
        -1.26897 25.382 -20.8273,
        0.971165 28.3032 14.3721,
        0.977699 28.4551 13.5959,
        0.353214 28.8995 13.739,
        0.371899 28.2747 14.3639,
        -1.26666 37.007 -18.317,
        -1.24073 36.6954 -18.9419,
        -1.53296 36.3181 -18.3223,
        -1.57377 36.9419 -17.6974,
        -1.2926 37.3186 -17.6921,
        -6.63291 31.0695 -4.66713,
        -7.25952 31.6148 -4.67531,
        -3.32589 27.9445 -13.3603,
        -7.60305 38.5317 -3.88929,
        -7.75873 38.5243 -3.42811,
        -8.01753 37.8863 -4.05834,
        -0.839878 31.3467 6.68997,
        -1.41729 31.9437 6.68026,
        -1.45053 31.7905 6.05444,
        -0.843689 31.6594 6.06507,
        1.91417 33.3538 -21.3893,
        1.92369 33.9799 -20.7635,
        1.33667 33.952 -21.3978,
        1.89394 34.6042 -20.7635,
        1.36916 33.3278 -21.5528,
        1.35912 33.4813 -21.3991,
        -4.72233 33.6633 -9.00442,
        -5.44632 33.0031 -9.01657,
        -5.48622 33.6269 -8.44332,
        -5.52243 34.2509 -8.07798,
        -4.65533 34.2922 -9.00271,
        -4.26938 33.6849 -9.46033,
        -4.24512 33.0603 -9.15031,
        -4.39531 33.0532 -8.99915,
        -4.8471 33.0317 -9.00594,
        -0.231342 29.5511 11.075,
        0.570454 30.215 -2.03749,
        0.575859 30.1615 -2.1986,
        1.17218 30.1911 -2.02686,
        -0.026196 30.1328 -2.04934,
        1.22656 32.0696 6.72716,
        1.18729 32.0678 6.10136,
        1.19681 32.6939 6.72716,
        0.96125 31.5926 6.09695,
        0.950306 31.5896 6.72186,
        3.55224 23.4205 17.3878,
        3.53012 23.4195 18.6376,
        2.97053 22.7671 18.0021,
        3.50037 24.0437 18.6376,
        3.38024 24.038 16.7602,
        3.5225 24.0448 17.3878,
        1.41126 35.2069 -20.7716,
        0.193237 39.5277 -5.78695,
        0.211796 39.3709 -6.41186,
        -0.428112 39.4981 -4.54776,
        0.770336 39.5552 -4.5265,
        -3.47454 31.2199 -22.1116,
        -3.27402 30.6038 -23.3588,
        -3.56601 29.9641 -22.1143,
        -3.72571 29.9565 -21.492,
        -3.33057 31.0679 -21.4841,
        -2.77966 32.3431 -22.0984,
        -3.06365 32.4909 -23.3535,
        -3.33351 31.8523 -23.3588,
        0.205048 32.9583 -22.6701,
        -2.20305 33.3116 -23.3375,
        -0.1395 37.1642 -14.5463,
        0.44104 37.8176 -15.1606,
        -0.742786 37.9188 -16.4317,
        -0.351452 38.8772 -7.20118,
        2.7834 30.8923 -26.9995,
        2.75921 31.5169 -27.3132,
        3.30143 31.5427 -26.9923,
        3.33431 31.7032 -26.3664,
        -1.46513 31.9413 -27.3876,
        -1.91771 31.9198 -27.0843,
        -1.49487 32.5656 -27.3876,
        -1.43538 31.3171 -27.3876,
        -0.236927 31.3742 -27.3663,
        0.770065 28.2936 -8.12792,
        0.74585 28.9182 -8.44036,
        1.35348 28.4803 -7.65105,
        0.184784 27.7989 -7.67231,
        -0.933495 28.2124 -13.4764,
        0.264961 28.2695 -13.4552,
        -0.370567 28.711 -12.6822,
        -2.13195 28.1553 -13.4977,
        -2.14231 28.3137 -13.339,
        -1.56902 28.6539 -12.7035,
        -5.36043 30.0375 -5.89324,
        -5.99051 30.4238 -5.27896,
        -5.96358 30.3241 -6.52878,
        -4.72777 29.5972 -6.50752,
        -1.03472 39.6244 -4.55839,
        -0.883076 29.4663 -2.68895,
        -1.50321 35.6938 -18.3223,
        -1.44371 34.4452 -18.3223,
        -1.48452 35.069 -17.6974,
        -1.7212 34.432 -19.5774,
        -1.67397 35.6857 -17.0751,
        -1.52189 36.3186 -18.9472,
        1.22023 20.8066 20.4674,
        1.22252 20.8067 20.4699,
        3.08749 31.0657 -10.7437,
        2.95396 30.9005 -11.3713,
        -8.71662 36.7531 -4.07166,
        -8.98917 35.9629 -3.45205,
        -8.81607 35.9711 -4.69919,
        -8.48792 37.2382 -4.06721,
        -8.27399 37.2484 -4.68852,
        -0.905842 28.2138 -6.44105,
        2.26502 36.653 -13.254,
        -1.27091 28.1964 14.1809,
        -2.49928 36.2708 -14.5888,
        -2.47716 36.2719 -15.8386,
        1.32676 38.3315 1.25965,
        1.32593 38.1726 1.73322,
        2.54015 37.7636 2.11738,
        7.35194 35.49 -6.28876,
        7.79908 34.2599 -5.65678,
        7.22198 34.2324 -6.91723,
        7.73959 35.5085 -5.65678,
        6.59336 36.7053 -6.30117,
        7.51088 36.1233 -5.66031,
        -3.53657 29.3411 -5.23645,
        -3.06029 29.3625 -6.47821,
        -2.93735 29.3696 -5.22582,
        -4.12117 29.4709 -6.49689,
        0.433353 31.4061 2.49065,
        -0.137268 31.0673 1.70133,
        0.41008 31.7191 2.96178,
        0.767193 33.2991 -21.4085,
        -3.89937 33.7025 -13.3656,
        -3.53318 32.4685 -13.8265,
        0.675163 35.1719 -21.251,
        0.644718 35.6373 -20.7848,
        1.30692 34.5763 -21.3978,
        -3.82826 28.7002 -20.8698,
        -3.34792 28.0974 -20.8618,
        -3.6586 28.0826 -20.2422,
        -3.66622 28.7079 -21.492,
        -3.78899 28.7021 -20.244,
        -3.85801 29.3245 -20.8698,
        -3.35466 29.7119 -16.4848,
        -4.09514 29.3132 -15.8731,
        -3.37064 29.8146 -15.8599,
        -3.34114 29.6608 -17.1097,
        -3.22605 29.9803 -15.8572,
        -2.7716 30.3124 -17.0991,
        -1.88444 36.9271 -17.0778,
        8.06541 37.2423 -3.14914,
        7.5466 38.6278 -3.15715,
        8.39711 36.7912 -3.76875,
        8.06775 37.4012 -3.77407,
        -0.877079 30.0923 12.1555,
        -2.07975 31.9121 -26.4621,
        -1.73933 31.3026 -27.0817,
        -2.06107 31.2872 -25.8372,
        -2.25051 31.9039 -25.2149,
        3.32869 32.1697 -27.3026,
        3.62162 32.1837 -26.986,
        2.89406 24.0149 19.0933,
        3.36808 23.4117 19.2599,
        2.87538 24.6397 18.4684,
        3.33071 24.6614 18.01,
        -2.43369 35.6495 -16.6173,
        -2.37419 34.4009 -16.6173,
        -2.87187 31.8743 -23.9757,
        -1.11586 28.2575 -3.31921,
        -0.961155 28.2111 -3.31651,
        -0.823582 28.2177 -2.68895,
        -0.950092 28.2117 -3.94142,
        3.59679 29.6797 -18.8622,
        4.05267 29.0757 -17.6045,
        -0.663887 22.5939 20.2769,
        4.14703 34.7116 -12.5972,
        3.56276 34.6837 -13.3865,
        4.0258 34.0801 -12.5999,
        2.58982 33.386 -22.7863,
        3.20499 32.7883 -21.9921,
        2.56839 34.0094 -23.2525,
        4.18086 35.9646 -9.47002,
        0.302811 32.6513 -27.3557,
        1.56075 31.4598 -27.3345,
        -0.212746 30.7508 -27.0551,
        -1.39214 27.5649 14.1783,
        -0.838654 28.5286 14.1889,
        3.32981 33.4212 -13.863,
        -9.24797 35.3248 -4.08227,
        5.05473 38.5091 -6.16816,
        4.96758 39.7564 -4.60589,
        5.69407 37.755 -6.3162,
        4.49628 37.8568 -6.80125,
        3.22731 39.0477 -6.20005,
        3.78503 39.5412 -5.09827,
        3.86458 38.4524 -6.6581,
        -1.27426 24.6008 15.4281,
        -1.31516 25.6914 14.8044,
        -0.675034 24.6294 15.4387,
        -0.626602 23.3803 16.0636,
        -1.89853 25.0379 15.5786,
        -1.83249 23.4793 16.0424,
        -1.87427 24.4134 15.8886,
        2.415 29.7823 -3.25543,
        2.9685 30.5378 -2.61988,
        1.19062 30.0368 -2.65177,
        -2.87308 39.6944 -2.71555,
        -2.10285 39.4195 -3.32726,
        -2.83608 39.3833 -3.96537,
        -3.43531 39.3548 -3.976,
        -1.65345 39.0743 -2.06938,
        -2.87784 39.3288 -1.46573,
        -1.52711 33.1898 6.67937,
        -1.78592 32.5518 6.04914,
        -5.39144 31.7543 -8.75578,
        -6.20405 32.967 -8.40613,
        -6.62892 32.3211 -8.25302,
        1.81669 20.835 20.6343,
        1.38469 34.1082 -24.5236,
        1.3955 34.5793 -26.3983,
        -1.11082 31.3325 -20.1944,
        -1.56633 31.6225 -20.8273,
        4.61871 29.1027 -15.7191,
        4.78074 29.1104 -16.3413,
        4.46011 29.5619 -16.3466,
        4.44032 29.7199 -15.7217,
        4.41819 29.7188 -14.4719,
        -4.86611 31.1536 -2.75802,
        0.2472 33.7412 6.71123,
        -6.23393 36.0941 -6.78753,
        -5.02628 36.1517 -7.28621,
        -5.56324 34.8747 -7.45307,
        -6.80527 35.4412 -6.6932,
        -1.71283 28.647 -4.57965,
        -3.29512 27.4742 -13.8314,
        -2.17668 31.2818 -16.4626,
        -1.66626 31.3061 -17.0787,
        1.91934 28.9765 -7.01551,
        1.92665 29.2885 -8.26533,
        -1.17145 31.3297 8.55941,
        -1.18251 31.3291 9.18431,
        -0.44606 38.2458 -0.173397,
        -0.442375 38.4012 -0.798305,
        3.29873 22.7827 19.2581,
        2.96913 22.613 18.627,
        2.4144 21.6505 18.6164,
        -2.90043 22.4874 19.7732,
        -1.36209 33.1977 -19.5721,
        -1.03273 32.5877 -19.5668,
        -1.37316 33.1972 -18.9472,
        -1.02004 32.5883 -20.3504,
        -1.4029 33.8214 -18.9472,
        -1.68039 33.8082 -20.2024,
        -2.5531 27.3556 -21.4735,
        4.82423 31.6153 -8.52341,
        6.0116 31.6719 -7.87603,
        4.24169 31.1207 -8.22282,
        6.01843 31.4131 -7.56602,
        5.27002 32.4211 -1.95246,
        -3.86612 28.5395 -18.3702,
        -4.14237 28.0595 -18.3755,
        -4.13475 27.4342 -17.1256,
        -7.03792 38.8703 -2.78995,
        -7.62572 38.3693 -2.17567,
        -7.76217 37.8985 -1.55338,
        1.65271 25.2071 18.1347,
        2.86143 25.1059 18.0021,
        2.85669 25.2645 17.8434,
        0.808086 25.1669 17.9658,
        2.05464 34.6119 4.08481,
        2.53972 34.0093 3.6265,
        1.4081 35.5172 4.23285,
        1.91837 33.9797 4.86569,
        2.17076 33.366 3.61943,
        -2.81396 39.3844 -5.21519,
        -7.37392 32.9113 -1.70945,
        -8.01326 33.6654 -1.56139,
        -7.93907 32.5739 -2.81121,
        -8.38984 32.8629 -3.44406,
        4.55168 27.8481 -16.9716,
        4.44187 29.0942 -16.9725,
        4.49055 29.0966 -16.8129,
        -0.800781 30.2547 -26.4408,
        -1.41869 30.851 -27.0764,
        -1.45189 30.0649 -25.8274,
        -0.79604 30.0961 -26.2822,
        0.348614 29.0532 13.5852,
        -0.845242 28.8424 13.7178,
        3.8645 29.69 -16.9822,
        -0.143185 37.0088 -13.9214,
        -0.134903 37.0104 -14.3925,
        -1.9227 25.6625 15.2637,
        -0.857174 30.7189 9.35072,
        3.18176 27.1571 -22.6223,
        2.84406 27.141 -23.2534,
        3.87129 28.4413 -22.609,
        -0.455006 27.458 -4.55839,
        -2.30424 30.0243 -8.80597,
        -2.29522 29.6613 -8.33974,
        -2.7672 30.6279 -9.59749,
        7.63749 33.0008 -4.4105,
        3.846 29.8456 -16.3573,
        3.81135 30.3156 -15.7324,
        3.33973 30.9189 -16.3653,
        3.48353 30.3 -16.9884,
        3.83746 32.8173 -23.8562,
        4.05538 31.5787 -24.4785,
        8.1978 34.9046 -4.39897,
        8.16805 35.5289 -4.39897,
        8.42685 36.1669 -3.76875,
        0.58535 36.4178 -19.535,
        1.16114 36.7055 -18.8994,
        -0.620483 36.5156 -19.5562,
        -1.34421 24.9055 18.5526,
        -0.73381 24.9321 17.9383,
        6.76321 38.4316 -0.670754,
        6.43502 39.2006 -1.30102,
        5.52478 39.1572 -0.540668,
        7.38848 38.1461 -1.28503,
        6.77438 37.9653 -0.048287,
        1.37756 33.327 -22.024,
        0.774769 33.1406 -21.4097,
        1.9844 33.1958 -22.0133,
        -4.24324 33.6861 -10.8712,
        3.94548 29.6963 -13.2301,
        3.75948 30.9389 -14.4826,
        3.75604 30.313 -12.6078,
        3.18314 29.66 -12.3597,
        3.97523 29.072 -13.2301,
        3.82504 29.0649 -13.0789,
        1.38862 33.3275 -22.6489,
        0.794891 33.3005 -22.9732,
        0.804272 32.9868 -22.6595,
        1.37743 33.795 -23.2738,
        -0.213371 37.3183 -10.7969,
        0.389664 37.0342 -10.1613,
        0.806061 33.301 7.34586,
        -0.313385 38.2533 -7.67108,
        -3.52575 29.8121 -7.11117,
        -2.30492 29.3985 -7.08746,
        -2.92038 29.9444 -7.72546,
        -4.72432 29.7574 -7.13243,
        -0.449993 39.0265 -2.04812,
        -2.76135 32.6569 -23.9731,
        -2.16484 34.8753 4.16908,
        -1.57046 35.0649 4.02104,
        -4.33972 31.9633 -0.87271,
        -3.71087 31.37 -0.862081,
        -3.29225 31.8543 -0.229159,
        -3.66379 30.8475 -2.1119,
        -3.78247 32.4567 0.387778,
        -4.40647 32.8987 0.377107,
        -4.96382 32.4004 -0.732003,
        -4.92045 31.7792 -1.50825,
        -1.43185 31.6313 5.42952,
        -1.74511 31.928 5.42423,
        -5.67722 34.2435 0.665861,
        -6.23011 33.5915 -0.282131,
        -5.04548 33.6479 0.520263,
        -6.86185 34.1871 -0.136533,
        -5.08629 34.2717 1.14517,
        -4.87314 34.9076 1.62075,
        -5.15685 35.5198 1.77007,
        -6.90005 34.8134 0.33459,
        -6.48664 35.4564 0.967546,
        3.28833 30.3412 -20.1173,
        3.75909 39.8528 -4.47336,
        -5.80727 36.7402 1.29078,
        -6.40373 36.7118 1.12392,
        3.16339 25.2791 17.3825,
        3.62012 27.178 -21.9895,
        4.00957 28.4479 -21.8228,
        3.85262 29.0662 -23.234,
        4.31194 29.7138 -22.6002,
        -0.446426 39.1843 -2.67303,
        0.140423 39.4726 -2.6624,
        0.148987 39.5256 -3.28732,
        -3.1742 26.3899 -17.7346,
        -3.81411 26.9826 -17.1204,
        -3.49355 26.839 -17.7399,
        0.487892 30.7842 1.08704,
        0.498951 30.7848 0.462141,
        0.860409 33.3036 7.18567,
        6.40477 32.942 -8.183,
        7.25173 33.6081 -6.91723,
        6.84429 32.963 -7.5501,
        1.93131 33.3546 -19.5137,
        5.5199 39.7815 -1.94183,
        4.30657 40.0365 -1.96309,
        4.90223 39.9072 -1.32755,
        5.52358 39.9369 -2.56674,
        6.13042 39.34 -1.30629,
        6.13268 39.7581 -2.55611,
        6.74687 39.2154 -1.92059,
        1.67825 32.7169 4.86037,
        1.20787 32.6944 6.10225,
        3.90012 30.3198 -20.6812,
        4.51523 30.0339 -20.721,
        4.50488 30.3487 -20.983,
        3.9173 29.7455 -20.1067,
        2.85013 25.5758 17.3772,
        4.31382 40.3497 -3.21291,
        4.33238 40.1929 -3.83782,
        3.13393 40.1358 -3.85908,
        3.70353 40.3206 -2.59863,
        4.92054 40.221 -3.20228,
        1.14637 25.3418 -21.4097,
        2.32503 25.8143 -21.3884,
        2.31489 26.4925 -22.6382,
        -3.47194 38.7273 -0.226543,
        0.308514 27.6459 -14.2351,
        0.827888 28.7681 -12.661,
        0.510014 30.7853 -0.162767,
        -0.688442 30.7282 -0.184026,
        -0.100273 30.7562 0.451512,
        6.21529 36.6873 1.03469,
        3.5911 25.9252 -16.9902,
        0.809448 28.9224 -12.036,
        1.40118 29.1082 -12.0254,
        0.79089 29.0792 -11.4111,
        -0.389008 28.8653 -12.0573,
        2.41573 34.6291 -16.3785,
        2.17561 33.3662 -16.3839,
        2.90135 33.4008 -15.1208,
        0.459724 37.1927 -14.5357,
        -6.81834 36.0663 0.96219,
        -6.96768 36.0592 0.80083,
        -6.40833 36.8655 0.97012,
        5.36396 32.8924 -8.51278,
        4.77027 32.8642 -8.83587,
        -7.38467 34.9394 -6.55004,
        -0.985184 35.5596 3.56542,
        -1.00387 36.1845 2.94052,
        -1.03742 37.1214 2.31561,
        2.67229 32.1385 -15.751,
        2.38374 32.1247 -16.3812,
        4.77811 29.736 -20.7166,
        4.8395 29.7389 -21.3406,
        4.5245 29.7239 -20.411,
        -3.02627 30.3052 -2.72618,
        -4.25196 30.8195 -2.74744,
        1.90465 28.8194 -5.76569,
        3.08442 29.5013 -6.36934,
        2.52338 29.3695 -8.2547,
        -0.02356 23.0962 16.6991,
        2.71311 31.5147 -16.3759,
        3.15391 31.5333 -15.743,
        3.47092 30.9251 -15.1128,
        -4.70271 33.6643 0.997607,
        -4.89199 31.4147 -2.13316,
        -0.480824 27.7672 -3.93348,
        -0.794044 37.133 -11.4324,
        -0.191246 37.3194 -12.0467,
        -0.154247 37.0083 -13.2965,
        8.11274 35.5263 -1.27443,
        -6.4425 39.2115 -3.40424,
        1.68931 32.7174 4.23547,
        1.33141 32.0746 3.60349,
        3.06198 34.0342 2.38556,
        2.9076 23.3898 19.8768,
        2.89381 23.9611 19.2519,
        -0.096088 24.8121 -17.6815,
        -0.114647 24.9689 -17.0566,
        -0.695312 24.7836 -17.6921,
        -0.085026 24.8127 -18.3064,
        1.10237 24.8692 -17.6602,
        -2.69589 27.5028 -13.8208,
        3.15237 39.9815 -4.48399,
        1.70797 23.1738 20.4805,
        1.34363 39.8953 -3.89097,
        3.59187 32.808 -26.986,
        3.29894 32.794 -27.3026,
        3.41115 33.4251 -26.9887,
        3.58081 32.8075 -26.3611,
        1.72372 24.8988 -18.8994,
        2.9048 25.3205 -18.8782,
        -0.536186 28.2314 -2.05997,
        -0.565933 28.8557 -2.05997,
        -1.6354 31.9332 -17.7027,
        0.996395 27.3646 15.4706,
        -3.17772 31.8598 -15.2297,
        -3.34848 31.8516 -13.9825,
        -3.21852 32.4835 -14.6047,
        -3.48815 31.5826 -13.9852,
        5.18477 33.5121 -0.077733,
        4.63879 32.5988 -0.713271,
        4.16131 32.8352 -0.096417,
        5.75425 34.1649 -0.067104,
        3.94933 33.7661 1.15082,
        -3.98093 29.7855 -15.2456,
        -1.28048 31.9502 -20.822,
        -2.18174 32.1663 -21.4628,
        1.22138 29.5665 -3.1229,
        1.85659 29.13 -3.89097,
        2.049 36.4888 -17.6337,
        1.79019 35.8507 -18.2639,
        0.193985 32.9577 -22.0452,
        1.83387 21.4615 17.9833,
        1.83379 21.4639 17.9809,
        2.40335 22.1143 17.9939,
        2.40105 22.1142 17.9914,
        -2.87838 34.3769 3.53092,
        1.06307 26.4305 14.222,
        0.634689 25.7843 14.8377,
        -0.089741 25.1241 14.9831,
        -6.13178 34.2219 -7.51659,
        -6.77273 34.817 -6.85064,
        -6.11215 33.9075 -7.77861,
        -7.30419 33.5403 -7.32873,
        -1.30622 30.8564 0.430253,
        3.10926 22.7737 18.6296,
        -1.59917 35.8408 3.5548,
        -1.63205 36.9391 2.45878,
        -2.19851 35.8147 3.54417,
        -2.19391 35.6609 3.69796,
        4.01001 36.2156 -8.84772,
        3.67957 36.5665 -8.22817,
        4.57241 36.609 -7.74106,
        -3.10716 30.6117 -15.8546,
        0.892639 38.1519 -7.65105,
        4.91341 39.4397 -0.702642,
        3.70009 39.6948 -0.7239,
        -2.27814 30.0255 -10.2144,
        -1.66895 29.5877 -9.57893,
        -1.67252 29.4299 -8.95402,
        -3.17951 36.0808 -9.60019,
        8.10856 36.7775 -4.39897,
        -3.69941 28.7064 -19.6173,
        -3.82064 28.0749 -19.62,
        -3.83568 28.0742 -18.8364,
        -3.30414 29.3497 -18.3595,
        -3.2682 29.3526 -20.3929,
        -3.12993 29.3592 -19.6067,
        3.97841 29.8592 -23.8562,
        7.65962 33.0018 -5.66031,
        7.13297 32.3005 -5.04512,
        7.1012 32.3495 -6.29585,
        -2.89091 29.9963 -17.7266,
        -3.16312 29.3576 -17.7319,
        -2.14282 30.1859 -18.3383,
        -1.72455 30.6776 -17.7054,
        -1.93866 31.2931 1.04208,
        2.59051 34.0105 -24.5023,
        3.98603 30.9496 -24.4802,
        3.46017 32.1255 -0.734529,
        3.41821 32.5407 0.515287,
        2.4595 29.3139 -4.50525,
        1.88253 28.8183 -4.51588,
        2.90283 29.6466 -5.12222,
        3.84983 28.6016 -13.2327,
        -3.16954 27.4802 -20.8592,
        -3.15588 26.7036 -19.6094,
        7.37467 38.6196 -1.90998,
        5.86159 31.039 -6.31889,
        2.66996 33.3898 -27.3132,
        2.13023 32.1126 -27.3238,
        0.734135 37.988 1.72259,
        0.733059 38.3032 0.936576,
        0.141975 38.7419 -0.787676,
        0.726086 39.5531 -2.02686,
        3.11182 32.1594 -15.1181,
        3.6794 31.5608 -14.4834,
        -2.73891 35.635 3.53445,
        4.27458 30.9634 -23.85,
        4.53611 30.3501 -22.7471,
        1.06633 37.0664 -14.525,
        2.13471 37.1186 -15.7563,
        1.0587 37.6918 -15.7749,
        1.0517 36.9081 -13.2752,
        -0.59568 29.48 -2.05997,
        0.003551 29.5085 -2.04934,
        -7.41469 33.535 -1.08698,
        -1.39174 30.6934 -19.5748,
        -1.12188 31.332 -19.5695,
        -0.990288 31.964 -20.3504,
        2.30365 26.9612 -23.2631,
        1.69982 27.0865 -23.4276,
        1.60223 27.0819 15.945,
        0.427952 26.4002 16.2387,
        -1.31853 37.6302 -17.0672,
        -4.5334 34.9237 2.09317,
        -4.1637 33.6899 1.63228,
        -3.36746 34.3536 2.89714,
        2.24607 35.2467 -17.0061,
        -3.33894 38.2632 -6.47564,
        0.4282 25.7745 -15.9548,
        3.60518 30.3058 -4.02018,
        4.0086 30.9507 -3.22624,
        3.01786 29.9674 -3.86971,
        4.79685 30.6779 -4.46273,
        3.62571 30.0477 -4.48399,
        0.145786 38.4292 -0.162767,
        0.153412 37.8039 1.08704,
        -0.811066 26.3411 -15.3511,
        -3.32161 26.8472 -18.9871,
        -3.33268 26.8467 -18.3622,
        5.75473 36.6653 -6.94115,
        5.27323 37.2681 -6.94916,
        3.70734 40.008 -1.97372,
        3.10431 40.2921 -2.60926,
        -1.16269 31.9558 -18.9445,
        2.5751 29.631 -12.0042,
        1.96459 29.6557 -11.3899,
        3.15155 30.2842 -12.2555,
        0.248531 37.0287 -10.7889,
        -0.202309 37.3188 -11.4218,
        6.7739 39.3707 -3.7953,
        6.91763 39.2236 -3.16778,
        -0.651859 22.5945 16.6876,
        -1.19227 22.4148 16.6779,
        -1.19686 22.5685 16.5241,
        -7.79528 34.1426 -0.932029,
        -2.22062 31.1208 -16.4635,
        -0.607327 27.6023 -4.56097,
        -0.927967 28.2127 -5.19123,
        4.00024 33.4532 -9.47533,
        3.09155 31.5328 -9.49303,
        2.50695 30.4124 -10.1294,
        1.94285 39.9239 -3.88034,
        -8.04708 32.2535 -4.06361,
        3.62589 35.9382 -11.9803,
        3.09911 32.1588 -14.3345,
        3.6386 32.1845 -13.8585,
        -8.02442 36.6345 -0.308878,
        -1.59459 31.3095 -18.3276,
        4.17379 32.8357 -9.0015,
        -4.29511 34.3094 -9.62142,
        -3.8632 34.9557 -10.2383,
        2.88479 32.1486 0.505516,
        -1.89664 25.7175 -20.213,
        2.04268 38.9913 -7.00243,
        0.846996 38.9343 -7.17992,
        0.998241 31.7471 3.59731,
        -2.16137 33.1596 -25.2123,
        -2.19187 33.3097 -23.9625,
        4.68075 32.1837 -1.96309,
        4.12274 31.5819 -2.7573,
        3.51204 31.5023 -1.98435,
        4.07046 32.1546 -1.34881,
        -3.29813 37.6394 -7.10054,
        -2.54185 26.8868 -20.8485,
        1.04066 26.9011 14.2208,
        1.65397 26.4586 14.7025,
        3.26826 33.4183 -27.2501,
        3.25636 33.5717 -26.9913,
        4.5493 29.7251 -21.8121,
        6.15481 39.7592 -3.80593,
        4.93652 40.1183 -3.82719,
        1.3215 39.8943 -2.64114,
        0.900299 39.5626 -3.27399,
        5.72178 37.2895 -6.62743,
        1.82118 34.7596 -17.0141,
        1.84969 34.6021 -18.2639,
        1.95752 35.233 -17.6364,
        1.96106 32.7303 -19.5137,
        0.417839 25.9329 -15.7961,
        0.381859 26.398 -15.0174,
        -0.181393 25.9043 -15.8068,
        -0.68425 24.7841 -18.317,
        -4.0623 27.4377 -18.3746,
        -1.33027 24.4393 19.0189,
        3.71867 31.5626 -13.8576,
        2.51614 40.2641 -3.2448,
        -1.05805 28.2077 -6.44375,
        -4.48171 37.2702 -7.1218,
        -3.91838 37.8192 -6.48626,
        4.04858 27.1984 -20.7316,
        -7.99467 36.0103 -0.308878,
        -8.25347 35.3722 -0.939101,
        -1.2911 25.3809 -19.5775,
        1.94853 29.76 -10.765,
        1.35967 29.5731 -10.9343,
        2.3227 25.3979 -20.1386,
        3.50628 25.7671 -20.1173,
        -0.46669 29.3321 -8.93276,
        0.735451 29.5446 -9.53641,
        1.92009 29.5998 -8.73157,
        -2.81307 31.2514 -0.221187,
        -3.58697 29.9631 -20.8644,
        2.25723 32.1187 -17.6337,
        1.96264 32.2562 -18.2639,
        -0.372009 35.122 4.04229,
        3.59949 32.1826 -25.7362,
        -5.25571 34.8893 -7.76262,
        -1.79886 22.5398 16.6697,
        -1.79647 22.54 16.6673,
        -7.94976 34.1353 -6.40201,
        3.50247 26.0798 -20.7423,
        2.91549 26.2596 -22.0027,
        4.80975 30.3632 -21.3406,
        3.80901 30.1566 -15.1074,
        -1.64422 35.0614 -17.0751,
        1.92641 29.759 -9.51515,
        -1.31022 32.5744 -20.822,
        -1.03287 33.2639 -21.4416,
        -0.995728 28.9941 -12.0679,
        -0.402569 28.9172 -11.4324,
        -1.03724 29.4589 -10.9768,
        3.27859 38.2632 -6.98362,
        -4.01598 39.1695 -4.61154,
        -3.97447 38.7046 -5.70268,
        3.2453 33.5712 -26.3664,
        5.99512 31.2043 -5.69129,
        6.64265 31.7019 -6.92962,
        -0.463005 29.4875 -9.55767,
        -1.57334 30.8388 -18.3277,
        -7.49268 34.7827 -0.042197,
        -7.47741 35.4092 0.324874,
        -2.30112 29.0871 -6.46501,
        0.16573 29.3622 -10.7969,
        -1.05117 29.4595 -10.1932,
        7.51837 35.1875 -0.660125,
        3.82826 26.5622 -20.7361,
        -2.9456 30.6194 -10.8509,
        -1.65789 29.5882 -10.2038,
        -1.45478 34.4447 -17.6974,
        -1.84315 28.7948 -5.83204 ]
      }
  solid FALSE
  coordIndex [
      0, 1, 2, -1, 
      0, 3, 1, -1, 
      0, 2, 4, -1, 
      0, 4, 5, -1, 
      0, 5, 3, -1, 
      6, 7, 8, -1, 
      6, 9, 7, -1, 
      6, 8, 10, -1, 
      6, 10, 11, -1, 
      9, 11, 12, -1, 
      6, 11, 9, -1, 
      13, 14, 15, -1, 
      13, 16, 14, -1, 
      13, 15, 17, -1, 
      13, 18, 16, -1, 
      13, 19, 18, -1, 
      13, 17, 19, -1, 
      20, 21, 22, -1, 
      20, 23, 21, -1, 
      20, 22, 24, -1, 
      20, 24, 25, -1, 
      20, 25, 26, -1, 
      20, 27, 23, -1, 
      20, 26, 27, -1, 
      28, 29, 30, -1, 
      28, 30, 31, -1, 
      28, 32, 29, -1, 
      28, 31, 33, -1, 
      28, 33, 32, -1, 
      34, 35, 36, -1, 
      34, 37, 35, -1, 
      34, 36, 38, -1, 
      34, 38, 39, -1, 
      34, 39, 40, -1, 
      34, 40, 37, -1, 
      41, 42, 43, -1, 
      41, 44, 42, -1, 
      41, 43, 45, -1, 
      41, 45, 46, -1, 
      41, 46, 44, -1, 
      47, 48, 49, -1, 
      47, 49, 50, -1, 
      47, 51, 48, -1, 
      47, 50, 52, -1, 
      47, 52, 51, -1, 
      52, 50, 53, -1, 
      54, 55, 56, -1, 
      54, 57, 55, -1, 
      54, 56, 58, -1, 
      54, 58, 57, -1, 
      59, 60, 61, -1, 
      59, 62, 60, -1, 
      59, 61, 63, -1, 
      59, 63, 64, -1, 
      59, 64, 65, -1, 
      59, 65, 62, -1, 
      66, 67, 68, -1, 
      66, 69, 67, -1, 
      66, 68, 70, -1, 
      66, 70, 71, -1, 
      66, 71, 69, -1, 
      72, 73, 74, -1, 
      72, 74, 75, -1, 
      72, 76, 73, -1, 
      72, 75, 77, -1, 
      72, 77, 76, -1, 
      26, 78, 27, -1, 
      26, 79, 78, -1, 
      26, 80, 79, -1, 
      26, 25, 81, -1, 
      26, 81, 80, -1, 
      82, 83, 84, -1, 
      82, 85, 83, -1, 
      82, 84, 86, -1, 
      82, 87, 85, -1, 
      82, 86, 87, -1, 
      88, 89, 90, -1, 
      88, 91, 89, -1, 
      88, 90, 92, -1, 
      88, 92, 93, -1, 
      88, 93, 94, -1, 
      88, 94, 91, -1, 
      95, 96, 97, -1, 
      95, 97, 98, -1, 
      95, 99, 96, -1, 
      95, 100, 101, -1, 
      95, 101, 99, -1, 
      95, 98, 100, -1, 
      96, 99, 102, -1, 
      103, 104, 105, -1, 
      103, 106, 104, -1, 
      103, 105, 107, -1, 
      103, 107, 108, -1, 
      103, 108, 109, -1, 
      103, 109, 106, -1, 
      110, 111, 112, -1, 
      110, 113, 111, -1, 
      110, 112, 114, -1, 
      110, 115, 116, -1, 
      110, 116, 113, -1, 
      110, 114, 115, -1, 
      117, 118, 119, -1, 
      117, 120, 118, -1, 
      117, 119, 121, -1, 
      117, 121, 122, -1, 
      117, 122, 120, -1, 
      123, 124, 125, -1, 
      125, 124, 126, -1, 
      123, 125, 127, -1, 
      123, 127, 128, -1, 
      123, 128, 124, -1, 
      129, 130, 131, -1, 
      129, 132, 130, -1, 
      129, 133, 134, -1, 
      129, 134, 132, -1, 
      129, 131, 135, -1, 
      129, 135, 136, -1, 
      129, 136, 133, -1, 
      137, 138, 139, -1, 
      137, 140, 138, -1, 
      137, 139, 141, -1, 
      137, 142, 143, -1, 
      137, 143, 140, -1, 
      137, 141, 142, -1, 
      144, 145, 146, -1, 
      144, 147, 145, -1, 
      144, 146, 148, -1, 
      144, 149, 150, -1, 
      144, 151, 149, -1, 
      144, 150, 147, -1, 
      144, 148, 151, -1, 
      152, 153, 154, -1, 
      152, 155, 153, -1, 
      152, 154, 156, -1, 
      152, 156, 157, -1, 
      152, 157, 158, -1, 
      152, 158, 155, -1, 
      159, 160, 161, -1, 
      159, 161, 162, -1, 
      159, 163, 160, -1, 
      159, 164, 163, -1, 
      159, 165, 166, -1, 
      159, 166, 164, -1, 
      159, 162, 165, -1, 
      167, 168, 169, -1, 
      167, 169, 170, -1, 
      167, 171, 168, -1, 
      167, 172, 171, -1, 
      167, 173, 172, -1, 
      167, 170, 173, -1, 
      174, 175, 176, -1, 
      174, 177, 175, -1, 
      174, 176, 178, -1, 
      174, 179, 180, -1, 
      174, 178, 179, -1, 
      174, 180, 177, -1, 
      181, 182, 183, -1, 
      181, 184, 182, -1, 
      181, 183, 185, -1, 
      181, 185, 186, -1, 
      181, 186, 184, -1, 
      187, 188, 189, -1, 
      187, 190, 188, -1, 
      187, 189, 191, -1, 
      187, 191, 192, -1, 
      187, 192, 193, -1, 
      187, 193, 190, -1, 
      194, 195, 196, -1, 
      194, 196, 197, -1, 
      194, 23, 195, -1, 
      194, 198, 23, -1, 
      194, 199, 198, -1, 
      194, 197, 200, -1, 
      194, 200, 199, -1, 
      201, 202, 203, -1, 
      201, 203, 204, -1, 
      201, 205, 202, -1, 
      201, 204, 206, -1, 
      201, 206, 205, -1, 
      207, 208, 209, -1, 
      207, 209, 210, -1, 
      207, 211, 208, -1, 
      207, 212, 211, -1, 
      207, 210, 212, -1, 
      213, 214, 215, -1, 
      213, 215, 216, -1, 
      213, 217, 214, -1, 
      213, 216, 218, -1, 
      213, 218, 217, -1, 
      219, 220, 221, -1, 
      219, 222, 220, -1, 
      219, 221, 223, -1, 
      219, 224, 225, -1, 
      222, 225, 226, -1, 
      219, 223, 224, -1, 
      219, 225, 222, -1, 
      227, 228, 229, -1, 
      227, 230, 228, -1, 
      227, 229, 231, -1, 
      227, 231, 232, -1, 
      227, 233, 234, -1, 
      227, 234, 230, -1, 
      227, 232, 233, -1, 
      235, 236, 237, -1, 
      235, 237, 238, -1, 
      235, 239, 240, -1, 
      235, 238, 239, -1, 
      235, 240, 241, -1, 
      235, 242, 236, -1, 
      235, 243, 242, -1, 
      235, 241, 243, -1, 
      244, 245, 246, -1, 
      244, 247, 245, -1, 
      244, 246, 248, -1, 
      244, 248, 249, -1, 
      244, 249, 247, -1, 
      98, 250, 251, -1, 
      251, 250, 252, -1, 
      98, 251, 100, -1, 
      98, 97, 253, -1, 
      98, 253, 250, -1, 
      254, 77, 255, -1, 
      254, 255, 256, -1, 
      254, 257, 77, -1, 
      254, 256, 257, -1, 
      258, 259, 260, -1, 
      258, 260, 261, -1, 
      258, 262, 259, -1, 
      258, 263, 264, -1, 
      258, 264, 265, -1, 
      258, 261, 263, -1, 
      258, 265, 262, -1, 
      266, 267, 268, -1, 
      266, 269, 267, -1, 
      266, 268, 270, -1, 
      266, 271, 269, -1, 
      266, 272, 271, -1, 
      266, 270, 272, -1, 
      273, 37, 274, -1, 
      273, 35, 37, -1, 
      273, 275, 276, -1, 
      273, 276, 277, -1, 
      273, 277, 35, -1, 
      278, 279, 280, -1, 
      278, 281, 279, -1, 
      278, 280, 282, -1, 
      278, 283, 284, -1, 
      278, 284, 281, -1, 
      278, 282, 283, -1, 
      285, 4, 286, -1, 
      285, 5, 4, -1, 
      285, 286, 287, -1, 
      285, 288, 5, -1, 
      285, 108, 288, -1, 
      285, 287, 109, -1, 
      285, 109, 108, -1, 
      289, 290, 291, -1, 
      289, 292, 290, -1, 
      289, 291, 293, -1, 
      289, 293, 294, -1, 
      289, 295, 296, -1, 
      289, 296, 292, -1, 
      289, 294, 295, -1, 
      297, 298, 299, -1, 
      297, 91, 298, -1, 
      297, 299, 300, -1, 
      297, 300, 301, -1, 
      297, 301, 91, -1, 
      302, 303, 304, -1, 
      302, 305, 303, -1, 
      302, 304, 93, -1, 
      302, 306, 307, -1, 
      302, 307, 232, -1, 
      302, 308, 306, -1, 
      302, 92, 308, -1, 
      302, 93, 92, -1, 
      302, 232, 305, -1, 
      309, 310, 311, -1, 
      309, 312, 310, -1, 
      309, 311, 313, -1, 
      309, 314, 312, -1, 
      309, 315, 314, -1, 
      309, 316, 315, -1, 
      309, 317, 316, -1, 
      309, 313, 317, -1, 
      318, 319, 320, -1, 
      318, 321, 319, -1, 
      318, 320, 322, -1, 
      318, 323, 324, -1, 
      318, 324, 321, -1, 
      318, 325, 323, -1, 
      318, 322, 325, -1, 
      204, 326, 327, -1, 
      204, 328, 326, -1, 
      204, 327, 206, -1, 
      204, 203, 328, -1, 
      329, 330, 331, -1, 
      329, 332, 330, -1, 
      329, 331, 46, -1, 
      329, 46, 333, -1, 
      329, 333, 334, -1, 
      329, 334, 332, -1, 
      335, 336, 337, -1, 
      338, 336, 335, -1, 
      338, 339, 336, -1, 
      338, 340, 341, -1, 
      338, 341, 339, -1, 
      338, 335, 340, -1, 
      342, 343, 127, -1, 
      342, 344, 343, -1, 
      342, 127, 345, -1, 
      342, 345, 346, -1, 
      342, 346, 319, -1, 
      342, 319, 344, -1, 
      347, 348, 349, -1, 
      347, 349, 90, -1, 
      347, 350, 348, -1, 
      347, 301, 350, -1, 
      347, 89, 301, -1, 
      347, 90, 89, -1, 
      351, 113, 102, -1, 
      351, 111, 113, -1, 
      351, 102, 99, -1, 
      351, 99, 101, -1, 
      351, 101, 111, -1, 
      352, 321, 324, -1, 
      352, 353, 321, -1, 
      352, 354, 355, -1, 
      352, 355, 353, -1, 
      352, 324, 356, -1, 
      352, 356, 354, -1, 
      357, 358, 359, -1, 
      357, 359, 360, -1, 
      357, 360, 358, -1, 
      358, 360, 361, -1, 
      107, 362, 108, -1, 
      107, 363, 362, -1, 
      107, 105, 363, -1, 
      364, 365, 366, -1, 
      364, 367, 365, -1, 
      364, 366, 368, -1, 
      364, 368, 230, -1, 
      364, 230, 367, -1, 
      369, 185, 370, -1, 
      369, 186, 185, -1, 
      369, 370, 371, -1, 
      369, 371, 372, -1, 
      369, 372, 373, -1, 
      369, 374, 186, -1, 
      369, 373, 374, -1, 
      375, 376, 377, -1, 
      375, 378, 376, -1, 
      375, 377, 379, -1, 
      375, 380, 378, -1, 
      375, 381, 380, -1, 
      375, 379, 382, -1, 
      375, 382, 381, -1, 
      374, 184, 186, -1, 
      374, 373, 383, -1, 
      374, 383, 184, -1, 
      384, 385, 386, -1, 
      384, 387, 385, -1, 
      384, 388, 389, -1, 
      384, 390, 387, -1, 
      384, 391, 390, -1, 
      384, 389, 391, -1, 
      392, 212, 393, -1, 
      392, 394, 212, -1, 
      392, 393, 395, -1, 
      392, 396, 394, -1, 
      392, 395, 290, -1, 
      392, 290, 396, -1, 
      397, 335, 398, -1, 
      397, 398, 52, -1, 
      397, 340, 335, -1, 
      397, 399, 340, -1, 
      397, 400, 399, -1, 
      397, 52, 400, -1, 
      340, 399, 341, -1, 
      163, 401, 160, -1, 
      163, 402, 401, -1, 
      163, 403, 402, -1, 
      163, 164, 403, -1, 
      404, 405, 406, -1, 
      404, 407, 405, -1, 
      404, 406, 408, -1, 
      404, 408, 409, -1, 
      404, 409, 407, -1, 
      410, 411, 412, -1, 
      410, 412, 413, -1, 
      410, 414, 411, -1, 
      410, 415, 414, -1, 
      410, 413, 415, -1, 
      275, 416, 130, -1, 
      275, 274, 250, -1, 
      275, 130, 276, -1, 
      275, 273, 274, -1, 
      76, 417, 73, -1, 
      76, 418, 417, -1, 
      76, 257, 419, -1, 
      76, 77, 257, -1, 
      76, 419, 418, -1, 
      420, 421, 422, -1, 
      420, 423, 421, -1, 
      420, 422, 424, -1, 
      420, 425, 426, -1, 
      420, 427, 423, -1, 
      420, 426, 427, -1, 
      428, 429, 430, -1, 
      428, 430, 431, -1, 
      428, 432, 429, -1, 
      428, 431, 433, -1, 
      428, 433, 434, -1, 
      428, 434, 432, -1, 
      435, 436, 437, -1, 
      435, 438, 436, -1, 
      435, 437, 439, -1, 
      435, 440, 441, -1, 
      435, 441, 438, -1, 
      442, 443, 444, -1, 
      442, 444, 445, -1, 
      442, 446, 443, -1, 
      442, 447, 446, -1, 
      442, 445, 447, -1, 
      448, 449, 450, -1, 
      448, 450, 451, -1, 
      448, 451, 452, -1, 
      448, 452, 453, -1, 
      448, 454, 455, -1, 
      448, 453, 454, -1, 
      448, 455, 449, -1, 
      253, 416, 250, -1, 
      253, 131, 416, -1, 
      253, 456, 131, -1, 
      253, 97, 456, -1, 
      199, 457, 198, -1, 
      199, 458, 457, -1, 
      199, 200, 458, -1, 
      345, 127, 125, -1, 
      345, 125, 346, -1, 
      15, 14, 341, -1, 
      15, 341, 459, -1, 
      15, 460, 17, -1, 
      461, 263, 462, -1, 
      461, 463, 263, -1, 
      461, 462, 464, -1, 
      461, 465, 463, -1, 
      461, 466, 465, -1, 
      461, 464, 467, -1, 
      7, 9, 468, -1, 
      7, 468, 469, -1, 
      7, 469, 8, -1, 
      470, 471, 472, -1, 
      470, 473, 471, -1, 
      470, 472, 474, -1, 
      470, 474, 473, -1, 
      475, 476, 477, -1, 
      475, 478, 476, -1, 
      475, 477, 479, -1, 
      475, 479, 480, -1, 
      475, 481, 478, -1, 
      475, 480, 481, -1, 
      482, 483, 484, -1, 
      482, 484, 315, -1, 
      482, 316, 485, -1, 
      482, 315, 316, -1, 
      482, 486, 483, -1, 
      482, 485, 486, -1, 
      487, 488, 466, -1, 
      487, 489, 488, -1, 
      487, 467, 490, -1, 
      487, 16, 489, -1, 
      487, 490, 16, -1, 
      491, 492, 493, -1, 
      493, 492, 494, -1, 
      491, 493, 495, -1, 
      491, 495, 496, -1, 
      491, 497, 492, -1, 
      491, 496, 497, -1, 
      498, 499, 500, -1, 
      498, 500, 501, -1, 
      498, 502, 499, -1, 
      498, 501, 503, -1, 
      498, 504, 502, -1, 
      498, 503, 504, -1, 
      283, 90, 505, -1, 
      283, 505, 284, -1, 
      283, 282, 506, -1, 
      283, 506, 90, -1, 
      507, 508, 509, -1, 
      507, 510, 508, -1, 
      507, 509, 511, -1, 
      507, 511, 512, -1, 
      507, 512, 513, -1, 
      507, 513, 510, -1, 
      277, 514, 35, -1, 
      277, 515, 516, -1, 
      277, 516, 514, -1, 
      277, 276, 515, -1, 
      517, 518, 519, -1, 
      517, 520, 518, -1, 
      517, 519, 378, -1, 
      517, 378, 521, -1, 
      517, 521, 29, -1, 
      517, 32, 520, -1, 
      517, 29, 32, -1, 
      522, 523, 524, -1, 
      522, 525, 526, -1, 
      522, 527, 523, -1, 
      522, 528, 527, -1, 
      522, 526, 528, -1, 
      529, 530, 531, -1, 
      529, 531, 532, -1, 
      529, 533, 530, -1, 
      529, 532, 534, -1, 
      529, 534, 535, -1, 
      529, 536, 533, -1, 
      529, 537, 536, -1, 
      529, 535, 537, -1, 
      538, 539, 180, -1, 
      538, 540, 539, -1, 
      538, 180, 179, -1, 
      538, 179, 541, -1, 
      538, 541, 540, -1, 
      463, 542, 264, -1, 
      463, 465, 542, -1, 
      463, 264, 263, -1, 
      543, 544, 545, -1, 
      543, 545, 546, -1, 
      543, 532, 544, -1, 
      543, 534, 532, -1, 
      543, 546, 534, -1, 
      547, 548, 405, -1, 
      547, 549, 548, -1, 
      547, 405, 407, -1, 
      547, 407, 550, -1, 
      547, 551, 549, -1, 
      547, 550, 551, -1, 
      552, 553, 554, -1, 
      552, 36, 553, -1, 
      552, 554, 133, -1, 
      552, 555, 38, -1, 
      552, 136, 555, -1, 
      552, 38, 36, -1, 
      552, 133, 136, -1, 
      556, 557, 558, -1, 
      556, 559, 557, -1, 
      556, 558, 560, -1, 
      556, 560, 561, -1, 
      559, 561, 562, -1, 
      556, 561, 559, -1, 
      563, 564, 565, -1, 
      563, 566, 564, -1, 
      563, 567, 568, -1, 
      563, 568, 569, -1, 
      563, 569, 566, -1, 
      570, 31, 30, -1, 
      570, 571, 31, -1, 
      570, 30, 572, -1, 
      570, 572, 573, -1, 
      570, 573, 571, -1, 
      574, 575, 485, -1, 
      574, 337, 575, -1, 
      574, 576, 577, -1, 
      574, 335, 337, -1, 
      574, 578, 335, -1, 
      574, 577, 578, -1, 
      579, 330, 332, -1, 
      579, 580, 330, -1, 
      579, 332, 581, -1, 
      579, 582, 580, -1, 
      579, 581, 582, -1, 
      583, 584, 585, -1, 
      583, 586, 584, -1, 
      583, 585, 587, -1, 
      583, 587, 588, -1, 
      583, 588, 586, -1, 
      589, 447, 590, -1, 
      589, 590, 591, -1, 
      589, 592, 447, -1, 
      589, 593, 592, -1, 
      589, 594, 593, -1, 
      589, 591, 594, -1, 
      595, 596, 597, -1, 
      595, 598, 596, -1, 
      595, 597, 599, -1, 
      595, 600, 598, -1, 
      595, 601, 600, -1, 
      595, 602, 601, -1, 
      595, 599, 602, -1, 
      555, 136, 603, -1, 
      555, 604, 605, -1, 
      555, 605, 38, -1, 
      555, 603, 606, -1, 
      555, 607, 604, -1, 
      555, 606, 607, -1, 
      608, 609, 610, -1, 
      608, 611, 609, -1, 
      608, 610, 612, -1, 
      608, 612, 613, -1, 
      608, 613, 611, -1, 
      614, 615, 616, -1, 
      614, 616, 617, -1, 
      614, 618, 615, -1, 
      614, 617, 619, -1, 
      614, 619, 620, -1, 
      614, 621, 618, -1, 
      614, 620, 621, -1, 
      622, 623, 624, -1, 
      622, 625, 623, -1, 
      622, 624, 626, -1, 
      622, 626, 627, -1, 
      622, 627, 105, -1, 
      622, 105, 104, -1, 
      622, 104, 625, -1, 
      628, 166, 629, -1, 
      628, 629, 630, -1, 
      628, 164, 166, -1, 
      628, 631, 164, -1, 
      628, 632, 631, -1, 
      628, 630, 632, -1, 
      633, 634, 635, -1, 
      633, 636, 634, -1, 
      633, 637, 638, -1, 
      633, 639, 637, -1, 
      640, 641, 642, -1, 
      640, 642, 118, -1, 
      640, 643, 641, -1, 
      640, 644, 643, -1, 
      640, 118, 645, -1, 
      640, 645, 644, -1, 
      133, 646, 134, -1, 
      133, 554, 647, -1, 
      133, 647, 646, -1, 
      212, 210, 648, -1, 
      212, 648, 393, -1, 
      212, 394, 211, -1, 
      114, 112, 649, -1, 
      114, 649, 650, -1, 
      114, 650, 557, -1, 
      114, 557, 115, -1, 
      651, 652, 653, -1, 
      651, 654, 652, -1, 
      651, 653, 655, -1, 
      651, 655, 656, -1, 
      651, 656, 657, -1, 
      651, 658, 654, -1, 
      651, 657, 658, -1, 
      659, 660, 661, -1, 
      659, 661, 662, -1, 
      659, 663, 660, -1, 
      659, 662, 664, -1, 
      659, 665, 666, -1, 
      659, 666, 663, -1, 
      659, 664, 665, -1, 
      667, 668, 669, -1, 
      669, 668, 670, -1, 
      667, 669, 671, -1, 
      667, 672, 668, -1, 
      667, 155, 672, -1, 
      667, 671, 153, -1, 
      667, 153, 155, -1, 
      673, 674, 675, -1, 
      673, 676, 674, -1, 
      673, 675, 677, -1, 
      673, 677, 678, -1, 
      673, 678, 676, -1, 
      679, 680, 681, -1, 
      679, 682, 680, -1, 
      679, 681, 683, -1, 
      679, 683, 684, -1, 
      679, 685, 682, -1, 
      679, 684, 685, -1, 
      686, 687, 688, -1, 
      686, 688, 689, -1, 
      686, 690, 687, -1, 
      686, 691, 690, -1, 
      686, 689, 692, -1, 
      686, 692, 691, -1, 
      440, 435, 439, -1, 
      440, 693, 694, -1, 
      440, 439, 693, -1, 
      440, 694, 695, -1, 
      440, 695, 696, -1, 
      440, 696, 441, -1, 
      697, 501, 698, -1, 
      697, 503, 501, -1, 
      697, 698, 699, -1, 
      697, 699, 700, -1, 
      697, 701, 702, -1, 
      697, 700, 701, -1, 
      697, 702, 503, -1, 
      672, 703, 704, -1, 
      672, 704, 668, -1, 
      672, 705, 703, -1, 
      672, 706, 705, -1, 
      672, 155, 706, -1, 
      518, 520, 707, -1, 
      518, 707, 377, -1, 
      518, 377, 519, -1, 
      708, 709, 710, -1, 
      708, 711, 709, -1, 
      708, 710, 712, -1, 
      708, 713, 714, -1, 
      708, 714, 715, -1, 
      708, 712, 713, -1, 
      709, 368, 366, -1, 
      708, 715, 711, -1, 
      716, 444, 717, -1, 
      716, 718, 444, -1, 
      716, 717, 719, -1, 
      716, 719, 720, -1, 
      716, 721, 718, -1, 
      716, 720, 721, -1, 
      30, 722, 723, -1, 
      30, 723, 508, -1, 
      30, 29, 722, -1, 
      30, 508, 572, -1, 
      724, 725, 726, -1, 
      724, 727, 725, -1, 
      724, 726, 728, -1, 
      724, 729, 727, -1, 
      724, 730, 729, -1, 
      724, 731, 730, -1, 
      724, 728, 731, -1, 
      732, 733, 734, -1, 
      732, 734, 262, -1, 
      732, 735, 733, -1, 
      732, 262, 265, -1, 
      732, 265, 736, -1, 
      732, 736, 737, -1, 
      732, 737, 735, -1, 
      738, 739, 740, -1, 
      738, 741, 739, -1, 
      738, 742, 741, -1, 
      738, 566, 742, -1, 
      738, 740, 566, -1, 
      743, 744, 745, -1, 
      743, 746, 744, -1, 
      743, 745, 747, -1, 
      743, 748, 749, -1, 
      743, 749, 750, -1, 
      743, 747, 748, -1, 
      743, 750, 746, -1, 
      751, 752, 75, -1, 
      751, 75, 74, -1, 
      751, 753, 752, -1, 
      751, 74, 754, -1, 
      751, 755, 756, -1, 
      751, 756, 480, -1, 
      751, 757, 755, -1, 
      751, 758, 757, -1, 
      751, 754, 758, -1, 
      751, 480, 753, -1, 
      759, 760, 761, -1, 
      759, 761, 61, -1, 
      759, 762, 760, -1, 
      759, 61, 763, -1, 
      759, 763, 762, -1, 
      764, 229, 765, -1, 
      764, 231, 229, -1, 
      764, 765, 766, -1, 
      764, 766, 303, -1, 
      764, 303, 231, -1, 
      231, 303, 305, -1, 
      767, 768, 769, -1, 
      767, 770, 768, -1, 
      767, 769, 771, -1, 
      767, 771, 772, -1, 
      767, 772, 773, -1, 
      767, 773, 770, -1, 
      774, 740, 739, -1, 
      774, 775, 740, -1, 
      774, 739, 328, -1, 
      774, 776, 775, -1, 
      774, 203, 776, -1, 
      774, 328, 203, -1, 
      777, 778, 779, -1, 
      777, 779, 780, -1, 
      777, 781, 778, -1, 
      777, 689, 782, -1, 
      777, 780, 689, -1, 
      777, 782, 781, -1, 
      100, 251, 437, -1, 
      100, 437, 783, -1, 
      100, 783, 101, -1, 
      784, 785, 360, -1, 
      784, 360, 786, -1, 
      784, 787, 785, -1, 
      784, 788, 787, -1, 
      784, 789, 790, -1, 
      784, 791, 789, -1, 
      784, 786, 791, -1, 
      792, 793, 794, -1, 
      792, 795, 793, -1, 
      792, 794, 796, -1, 
      792, 796, 286, -1, 
      792, 286, 797, -1, 
      792, 798, 795, -1, 
      792, 799, 798, -1, 
      792, 797, 799, -1, 
      800, 801, 272, -1, 
      800, 272, 270, -1, 
      800, 802, 801, -1, 
      800, 803, 802, -1, 
      800, 804, 803, -1, 
      800, 270, 804, -1, 
      592, 446, 447, -1, 
      592, 805, 446, -1, 
      592, 806, 807, -1, 
      592, 593, 806, -1, 
      592, 807, 805, -1, 
      799, 797, 808, -1, 
      799, 809, 810, -1, 
      799, 808, 809, -1, 
      799, 810, 798, -1, 
      811, 812, 813, -1, 
      811, 814, 812, -1, 
      811, 813, 815, -1, 
      811, 816, 814, -1, 
      811, 817, 816, -1, 
      811, 815, 817, -1, 
      719, 717, 818, -1, 
      719, 819, 720, -1, 
      719, 818, 819, -1, 
      820, 611, 821, -1, 
      820, 609, 611, -1, 
      820, 821, 822, -1, 
      820, 822, 823, -1, 
      820, 823, 824, -1, 
      820, 825, 609, -1, 
      612, 826, 613, -1, 
      612, 610, 827, -1, 
      612, 828, 826, -1, 
      612, 827, 828, -1, 
      328, 829, 326, -1, 
      328, 739, 829, -1, 
      830, 290, 395, -1, 
      830, 291, 290, -1, 
      830, 395, 831, -1, 
      830, 831, 832, -1, 
      830, 832, 291, -1, 
      833, 834, 835, -1, 
      833, 836, 834, -1, 
      833, 835, 837, -1, 
      833, 838, 839, -1, 
      833, 839, 836, -1, 
      833, 837, 838, -1, 
      115, 840, 116, -1, 
      115, 841, 840, -1, 
      115, 557, 841, -1, 
      842, 843, 844, -1, 
      842, 845, 843, -1, 
      842, 844, 846, -1, 
      842, 847, 845, -1, 
      842, 846, 847, -1, 
      848, 849, 850, -1, 
      848, 851, 849, -1, 
      848, 850, 852, -1, 
      848, 852, 853, -1, 
      848, 853, 854, -1, 
      848, 854, 851, -1, 
      855, 856, 714, -1, 
      855, 857, 856, -1, 
      855, 714, 858, -1, 
      855, 858, 859, -1, 
      855, 859, 857, -1, 
      335, 578, 398, -1, 
      257, 256, 419, -1, 
      860, 162, 861, -1, 
      860, 165, 162, -1, 
      860, 861, 862, -1, 
      860, 862, 660, -1, 
      860, 863, 165, -1, 
      860, 660, 863, -1, 
      146, 864, 148, -1, 
      146, 865, 864, -1, 
      146, 145, 866, -1, 
      146, 866, 865, -1, 
      360, 359, 786, -1, 
      360, 785, 361, -1, 
      60, 867, 868, -1, 
      60, 869, 867, -1, 
      60, 868, 763, -1, 
      60, 763, 61, -1, 
      60, 62, 869, -1, 
      327, 326, 870, -1, 
      327, 870, 871, -1, 
      327, 871, 872, -1, 
      327, 873, 206, -1, 
      562, 841, 559, -1, 
      562, 874, 875, -1, 
      562, 875, 840, -1, 
      562, 561, 874, -1, 
      562, 840, 841, -1, 
      122, 876, 584, -1, 
      122, 877, 878, -1, 
      122, 121, 876, -1, 
      122, 878, 120, -1, 
      49, 48, 879, -1, 
      49, 880, 881, -1, 
      49, 881, 882, -1, 
      49, 879, 880, -1, 
      49, 882, 50, -1, 
      656, 655, 883, -1, 
      656, 883, 884, -1, 
      656, 884, 657, -1, 
      692, 885, 691, -1, 
      692, 866, 885, -1, 
      692, 689, 780, -1, 
      692, 780, 866, -1, 
      366, 886, 709, -1, 
      366, 887, 886, -1, 
      366, 365, 887, -1, 
      888, 824, 889, -1, 
      888, 889, 890, -1, 
      888, 825, 824, -1, 
      888, 890, 891, -1, 
      888, 892, 893, -1, 
      888, 893, 825, -1, 
      888, 894, 892, -1, 
      888, 891, 894, -1, 
      895, 845, 896, -1, 
      895, 843, 845, -1, 
      895, 897, 898, -1, 
      895, 898, 899, -1, 
      895, 899, 843, -1, 
      900, 901, 902, -1, 
      900, 903, 901, -1, 
      900, 902, 545, -1, 
      900, 544, 904, -1, 
      900, 545, 544, -1, 
      900, 904, 903, -1, 
      905, 906, 907, -1, 
      905, 908, 906, -1, 
      905, 907, 438, -1, 
      905, 909, 910, -1, 
      906, 908, 911, -1, 
      905, 912, 908, -1, 
      905, 910, 912, -1, 
      913, 914, 915, -1, 
      913, 916, 914, -1, 
      913, 915, 917, -1, 
      913, 918, 916, -1, 
      913, 917, 918, -1, 
      571, 919, 31, -1, 
      571, 920, 919, -1, 
      571, 573, 920, -1, 
      18, 19, 489, -1, 
      18, 489, 16, -1, 
      89, 91, 301, -1, 
      359, 921, 786, -1, 
      359, 514, 921, -1, 
      359, 358, 922, -1, 
      359, 922, 514, -1, 
      433, 923, 434, -1, 
      433, 431, 924, -1, 
      433, 924, 925, -1, 
      433, 925, 926, -1, 
      433, 926, 923, -1, 
      927, 928, 929, -1, 
      927, 930, 928, -1, 
      927, 929, 721, -1, 
      927, 931, 932, -1, 
      927, 721, 720, -1, 
      927, 720, 931, -1, 
      639, 933, 637, -1, 
      455, 934, 449, -1, 
      455, 707, 934, -1, 
      455, 935, 707, -1, 
      455, 454, 935, -1, 
      127, 936, 937, -1, 
      127, 343, 936, -1, 
      127, 937, 128, -1, 
      938, 939, 940, -1, 
      938, 940, 941, -1, 
      938, 942, 939, -1, 
      938, 941, 678, -1, 
      942, 943, 944, -1, 
      938, 943, 942, -1, 
      945, 946, 815, -1, 
      945, 815, 813, -1, 
      945, 947, 946, -1, 
      945, 813, 948, -1, 
      945, 948, 949, -1, 
      945, 949, 950, -1, 
      945, 950, 947, -1, 
      803, 951, 952, -1, 
      803, 952, 953, -1, 
      803, 804, 951, -1, 
      803, 953, 802, -1, 
      954, 955, 956, -1, 
      954, 956, 957, -1, 
      954, 958, 955, -1, 
      954, 957, 959, -1, 
      954, 960, 958, -1, 
      954, 959, 960, -1, 
      758, 754, 961, -1, 
      758, 961, 962, -1, 
      758, 963, 757, -1, 
      758, 964, 963, -1, 
      758, 962, 964, -1, 
      965, 846, 966, -1, 
      965, 967, 846, -1, 
      965, 966, 968, -1, 
      965, 969, 967, -1, 
      965, 970, 969, -1, 
      965, 968, 970, -1, 
      295, 294, 971, -1, 
      295, 971, 972, -1, 
      295, 972, 296, -1, 
      808, 973, 809, -1, 
      808, 1, 974, -1, 
      808, 974, 973, -1, 
      808, 797, 2, -1, 
      808, 2, 1, -1, 
      975, 976, 417, -1, 
      975, 754, 976, -1, 
      975, 417, 977, -1, 
      975, 977, 978, -1, 
      975, 961, 754, -1, 
      975, 978, 961, -1, 
      845, 847, 896, -1, 
      895, 896, 897, -1, 
      979, 980, 981, -1, 
      979, 982, 980, -1, 
      979, 981, 983, -1, 
      979, 983, 474, -1, 
      979, 474, 982, -1, 
      984, 985, 986, -1, 
      984, 987, 985, -1, 
      984, 986, 988, -1, 
      984, 989, 990, -1, 
      984, 990, 991, -1, 
      984, 988, 989, -1, 
      984, 991, 987, -1, 
      992, 993, 391, -1, 
      992, 349, 993, -1, 
      992, 391, 994, -1, 
      992, 994, 995, -1, 
      992, 995, 314, -1, 
      992, 281, 349, -1, 
      992, 314, 281, -1, 
      996, 997, 998, -1, 
      996, 998, 999, -1, 
      996, 1000, 997, -1, 
      996, 1001, 1000, -1, 
      996, 999, 1001, -1, 
      1002, 1003, 195, -1, 
      1002, 195, 1004, -1, 
      1002, 1005, 1003, -1, 
      1002, 1004, 1006, -1, 
      1002, 1006, 1005, -1, 
      974, 1007, 973, -1, 
      974, 1, 1007, -1, 
      1008, 1009, 1010, -1, 
      1008, 385, 1009, -1, 
      1008, 386, 385, -1, 
      1006, 12, 11, -1, 
      1006, 11, 1011, -1, 
      1006, 1012, 1005, -1, 
      1006, 1004, 12, -1, 
      1006, 1011, 1012, -1, 
      1013, 1014, 725, -1, 
      1013, 1015, 1014, -1, 
      1013, 725, 1016, -1, 
      1013, 1016, 1017, -1, 
      1013, 1018, 1015, -1, 
      1013, 1017, 1018, -1, 
      620, 1019, 1020, -1, 
      620, 1020, 1021, -1, 
      620, 1022, 621, -1, 
      620, 1021, 1022, -1, 
      620, 619, 1019, -1, 
      933, 921, 637, -1, 
      933, 786, 921, -1, 
      334, 333, 1023, -1, 
      334, 581, 332, -1, 
      334, 226, 581, -1, 
      334, 1024, 226, -1, 
      334, 1023, 1024, -1, 
      314, 995, 312, -1, 
      314, 279, 281, -1, 
      314, 1025, 1026, -1, 
      314, 1026, 279, -1, 
      314, 315, 1025, -1, 
      994, 391, 389, -1, 
      994, 389, 312, -1, 
      994, 312, 995, -1, 
      1027, 1028, 1029, -1, 
      1027, 1029, 934, -1, 
      1027, 1030, 1028, -1, 
      1027, 707, 1030, -1, 
      1027, 934, 707, -1, 
      42, 1031, 43, -1, 
      42, 44, 1032, -1, 
      42, 1032, 1033, -1, 
      42, 1033, 140, -1, 
      42, 140, 1031, -1, 
      835, 834, 225, -1, 
      835, 225, 1034, -1, 
      835, 1034, 837, -1, 
      1034, 225, 224, -1, 
      1035, 687, 1036, -1, 
      1035, 1036, 1037, -1, 
      1035, 1038, 687, -1, 
      1035, 1037, 1039, -1, 
      1035, 1039, 1040, -1, 
      1035, 1040, 1038, -1, 
      1041, 1042, 1043, -1, 
      1041, 1043, 1044, -1, 
      1041, 1045, 1042, -1, 
      1041, 1046, 1045, -1, 
      1041, 1044, 1046, -1, 
      252, 439, 437, -1, 
      252, 274, 439, -1, 
      252, 250, 274, -1, 
      439, 274, 1047, -1, 
      1048, 216, 215, -1, 
      1048, 1049, 216, -1, 
      1048, 215, 735, -1, 
      1048, 735, 1050, -1, 
      1048, 1050, 1051, -1, 
      1052, 1053, 1054, -1, 
      1052, 1054, 1055, -1, 
      1052, 1056, 1053, -1, 
      1052, 1055, 1057, -1, 
      1052, 1057, 1058, -1, 
      1052, 500, 1056, -1, 
      1052, 1058, 500, -1, 
      1059, 1060, 1061, -1, 
      1059, 1062, 1060, -1, 
      1059, 1061, 1063, -1, 
      1059, 1064, 80, -1, 
      1059, 80, 1062, -1, 
      1059, 1063, 1064, -1, 
      1065, 1066, 1067, -1, 
      1065, 1068, 1066, -1, 
      1065, 1067, 1069, -1, 
      1065, 1069, 423, -1, 
      1065, 1070, 1068, -1, 
      1065, 423, 1070, -1, 
      1071, 1072, 928, -1, 
      1071, 1073, 1072, -1, 
      1071, 928, 930, -1, 
      1071, 1074, 1073, -1, 
      1071, 930, 1074, -1, 
      229, 1075, 765, -1, 
      229, 228, 1075, -1, 
      1076, 1077, 1078, -1, 
      1076, 1079, 1077, -1, 
      1076, 909, 1079, -1, 
      40, 274, 37, -1, 
      40, 1080, 274, -1, 
      40, 39, 1080, -1, 
      1081, 1082, 1083, -1, 
      1081, 1084, 1082, -1, 
      1081, 1083, 596, -1, 
      1081, 596, 598, -1, 
      1081, 653, 1084, -1, 
      1081, 1085, 653, -1, 
      1081, 598, 1085, -1, 
      1086, 1087, 1088, -1, 
      1086, 662, 1087, -1, 
      1086, 1088, 1089, -1, 
      1086, 1089, 664, -1, 
      1086, 664, 662, -1, 
      1090, 1091, 1092, -1, 
      1090, 1093, 1091, -1, 
      1090, 1092, 1094, -1, 
      1090, 1094, 1095, -1, 
      1090, 1095, 1093, -1, 
      1096, 161, 1097, -1, 
      1096, 162, 161, -1, 
      1096, 1097, 1098, -1, 
      1096, 1098, 861, -1, 
      1096, 861, 162, -1, 
      572, 508, 510, -1, 
      572, 510, 1099, -1, 
      572, 1099, 573, -1, 
      1100, 638, 1101, -1, 
      1100, 636, 638, -1, 
      1100, 1101, 1102, -1, 
      1100, 1103, 636, -1, 
      1104, 1000, 1105, -1, 
      1104, 997, 1000, -1, 
      1104, 1105, 1106, -1, 
      1104, 1107, 1108, -1, 
      1104, 1106, 1107, -1, 
      1104, 1108, 997, -1, 
      242, 1109, 192, -1, 
      242, 192, 236, -1, 
      242, 1110, 1109, -1, 
      242, 243, 1110, -1, 
      838, 832, 1111, -1, 
      838, 1111, 839, -1, 
      838, 837, 832, -1, 
      1112, 1113, 1019, -1, 
      1112, 1114, 1113, -1, 
      1112, 1019, 1114, -1, 
      1115, 1078, 875, -1, 
      1115, 910, 1078, -1, 
      1115, 875, 1116, -1, 
      1115, 1116, 1117, -1, 
      1115, 1118, 1063, -1, 
      1115, 1063, 910, -1, 
      1119, 1120, 970, -1, 
      1119, 1121, 1122, -1, 
      1119, 1123, 1124, -1, 
      1119, 1124, 1121, -1, 
      1119, 968, 1123, -1, 
      1125, 1126, 1127, -1, 
      1125, 1127, 1128, -1, 
      1125, 1129, 1130, -1, 
      1125, 1128, 1129, -1, 
      1125, 1130, 1131, -1, 
      1125, 1131, 1132, -1, 
      1125, 1132, 1133, -1, 
      1125, 1133, 1126, -1, 
      607, 606, 695, -1, 
      607, 1134, 604, -1, 
      607, 694, 1134, -1, 
      607, 695, 694, -1, 
      1135, 1136, 1137, -1, 
      1135, 1138, 1136, -1, 
      1135, 1137, 1017, -1, 
      1135, 1017, 424, -1, 
      1135, 424, 1138, -1, 
      1139, 1140, 1141, -1, 
      1139, 1141, 908, -1, 
      1139, 1142, 1140, -1, 
      1139, 908, 1143, -1, 
      1139, 1143, 1142, -1, 
      264, 542, 736, -1, 
      264, 736, 265, -1, 
      1144, 1145, 1146, -1, 
      1144, 1146, 765, -1, 
      1144, 1147, 1145, -1, 
      1144, 765, 1148, -1, 
      1144, 1148, 1149, -1, 
      1144, 1149, 1147, -1, 
      959, 957, 1122, -1, 
      959, 1150, 960, -1, 
      959, 1122, 1150, -1, 
      1007, 940, 939, -1, 
      1007, 939, 973, -1, 
      1007, 3, 940, -1, 
      1007, 1, 3, -1, 
      1151, 918, 1152, -1, 
      1151, 1152, 430, -1, 
      1151, 916, 918, -1, 
      1151, 430, 1153, -1, 
      1151, 1154, 916, -1, 
      1151, 1153, 1154, -1, 
      104, 106, 625, -1, 
      1155, 1156, 1157, -1, 
      1155, 1157, 1158, -1, 
      1155, 1159, 1160, -1, 
      1155, 1158, 1159, -1, 
      1155, 1160, 1161, -1, 
      1155, 1162, 1156, -1, 
      566, 1163, 564, -1, 
      566, 1164, 742, -1, 
      566, 569, 1164, -1, 
      566, 740, 1163, -1, 
      86, 1165, 1166, -1, 
      86, 84, 1165, -1, 
      86, 1166, 998, -1, 
      86, 1167, 87, -1, 
      86, 998, 1167, -1, 
      431, 430, 1152, -1, 
      431, 1152, 1168, -1, 
      431, 1168, 924, -1, 
      1056, 500, 499, -1, 
      1056, 499, 982, -1, 
      1056, 982, 1053, -1, 
      1169, 613, 1170, -1, 
      1169, 611, 613, -1, 
      1169, 1170, 1171, -1, 
      821, 1171, 1172, -1, 
      1169, 821, 611, -1, 
      1169, 1171, 821, -1, 
      1173, 1174, 1175, -1, 
      1173, 1176, 1174, -1, 
      1173, 1175, 178, -1, 
      1173, 1177, 1176, -1, 
      1173, 178, 1177, -1, 
      1178, 1179, 1180, -1, 
      1178, 675, 1179, -1, 
      1178, 1180, 794, -1, 
      1178, 794, 793, -1, 
      1178, 1181, 677, -1, 
      1178, 677, 675, -1, 
      1178, 793, 1181, -1, 
      1182, 1045, 1183, -1, 
      1182, 1183, 1184, -1, 
      1182, 1042, 1045, -1, 
      1182, 1185, 1042, -1, 
      1182, 1186, 1185, -1, 
      1182, 1187, 1186, -1, 
      1182, 1184, 1187, -1, 
      1188, 1189, 1190, -1, 
      1188, 1190, 1191, -1, 
      1188, 193, 1189, -1, 
      1188, 1191, 190, -1, 
      1188, 190, 193, -1, 
      429, 1153, 430, -1, 
      429, 1192, 1153, -1, 
      429, 432, 1192, -1, 
      636, 880, 634, -1, 
      636, 1103, 880, -1, 
      636, 633, 638, -1, 
      423, 1069, 1193, -1, 
      423, 427, 1070, -1, 
      423, 1193, 421, -1, 
      1194, 1195, 1196, -1, 
      1194, 1197, 1195, -1, 
      1194, 1196, 1198, -1, 
      1194, 1198, 1106, -1, 
      1194, 1199, 871, -1, 
      1194, 871, 1197, -1, 
      1194, 1106, 1199, -1, 
      1200, 300, 1201, -1, 
      1200, 350, 300, -1, 
      1200, 1201, 993, -1, 
      1200, 348, 350, -1, 
      1200, 993, 348, -1, 
      473, 474, 983, -1, 
      473, 983, 1202, -1, 
      473, 1202, 1203, -1, 
      473, 1203, 471, -1, 
      1204, 1205, 746, -1, 
      1204, 1206, 1205, -1, 
      1204, 746, 1207, -1, 
      1204, 1208, 1206, -1, 
      1204, 1207, 1208, -1, 
      941, 940, 1209, -1, 
      938, 678, 943, -1, 
      941, 1209, 678, -1, 
      763, 868, 1210, -1, 
      763, 1210, 762, -1, 
      554, 922, 361, -1, 
      554, 361, 1211, -1, 
      554, 553, 922, -1, 
      554, 1211, 647, -1, 
      1212, 600, 601, -1, 
      1212, 1213, 600, -1, 
      1212, 601, 83, -1, 
      1212, 83, 1213, -1, 
      600, 1213, 883, -1, 
      863, 666, 1214, -1, 
      863, 663, 666, -1, 
      863, 1214, 1215, -1, 
      863, 660, 663, -1, 
      863, 1215, 1216, -1, 
      863, 1216, 165, -1, 
      1217, 1218, 1219, -1, 
      1217, 1220, 1218, -1, 
      1217, 1219, 701, -1, 
      1217, 701, 1221, -1, 
      1217, 1221, 1222, -1, 
      1217, 1222, 1220, -1, 
      1223, 1224, 1225, -1, 
      1223, 1225, 188, -1, 
      1223, 1226, 1224, -1, 
      1223, 188, 190, -1, 
      1223, 190, 1226, -1, 
      1227, 1228, 729, -1, 
      1227, 729, 730, -1, 
      1227, 24, 1228, -1, 
      1227, 730, 1229, -1, 
      1227, 1229, 25, -1, 
      1227, 25, 24, -1, 
      776, 202, 1230, -1, 
      776, 203, 202, -1, 
      776, 1230, 775, -1, 
      1231, 1232, 1023, -1, 
      1231, 1023, 1084, -1, 
      1231, 652, 1232, -1, 
      1231, 1084, 653, -1, 
      1231, 653, 652, -1, 
      1233, 1234, 1150, -1, 
      1233, 205, 1234, -1, 
      1233, 1150, 1235, -1, 
      1233, 1235, 202, -1, 
      1233, 202, 205, -1, 
      1236, 1237, 1238, -1, 
      1236, 1239, 1237, -1, 
      1236, 1238, 1240, -1, 
      1236, 1240, 1241, -1, 
      1236, 1241, 1239, -1, 
      1242, 971, 1243, -1, 
      1242, 1243, 1244, -1, 
      1242, 1245, 971, -1, 
      1242, 1244, 1246, -1, 
      1242, 1246, 1247, -1, 
      1242, 1247, 1245, -1, 
      1106, 1198, 1248, -1, 
      1106, 1105, 1199, -1, 
      1106, 1248, 1107, -1, 
      1249, 148, 864, -1, 
      1249, 1250, 148, -1, 
      1249, 864, 1251, -1, 
      1249, 1251, 1252, -1, 
      1249, 1252, 1250, -1, 
      282, 734, 214, -1, 
      282, 214, 506, -1, 
      282, 262, 734, -1, 
      282, 280, 259, -1, 
      282, 259, 262, -1, 
      603, 1253, 456, -1, 
      603, 136, 1253, -1, 
      603, 456, 96, -1, 
      603, 96, 606, -1, 
      1254, 1174, 1255, -1, 
      1254, 1255, 1256, -1, 
      1254, 541, 1174, -1, 
      1254, 1256, 1257, -1, 
      1254, 1257, 540, -1, 
      1254, 540, 541, -1, 
      746, 1205, 744, -1, 
      746, 750, 1207, -1, 
      1171, 1170, 1258, -1, 
      1171, 1258, 1259, -1, 
      1147, 1260, 1261, -1, 
      1147, 1262, 1260, -1, 
      1147, 1263, 1262, -1, 
      1147, 1149, 1263, -1, 
      884, 883, 1213, -1, 
      884, 1213, 1264, -1, 
      884, 1264, 1265, -1, 
      884, 1265, 657, -1, 
      1156, 449, 934, -1, 
      1156, 1266, 449, -1, 
      1156, 1162, 1266, -1, 
      1156, 934, 1157, -1, 
      270, 322, 804, -1, 
      270, 325, 322, -1, 
      270, 268, 325, -1, 
      1207, 750, 1114, -1, 
      1207, 1114, 1208, -1, 
      1267, 1268, 1269, -1, 
      1267, 1270, 1268, -1, 
      1267, 1269, 1067, -1, 
      1267, 1067, 1066, -1, 
      135, 1253, 136, -1, 
      135, 131, 1253, -1, 
      670, 1271, 1272, -1, 
      670, 668, 1271, -1, 
      670, 1272, 669, -1, 
      280, 279, 1273, -1, 
      280, 1273, 260, -1, 
      280, 260, 259, -1, 
      52, 398, 51, -1, 
      52, 53, 400, -1, 
      400, 53, 788, -1, 
      1274, 1275, 760, -1, 
      1274, 760, 1055, -1, 
      1274, 1276, 1275, -1, 
      1274, 1055, 1054, -1, 
      1274, 1054, 1276, -1, 
      523, 1277, 1278, -1, 
      523, 1279, 1277, -1, 
      523, 1278, 524, -1, 
      522, 524, 525, -1, 
      523, 527, 1279, -1, 
      988, 1280, 1057, -1, 
      988, 807, 1280, -1, 
      988, 1057, 989, -1, 
      988, 986, 805, -1, 
      988, 805, 807, -1, 
      559, 841, 557, -1, 
      1177, 1281, 1282, -1, 
      1177, 178, 1281, -1, 
      1177, 1282, 826, -1, 
      1177, 1283, 1176, -1, 
      1177, 826, 1283, -1, 
      1211, 361, 1284, -1, 
      1211, 1284, 882, -1, 
      1211, 881, 1285, -1, 
      1211, 1285, 647, -1, 
      1211, 882, 881, -1, 
      761, 63, 61, -1, 
      761, 1275, 63, -1, 
      761, 760, 1275, -1, 
      881, 880, 1285, -1, 
      1276, 1054, 1053, -1, 
      1276, 1053, 474, -1, 
      1276, 472, 1286, -1, 
      1276, 474, 472, -1, 
      1276, 1286, 1275, -1, 
      118, 1287, 119, -1, 
      118, 642, 1287, -1, 
      118, 120, 645, -1, 
      1288, 173, 170, -1, 
      1288, 1289, 173, -1, 
      1288, 170, 1290, -1, 
      1288, 1290, 1291, -1, 
      1288, 1292, 1293, -1, 
      1288, 1293, 1289, -1, 
      1288, 1291, 1294, -1, 
      1288, 1294, 1292, -1, 
      1295, 1296, 1297, -1, 
      1295, 1297, 1298, -1, 
      1295, 1299, 1296, -1, 
      1295, 1300, 1301, -1, 
      1295, 1301, 1299, -1, 
      1295, 1298, 1300, -1, 
      500, 1058, 501, -1, 
      1018, 1302, 1303, -1, 
      1018, 1304, 1302, -1, 
      1018, 1303, 1015, -1, 
      1018, 1017, 1137, -1, 
      1018, 1137, 1304, -1, 
      1305, 1306, 1307, -1, 
      1305, 1307, 1308, -1, 
      1305, 1309, 1306, -1, 
      1305, 951, 1310, -1, 
      1305, 1310, 1309, -1, 
      1305, 1308, 952, -1, 
      1305, 952, 951, -1, 
      874, 561, 1311, -1, 
      874, 1116, 875, -1, 
      874, 1312, 1116, -1, 
      874, 1311, 1312, -1, 
      1313, 1031, 143, -1, 
      1313, 1133, 1031, -1, 
      1313, 143, 142, -1, 
      1313, 1126, 1133, -1, 
      1313, 1314, 1126, -1, 
      1313, 142, 1315, -1, 
      1313, 1315, 1314, -1, 
      753, 255, 77, -1, 
      753, 480, 255, -1, 
      753, 77, 752, -1, 
      967, 969, 681, -1, 
      967, 681, 680, -1, 
      967, 847, 846, -1, 
      967, 680, 847, -1, 
      390, 299, 387, -1, 
      390, 1316, 299, -1, 
      390, 391, 1316, -1, 
      883, 655, 600, -1, 
      405, 548, 1317, -1, 
      405, 1317, 817, -1, 
      405, 817, 1318, -1, 
      405, 1318, 406, -1, 
      1273, 1026, 1025, -1, 
      1273, 279, 1026, -1, 
      1273, 1025, 462, -1, 
      1273, 462, 261, -1, 
      1273, 261, 260, -1, 
      495, 1319, 1320, -1, 
      495, 493, 1319, -1, 
      495, 1320, 496, -1, 
      641, 744, 642, -1, 
      641, 745, 744, -1, 
      641, 643, 745, -1, 
      1321, 1322, 1323, -1, 
      1321, 419, 1322, -1, 
      1321, 1323, 1324, -1, 
      1321, 1324, 1325, -1, 
      1321, 418, 419, -1, 
      1321, 1325, 418, -1, 
      205, 873, 1234, -1, 
      205, 206, 873, -1, 
      192, 1189, 193, -1, 
      192, 191, 1326, -1, 
      192, 1109, 1189, -1, 
      192, 1326, 236, -1, 
      560, 558, 1327, -1, 
      560, 1327, 468, -1, 
      560, 468, 1311, -1, 
      560, 1311, 561, -1, 
      844, 843, 1278, -1, 
      844, 1278, 966, -1, 
      844, 966, 846, -1, 
      1328, 616, 615, -1, 
      1328, 1091, 616, -1, 
      1328, 615, 1329, -1, 
      1328, 1330, 1331, -1, 
      1328, 1331, 1091, -1, 
      1328, 1329, 1330, -1, 
      1066, 1270, 1267, -1, 
      1066, 1332, 1270, -1, 
      1066, 1068, 1332, -1, 
      832, 831, 1333, -1, 
      832, 1333, 1111, -1, 
      832, 837, 291, -1, 
      489, 1051, 1050, -1, 
      489, 19, 1051, -1, 
      489, 1050, 488, -1, 
      184, 1334, 182, -1, 
      184, 383, 1335, -1, 
      184, 1335, 1334, -1, 
      467, 487, 466, -1, 
      467, 466, 461, -1, 
      467, 464, 490, -1, 
      1180, 796, 794, -1, 
      1180, 1336, 796, -1, 
      1180, 1179, 1337, -1, 
      1180, 1337, 1336, -1, 
      1206, 1287, 1205, -1, 
      1206, 119, 1287, -1, 
      1206, 1208, 1095, -1, 
      1206, 1095, 119, -1, 
      976, 73, 417, -1, 
      976, 74, 73, -1, 
      976, 754, 74, -1, 
      840, 1077, 1338, -1, 
      840, 1338, 1339, -1, 
      840, 875, 1077, -1, 
      840, 1339, 116, -1, 
      937, 1340, 1341, -1, 
      937, 1341, 128, -1, 
      937, 936, 1340, -1, 
      949, 176, 950, -1, 
      949, 1281, 176, -1, 
      949, 948, 1281, -1, 
      1009, 1342, 1010, -1, 
      1009, 1343, 1342, -1, 
      1008, 1010, 386, -1, 
      1009, 385, 387, -1, 
      1009, 387, 298, -1, 
      1009, 1344, 1343, -1, 
      1009, 298, 1344, -1, 
      119, 1095, 1094, -1, 
      119, 1094, 121, -1, 
      466, 488, 1345, -1, 
      466, 1345, 465, -1, 
      1346, 1347, 1348, -1, 
      1346, 1349, 1347, -1, 
      1346, 1348, 1350, -1, 
      1346, 1350, 1197, -1, 
      1346, 1197, 1351, -1, 
      1346, 1351, 1349, -1, 
      534, 546, 535, -1, 
      1030, 919, 1352, -1, 
      1030, 1352, 1028, -1, 
      1030, 520, 919, -1, 
      1030, 707, 520, -1, 
      120, 878, 645, -1, 
      537, 1353, 1354, -1, 
      537, 1355, 1353, -1, 
      537, 1354, 1356, -1, 
      537, 1356, 536, -1, 
      537, 546, 1355, -1, 
      537, 535, 546, -1, 
      687, 1357, 1036, -1, 
      687, 690, 1357, -1, 
      687, 1038, 688, -1, 
      972, 971, 1358, -1, 
      972, 1358, 1359, -1, 
      972, 1359, 1360, -1, 
      972, 1360, 296, -1, 
      801, 802, 1361, -1, 
      801, 1361, 1362, -1, 
      801, 1363, 272, -1, 
      801, 1362, 1363, -1, 
      1364, 313, 1262, -1, 
      1364, 317, 313, -1, 
      1364, 1262, 1365, -1, 
      1364, 1366, 856, -1, 
      1364, 856, 857, -1, 
      1364, 1365, 1366, -1, 
      1364, 857, 317, -1, 
      317, 857, 1367, -1, 
      1368, 632, 630, -1, 
      1368, 1369, 632, -1, 
      56, 630, 1370, -1, 
      1368, 630, 56, -1, 
      1368, 1371, 1372, -1, 
      1368, 56, 1371, -1, 
      1368, 1372, 1369, -1, 
      1307, 1306, 1192, -1, 
      1307, 1192, 432, -1, 
      1307, 1373, 1308, -1, 
      1307, 432, 1373, -1, 
      55, 412, 56, -1, 
      56, 412, 1371, -1, 
      55, 57, 8, -1, 
      55, 8, 469, -1, 
      55, 413, 412, -1, 
      55, 469, 413, -1, 
      202, 1123, 1230, -1, 
      202, 1121, 1123, -1, 
      202, 1235, 1121, -1, 
      644, 1374, 1375, -1, 
      644, 1376, 1374, -1, 
      644, 1375, 643, -1, 
      644, 645, 1377, -1, 
      644, 1377, 1376, -1, 
      1378, 1379, 1380, -1, 
      1378, 1380, 419, -1, 
      1378, 669, 1379, -1, 
      1378, 154, 671, -1, 
      1378, 671, 669, -1, 
      1378, 256, 154, -1, 
      1379, 669, 1272, -1, 
      1378, 419, 256, -1, 
      176, 408, 950, -1, 
      176, 1281, 178, -1, 
      176, 175, 408, -1, 
      1381, 1382, 1283, -1, 
      1381, 1383, 1382, -1, 
      1381, 1283, 828, -1, 
      1381, 1384, 1383, -1, 
      1382, 1383, 453, -1, 
      1381, 828, 1384, -1, 
      1102, 515, 1385, -1, 
      1102, 1385, 646, -1, 
      1102, 1386, 1285, -1, 
      1102, 646, 1386, -1, 
      1102, 1103, 1100, -1, 
      1102, 1285, 1103, -1, 
      1102, 1101, 515, -1, 
      1379, 1272, 1387, -1, 
      1379, 1387, 1323, -1, 
      1379, 1323, 1380, -1, 
      84, 1388, 1389, -1, 
      84, 602, 1388, -1, 
      84, 1389, 1165, -1, 
      84, 83, 602, -1, 
      1390, 788, 790, -1, 
      400, 788, 1390, -1, 
      400, 1390, 459, -1, 
      102, 1339, 1391, -1, 
      102, 1391, 695, -1, 
      102, 113, 1339, -1, 
      102, 695, 606, -1, 
      102, 606, 96, -1, 
      890, 1392, 1393, -1, 
      890, 1394, 1392, -1, 
      890, 1393, 891, -1, 
      890, 889, 1394, -1, 
      5, 1395, 3, -1, 
      5, 288, 1395, -1, 
      3, 1395, 940, -1, 
      733, 215, 734, -1, 
      733, 735, 215, -1, 
      350, 301, 300, -1, 
      1032, 1396, 1397, -1, 
      1032, 1398, 1396, -1, 
      1032, 44, 1398, -1, 
      782, 689, 688, -1, 
      782, 688, 1038, -1, 
      782, 1038, 1399, -1, 
      782, 1399, 781, -1, 
      1400, 1401, 1324, -1, 
      1400, 1324, 1323, -1, 
      1400, 1402, 1401, -1, 
      1400, 1323, 1387, -1, 
      1400, 1387, 1403, -1, 
      1400, 1403, 1402, -1, 
      1404, 899, 1405, -1, 
      1404, 524, 899, -1, 
      1404, 1405, 526, -1, 
      1404, 526, 525, -1, 
      1404, 525, 524, -1, 
      778, 781, 1406, -1, 
      778, 1406, 1407, -1, 
      778, 1407, 1408, -1, 
      778, 1408, 779, -1, 
      416, 131, 130, -1, 
      416, 275, 250, -1, 
      1409, 958, 960, -1, 
      1409, 960, 1234, -1, 
      1409, 1410, 958, -1, 
      1409, 1234, 873, -1, 
      1409, 1411, 1000, -1, 
      1409, 1000, 1410, -1, 
      1409, 873, 1411, -1, 
      336, 1412, 1413, -1, 
      336, 339, 1412, -1, 
      336, 1413, 575, -1, 
      336, 575, 337, -1, 
      1414, 1415, 1416, -1, 
      1414, 1416, 1098, -1, 
      1414, 1417, 1415, -1, 
      1414, 1418, 151, -1, 
      1414, 151, 1417, -1, 
      1414, 1098, 1418, -1, 
      1123, 1121, 1124, -1, 
      1123, 1419, 1420, -1, 
      1123, 1421, 1419, -1, 
      1123, 1420, 1230, -1, 
      1123, 968, 1421, -1, 
      1084, 1422, 1082, -1, 
      1084, 333, 1422, -1, 
      1084, 1023, 333, -1, 
      313, 311, 1260, -1, 
      313, 1260, 1262, -1, 
      1423, 1424, 1425, -1, 
      1423, 1325, 1424, -1, 
      1423, 1425, 1426, -1, 
      1423, 1427, 1325, -1, 
      1423, 1428, 1427, -1, 
      1423, 1426, 1428, -1, 
      418, 1325, 977, -1, 
      418, 977, 417, -1, 
      1078, 1077, 875, -1, 
      1429, 1430, 1431, -1, 
      1429, 1431, 1419, -1, 
      1429, 1432, 1430, -1, 
      1429, 1277, 1432, -1, 
      1429, 1421, 1277, -1, 
      1429, 1419, 1421, -1, 
      376, 378, 519, -1, 
      376, 519, 377, -1, 
      819, 1433, 931, -1, 
      819, 931, 720, -1, 
      931, 1433, 932, -1, 
      819, 1434, 1433, -1, 
      819, 818, 1434, -1, 
      911, 1435, 650, -1, 
      650, 1435, 558, -1, 
      911, 650, 649, -1, 
      911, 908, 1435, -1, 
      721, 1436, 718, -1, 
      721, 929, 925, -1, 
      721, 925, 924, -1, 
      384, 386, 388, -1, 
      707, 379, 377, -1, 
      707, 935, 379, -1, 
      1437, 1438, 1224, -1, 
      1437, 1224, 1226, -1, 
      1437, 1439, 1438, -1, 
      1437, 1226, 1440, -1, 
      1437, 1440, 1033, -1, 
      1437, 1033, 1439, -1, 
      128, 1309, 124, -1, 
      128, 1441, 1309, -1, 
      128, 1341, 1441, -1, 
      450, 449, 1266, -1, 
      450, 1266, 1442, -1, 
      450, 1442, 451, -1, 
      1011, 11, 10, -1, 
      1443, 10, 1444, -1, 
      1011, 1443, 1012, -1, 
      1011, 10, 1443, -1, 
      1445, 1446, 1447, -1, 
      1445, 1448, 1446, -1, 
      1445, 1447, 1449, -1, 
      1445, 1449, 1450, -1, 
      1445, 1451, 1452, -1, 
      1445, 1452, 1448, -1, 
      1445, 1450, 1451, -1, 
      1117, 1118, 1115, -1, 
      1117, 1453, 1118, -1, 
      1454, 1116, 1312, -1, 
      1117, 1116, 1454, -1, 
      1117, 1454, 1453, -1, 
      459, 341, 399, -1, 
      459, 460, 15, -1, 
      459, 399, 400, -1, 
      459, 1299, 460, -1, 
      459, 1390, 1299, -1, 
      1455, 1456, 1457, -1, 
      1455, 1458, 1456, -1, 
      1455, 1457, 1459, -1, 
      1455, 1459, 1460, -1, 
      1455, 1460, 1461, -1, 
      1455, 1462, 1458, -1, 
      1455, 1463, 1462, -1, 
      1455, 1461, 1463, -1, 
      131, 456, 1253, -1, 
      682, 685, 1271, -1, 
      682, 1271, 1464, -1, 
      682, 1464, 680, -1, 
      1293, 1465, 1289, -1, 
      1293, 1292, 915, -1, 
      1293, 915, 1465, -1, 
      1466, 1461, 324, -1, 
      1466, 1463, 1461, -1, 
      1466, 324, 323, -1, 
      1466, 323, 1467, -1, 
      1466, 1467, 1463, -1, 
      1149, 1148, 715, -1, 
      1149, 1468, 1263, -1, 
      550, 539, 551, -1, 
      550, 409, 539, -1, 
      550, 407, 409, -1, 
      1075, 228, 368, -1, 
      1075, 368, 711, -1, 
      1075, 711, 1148, -1, 
      1075, 1148, 765, -1, 
      1394, 1469, 1392, -1, 
      1394, 1470, 1469, -1, 
      1394, 889, 1471, -1, 
      1394, 1472, 1470, -1, 
      1394, 1471, 1472, -1, 
      1473, 1306, 1309, -1, 
      1473, 1309, 1441, -1, 
      1473, 1192, 1306, -1, 
      1473, 1441, 1474, -1, 
      1473, 1474, 1475, -1, 
      1473, 1475, 1153, -1, 
      1473, 1153, 1192, -1, 
      1101, 638, 637, -1, 
      1101, 516, 515, -1, 
      1101, 637, 516, -1, 
      394, 768, 211, -1, 
      394, 1476, 768, -1, 
      394, 1477, 1478, -1, 
      394, 396, 1477, -1, 
      394, 1478, 1476, -1, 
      727, 729, 1479, -1, 
      727, 1479, 1480, -1, 
      727, 1480, 1016, -1, 
      727, 1016, 725, -1, 
      1435, 908, 1481, -1, 
      1435, 1481, 558, -1, 
      702, 504, 503, -1, 
      702, 1482, 504, -1, 
      702, 1219, 1483, -1, 
      702, 701, 1219, -1, 
      702, 1483, 1484, -1, 
      702, 1484, 1482, -1, 
      1120, 1119, 1122, -1, 
      1120, 1122, 957, -1, 
      1120, 957, 1485, -1, 
      1120, 1485, 970, -1, 
      1486, 1487, 1488, -1, 
      1486, 1489, 1487, -1, 
      1486, 1488, 1490, -1, 
      1486, 1491, 1489, -1, 
      1486, 1492, 1491, -1, 
      1486, 1490, 1492, -1, 
      412, 1493, 1371, -1, 
      412, 1494, 1493, -1, 
      412, 411, 1494, -1, 
      1495, 1496, 1497, -1, 
      1495, 1497, 896, -1, 
      1495, 847, 1464, -1, 
      1495, 896, 847, -1, 
      1495, 1498, 1496, -1, 
      1495, 1464, 1498, -1, 
      1468, 1366, 1263, -1, 
      1468, 1499, 1366, -1, 
      1468, 715, 714, -1, 
      1468, 1149, 715, -1, 
      1500, 1501, 1502, -1, 
      1500, 1502, 1503, -1, 
      1500, 1504, 1501, -1, 
      1500, 1487, 1504, -1, 
      1500, 1503, 1487, -1, 
      723, 1505, 508, -1, 
      723, 1506, 1505, -1, 
      723, 722, 1507, -1, 
      723, 1507, 1506, -1, 
      322, 320, 1508, -1, 
      322, 1508, 804, -1, 
      1140, 1494, 1141, -1, 
      1140, 1061, 1493, -1, 
      1140, 1142, 1061, -1, 
      1067, 1269, 1193, -1, 
      1067, 1193, 1069, -1, 
      963, 1509, 757, -1, 
      963, 1183, 1509, -1, 
      963, 1510, 1183, -1, 
      963, 964, 1510, -1, 
      973, 939, 942, -1, 
      973, 810, 809, -1, 
      973, 942, 810, -1, 
      1511, 424, 1017, -1, 
      1511, 1017, 1016, -1, 
      1511, 1512, 424, -1, 
      1511, 1513, 1512, -1, 
      1511, 1480, 1513, -1, 
      1511, 1016, 1480, -1, 
      149, 1418, 1097, -1, 
      149, 151, 1418, -1, 
      149, 1097, 1514, -1, 
      149, 1514, 150, -1, 
      685, 684, 1402, -1, 
      685, 1387, 1272, -1, 
      685, 1272, 1271, -1, 
      685, 1403, 1387, -1, 
      685, 1402, 1403, -1, 
      711, 368, 709, -1, 
      711, 715, 1148, -1, 
      154, 256, 1515, -1, 
      154, 1515, 156, -1, 
      154, 153, 671, -1, 
      368, 228, 230, -1, 
      1516, 1510, 1517, -1, 
      1516, 1184, 1510, -1, 
      1516, 1517, 1518, -1, 
      1516, 1518, 1519, -1, 
      1516, 1519, 1184, -1, 
      64, 1520, 65, -1, 
      64, 1521, 1520, -1, 
      64, 63, 1522, -1, 
      64, 1522, 1521, -1, 
      1165, 1523, 1166, -1, 
      1165, 1389, 1523, -1, 
      1524, 1525, 1463, -1, 
      1524, 267, 1525, -1, 
      1524, 1467, 1526, -1, 
      1524, 1463, 1467, -1, 
      1524, 1526, 267, -1, 
      1382, 1176, 1283, -1, 
      1382, 1255, 1176, -1, 
      1382, 453, 1255, -1, 
      1255, 453, 1256, -1, 
      469, 415, 413, -1, 
      469, 468, 415, -1, 
      668, 1498, 1271, -1, 
      668, 704, 1498, -1, 
      504, 1482, 1527, -1, 
      504, 1528, 502, -1, 
      504, 1527, 1528, -1, 
      1092, 1091, 1331, -1, 
      1092, 1331, 1529, -1, 
      1092, 1529, 1094, -1, 
      261, 462, 263, -1, 
      854, 1530, 851, -1, 
      854, 1531, 1530, -1, 
      854, 853, 1532, -1, 
      854, 1532, 1531, -1, 
      1521, 1533, 1534, -1, 
      1521, 1522, 1533, -1, 
      1521, 1534, 67, -1, 
      1521, 69, 1520, -1, 
      1521, 67, 69, -1, 
      1053, 982, 474, -1, 
      1535, 1536, 1496, -1, 
      1535, 1496, 1537, -1, 
      1535, 703, 1536, -1, 
      1535, 1537, 704, -1, 
      97, 96, 456, -1, 
      189, 1068, 1070, -1, 
      189, 188, 1068, -1, 
      189, 1070, 1538, -1, 
      189, 1538, 1448, -1, 
      189, 1539, 191, -1, 
      189, 1448, 1539, -1, 
      1107, 1248, 1108, -1, 
      1336, 1540, 796, -1, 
      1336, 1541, 1540, -1, 
      1336, 1337, 1542, -1, 
      1336, 544, 1541, -1, 
      1336, 1542, 544, -1, 
      444, 443, 717, -1, 
      444, 718, 590, -1, 
      444, 590, 445, -1, 
      232, 231, 305, -1, 
      232, 1543, 233, -1, 
      232, 307, 1543, -1, 
      1402, 684, 1544, -1, 
      1402, 1544, 1545, -1, 
      1402, 1546, 1401, -1, 
      1402, 1545, 1546, -1, 
      1450, 1449, 458, -1, 
      1450, 458, 1547, -1, 
      1450, 1457, 1451, -1, 
      1450, 1547, 1457, -1, 
      237, 236, 1326, -1, 
      237, 1326, 1548, -1, 
      237, 1548, 238, -1, 
      108, 1395, 288, -1, 
      108, 1549, 1395, -1, 
      108, 362, 1549, -1, 
      599, 597, 1074, -1, 
      599, 1074, 1550, -1, 
      599, 1550, 1551, -1, 
      599, 1552, 602, -1, 
      599, 1551, 1552, -1, 
      1121, 1235, 1122, -1, 
      1553, 866, 145, -1, 
      1553, 885, 866, -1, 
      1553, 145, 147, -1, 
      1553, 147, 885, -1, 
      211, 768, 208, -1, 
      1389, 1388, 1523, -1, 
      953, 1554, 802, -1, 
      953, 1020, 1554, -1, 
      953, 1021, 1020, -1, 
      953, 952, 1021, -1, 
      1262, 1263, 1365, -1, 
      1372, 1371, 1493, -1, 
      1372, 1555, 1556, -1, 
      1372, 1556, 730, -1, 
      1372, 1557, 1369, -1, 
      1372, 731, 1557, -1, 
      1372, 730, 731, -1, 
      311, 310, 1558, -1, 
      311, 1558, 1559, -1, 
      311, 1559, 1260, -1, 
      1277, 1421, 1278, -1, 
      1277, 1279, 1432, -1, 
      75, 752, 77, -1, 
      1560, 1561, 1562, -1, 
      1560, 478, 1561, -1, 
      1560, 1562, 1563, -1, 
      1560, 1563, 1564, -1, 
      1560, 1564, 478, -1, 
      1111, 1565, 1185, -1, 
      1111, 1333, 1565, -1, 
      1111, 1185, 1186, -1, 
      1111, 1186, 839, -1, 
      1465, 1501, 1289, -1, 
      1465, 915, 1566, -1, 
      1465, 1566, 1502, -1, 
      1465, 1502, 1501, -1, 
      388, 386, 1558, -1, 
      388, 1567, 389, -1, 
      388, 310, 1567, -1, 
      388, 1558, 310, -1, 
      1154, 1153, 1475, -1, 
      1154, 1475, 1568, -1, 
      1154, 1568, 914, -1, 
      1154, 914, 916, -1, 
      1569, 1570, 1571, -1, 
      1569, 1258, 1570, -1, 
      1569, 1571, 1572, -1, 
      1569, 1572, 1259, -1, 
      1569, 1259, 1258, -1, 
      793, 944, 1181, -1, 
      793, 795, 944, -1, 
      1362, 749, 1363, -1, 
      1362, 1113, 749, -1, 
      1362, 1361, 1113, -1, 
      477, 1515, 479, -1, 
      477, 156, 1515, -1, 
      477, 476, 1573, -1, 
      477, 1573, 1574, -1, 
      477, 1574, 156, -1, 
      1042, 393, 648, -1, 
      1042, 1565, 393, -1, 
      1042, 648, 1043, -1, 
      1042, 1185, 1565, -1, 
      627, 363, 105, -1, 
      627, 1575, 363, -1, 
      627, 1576, 1575, -1, 
      627, 626, 1576, -1, 
      1263, 1366, 1365, -1, 
      383, 373, 1577, -1, 
      383, 1577, 1335, -1, 
      634, 1578, 635, -1, 
      634, 879, 1578, -1, 
      634, 880, 879, -1, 
      220, 1579, 221, -1, 
      220, 1580, 1581, -1, 
      220, 1582, 1580, -1, 
      220, 1581, 1579, -1, 
      220, 222, 1582, -1, 
      1583, 1584, 690, -1, 
      1583, 1585, 1584, -1, 
      1583, 690, 1586, -1, 
      1583, 1586, 402, -1, 
      1583, 1587, 1585, -1, 
      1583, 402, 1587, -1, 
      224, 1588, 1034, -1, 
      224, 223, 1588, -1, 
      1320, 1319, 1589, -1, 
      1320, 1589, 741, -1, 
      1320, 1590, 496, -1, 
      1320, 741, 1590, -1, 
      1591, 625, 1592, -1, 
      1591, 623, 625, -1, 
      1591, 1592, 1302, -1, 
      1591, 1302, 1304, -1, 
      1591, 1304, 623, -1, 
      955, 958, 1410, -1, 
      955, 1593, 1594, -1, 
      955, 1594, 956, -1, 
      955, 1410, 1001, -1, 
      955, 1001, 1593, -1, 
      1163, 1595, 1431, -1, 
      1163, 1431, 1430, -1, 
      1163, 1430, 564, -1, 
      1163, 740, 1595, -1, 
      1344, 91, 94, -1, 
      1344, 298, 91, -1, 
      1344, 94, 1596, -1, 
      1344, 1596, 1597, -1, 
      1344, 1598, 1343, -1, 
      1344, 1599, 1598, -1, 
      1344, 1597, 1599, -1, 
      1003, 196, 195, -1, 
      1003, 1600, 196, -1, 
      1003, 1005, 1600, -1, 
      744, 1205, 642, -1, 
      791, 1601, 887, -1, 
      791, 1602, 1603, -1, 
      791, 887, 1602, -1, 
      791, 1603, 789, -1, 
      1097, 161, 1514, -1, 
      1097, 1418, 1098, -1, 
      1604, 1330, 1128, -1, 
      1604, 1605, 1330, -1, 
      1604, 1128, 1606, -1, 
      1604, 1606, 1607, -1, 
      1604, 1607, 1605, -1, 
      1228, 1513, 1479, -1, 
      1228, 1479, 729, -1, 
      1228, 1608, 1513, -1, 
      1228, 22, 1608, -1, 
      1228, 24, 22, -1, 
      33, 520, 32, -1, 
      33, 919, 520, -1, 
      33, 31, 919, -1, 
      1342, 1261, 1010, -1, 
      1342, 1343, 1609, -1, 
      1342, 1609, 1145, -1, 
      1010, 1261, 1558, -1, 
      51, 398, 48, -1, 
      623, 1304, 624, -1, 
      1581, 1580, 1232, -1, 
      1581, 1232, 654, -1, 
      1581, 654, 183, -1, 
      1581, 183, 1579, -1, 
      512, 1573, 1564, -1, 
      512, 511, 1573, -1, 
      512, 1564, 1563, -1, 
      512, 1563, 513, -1, 
      1610, 1530, 1531, -1, 
      1610, 1531, 1611, -1, 
      1610, 1444, 1530, -1, 
      1610, 1611, 1612, -1, 
      1610, 1613, 1444, -1, 
      1610, 1612, 1613, -1, 
      67, 1534, 68, -1, 
      1481, 414, 558, -1, 
      1481, 1141, 411, -1, 
      1481, 908, 1141, -1, 
      1481, 411, 414, -1, 
      699, 1614, 1615, -1, 
      699, 698, 1614, -1, 
      699, 1615, 1616, -1, 
      699, 1616, 700, -1, 
      221, 1246, 223, -1, 
      221, 1617, 1246, -1, 
      221, 1579, 1617, -1, 
      718, 1618, 590, -1, 
      718, 1436, 1618, -1, 
      1619, 862, 1416, -1, 
      1619, 1416, 1488, -1, 
      1619, 1620, 862, -1, 
      1619, 1488, 1620, -1, 
      1396, 1398, 1621, -1, 
      1396, 1621, 1622, -1, 
      1396, 1622, 1623, -1, 
      1032, 1397, 1033, -1, 
      1396, 1623, 1397, -1, 
      116, 1339, 113, -1, 
      1072, 248, 928, -1, 
      1072, 1624, 248, -1, 
      1072, 1073, 1624, -1, 
      1408, 1407, 1625, -1, 
      1408, 1625, 1251, -1, 
      1408, 1251, 864, -1, 
      1408, 865, 779, -1, 
      1408, 864, 865, -1, 
      39, 605, 604, -1, 
      39, 38, 605, -1, 
      39, 604, 1134, -1, 
      39, 1134, 1080, -1, 
      1626, 1627, 1628, -1, 
      1626, 1240, 1627, -1, 
      1626, 1628, 1358, -1, 
      1626, 1358, 1629, -1, 
      1626, 1630, 1241, -1, 
      1626, 1631, 1630, -1, 
      1626, 1629, 1631, -1, 
      1471, 889, 824, -1, 
      1471, 824, 1632, -1, 
      1471, 1632, 1472, -1, 
      1633, 1218, 1399, -1, 
      1633, 1483, 1218, -1, 
      1633, 1399, 1634, -1, 
      1633, 1635, 1483, -1, 
      1633, 1634, 1635, -1, 
      1430, 1432, 565, -1, 
      1430, 565, 564, -1, 
      185, 658, 370, -1, 
      185, 183, 658, -1, 
      183, 182, 1579, -1, 
      183, 654, 658, -1, 
      1421, 966, 1278, -1, 
      1421, 968, 966, -1, 
      1636, 1629, 1637, -1, 
      1636, 1638, 1629, -1, 
      1636, 1637, 1245, -1, 
      1636, 1245, 1247, -1, 
      1636, 1639, 1638, -1, 
      1636, 1247, 1639, -1, 
      824, 823, 1632, -1, 
      824, 825, 820, -1, 
      341, 14, 339, -1, 
      21, 198, 1640, -1, 
      21, 23, 198, -1, 
      21, 1640, 22, -1, 
      1317, 1432, 1641, -1, 
      1317, 565, 1432, -1, 
      1317, 1641, 817, -1, 
      1317, 548, 567, -1, 
      1317, 567, 565, -1, 
      907, 906, 649, -1, 
      907, 649, 438, -1, 
      905, 438, 909, -1, 
      823, 822, 1642, -1, 
      823, 1642, 1632, -1, 
      1585, 1643, 1584, -1, 
      1585, 1644, 1643, -1, 
      1585, 1587, 1644, -1, 
      1595, 775, 1420, -1, 
      1595, 1420, 1419, -1, 
      1595, 1419, 1431, -1, 
      1595, 740, 775, -1, 
      946, 1318, 815, -1, 
      946, 947, 1318, -1, 
      446, 986, 443, -1, 
      446, 805, 986, -1, 
      1540, 1645, 1646, -1, 
      1540, 1647, 1645, -1, 
      1540, 1646, 287, -1, 
      1540, 287, 796, -1, 
      1540, 1541, 1647, -1, 
      1150, 1234, 960, -1, 
      1150, 1122, 1235, -1, 
      978, 977, 1427, -1, 
      978, 1427, 1648, -1, 
      978, 1648, 961, -1, 
      381, 827, 380, -1, 
      381, 382, 1383, -1, 
      381, 1383, 1384, -1, 
      381, 1384, 828, -1, 
      381, 828, 827, -1, 
      1028, 1239, 1029, -1, 
      1028, 1352, 1649, -1, 
      1028, 1649, 1237, -1, 
      1028, 1237, 1239, -1, 
      22, 1640, 1608, -1, 
      1238, 1649, 1650, -1, 
      1238, 1650, 1627, -1, 
      1238, 1237, 1649, -1, 
      1238, 1627, 1240, -1, 
      737, 736, 542, -1, 
      737, 542, 735, -1, 
      1031, 1133, 43, -1, 
      1031, 140, 143, -1, 
      198, 457, 1640, -1, 
      411, 1141, 1494, -1, 
      148, 1651, 1417, -1, 
      148, 1250, 1651, -1, 
      148, 1417, 151, -1, 
      536, 1652, 533, -1, 
      536, 1356, 1652, -1, 
      948, 1653, 1654, -1, 
      948, 1654, 1281, -1, 
      948, 813, 1653, -1, 
      1372, 1493, 1555, -1, 
      1213, 83, 85, -1, 
      1213, 1198, 1264, -1, 
      1213, 85, 1248, -1, 
      1213, 1248, 1198, -1, 
      588, 587, 1190, -1, 
      588, 1110, 586, -1, 
      588, 1109, 1110, -1, 
      588, 1190, 1189, -1, 
      588, 1189, 1109, -1, 
      613, 826, 1282, -1, 
      613, 1282, 1170, -1, 
      1214, 1655, 1215, -1, 
      1214, 666, 1656, -1, 
      1214, 1656, 1655, -1, 
      142, 141, 1315, -1, 
      1201, 300, 1316, -1, 
      1201, 1316, 391, -1, 
      1201, 391, 993, -1, 
      90, 506, 92, -1, 
      90, 349, 505, -1, 
      132, 134, 646, -1, 
      132, 276, 130, -1, 
      132, 515, 276, -1, 
      132, 646, 1385, -1, 
      132, 1385, 515, -1, 
      664, 1657, 665, -1, 
      664, 1658, 1657, -1, 
      664, 1089, 1658, -1, 
      1127, 1606, 1128, -1, 
      1127, 1314, 1606, -1, 
      1127, 1126, 1314, -1, 
      1366, 1499, 856, -1, 
      1545, 1533, 1659, -1, 
      1545, 1544, 1533, -1, 
      1545, 1659, 1660, -1, 
      1545, 1660, 1546, -1, 
      1311, 9, 1312, -1, 
      1311, 468, 9, -1, 
      445, 590, 447, -1, 
      1661, 1613, 1612, -1, 
      1661, 1443, 1613, -1, 
      1661, 1612, 355, -1, 
      1661, 355, 354, -1, 
      1661, 1012, 1443, -1, 
      1661, 354, 1600, -1, 
      1661, 1600, 1012, -1, 
      36, 35, 553, -1, 
      831, 393, 1565, -1, 
      395, 393, 831, -1, 
      1602, 887, 365, -1, 
      1602, 365, 367, -1, 
      1602, 367, 1603, -1, 
      898, 1405, 899, -1, 
      898, 1662, 1405, -1, 
      898, 897, 1663, -1, 
      898, 1663, 1662, -1, 
      1416, 861, 1098, -1, 
      1416, 1415, 1490, -1, 
      1416, 1490, 1488, -1, 
      1416, 862, 861, -1, 
      1664, 867, 1665, -1, 
      1664, 1665, 1666, -1, 
      1664, 868, 867, -1, 
      1664, 1666, 1166, -1, 
      1664, 1166, 1523, -1, 
      1664, 1523, 1667, -1, 
      1664, 1667, 868, -1, 
      1668, 422, 1193, -1, 
      1668, 1138, 422, -1, 
      1668, 1193, 1576, -1, 
      1668, 1576, 1669, -1, 
      1668, 1669, 1138, -1, 
      1374, 1376, 241, -1, 
      1374, 241, 240, -1, 
      1374, 1670, 1375, -1, 
      1374, 240, 1670, -1, 
      1391, 696, 695, -1, 
      1391, 1079, 696, -1, 
      1391, 1339, 1079, -1, 
      1453, 1064, 1118, -1, 
      1453, 80, 1064, -1, 
      1453, 78, 79, -1, 
      1453, 79, 80, -1, 
      1453, 1454, 78, -1, 
      1319, 1671, 1672, -1, 
      1319, 493, 1671, -1, 
      1319, 1672, 1673, -1, 
      1319, 1673, 1589, -1, 
      1482, 1354, 1527, -1, 
      1482, 1484, 1354, -1, 
      1667, 1551, 987, -1, 
      1667, 987, 991, -1, 
      1667, 1552, 1551, -1, 
      1667, 1388, 1552, -1, 
      1667, 991, 1210, -1, 
      1667, 1210, 868, -1, 
      1667, 1523, 1388, -1, 
      722, 1674, 1507, -1, 
      722, 1675, 1674, -1, 
      722, 521, 1675, -1, 
      722, 29, 521, -1, 
      858, 1676, 1677, -1, 
      858, 713, 1676, -1, 
      858, 1677, 577, -1, 
      858, 714, 713, -1, 
      858, 577, 859, -1, 
      1175, 541, 179, -1, 
      1175, 1174, 541, -1, 
      1175, 179, 178, -1, 
      997, 1167, 998, -1, 
      997, 1678, 1167, -1, 
      997, 1108, 1678, -1, 
      1091, 617, 616, -1, 
      1091, 1093, 617, -1, 
      177, 180, 539, -1, 
      177, 539, 409, -1, 
      177, 409, 175, -1, 
      1679, 356, 1460, -1, 
      1679, 354, 356, -1, 
      1679, 1460, 1680, -1, 
      1679, 1680, 197, -1, 
      1679, 197, 1681, -1, 
      1679, 1681, 354, -1, 
      1186, 1187, 582, -1, 
      1186, 582, 836, -1, 
      1186, 836, 839, -1, 
      62, 1593, 999, -1, 
      62, 999, 1665, -1, 
      62, 65, 1593, -1, 
      1593, 65, 1682, -1, 
      62, 1665, 869, -1, 
      923, 926, 1683, -1, 
      923, 1683, 1373, -1, 
      923, 1373, 434, -1, 
      1271, 1498, 1464, -1, 
      585, 584, 876, -1, 
      585, 1607, 1315, -1, 
      585, 876, 1607, -1, 
      585, 1315, 141, -1, 
      478, 1564, 476, -1, 
      478, 481, 1684, -1, 
      478, 1684, 1561, -1, 
      1240, 1626, 1241, -1, 
      1685, 1686, 1303, -1, 
      1685, 1303, 1687, -1, 
      1685, 1688, 1686, -1, 
      1685, 1687, 1689, -1, 
      1685, 1689, 1688, -1, 
      315, 484, 1025, -1, 
      775, 1230, 1420, -1, 
      1340, 1690, 1341, -1, 
      1340, 1691, 1690, -1, 
      1340, 936, 853, -1, 
      324, 1461, 356, -1, 
      453, 1383, 454, -1, 
      453, 452, 1256, -1, 
      1043, 1692, 1044, -1, 
      1043, 648, 1692, -1, 
      1693, 1650, 771, -1, 
      1693, 1627, 1650, -1, 
      1693, 771, 769, -1, 
      1693, 769, 1694, -1, 
      1693, 1694, 1628, -1, 
      1693, 1628, 1627, -1, 
      44, 331, 1398, -1, 
      44, 46, 331, -1, 
      700, 1695, 701, -1, 
      700, 1696, 1695, -1, 
      700, 1616, 1696, -1, 
      303, 766, 304, -1, 
      1499, 714, 856, -1, 
      1499, 1468, 714, -1, 
      1087, 1697, 1698, -1, 
      1087, 1620, 1697, -1, 
      1087, 1698, 1088, -1, 
      1087, 661, 1620, -1, 
      1087, 662, 661, -1, 
      1318, 817, 815, -1, 
      1318, 947, 406, -1, 
      319, 346, 320, -1, 
      319, 353, 344, -1, 
      319, 321, 353, -1, 
      873, 327, 872, -1, 
      873, 872, 1411, -1, 
      1157, 1029, 1158, -1, 
      1157, 934, 1029, -1, 
      1348, 1699, 372, -1, 
      1348, 1347, 1699, -1, 
      1348, 372, 1350, -1, 
      1700, 1517, 962, -1, 
      1700, 962, 1426, -1, 
      1700, 1701, 1517, -1, 
      1700, 1702, 1203, -1, 
      1700, 1203, 1701, -1, 
      1700, 1426, 1702, -1, 
      597, 596, 1073, -1, 
      597, 1073, 1074, -1, 
      646, 647, 1386, -1, 
      1433, 1550, 932, -1, 
      1433, 1434, 1703, -1, 
      1433, 1703, 1704, -1, 
      1433, 1704, 1550, -1, 
      1250, 1705, 1706, -1, 
      1250, 1706, 1651, -1, 
      1250, 171, 1705, -1, 
      1250, 168, 171, -1, 
      1250, 1252, 168, -1, 
      1707, 1543, 307, -1, 
      1707, 1298, 1543, -1, 
      1707, 307, 1708, -1, 
      1707, 1708, 1709, -1, 
      1707, 1709, 1298, -1, 
      653, 1085, 655, -1, 
      1239, 1158, 1029, -1, 
      1239, 1241, 1158, -1, 
      1702, 1426, 1425, -1, 
      1702, 1425, 471, -1, 
      1702, 471, 1203, -1, 
      1025, 484, 462, -1, 
      1670, 1458, 1710, -1, 
      1670, 1456, 1458, -1, 
      1670, 1710, 1375, -1, 
      1670, 240, 1456, -1, 
      1559, 1261, 1260, -1, 
      1559, 1558, 1261, -1, 
      1711, 1334, 1335, -1, 
      1711, 182, 1334, -1, 
      1711, 1335, 1639, -1, 
      1711, 1247, 1617, -1, 
      1711, 1617, 182, -1, 
      1711, 1639, 1247, -1, 
      1427, 977, 1325, -1, 
      1427, 1428, 1648, -1, 
      1451, 239, 1452, -1, 
      1451, 1456, 239, -1, 
      1451, 1457, 1456, -1, 
      1712, 1713, 1395, -1, 
      1712, 1270, 1713, -1, 
      1712, 1395, 1549, -1, 
      1712, 1549, 1270, -1, 
      499, 1714, 982, -1, 
      499, 502, 1714, -1, 
      230, 234, 367, -1, 
      437, 436, 783, -1, 
      437, 251, 252, -1, 
      925, 929, 926, -1, 
      721, 924, 1436, -1, 
      1531, 1532, 1611, -1, 
      16, 490, 339, -1, 
      16, 339, 14, -1, 
      1355, 546, 545, -1, 
      1355, 545, 902, -1, 
      1355, 902, 1353, -1, 
      983, 981, 1715, -1, 
      983, 1715, 901, -1, 
      983, 1716, 1202, -1, 
      983, 901, 1716, -1, 
      544, 532, 1541, -1, 
      544, 1542, 904, -1, 
      1375, 1710, 643, -1, 
      1566, 914, 1717, -1, 
      1566, 915, 914, -1, 
      1566, 1717, 1502, -1, 
      1068, 188, 1225, -1, 
      1068, 1225, 1332, -1, 
      862, 1620, 660, -1, 
      1551, 1704, 987, -1, 
      1551, 1550, 1704, -1, 
      56, 1370, 58, -1, 
      111, 101, 112, -1, 
      1258, 1170, 1654, -1, 
      1258, 1654, 1570, -1, 
      1171, 1259, 1172, -1, 
      243, 241, 1376, -1, 
      243, 1376, 1718, -1, 
      243, 1718, 1110, -1, 
      1719, 989, 1057, -1, 
      1719, 990, 989, -1, 
      1719, 1057, 1055, -1, 
      1719, 1055, 760, -1, 
      1719, 762, 990, -1, 
      1719, 760, 762, -1, 
      1259, 1572, 1172, -1, 
      1720, 1522, 1286, -1, 
      1720, 1659, 1522, -1, 
      1720, 1286, 1721, -1, 
      1720, 1721, 1660, -1, 
      1720, 1660, 1659, -1, 
      796, 287, 286, -1, 
      657, 370, 658, -1, 
      657, 1265, 370, -1, 
      1651, 1415, 1417, -1, 
      1651, 1706, 1492, -1, 
      1651, 1492, 1415, -1, 
      1050, 735, 1345, -1, 
      1050, 1345, 488, -1, 
      1048, 1051, 1049, -1, 
      748, 747, 1722, -1, 
      748, 1722, 269, -1, 
      748, 269, 271, -1, 
      748, 271, 1363, -1, 
      748, 1363, 749, -1, 
      694, 1047, 1134, -1, 
      694, 693, 1047, -1, 
      1010, 1558, 386, -1, 
      1699, 1347, 1672, -1, 
      1699, 1672, 1723, -1, 
      1699, 1723, 1577, -1, 
      1699, 1577, 372, -1, 
      1724, 981, 1714, -1, 
      1714, 981, 980, -1, 
      1724, 1714, 502, -1, 
      1724, 1528, 1353, -1, 
      1724, 1353, 902, -1, 
      1724, 502, 1528, -1, 
      1724, 902, 981, -1, 
      249, 1129, 247, -1, 
      249, 1725, 1129, -1, 
      249, 1726, 1725, -1, 
      249, 1624, 1726, -1, 
      249, 248, 1624, -1, 
      344, 353, 1611, -1, 
      344, 1611, 343, -1, 
      1644, 1587, 728, -1, 
      1644, 726, 1727, -1, 
      1644, 728, 726, -1, 
      1644, 1727, 1643, -1, 
      573, 1728, 920, -1, 
      573, 1099, 1728, -1, 
      1460, 1459, 1680, -1, 
      1460, 356, 1461, -1, 
      1579, 182, 1617, -1, 
      918, 1729, 1730, -1, 
      918, 917, 1729, -1, 
      918, 1730, 1152, -1, 
      645, 878, 1377, -1, 
      1136, 1304, 1137, -1, 
      1136, 624, 1304, -1, 
      1136, 1138, 624, -1, 
      1229, 730, 1731, -1, 
      1229, 1731, 1062, -1, 
      1229, 1062, 25, -1, 
      1732, 451, 1733, -1, 
      1732, 1257, 451, -1, 
      551, 1733, 549, -1, 
      1732, 1733, 551, -1, 
      1732, 540, 1257, -1, 
      1732, 551, 540, -1, 
      1000, 1001, 1410, -1, 
      1000, 1411, 1105, -1, 
      496, 1590, 1160, -1, 
      496, 1160, 1159, -1, 
      496, 1159, 497, -1, 
      436, 112, 783, -1, 
      436, 649, 112, -1, 
      436, 438, 649, -1, 
      850, 1215, 852, -1, 
      850, 629, 1215, -1, 
      850, 849, 629, -1, 
      1734, 1735, 1036, -1, 
      1734, 1736, 1735, -1, 
      1734, 1036, 1357, -1, 
      1734, 1357, 1584, -1, 
      1734, 1584, 1737, -1, 
      1734, 1737, 1736, -1, 
      1074, 930, 932, -1, 
      1074, 932, 1550, -1, 
      749, 1113, 750, -1, 
      926, 929, 1738, -1, 
      926, 1738, 1683, -1, 
      1650, 772, 771, -1, 
      1650, 1739, 772, -1, 
      1650, 1649, 1739, -1, 
      1740, 886, 1601, -1, 
      1601, 886, 887, -1, 
      1741, 709, 886, -1, 
      1741, 635, 710, -1, 
      1741, 710, 709, -1, 
      1742, 1653, 812, -1, 
      1742, 1570, 1653, -1, 
      1742, 812, 1743, -1, 
      1742, 1743, 1571, -1, 
      1742, 1571, 1570, -1, 
      847, 680, 1464, -1, 
      630, 629, 849, -1, 
      630, 849, 1370, -1, 
      1226, 190, 1191, -1, 
      1226, 1191, 1440, -1, 
      1681, 196, 1600, -1, 
      1681, 1600, 354, -1, 
      1681, 197, 196, -1, 
      1513, 1480, 1479, -1, 
      1513, 1608, 1512, -1, 
      1472, 1744, 1470, -1, 
      1472, 1632, 1663, -1, 
      1472, 1663, 1744, -1, 
      1745, 1491, 1706, -1, 
      1745, 1706, 1705, -1, 
      1745, 1489, 1491, -1, 
      1745, 1705, 172, -1, 
      1745, 1289, 1746, -1, 
      1745, 1746, 1504, -1, 
      1745, 172, 1289, -1, 
      1745, 1504, 1489, -1, 
      1747, 1658, 1089, -1, 
      1747, 1748, 1658, -1, 
      1747, 1089, 1088, -1, 
      1747, 1088, 1748, -1, 
      1695, 1221, 701, -1, 
      1695, 1749, 1221, -1, 
      1695, 1696, 1749, -1, 
      1746, 1501, 1504, -1, 
      1746, 1289, 1501, -1, 
      843, 524, 1278, -1, 
      843, 899, 524, -1, 
      1290, 1749, 1696, -1, 
      1290, 1696, 1291, -1, 
      1290, 1221, 1749, -1, 
      1290, 170, 1221, -1, 
      962, 1428, 1426, -1, 
      962, 1648, 1428, -1, 
      962, 961, 1648, -1, 
      962, 1517, 964, -1, 
      802, 1554, 1361, -1, 
      216, 1049, 218, -1, 
      1750, 1751, 1752, -1, 
      1750, 71, 1751, -1, 
      1750, 1752, 1682, -1, 
      1750, 1682, 1520, -1, 
      1750, 69, 71, -1, 
      1750, 1520, 69, -1, 
      969, 970, 1753, -1, 
      969, 1753, 681, -1, 
      1454, 1312, 1004, -1, 
      1454, 1004, 78, -1, 
      1646, 1645, 1592, -1, 
      1646, 1592, 106, -1, 
      1646, 106, 287, -1, 
      1586, 690, 691, -1, 
      1586, 401, 402, -1, 
      1586, 691, 150, -1, 
      1586, 150, 401, -1, 
      239, 238, 1452, -1, 
      239, 1456, 240, -1, 
      928, 248, 246, -1, 
      928, 246, 929, -1, 
      1754, 481, 756, -1, 
      1754, 756, 1755, -1, 
      1754, 1684, 481, -1, 
      1754, 1756, 1684, -1, 
      1754, 1755, 1756, -1, 
      598, 600, 1085, -1, 
      223, 1246, 1588, -1, 
      1489, 1504, 1487, -1, 
      1044, 1692, 1755, -1, 
      1044, 1755, 757, -1, 
      1044, 757, 1046, -1, 
      1138, 1669, 624, -1, 
      1138, 424, 422, -1, 
      787, 53, 1284, -1, 
      787, 1284, 785, -1, 
      787, 788, 53, -1, 
      728, 403, 1557, -1, 
      728, 1587, 403, -1, 
      728, 1557, 731, -1, 
      1562, 1561, 209, -1, 
      1562, 209, 1757, -1, 
      1562, 1757, 1563, -1, 
      1758, 1694, 1478, -1, 
      1758, 1478, 1477, -1, 
      1758, 1628, 1694, -1, 
      1758, 1360, 1359, -1, 
      1758, 1477, 1360, -1, 
      1758, 1359, 1628, -1, 
      1759, 483, 486, -1, 
      1759, 464, 462, -1, 
      1759, 486, 1412, -1, 
      1759, 490, 464, -1, 
      1759, 1412, 490, -1, 
      471, 1760, 1721, -1, 
      471, 1721, 472, -1, 
      471, 1425, 1760, -1, 
      1475, 1474, 1748, -1, 
      1475, 1748, 1568, -1, 
      970, 1485, 1753, -1, 
      929, 246, 1738, -1, 
      551, 539, 540, -1, 
      779, 865, 866, -1, 
      779, 866, 780, -1, 
      1761, 1717, 1088, -1, 
      1761, 1502, 1717, -1, 
      1761, 1088, 1698, -1, 
      1761, 1698, 1502, -1, 
      1687, 1303, 1302, -1, 
      1687, 1302, 1645, -1, 
      1687, 1645, 1689, -1, 
      980, 982, 1714, -1, 
      1457, 1547, 1459, -1, 
      1209, 940, 1713, -1, 
      1209, 1713, 1762, -1, 
      1209, 1762, 678, -1, 
      1738, 246, 1763, -1, 
      1738, 1763, 1764, -1, 
      1738, 1764, 1683, -1, 
      1470, 705, 706, -1, 
      1470, 1744, 705, -1, 
      1470, 706, 1469, -1, 
      1662, 1632, 1642, -1, 
      1662, 1663, 1632, -1, 
      1662, 1642, 1405, -1, 
      706, 1765, 1469, -1, 
      706, 155, 1765, -1, 
      1062, 1731, 1556, -1, 
      1062, 1556, 1060, -1, 
      1062, 81, 25, -1, 
      1062, 80, 81, -1, 
      806, 1280, 807, -1, 
      806, 593, 1615, -1, 
      806, 1615, 1614, -1, 
      806, 1614, 1280, -1, 
      1103, 1285, 880, -1, 
      1514, 161, 160, -1, 
      1514, 160, 401, -1, 
      1514, 401, 150, -1, 
      730, 1556, 1731, -1, 
      921, 514, 516, -1, 
      921, 516, 637, -1, 
      617, 1208, 619, -1, 
      617, 1093, 1208, -1, 
      1649, 1352, 1739, -1, 
      917, 915, 1292, -1, 
      917, 1292, 1729, -1, 
      990, 1210, 991, -1, 
      990, 762, 1210, -1, 
      296, 1360, 292, -1, 
      1105, 872, 1199, -1, 
      1105, 1411, 872, -1, 
      1361, 1554, 1019, -1, 
      1361, 1019, 1113, -1, 
      1467, 323, 1526, -1, 
      421, 1193, 422, -1, 
      1599, 1343, 1598, -1, 
      1599, 766, 765, -1, 
      1599, 765, 1146, -1, 
      1599, 1597, 766, -1, 
      1599, 1146, 1343, -1, 
      747, 1766, 1722, -1, 
      747, 1767, 1766, -1, 
      747, 745, 1767, -1, 
      920, 1739, 919, -1, 
      920, 1728, 772, -1, 
      920, 772, 1739, -1, 
      770, 209, 768, -1, 
      770, 1757, 209, -1, 
      770, 1768, 513, -1, 
      770, 513, 1757, -1, 
      770, 773, 1768, -1, 
      1701, 1203, 1769, -1, 
      1701, 1769, 1770, -1, 
      1701, 1770, 1517, -1, 
      1574, 1573, 1771, -1, 
      1574, 1771, 1772, -1, 
      1574, 1772, 157, -1, 
      1574, 157, 156, -1, 
      1448, 427, 426, -1, 
      1448, 1538, 427, -1, 
      1448, 426, 1446, -1, 
      1448, 1452, 1548, -1, 
      1448, 1548, 1539, -1, 
      1179, 1773, 1774, -1, 
      1179, 675, 1773, -1, 
      1179, 1774, 1775, -1, 
      1179, 1775, 1337, -1, 
      1675, 891, 1674, -1, 
      1675, 894, 891, -1, 
      1675, 521, 894, -1, 
      924, 1168, 1436, -1, 
      1291, 1696, 1616, -1, 
      1291, 1616, 594, -1, 
      1291, 594, 1294, -1, 
      1174, 1176, 1255, -1, 
      484, 483, 462, -1, 
      1600, 1005, 1012, -1, 
      53, 50, 1284, -1, 
      1492, 1490, 1415, -1, 
      1492, 1706, 1491, -1, 
      906, 911, 649, -1, 
      798, 810, 795, -1, 
      1395, 1713, 940, -1, 
      1597, 1596, 93, -1, 
      1597, 93, 304, -1, 
      1597, 304, 766, -1, 
      870, 1351, 1197, -1, 
      870, 1197, 871, -1, 
      870, 326, 1351, -1, 
      1146, 1609, 1343, -1, 
      1146, 1145, 1609, -1, 
      584, 586, 877, -1, 
      584, 877, 122, -1, 
      871, 1199, 872, -1, 
      1077, 1079, 1338, -1, 
      426, 1776, 1446, -1, 
      426, 425, 1608, -1, 
      426, 1608, 1776, -1, 
      936, 343, 853, -1, 
      1340, 853, 1691, -1, 
      382, 379, 935, -1, 
      382, 935, 454, -1, 
      382, 454, 1383, -1, 
      1630, 1777, 1241, -1, 
      1630, 492, 1777, -1, 
      1630, 1631, 492, -1, 
      1370, 849, 851, -1, 
      1370, 851, 58, -1, 
      214, 217, 506, -1, 
      214, 734, 215, -1, 
      1778, 1779, 68, -1, 
      1778, 68, 1534, -1, 
      1778, 684, 1779, -1, 
      1778, 1544, 684, -1, 
      1778, 1534, 1544, -1, 
      427, 1538, 1070, -1, 
      171, 172, 1705, -1, 
      1446, 1776, 1447, -1, 
      78, 1004, 27, -1, 
      851, 1780, 58, -1, 
      851, 1530, 1780, -1, 
      1613, 1443, 1444, -1, 
      1781, 1172, 1572, -1, 
      1781, 822, 1172, -1, 
      1781, 1572, 526, -1, 
      1781, 1405, 822, -1, 
      1781, 526, 1405, -1, 
      65, 1520, 1682, -1, 
      1197, 1350, 1195, -1, 
      1286, 472, 1721, -1, 
      1286, 63, 1275, -1, 
      1286, 1522, 63, -1, 
      1672, 1671, 1723, -1, 
      1672, 1347, 1673, -1, 
      1563, 1757, 513, -1, 
      316, 317, 485, -1, 
      1549, 362, 1268, -1, 
      1549, 1268, 1270, -1, 
      1496, 1536, 1497, -1, 
      1496, 1498, 1537, -1, 
      785, 1284, 361, -1, 
      1329, 615, 1763, -1, 
      1329, 1782, 1330, -1, 
      1329, 245, 1782, -1, 
      1329, 1763, 245, -1, 
      1783, 1708, 1049, -1, 
      1783, 1709, 1708, -1, 
      1783, 19, 1784, -1, 
      1783, 1784, 1709, -1, 
      1783, 1049, 1051, -1, 
      1783, 1051, 19, -1, 
      1625, 1222, 169, -1, 
      1625, 169, 168, -1, 
      1625, 1407, 1222, -1, 
      1625, 1252, 1251, -1, 
      1625, 168, 1252, -1, 
      1023, 1232, 1580, -1, 
      1023, 1582, 222, -1, 
      1023, 222, 1024, -1, 
      1023, 1580, 1582, -1, 
      876, 1785, 1607, -1, 
      876, 121, 1785, -1, 
      8, 57, 1780, -1, 
      8, 1780, 1444, -1, 
      8, 1444, 10, -1, 
      1506, 1771, 509, -1, 
      1506, 1786, 1771, -1, 
      1506, 509, 1505, -1, 
      1506, 1787, 1786, -1, 
      1506, 1507, 1787, -1, 
      1298, 1709, 1300, -1, 
      1298, 234, 233, -1, 
      1298, 233, 1543, -1, 
      1298, 1297, 234, -1, 
      919, 1739, 1352, -1, 
      1380, 1323, 1322, -1, 
      1380, 1322, 419, -1, 
      575, 1413, 485, -1, 
      574, 485, 576, -1, 
      821, 1172, 822, -1, 
      1073, 1083, 1624, -1, 
      1073, 596, 1083, -1, 
      409, 408, 175, -1, 
      1536, 1788, 1497, -1, 
      1536, 1744, 897, -1, 
      1536, 705, 1744, -1, 
      1536, 703, 705, -1, 
      349, 348, 993, -1, 
      349, 284, 505, -1, 
      349, 281, 284, -1, 
      891, 1393, 1674, -1, 
      1557, 403, 631, -1, 
      1557, 631, 632, -1, 
      1557, 632, 1369, -1, 
      1413, 1412, 486, -1, 
      1413, 486, 485, -1, 
      1401, 1546, 1789, -1, 
      1401, 1789, 1324, -1, 
      769, 768, 1476, -1, 
      769, 1476, 1478, -1, 
      769, 1478, 1694, -1, 
      822, 1405, 1642, -1, 
      650, 558, 557, -1, 
      909, 441, 1079, -1, 
      909, 438, 441, -1, 
      408, 947, 950, -1, 
      408, 406, 947, -1, 
      208, 768, 209, -1, 
      1303, 1736, 1015, -1, 
      1303, 1686, 1736, -1, 
      696, 1079, 441, -1, 
      922, 358, 361, -1, 
      922, 553, 514, -1, 
      1001, 999, 1593, -1, 
      1529, 1331, 1605, -1, 
      1529, 1605, 1785, -1, 
      1529, 1785, 1094, -1, 
      1265, 371, 370, -1, 
      1265, 1790, 371, -1, 
      1265, 1264, 1790, -1, 
      1447, 1776, 457, -1, 
      1447, 457, 1449, -1, 
      1775, 1791, 903, -1, 
      1775, 1774, 1791, -1, 
      1775, 904, 1337, -1, 
      1775, 903, 904, -1, 
      1587, 402, 403, -1, 
      741, 1589, 1792, -1, 
      741, 1792, 1793, -1, 
      741, 742, 1590, -1, 
      1794, 1187, 1184, -1, 
      1794, 580, 1187, -1, 
      1794, 1184, 1519, -1, 
      1794, 1519, 1795, -1, 
      1794, 1795, 1796, -1, 
      1794, 1796, 580, -1, 
      293, 837, 1034, -1, 
      293, 291, 837, -1, 
      293, 1034, 294, -1, 
      1292, 1294, 1797, -1, 
      1292, 1797, 1729, -1, 
      635, 1578, 712, -1, 
      635, 712, 710, -1, 
      1485, 957, 1751, -1, 
      1485, 70, 1753, -1, 
      1485, 1751, 70, -1, 
      1594, 1593, 1752, -1, 
      1594, 1752, 1751, -1, 
      1594, 1751, 956, -1, 
      1704, 1703, 985, -1, 
      1704, 985, 987, -1, 
      106, 1592, 625, -1, 
      106, 109, 287, -1, 
      609, 825, 610, -1, 
      1522, 1659, 1533, -1, 
      481, 480, 756, -1, 
      256, 255, 1515, -1, 
      323, 268, 1526, -1, 
      323, 325, 268, -1, 
      312, 1567, 310, -1, 
      312, 389, 1567, -1, 
      493, 494, 1671, -1, 
      1682, 1752, 1593, -1, 
      1503, 1697, 1487, -1, 
      1503, 1502, 1698, -1, 
      1503, 1698, 1697, -1, 
      1019, 1554, 1020, -1, 
      1019, 619, 1114, -1, 
      772, 1728, 773, -1, 
      757, 1755, 755, -1, 
      757, 1509, 1046, -1, 
      1261, 1145, 1147, -1, 
      1261, 1342, 1145, -1, 
      621, 1798, 1799, -1, 
      621, 1022, 1798, -1, 
      621, 1799, 618, -1, 
      601, 602, 83, -1, 
      398, 578, 48, -1, 
      582, 1187, 580, -1, 
      582, 581, 836, -1, 
      1640, 457, 1776, -1, 
      1640, 1776, 1608, -1, 
      1222, 1221, 169, -1, 
      1222, 1407, 1220, -1, 
      501, 1058, 1280, -1, 
      501, 1280, 698, -1, 
      1792, 1589, 1673, -1, 
      1792, 1349, 829, -1, 
      1792, 1673, 1349, -1, 
      165, 1216, 166, -1, 
      1302, 1592, 1645, -1, 
      797, 286, 2, -1, 
      829, 1351, 326, -1, 
      829, 1793, 1792, -1, 
      829, 1349, 1351, -1, 
      1733, 1442, 1161, -1, 
      1733, 451, 1442, -1, 
      1733, 1164, 569, -1, 
      1733, 569, 549, -1, 
      1079, 1339, 1338, -1, 
      998, 1166, 1666, -1, 
      998, 1666, 999, -1, 
      1535, 704, 703, -1, 
      1537, 1498, 704, -1, 
      1797, 591, 1729, -1, 
      1797, 594, 591, -1, 
      1797, 1294, 594, -1, 
      1244, 1243, 1588, -1, 
      1244, 1588, 1246, -1, 
      587, 141, 1190, -1, 
      587, 585, 141, -1, 
      814, 1743, 812, -1, 
      814, 816, 1800, -1, 
      814, 1800, 1743, -1, 
      1110, 877, 586, -1, 
      1110, 1718, 877, -1, 
      1801, 1040, 1039, -1, 
      1801, 1634, 1040, -1, 
      1801, 1039, 533, -1, 
      1801, 533, 1652, -1, 
      1801, 1652, 1802, -1, 
      1801, 1802, 1635, -1, 
      1801, 1635, 1634, -1, 
      1108, 1248, 1678, -1, 
      1623, 674, 1397, -1, 
      1623, 1773, 674, -1, 
      1623, 1622, 1803, -1, 
      1623, 1803, 1773, -1, 
      1628, 1359, 1358, -1, 
      1266, 1162, 1161, -1, 
      1266, 1161, 1442, -1, 
      339, 490, 1412, -1, 
      1760, 1660, 1721, -1, 
      1760, 1424, 1660, -1, 
      1760, 1425, 1424, -1, 
      908, 912, 1143, -1, 
      367, 234, 1297, -1, 
      367, 1297, 1603, -1, 
      1131, 1130, 45, -1, 
      1131, 45, 43, -1, 
      1131, 43, 1132, -1, 
      346, 125, 126, -1, 
      346, 126, 1508, -1, 
      346, 1508, 320, -1, 
      50, 882, 1284, -1, 
      1324, 1789, 1325, -1, 
      1638, 494, 1631, -1, 
      1638, 1671, 494, -1, 
      1638, 1631, 1629, -1, 
      1638, 1639, 1804, -1, 
      1638, 1804, 1671, -1, 
      300, 299, 1316, -1, 
      1624, 1083, 1726, -1, 
      1152, 1730, 1168, -1, 
      527, 1641, 1279, -1, 
      527, 528, 1641, -1, 
      1782, 1128, 1330, -1, 
      1782, 247, 1128, -1, 
      1782, 245, 247, -1, 
      1287, 642, 1205, -1, 
      1802, 1484, 1635, -1, 
      1802, 1354, 1484, -1, 
      1802, 1652, 1356, -1, 
      1802, 1356, 1354, -1, 
      828, 1283, 826, -1, 
      1047, 274, 1080, -1, 
      1047, 1080, 1134, -1, 
      1047, 693, 439, -1, 
      1616, 1615, 594, -1, 
      1114, 619, 1208, -1, 
      1114, 750, 1113, -1, 
      869, 1665, 867, -1, 
      1729, 591, 1730, -1, 
      971, 294, 1243, -1, 
      971, 1245, 1637, -1, 
      971, 1637, 1358, -1, 
      1095, 1208, 1093, -1, 
      1142, 1143, 1063, -1, 
      1142, 1063, 1061, -1, 
      532, 531, 1541, -1, 
      1692, 210, 1756, -1, 
      1692, 648, 210, -1, 
      1692, 1756, 1755, -1, 
      226, 1024, 222, -1, 
      226, 834, 581, -1, 
      226, 225, 834, -1, 
      654, 1232, 652, -1, 
      1462, 1805, 1458, -1, 
      1462, 1806, 1805, -1, 
      1462, 1463, 1806, -1, 
      1441, 1658, 1474, -1, 
      1441, 1657, 1658, -1, 
      1441, 1341, 1657, -1, 
      602, 1552, 1388, -1, 
      1243, 294, 1034, -1, 
      1243, 1034, 1588, -1, 
      510, 513, 1768, -1, 
      510, 1768, 1728, -1, 
      510, 1728, 1099, -1, 
      1158, 1241, 1777, -1, 
      1158, 1777, 1159, -1, 
      999, 1666, 1665, -1, 
      1737, 1643, 1736, -1, 
      1737, 1584, 1643, -1, 
      1347, 1349, 1673, -1, 
      773, 1728, 1768, -1, 
      1224, 1438, 1807, -1, 
      1224, 1807, 1225, -1, 
      1326, 1539, 1548, -1, 
      1326, 191, 1539, -1, 
      238, 1548, 1452, -1, 
      1718, 1376, 1377, -1, 
      1718, 1377, 878, -1, 
      1718, 878, 877, -1, 
      1570, 1654, 1653, -1, 
      1618, 1730, 591, -1, 
      1618, 591, 590, -1, 
      1618, 1436, 1730, -1, 
      1654, 1282, 1281, -1, 
      1654, 1170, 1282, -1, 
      1764, 1799, 1683, -1, 
      1764, 1763, 615, -1, 
      1764, 615, 618, -1, 
      1764, 618, 1799, -1, 
      1736, 1643, 1015, -1, 
      1736, 1686, 1735, -1, 
      1505, 509, 508, -1, 
      1631, 494, 492, -1, 
      942, 944, 810, -1, 
      986, 1434, 443, -1, 
      986, 985, 1434, -1, 
      902, 1715, 981, -1, 
      902, 901, 1715, -1, 
      141, 139, 1190, -1, 
      528, 816, 1641, -1, 
      528, 1800, 816, -1, 
      528, 526, 1800, -1, 
      1438, 1397, 676, -1, 
      1438, 1439, 1397, -1, 
      1438, 676, 1807, -1, 
      1530, 1444, 1780, -1, 
      1635, 1484, 1483, -1, 
      1804, 1723, 1671, -1, 
      1804, 1639, 1723, -1, 
      245, 1763, 246, -1, 
      788, 784, 790, -1, 
      457, 458, 1449, -1, 
      1658, 1748, 1474, -1, 
      1494, 1140, 1493, -1, 
      1795, 1519, 1518, -1, 
      1795, 1518, 1808, -1, 
      1795, 1809, 1796, -1, 
      1795, 1808, 1809, -1, 
      1164, 1733, 1161, -1, 
      1164, 1161, 742, -1, 
      4, 2, 286, -1, 
      1246, 1617, 1247, -1, 
      964, 1517, 1510, -1, 
      1808, 1518, 1770, -1, 
      1808, 1770, 1774, -1, 
      1808, 1803, 1809, -1, 
      1808, 1774, 1803, -1, 
      624, 1669, 626, -1, 
      1133, 1132, 43, -1, 
      1434, 818, 443, -1, 
      1434, 985, 1703, -1, 
      299, 298, 387, -1, 
      647, 1285, 1386, -1, 
      1038, 1634, 1399, -1, 
      1038, 1040, 1634, -1, 
      852, 1215, 1655, -1, 
      852, 1655, 1691, -1, 
      852, 1691, 853, -1, 
      9, 12, 1312, -1, 
      943, 678, 677, -1, 
      943, 1181, 944, -1, 
      140, 1033, 138, -1, 
      1036, 1735, 1037, -1, 
      1130, 1129, 1725, -1, 
      1130, 1422, 45, -1, 
      1130, 1725, 1422, -1, 
      1191, 1190, 1440, -1, 
      1248, 85, 87, -1, 
      1248, 87, 1678, -1, 
      1128, 247, 1129, -1, 
      1014, 1015, 1643, -1, 
      1014, 1727, 725, -1, 
      1014, 1643, 1727, -1, 
      912, 910, 1143, -1, 
      1773, 1803, 1774, -1, 
      1773, 675, 674, -1, 
      1507, 1674, 1393, -1, 
      1507, 1393, 1392, -1, 
      1507, 1392, 1787, -1, 
      1603, 1296, 789, -1, 
      1603, 1297, 1296, -1, 
      1620, 1488, 1487, -1, 
      1620, 1487, 1697, -1, 
      1620, 661, 660, -1, 
      57, 58, 1780, -1, 
      1657, 1341, 1690, -1, 
      1657, 1690, 665, -1, 
      1766, 267, 1722, -1, 
      1766, 1806, 267, -1, 
      1766, 1767, 1805, -1, 
      1766, 1805, 1806, -1, 
      139, 138, 1440, -1, 
      139, 1440, 1190, -1, 
      1159, 1777, 497, -1, 
      306, 308, 218, -1, 
      306, 218, 307, -1, 
      147, 150, 1810, -1, 
      147, 1810, 885, -1, 
      48, 578, 879, -1, 
      1046, 1509, 1045, -1, 
      1424, 1546, 1660, -1, 
      1424, 1789, 1546, -1, 
      1424, 1325, 1789, -1, 
      1645, 1647, 1689, -1, 
      542, 465, 1345, -1, 
      542, 1345, 735, -1, 
      643, 1767, 745, -1, 
      643, 1710, 1767, -1, 
      1751, 71, 70, -1, 
      1751, 957, 956, -1, 
      677, 1181, 943, -1, 
      420, 424, 425, -1, 
      804, 1508, 951, -1, 
      1279, 1641, 1432, -1, 
      1725, 1726, 1422, -1, 
      173, 1289, 172, -1, 
      1063, 1118, 1064, -1, 
      1063, 1143, 910, -1, 
      1269, 1268, 362, -1, 
      1269, 363, 1575, -1, 
      1269, 1575, 1576, -1, 
      1269, 362, 363, -1, 
      1269, 1576, 1193, -1, 
      1363, 271, 272, -1, 
      1357, 690, 1584, -1, 
      944, 795, 810, -1, 
      492, 497, 1777, -1, 
      1469, 1787, 1392, -1, 
      1469, 1811, 1787, -1, 
      1469, 1765, 1811, -1, 
      1183, 1045, 1509, -1, 
      1183, 1510, 1184, -1, 
      1774, 1770, 1791, -1, 
      901, 903, 1716, -1, 
      676, 1762, 1807, -1, 
      676, 1397, 674, -1, 
      676, 678, 1762, -1, 
      1057, 1280, 1058, -1, 
      1639, 1335, 1723, -1, 
      1676, 713, 712, -1, 
      1676, 712, 1578, -1, 
      1676, 879, 1677, -1, 
      1676, 1578, 879, -1, 
      112, 101, 783, -1, 
      756, 755, 1755, -1, 
      1004, 195, 27, -1, 
      1004, 1312, 12, -1, 
      1483, 1219, 1218, -1, 
      631, 403, 164, -1, 
      1663, 897, 1744, -1, 
      1398, 1812, 1621, -1, 
      1398, 331, 1812, -1, 
      380, 892, 378, -1, 
      380, 610, 892, -1, 
      380, 827, 610, -1, 
      452, 451, 1257, -1, 
      452, 1257, 1256, -1, 
      210, 1561, 1756, -1, 
      210, 209, 1561, -1, 
      894, 378, 892, -1, 
      894, 521, 378, -1, 
      789, 1296, 790, -1, 
      1422, 46, 45, -1, 
      1422, 333, 46, -1, 
      1422, 1726, 1082, -1, 
      1779, 70, 68, -1, 
      1779, 1753, 70, -1, 
      1779, 684, 683, -1, 
      1779, 683, 1753, -1, 
      818, 717, 443, -1, 
      1407, 1406, 1220, -1, 
      885, 1810, 691, -1, 
      1216, 629, 166, -1, 
      1216, 1215, 629, -1, 
      1708, 218, 1049, -1, 
      1708, 307, 218, -1, 
      1310, 124, 1309, -1, 
      1310, 951, 1508, -1, 
      1310, 1508, 126, -1, 
      1310, 126, 124, -1, 
      1614, 698, 1280, -1, 
      1406, 1218, 1220, -1, 
      1406, 781, 1218, -1, 
      576, 485, 1367, -1, 
      576, 1367, 857, -1, 
      576, 857, 577, -1, 
      655, 1085, 600, -1, 
      930, 927, 932, -1, 
      1689, 531, 530, -1, 
      1689, 530, 1688, -1, 
      1689, 1647, 531, -1, 
      1621, 1813, 1622, -1, 
      1621, 1812, 580, -1, 
      1621, 580, 1813, -1, 
      170, 169, 1221, -1, 
      1161, 1162, 1155, -1, 
      1161, 1160, 742, -1, 
      1814, 1196, 1195, -1, 
      1814, 1195, 372, -1, 
      1814, 371, 1196, -1, 
      1814, 372, 371, -1, 
      94, 93, 1596, -1, 
      432, 434, 1373, -1, 
      1536, 897, 1788, -1, 
      1800, 1572, 1571, -1, 
      1800, 526, 1572, -1, 
      1800, 1571, 1743, -1, 
      549, 569, 568, -1, 
      549, 568, 548, -1, 
      1713, 1270, 1332, -1, 
      1713, 1332, 1815, -1, 
      1713, 1815, 1762, -1, 
      1788, 897, 896, -1, 
      1788, 896, 1497, -1, 
      1561, 1684, 1756, -1, 
      1735, 1686, 1037, -1, 
      892, 610, 893, -1, 
      1722, 267, 269, -1, 
      548, 568, 567, -1, 
      1436, 1168, 1730, -1, 
      353, 355, 1612, -1, 
      353, 1612, 1611, -1, 
      1225, 1807, 1815, -1, 
      1225, 1815, 1332, -1, 
      1615, 593, 594, -1, 
      1541, 531, 1647, -1, 
      825, 893, 610, -1, 
      577, 857, 859, -1, 
      577, 1677, 578, -1, 
      1688, 1039, 1037, -1, 
      1688, 533, 1039, -1, 
      1688, 1037, 1686, -1, 
      1688, 530, 533, -1, 
      514, 553, 35, -1, 
      1534, 1533, 1544, -1, 
      831, 1565, 1333, -1, 
      578, 1677, 879, -1, 
      1759, 462, 483, -1, 
      1195, 1350, 372, -1, 
      1769, 1203, 1716, -1, 
      1769, 1716, 1791, -1, 
      1769, 1791, 1770, -1, 
      1767, 1710, 1805, -1, 
      158, 1765, 155, -1, 
      158, 1786, 1811, -1, 
      158, 1811, 1765, -1, 
      158, 157, 1772, -1, 
      158, 1772, 1786, -1, 
      1083, 1082, 1726, -1, 
      816, 817, 1641, -1, 
      480, 479, 255, -1, 
      1547, 1680, 1459, -1, 
      1547, 458, 1680, -1, 
      1527, 1353, 1528, -1, 
      1527, 1354, 1353, -1, 
      1605, 1607, 1785, -1, 
      1605, 1331, 1330, -1, 
      1198, 1790, 1264, -1, 
      1198, 1196, 1790, -1, 
      1300, 1709, 1784, -1, 
      1300, 19, 17, -1, 
      1300, 17, 1301, -1, 
      1300, 1784, 19, -1, 
      1805, 1710, 1458, -1, 
      1196, 371, 1790, -1, 
      1314, 1607, 1606, -1, 
      1314, 1315, 1607, -1, 
      666, 665, 1656, -1, 
      1358, 1637, 1629, -1, 
      1439, 1033, 1397, -1, 
      217, 92, 506, -1, 
      217, 308, 92, -1, 
      217, 218, 308, -1, 
      292, 396, 290, -1, 
      292, 1477, 396, -1, 
      292, 1360, 1477, -1, 
      373, 372, 1577, -1, 
      1813, 1809, 1622, -1, 
      1813, 580, 1796, -1, 
      1813, 1796, 1809, -1, 
      27, 195, 23, -1, 
      781, 1399, 1218, -1, 
      1815, 1807, 1762, -1, 
      1555, 1060, 1556, -1, 
      1555, 1493, 1060, -1, 
      468, 1327, 415, -1, 
      1791, 1716, 903, -1, 
      1809, 1803, 1622, -1, 
      200, 1680, 458, -1, 
      200, 197, 1680, -1, 
      1088, 1717, 1748, -1, 
      121, 1094, 1785, -1, 
      330, 580, 1812, -1, 
      330, 1812, 331, -1, 
      1526, 268, 267, -1, 
      1021, 952, 1308, -1, 
      1021, 1308, 1798, -1, 
      1021, 1798, 1022, -1, 
      138, 1033, 1440, -1, 
      509, 1771, 511, -1, 
      414, 1327, 558, -1, 
      414, 415, 1327, -1, 
      1512, 425, 424, -1, 
      1512, 1608, 425, -1, 
      1787, 1811, 1786, -1, 
      1576, 626, 1669, -1, 
      1202, 1716, 1203, -1, 
      1167, 1678, 87, -1, 
      1493, 1061, 1060, -1, 
      681, 1753, 683, -1, 
      726, 725, 1727, -1, 
      1748, 1717, 1568, -1, 
      317, 1367, 485, -1, 
      1518, 1517, 1770, -1, 
      1655, 1656, 1691, -1, 
      836, 581, 834, -1, 
      742, 1160, 1590, -1, 
      1373, 1798, 1308, -1, 
      1373, 1799, 1798, -1, 
      1373, 1683, 1799, -1, 
      1772, 1771, 1786, -1, 
      567, 563, 565, -1, 
      1337, 904, 1542, -1, 
      1717, 914, 1568, -1, 
      343, 1532, 853, -1, 
      343, 1611, 1532, -1, 
      1691, 1656, 1690, -1, 
      17, 460, 1301, -1, 
      1390, 1296, 1299, -1, 
      1390, 790, 1296, -1, 
      1723, 1335, 1577, -1, 
      267, 1806, 1525, -1, 
      691, 1810, 150, -1, 
      812, 1653, 813, -1, 
      511, 1771, 1573, -1, 
      1525, 1806, 1463, -1, 
      255, 479, 1515, -1, 
      1690, 1656, 665, -1, 
      1573, 476, 1564, -1, 
      1301, 460, 1299, -1, 
      635, 639, 633, -1, 
      635, 1741, 639, -1, 
      786, 1740, 791, -1, 
      786, 933, 1740, -1, 
      909, 1078, 910, -1, 
      909, 1076, 1078, -1, 
      639, 1741, 933, -1, 
      933, 1741, 1740, -1, 
      791, 1740, 1601, -1, 
      886, 1740, 1741, -1, 
      739, 1793, 829, -1, 
      739, 741, 1793, -1, 
      970, 968, 1119, -1] 
  normal Normal {
    vector [
      -0.129344 -0.645156 0.753023,
      -0.181985 -0.895093 0.407051,
      0.46701 -0.683401 0.561128,
      -0.63545 -0.615783 0.465848,
      0.361324 -0.356237 0.861708,
      -0.145665 -0.313044 0.938502,
      -0.308893 0.806149 0.504686,
      -0.175815 0.830036 0.529272,
      -0.147876 0.878376 0.45452,
      -0.668229 0.487181 0.562249,
      -0.313792 0.869351 0.38179,
      -0.828984 0.489148 0.271146,
      -0.960866 0.0468734 0.27302,
      -0.961652 -0.072236 -0.264589,
      -0.885957 0.397686 0.238591,
      -0.953206 0.134833 -0.270587,
      -0.923081 0.35938 0.136995,
      -0.665116 -0.155524 -0.730365,
      -0.934991 -0.157013 -0.318024,
      -0.712764 -0.450507 -0.537597,
      -0.240941 -0.939749 0.242528,
      -0.537769 -0.81099 0.230432,
      -0.202782 -0.942968 0.26399,
      -0.704729 -0.691795 0.157403,
      -0.0110064 -0.897187 0.441513,
      0.0417171 -0.967895 0.247868,
      -0.209824 -0.977729 -0.0045382,
      -0.726214 -0.685528 0.051622,
      -0.0675408 -0.773666 -0.629984,
      -0.072452 -0.771258 -0.632386,
      -0.0871415 -0.805366 -0.586337,
      -0.428907 -0.643585 -0.633906,
      -0.198082 -0.590301 -0.782501,
      -0.501911 -0.511096 -0.697758,
      -0.106931 -0.727071 -0.678184,
      0.22696 -0.654697 -0.721014,
      -0.216033 -0.586703 -0.780454,
      0.385689 -0.637397 -0.66706,
      -0.328977 -0.672692 -0.662767,
      -0.148321 -0.719715 -0.678241,
      0.291873 -0.671987 -0.68062,
      -0.826297 -0.443918 -0.346656,
      -0.438141 -0.490144 -0.75352,
      -0.538406 -0.176946 -0.823899,
      -0.817725 -0.554325 -0.155077,
      -0.943498 -0.292018 -0.156641,
      -0.926307 -0.367729 0.0820424,
      -0.400674 0.779707 0.481162,
      0.0556757 0.763965 0.642852,
      -0.174236 0.672084 0.719684,
      -0.857547 0.476122 0.194734,
      -0.202902 0.933128 0.296821,
      -0.759593 0.642152 0.10324,
      -0.936177 0.184575 -0.299174,
      0.138047 0.936531 0.322262,
      0.112802 0.796692 0.593766,
      0.513766 0.648117 0.562129,
      -0.233748 0.898383 0.371848,
      -0.0226596 0.927154 0.373996,
      0.948411 0.278742 -0.15106,
      0.810286 0.585681 0.0203722,
      0.942817 0.333307 0.0013648,
      0.838571 0.490031 -0.238049,
      0.975798 0.0916737 -0.198531,
      0.922741 -0.0897458 -0.374828,
      0.903371 0.0744073 -0.422356,
      0.998697 0.0481862 0.0168245,
      0.958993 0.117604 -0.25788,
      0.958163 0.272255 -0.0883203,
      0.944593 -0.0109607 -0.32806,
      0.998688 0.0481056 0.017567,
      0.998734 0.0473615 0.0169565,
      0.551655 -0.468549 0.690028,
      0.640822 -0.484945 0.595127,
      0.14232 -0.530399 0.835716,
      0.147293 -0.69853 0.700258,
      0.914456 -0.383972 0.127809,
      0.649444 -0.621458 0.438192,
      -0.737036 -0.673518 0.0561361,
      -0.253352 -0.96736 -0.0052999,
      0.0475894 -0.998867 1.02879e-006,
      0.0475895 -0.998867 1.02134e-006,
      -0.546028 0.725488 0.418952,
      -0.54491 0.820113 0.174608,
      -0.192594 0.877519 0.439167,
      -0.766391 0.630891 0.120924,
      -0.209937 0.890282 0.404134,
      -0.572534 0.819573 0.0224728,
      -0.177985 -0.934042 -0.309657,
      -0.236818 -0.951298 -0.197354,
      -0.262865 -0.94378 0.200453,
      0.421086 -0.838296 -0.346334,
      -0.0978049 -0.913067 -0.395909,
      -0.0982877 -0.843653 -0.527816,
      0.382124 -0.830744 -0.404778,
      -0.165852 0.753878 0.635736,
      -0.807056 0.506857 0.302914,
      -0.173321 0.861571 0.477131,
      0.143999 0.795588 0.588476,
      -0.571989 0.773688 0.272463,
      0.137747 0.826558 0.545735,
      -0.0723575 0.83237 0.549477,
      -0.973318 -0.205579 -0.101929,
      0.416005 -0.863623 0.284772,
      0.838655 -0.374852 0.39515,
      0.523114 -0.729791 0.440178,
      0.731414 -0.538219 0.418752,
      0.130876 -0.966575 0.220465,
      -0.0193605 -0.899716 0.436047,
      0.388331 -0.745974 0.541038,
      -0.446822 0.707698 0.547278,
      -0.36695 0.654309 0.661232,
      0.1406 0.756359 0.638868,
      -0.9254 0.199097 0.322484,
      0.081088 0.877338 0.472972,
      -0.460656 0.803865 0.376294,
      -0.90833 0.378062 0.178905,
      -0.902751 -0.244257 -0.35409,
      -0.963162 -0.222114 -0.151603,
      -0.887304 0.0674333 -0.456229,
      -0.90422 -0.383224 -0.188484,
      -0.859453 -0.0684115 -0.506616,
      -0.889544 -0.310414 -0.335193,
      0.626446 0.730306 0.27243,
      0.346834 0.900244 0.263185,
      0.255623 0.87354 0.414228,
      -0.103809 0.92108 0.37528,
      0.550506 0.749416 0.367856,
      0.380401 0.8693 0.315614,
      -0.305474 0.774456 0.553989,
      0.120699 0.833978 0.538435,
      -0.0723571 0.832364 0.549486,
      0.0376475 0.707219 0.705992,
      -0.838162 0.426298 0.340227,
      -0.249789 0.680996 0.688368,
      -0.542275 0.793825 0.275282,
      -0.960866 0.257872 0.101188,
      -0.30785 -0.740288 -0.597664,
      -0.123069 -0.770691 -0.625212,
      -0.43475 -0.818904 -0.374686,
      -0.0633955 -0.535194 -0.842347,
      -0.680952 -0.622865 -0.385154,
      -0.620312 -0.421177 -0.661682,
      -0.263574 -0.344108 -0.901176,
      0.833939 0.158241 0.528683,
      0.946326 0.0908539 0.31018,
      0.938815 0.132512 0.317909,
      0.765828 -0.252382 0.591448,
      0.896369 0.368772 0.246031,
      0.742242 0.127775 0.657837,
      0.624266 -0.340784 0.702964,
      0.792121 0.378931 0.478494,
      0.932149 -0.359784 -0.040665,
      0.952346 -0.279427 -0.1223,
      0.898325 -0.439307 -0.00456759,
      0.970724 -0.227247 -0.0778117,
      0.756122 -0.65439 0.00731768,
      0.795126 -0.606249 -0.0153975,
      0.919483 -0.379648 -0.102071,
      0.327966 0.297165 0.896734,
      0.502285 -0.0280383 0.864247,
      0.467741 0.39359 0.791394,
      0.263235 0.62707 0.733137,
      0.471159 -0.220194 0.854122,
      0.572467 0.0269676 0.819484,
      0.196715 0.643081 0.740101,
      0.351326 0.420191 0.836666,
      0.555834 0.593585 -0.581985,
      0.792301 0.488211 -0.365937,
      0.707571 0.398669 -0.583444,
      0.517541 0.536025 -0.666955,
      0.671184 0.625781 -0.39738,
      0.418765 0.725362 -0.546339,
      0.389312 0.670554 -0.631502,
      -0.266488 0.406494 -0.873926,
      -0.343049 0.803058 -0.487253,
      -0.0165379 0.255502 -0.966667,
      -0.63289 0.712883 -0.302074,
      0.0176949 0.000843287 -0.999843,
      -0.41111 0.165875 -0.896367,
      -0.695445 0.55243 -0.459541,
      -0.481663 -0.159521 -0.861716,
      -0.694965 0.0643725 -0.716157,
      -0.86983 -0.0614288 -0.489513,
      -0.76675 0.092446 -0.635254,
      -0.54982 -0.265679 -0.791904,
      -0.373733 -0.23384 -0.897576,
      -0.317325 -0.893254 0.318436,
      -0.3454 -0.900589 0.263889,
      -0.372875 -0.835584 0.40344,
      -0.401046 -0.886862 0.22943,
      -0.286903 -0.879705 0.379219,
      -0.328592 -0.876793 0.351087,
      -0.301958 -0.916754 0.261503,
      -0.700137 -0.621821 0.350922,
      -0.865399 -0.466163 0.183785,
      -0.815306 -0.423831 0.394515,
      -0.682612 -0.487179 0.544699,
      -0.715855 -0.654731 0.242651,
      -0.563036 -0.752269 0.342172,
      -0.661609 -0.586772 0.466876,
      -0.155959 0.270734 -0.949937,
      -0.0189914 0.0728043 -0.997166,
      -0.0974022 0.022666 -0.994987,
      -0.399735 0.315366 -0.860672,
      -0.142692 0.49929 -0.854604,
      -0.355742 0.568781 -0.741577,
      -0.244751 -0.951715 0.1853,
      -0.237259 -0.960902 0.142742,
      -0.409814 -0.888862 0.204883,
      -0.0965217 -0.862981 0.49593,
      -0.308226 -0.947832 0.0813139,
      -0.294405 -0.907898 0.298408,
      0.0123437 -0.870342 -0.492294,
      0.309005 -0.950339 0.0370392,
      -0.208482 -0.948968 -0.236631,
      -0.270137 -0.716193 -0.643501,
      0.205933 -0.886993 -0.413322,
      -0.0541227 -0.743361 -0.666698,
      -0.794039 0.171906 -0.583053,
      -0.891829 0.294992 -0.34296,
      -0.937838 0.128647 -0.322351,
      -0.925449 0.166736 -0.34021,
      -0.671931 0.630964 -0.387806,
      -0.717081 0.618638 -0.321064,
      -0.972811 0.211954 -0.0933463,
      -0.964158 -0.0865182 0.250827,
      -0.185587 -0.601803 -0.776782,
      0.196068 -0.505998 -0.839954,
      0.282631 -0.723208 -0.630151,
      -0.0406932 -0.40807 -0.912044,
      -0.288971 -0.636597 -0.715011,
      -0.35663 -0.665184 -0.656007,
      -0.140269 -0.823822 -0.549219,
      -0.142097 -0.452814 -0.880209,
      -0.389228 -0.828829 0.401925,
      -0.395744 -0.802176 0.447102,
      -0.354467 -0.884081 0.304557,
      -0.370557 -0.881813 0.291708,
      -0.399068 -0.740279 0.541047,
      -0.366603 -0.731843 0.574463,
      -0.438357 -0.78811 0.432118,
      -0.541244 -0.793836 0.27727,
      -0.515114 -0.81425 0.267682,
      -0.618772 0.555235 -0.555729,
      -0.558679 0.406152 -0.723131,
      -0.437043 0.598488 -0.67142,
      -0.682003 0.49355 -0.539704,
      -0.536282 0.74784 -0.391327,
      -0.791139 0.526982 -0.310465,
      0.810295 0.482624 0.332409,
      0.594323 0.685937 0.419847,
      0.999644 -0.0261501 0.00537502,
      0.135701 0.865107 0.482881,
      0.907663 -0.400699 0.124854,
      0.504818 -0.818159 0.275273,
      0.8868 -0.450699 0.10225,
      0.939948 -0.316873 0.12684,
      0.314821 -0.188948 0.930154,
      0.726575 -0.431131 0.534991,
      0.856157 -0.00577345 0.516683,
      0.473333 0.376019 0.796596,
      0.402337 -0.673701 0.619881,
      -0.109898 0.394163 0.912446,
      -0.451315 -0.0703136 0.88959,
      0.0913315 -0.44506 0.890831,
      -0.488332 0.695997 0.526422,
      -0.674037 0.292997 0.678105,
      -0.396421 0.686541 0.609517,
      -0.575817 0.604871 0.55006,
      -0.355232 0.759672 0.544709,
      -0.514742 0.705375 0.487326,
      -0.463787 0.751323 0.469484,
      0.873909 -0.309907 -0.374488,
      0.79672 -0.502194 -0.336211,
      0.893733 0.423969 0.146602,
      0.7641 0.549139 0.338523,
      0.920352 -0.316369 -0.229918,
      0.151317 -0.589402 0.793542,
      0.150616 -0.063183 0.986571,
      0.749505 -0.260422 0.608624,
      -0.312738 -0.348324 0.883666,
      0.486883 -0.69538 0.528574,
      0.140523 -0.762206 0.631898,
      -0.133449 -0.648982 0.749009,
      0.343266 -0.436767 0.831506,
      0.903837 -0.304973 0.300118,
      0.781331 -0.544414 0.305179,
      -0.104532 -0.445178 0.88932,
      -0.943311 -0.317167 0.0978203,
      -0.720709 -0.676087 0.153246,
      -0.935798 -0.312752 0.162691,
      -0.76345 -0.645474 0.0225214,
      -0.976602 -0.0939268 0.193461,
      -0.99839 0.0376057 -0.0424539,
      -0.998315 0.0309465 -0.0490798,
      -0.962531 -0.270623 -0.0172681,
      0.677745 -0.73439 -0.0365174,
      0.787535 -0.60682 -0.107513,
      0.670764 -0.647813 0.361129,
      0.152946 -0.905918 0.394867,
      0.0765622 -0.988208 -0.132599,
      -0.298725 -0.691266 -0.657963,
      -0.228568 -0.67578 -0.70077,
      -0.0819632 -0.828109 -0.554543,
      -0.676911 -0.486512 -0.552356,
      0.0461619 -0.705708 -0.706997,
      0.150025 -0.65238 -0.742895,
      0.105995 -0.77281 -0.625723,
      -0.413582 0.694961 0.588201,
      0.136302 0.676471 0.723747,
      0.120278 0.799743 0.58817,
      -0.389698 0.645498 0.656862,
      0.0599423 0.772498 0.632181,
      -0.503913 0.405938 0.762421,
      -0.290114 0.70619 0.645856,
      -0.414816 0.66815 0.617659,
      -0.316052 0.674176 0.667531,
      -0.295126 0.67915 0.672054,
      -0.181262 0.666819 0.72284,
      -0.179073 0.80087 0.571437,
      -0.292597 0.552638 0.78037,
      -0.243641 0.816354 0.523647,
      -0.356767 0.627919 0.69169,
      -0.381922 0.372338 0.845872,
      -0.378062 0.720488 0.581349,
      -0.804404 0.212514 -0.554772,
      -0.507317 0.591182 -0.627004,
      -0.380572 0.147781 -0.912867,
      -0.88819 -0.341722 0.307157,
      -0.722264 -0.509981 0.467176,
      -0.835417 -0.49821 0.232087,
      -0.879762 -0.327342 0.34477,
      -0.973449 -0.205995 0.0998129,
      -0.964194 -0.156857 0.213834,
      0.029158 0.853562 0.520175,
      0.227926 0.752566 0.617815,
      0.328449 0.72535 0.604971,
      -0.368649 0.865696 0.338626,
      -0.502113 0.667106 0.55032,
      -0.500868 0.850885 0.158512,
      -0.828394 0.545892 0.125559,
      0.203662 0.723881 0.65918,
      0.215853 0.848146 0.483793,
      -0.0138156 0.730191 0.683103,
      0.3567 0.763217 0.538762,
      -0.145138 0.807177 0.572189,
      -0.561314 -0.82508 -0.0645766,
      -0.842966 -0.537236 -0.0280463,
      -0.705912 -0.576888 0.410961,
      -0.415662 -0.909393 0.015142,
      -0.675631 0.599722 0.428784,
      -0.419538 0.361024 0.832856,
      -0.235828 0.633957 0.736535,
      -0.641449 0.0511113 0.765462,
      -0.455147 0.459863 0.762474,
      -0.572168 0.0021681 0.820134,
      -0.258797 -0.788267 -0.558265,
      -0.452605 -0.607989 -0.652302,
      0.143772 -0.784612 -0.603086,
      -0.26289 -0.764164 -0.589018,
      -0.740669 -0.406347 -0.535062,
      -0.40119 -0.906322 0.132769,
      -0.201818 -0.936098 0.28808,
      -0.12855 -0.490483 -0.861917,
      -0.313257 -0.448963 -0.836841,
      0.301325 -0.35171 -0.886286,
      -0.203501 -0.418964 -0.884905,
      0.458283 -0.295736 -0.838163,
      -0.770952 -0.173318 -0.612857,
      -0.709402 -0.00147277 -0.704802,
      -0.830285 -0.0404535 -0.555869,
      -0.983016 0.0112094 -0.183177,
      -0.992846 0.00676627 -0.119214,
      -0.943572 -0.116165 -0.310126,
      -0.22067 -0.516808 -0.827173,
      -0.0694975 -0.585398 -0.807762,
      -0.444316 -0.523778 -0.726802,
      0.0391336 -0.644452 -0.763643,
      -0.604904 -0.399607 -0.688771,
      0.00346121 -0.610334 -0.792137,
      -0.132672 -0.666694 -0.733428,
      -0.458776 -0.604232 -0.651482,
      -0.999689 -0.0159213 -0.0192114,
      0.501874 0.185208 0.844879,
      0.759758 -0.232267 0.607305,
      0.59783 0.325546 0.732543,
      0.857357 -0.353773 0.373876,
      0.378949 0.571316 0.728008,
      0.155629 0.493638 0.855629,
      0.531924 -0.393162 0.749987,
      -0.38733 -0.227039 0.893548,
      -0.644439 -0.722673 0.249885,
      -0.192489 -0.798913 0.569812,
      -0.718251 -0.694308 -0.0453112,
      -0.591908 -0.732209 0.33692,
      -0.73777 -0.674207 0.0337708,
      -0.653711 0.719776 0.233635,
      -0.147712 0.877183 0.456871,
      -0.825602 0.563433 -0.0304104,
      -0.907086 0.254201 -0.335524,
      0.548262 -0.382456 0.743731,
      0.527925 -0.465931 0.710073,
      0.622163 -0.363114 0.693586,
      -0.183156 0.970303 0.158004,
      -0.0633515 0.963382 0.26054,
      -0.049091 0.994004 0.0977001,
      -0.166663 0.977992 0.125517,
      -0.142296 0.888409 -0.436442,
      -0.417315 0.907382 0.0500577,
      0.417448 0.618916 0.665341,
      0.852104 0.349771 0.389332,
      0.793142 0.370025 0.483742,
      0.257353 0.758286 0.598976,
      0.342535 0.723779 0.59901,
      0.0199232 0.737948 0.674564,
      0.279342 0.760362 0.58636,
      0.828205 -0.428558 0.361128,
      0.985396 -0.0941941 0.141856,
      0.966147 -0.250845 0.0603096,
      0.0439725 -0.874917 0.482273,
      -0.145959 -0.62794 0.764453,
      -0.288976 -0.584056 0.758533,
      -0.137975 -0.846484 0.514225,
      0.000467178 -0.922044 0.387085,
      0.0283701 -0.972982 0.229132,
      -0.255515 -0.879177 0.402193,
      -0.299058 -0.900775 0.31491,
      0.0084921 0.975632 -0.219247,
      0.129959 0.987203 0.0924179,
      0.241267 0.957488 -0.158138,
      0.11716 0.861199 -0.494581,
      -0.227787 0.972581 0.046891,
      -0.321901 0.750457 -0.577229,
      -0.234681 0.950046 -0.20576,
      0.838808 -0.503733 -0.206528,
      0.862216 0.393385 0.31911,
      0.907213 0.366495 0.20651,
      0.848656 -0.491431 -0.195648,
      0.688018 -0.583726 -0.431156,
      0.160349 -0.802684 -0.574444,
      0.168102 -0.93864 -0.301159,
      -0.197636 0.71673 -0.668759,
      0.0241856 0.999121 -0.0342397,
      0.0841896 0.58972 -0.803208,
      -0.115421 0.0399085 -0.992515,
      -0.066156 0.969381 -0.236481,
      -0.164734 0.48577 -0.858423,
      -0.909091 -0.102516 -0.403786,
      -0.861199 -0.141822 -0.488081,
      -0.777701 0.0882504 -0.622409,
      -0.903268 0.207597 -0.375513,
      -0.945435 0.0950962 -0.311625,
      -0.821327 -0.348456 -0.451663,
      -0.682163 -0.538781 -0.494337,
      -0.768558 -0.438442 -0.465926,
      -0.357779 0.764928 0.535611,
      -0.534845 -0.762084 0.364923,
      -0.55975 -0.725819 0.399834,
      -0.887485 0.112569 -0.446876,
      -0.678554 -0.0703511 -0.731174,
      -0.460941 0.625765 0.629247,
      0.253402 0.692196 0.675761,
      -0.686087 0.239401 0.687002,
      -0.196872 0.731714 0.652562,
      -0.870133 0.197325 0.451587,
      -0.825957 0.389333 0.407695,
      -0.582387 0.651079 0.486746,
      -0.242972 0.774286 0.584334,
      -0.0804501 0.847905 0.524008,
      0.988754 -0.0684986 0.132941,
      0.955195 -0.0333618 0.294092,
      0.993909 -0.110185 -0.00210041,
      0.960609 -0.244599 0.131918,
      0.950366 -0.310874 0.0126971,
      0.28237 -0.897844 0.33785,
      0.147541 -0.983846 0.10139,
      0.483072 -0.870203 0.096893,
      0.0125487 -0.93165 0.363139,
      0.44057 -0.843832 0.306343,
      0.147144 -0.80812 0.570343,
      -0.0495343 -0.814429 0.578146,
      0.159473 0.761676 0.628027,
      0.38993 0.669265 0.632486,
      0.166153 0.733216 0.659384,
      -0.00422853 0.709474 0.704719,
      0.442944 0.650214 0.61727,
      -0.878331 0.389956 0.276529,
      -0.977849 0.100011 0.183873,
      -0.942887 -0.235713 -0.235378,
      -0.481373 0.66531 0.570651,
      -0.360556 0.421084 0.832278,
      -0.563478 0.607624 0.559718,
      -0.573539 0.61388 0.542406,
      -0.598704 0.797866 0.0704564,
      -0.400253 0.517446 0.756338,
      -0.464776 0.520116 0.716563,
      -0.51759 0.420813 0.744995,
      0.566147 -0.0486233 -0.822869,
      0.869217 -0.23753 -0.433637,
      0.932882 -0.149637 -0.327627,
      0.687723 0.154094 -0.709431,
      0.417326 -0.138725 -0.898106,
      0.457223 0.0942812 -0.88434,
      0.354491 -0.114325 -0.928044,
      -0.1634 -0.768388 0.618774,
      0.211487 -0.962881 0.167727,
      -0.136339 -0.959664 -0.245881,
      -0.163356 -0.894236 -0.416721,
      0.1297 -0.92702 -0.351869,
      -0.248623 -0.943488 -0.219129,
      0.160718 -0.977159 -0.139031,
      0.0188799 -0.999591 -0.0214636,
      -0.237242 -0.958352 -0.15899,
      0.315088 -0.734581 -0.600924,
      0.680602 0.467305 0.564275,
      0.916188 -0.108212 -0.385862,
      -0.201562 -0.742265 -0.639074,
      -0.505345 -0.728883 -0.461905,
      -0.10728 -0.722788 -0.682692,
      -0.655663 -0.525785 -0.5419,
      0.0279709 -0.691304 -0.722023,
      0.753303 0.657627 -0.00783867,
      0.563745 0.749781 0.34644,
      0.726276 0.680765 0.0953071,
      0.727847 0.664951 -0.167566,
      0.91051 0.401963 -0.0969396,
      0.642443 0.762131 0.080147,
      0.753634 0.657096 0.0161452,
      0.550857 -0.833967 -0.032483,
      0.481452 -0.846459 0.227402,
      0.387745 -0.91291 0.127471,
      0.340024 -0.931279 -0.130781,
      0.579882 -0.798161 0.163329,
      0.326822 -0.895971 -0.300706,
      0.762499 -0.520045 -0.3849,
      0.55006 -0.806314 -0.217464,
      0.554773 -0.593285 -0.583302,
      -0.837503 0.398271 -0.374125,
      -0.694989 0.719009 -0.00400005,
      -0.922133 0.370014 -0.112967,
      -0.843253 0.0255964 -0.536907,
      -0.939819 -0.137302 0.312872,
      0.260141 -0.89279 -0.367767,
      0.52555 -0.808761 -0.264015,
      0.483869 -0.624064 -0.613526,
      0.47574 -0.538937 -0.695139,
      -0.202795 0.95757 0.204779,
      -0.118462 0.970222 0.211272,
      -0.328079 0.944204 0.0290382,
      -0.383172 0.919498 0.0877681,
      -0.562915 0.826363 0.0158291,
      -0.784705 -0.41107 -0.46396,
      -0.311087 -0.602706 -0.734827,
      -0.923602 -0.265577 -0.276457,
      -0.713007 -0.55714 -0.425695,
      -0.301132 0.770423 0.561932,
      -0.0192438 0.882865 0.469233,
      0.101039 0.873357 0.476485,
      -0.404925 0.836099 0.370101,
      -0.318214 0.844847 0.430086,
      -0.776009 0.504253 0.378865,
      -0.895061 0.369188 0.250132,
      0.00656064 0.857309 0.514761,
      0.00558899 0.612889 0.79015,
      -0.0253248 0.819758 0.57215,
      -0.0479963 0.853775 0.518426,
      -0.0544608 0.992985 0.104955,
      -0.0709074 0.99747 -0.00500219,
      -0.335357 0.894559 0.295465,
      -0.312793 -0.761954 -0.567086,
      -0.75425 -0.440085 -0.48727,
      -0.0447832 -0.930671 -0.363106,
      -0.555249 -0.76067 -0.336273,
      0.118545 0.711228 0.692894,
      0.392962 0.618145 0.680792,
      -0.373112 0.66361 0.648389,
      -0.275904 0.728464 0.627071,
      0.0648434 0.72986 0.680514,
      -0.694512 -0.562009 0.44922,
      -0.463017 -0.804223 0.372613,
      -0.817119 -0.312054 0.484706,
      -0.361288 -0.723426 0.588325,
      -0.751142 -0.562184 -0.346028,
      -0.825309 -0.396515 -0.402045,
      -0.8018 -0.331904 -0.496947,
      -0.730679 -0.659199 -0.177663,
      -0.743598 -0.576591 -0.338534,
      -0.69895 -0.712941 -0.0564261,
      0.171253 0.550237 -0.817259,
      -0.0685818 0.448767 -0.891013,
      0.172409 0.667098 -0.724745,
      0.117973 0.759331 -0.639921,
      0.363427 0.606399 -0.707249,
      0.367649 0.607583 -0.704044,
      -0.595133 0.802627 -0.0400723,
      -0.645208 0.758618 -0.0905851,
      -0.518977 0.854195 -0.0318213,
      -0.726192 0.681482 -0.0907009,
      -0.403999 0.914641 -0.0147344,
      -0.763298 0.645588 -0.0243292,
      -0.608179 0.792066 0.0524458,
      -0.356957 0.93395 -0.0178525,
      -0.955773 0.199029 0.21653,
      -0.260182 -0.810959 -0.524071,
      -0.328977 -0.67269 -0.662769,
      -0.920301 -0.325326 -0.217278,
      -0.345827 -0.822366 -0.451794,
      0.226814 -0.750378 -0.620877,
      0.285388 -0.731519 -0.61922,
      0.165236 -0.680157 -0.714201,
      0.333341 -0.748047 -0.573855,
      -0.0236235 -0.761334 -0.64793,
      0.147596 -0.636083 -0.757373,
      -0.413529 0.636722 -0.650829,
      -0.401466 0.588867 -0.701471,
      -0.44737 0.530627 -0.719927,
      -0.449432 0.564563 -0.6923,
      -0.28912 0.676903 -0.676913,
      -0.41225 0.675192 -0.611691,
      -0.314743 0.835782 -0.449895,
      -0.271814 0.849124 -0.452885,
      0.76406 -0.0116157 0.64504,
      0.733083 -0.272068 0.623353,
      0.580204 -0.184922 0.7932,
      0.819272 -0.146249 0.55444,
      0.385602 0.0104052 0.922607,
      0.300884 -0.384561 0.872686,
      0.595631 0.16869 0.785345,
      0.204071 0.619581 0.757941,
      0.501915 0.410345 0.761379,
      0.642604 -0.18408 0.743757,
      0.719786 -0.0275832 0.693648,
      0.767381 0.541265 0.343743,
      0.120327 0.67142 0.731244,
      0.879953 0.47398 0.0320198,
      0.140381 0.71323 0.686729,
      0.853256 -0.0558427 -0.518495,
      0.683502 0.686516 0.248034,
      0.830233 -0.101435 -0.548109,
      -0.953127 -0.236833 0.188307,
      -0.949844 0.0549413 0.307859,
      -0.98986 0.101343 0.0995344,
      -0.811165 -0.203734 0.548182,
      -0.70256 -0.589692 0.398339,
      -0.845531 -0.523238 0.106301,
      -0.220737 0.686421 0.692894,
      -0.732915 0.537349 0.417244,
      0.038943 -0.756105 0.65329,
      0.819477 0.484777 0.305694,
      0.201029 0.843488 0.498111,
      -0.908693 0.0207808 -0.416948,
      -0.888228 -0.041462 -0.457528,
      -0.944304 0.159366 -0.287909,
      -0.945775 -0.0501692 -0.320925,
      -0.919958 0.222825 -0.32253,
      -0.875944 -0.068794 -0.477481,
      -0.893656 0.126976 -0.430414,
      -0.881231 0.0521106 -0.469805,
      -0.215856 0.868966 0.445314,
      0.0205658 0.837788 0.545608,
      -0.044212 0.920838 0.387431,
      -0.259946 0.93896 0.225348,
      -0.0735786 0.838296 0.540228,
      -0.387689 0.870979 0.301817,
      -0.400193 0.838208 0.370477,
      -0.249328 0.845886 0.4715,
      0.996431 -0.061258 -0.0580668,
      0.840441 0.505664 0.19484,
      0.911443 0.411302 0.0100636,
      0.729421 0.659677 0.181026,
      0.974631 -0.209736 -0.0781365,
      0.980973 -0.184305 0.0610129,
      -0.557346 -0.483112 -0.675254,
      -0.419649 -0.751119 -0.509622,
      -0.21733 -0.51326 -0.83026,
      -0.582823 -0.711825 -0.391947,
      -0.286547 -0.621795 -0.728877,
      -0.678681 -0.633607 -0.371395,
      0.811817 0.583443 -0.023402,
      0.56552 0.679848 0.466898,
      0.842042 0.499811 0.202866,
      0.735805 0.674597 0.0592515,
      0.943075 0.327874 -0.0557506,
      0.863562 0.450894 -0.225732,
      0.796626 0.56704 -0.209411,
      0.571594 -0.700081 0.427981,
      0.562434 -0.72511 0.397345,
      0.553311 -0.744423 0.373741,
      0.676952 -0.623542 0.391065,
      0.566252 -0.687481 0.454675,
      0.581655 -0.599837 0.54943,
      0.70318 -0.525677 0.47875,
      0.174166 -0.74138 -0.648091,
      -0.00720091 -0.795093 -0.606445,
      -0.339612 -0.801726 -0.491833,
      -0.0968193 -0.939541 -0.328464,
      0.538872 0.431789 -0.723308,
      0.630461 0.63494 -0.446509,
      0.401813 0.773842 -0.489607,
      0.419399 0.637334 -0.646459,
      0.678585 0.422264 -0.601012,
      0.71656 0.122505 -0.686684,
      0.978356 -0.0529136 0.200051,
      0.807417 0.26217 0.52853,
      0.842718 -0.403229 -0.356697,
      0.922447 -0.30567 -0.235919,
      -0.709155 -0.495663 -0.501415,
      0.875642 0.294308 -0.382927,
      0.723368 -0.0276441 -0.689909,
      0.822615 0.18832 -0.536507,
      0.811984 0.0469673 -0.581786,
      0.725766 0.686372 -0.0464354,
      0.713755 0.656754 0.243368,
      0.648306 0.730204 0.215643,
      0.896652 0.342408 -0.280663,
      0.48553 0.698837 -0.52525,
      0.416961 0.899102 -0.133261,
      0.124518 0.47463 -0.871333,
      0.627626 0.776476 -0.056306,
      0.329022 0.920094 -0.212536,
      0.122636 0.639817 -0.75868,
      0.0427443 -0.711259 -0.701629,
      0.0649645 -0.836863 -0.543544,
      0.590094 -0.744938 0.31122,
      0.546086 -0.761343 0.349496,
      0.615228 -0.694017 0.373944,
      0.507376 -0.8034 0.311639,
      0.724087 -0.4929 0.482438,
      0.426165 -0.845492 0.321755,
      0.559854 -0.780514 0.27814,
      0.772837 -0.514678 0.371255,
      -0.125882 -0.897983 0.421639,
      -0.240096 -0.964115 0.113298,
      0.342248 -0.896424 0.281587,
      -0.78794 -0.615247 -0.0249372,
      -0.589308 -0.504234 0.63124,
      -0.769915 -0.621278 0.145754,
      -0.26322 0.954313 0.14143,
      -0.552818 0.708731 -0.438284,
      0.181658 0.977748 -0.104928,
      -0.685404 0.584505 0.434252,
      -0.404776 0.81202 0.420451,
      -0.905975 0.30929 0.289048,
      -0.969448 0.139982 0.201431,
      -0.860811 0.127913 0.492588,
      -0.945965 0.292028 -0.140962,
      -0.929447 0.0491217 0.365672,
      -0.751944 0.481537 0.450226,
      -0.675641 0.688269 0.264188,
      -0.797879 0.578527 -0.169398,
      -0.008841 -0.640667 0.767768,
      0.139607 -0.696256 0.704086,
      0.149539 -0.747615 0.647078,
      0.0185552 -0.607265 0.794283,
      -0.0175189 -0.617195 0.786615,
      -0.0245889 -0.751965 0.658744,
      -0.0486173 -0.5841 0.810224,
      0.0072289 -0.709678 0.704489,
      0.842259 0.410059 -0.349932,
      0.802906 0.371126 -0.466483,
      0.898018 0.217355 -0.382518,
      0.6182 0.740344 -0.264043,
      0.699313 0.710152 -0.0815215,
      0.370905 -0.682192 -0.630113,
      0.635043 -0.679795 -0.366878,
      0.472337 -0.713613 -0.517353,
      -0.504945 -0.849264 -0.15421,
      -0.53543 -0.844375 -0.0186065,
      -0.817048 -0.574188 -0.0523467,
      -0.470115 -0.8704 -0.146273,
      -0.760375 -0.629025 -0.161734,
      -0.653274 -0.701291 -0.285348,
      -0.477437 -0.869064 -0.129541,
      0.0668158 0.499729 -0.863601,
      0.110841 0.610448 -0.784262,
      0.0510194 0.0219906 -0.998455,
      0.932734 -0.321692 0.162854,
      0.992894 -0.0679901 -0.0976675,
      0.983784 -0.161943 0.0770969,
      0.84675 -0.362976 0.388925,
      0.976717 -0.201144 -0.0746,
      0.734122 -0.630058 0.253164,
      0.267609 0.758159 0.594626,
      -0.178793 -0.606884 -0.774419,
      -0.486198 -0.605123 -0.630427,
      0.0530509 -0.67973 -0.731542,
      -0.63805 -0.417147 -0.64721,
      -0.636608 -0.230095 -0.736061,
      -0.0703813 -0.355889 -0.931874,
      -0.321592 -0.253245 -0.912384,
      -0.0945392 -0.467543 -0.8789,
      0.912418 -0.216825 -0.347102,
      0.409773 -0.434286 -0.802173,
      0.726443 -0.535195 -0.431099,
      0.463977 -0.214394 -0.859512,
      0.884766 -0.453311 -0.108157,
      0.902762 -0.411557 0.125067,
      0.836123 -0.248134 -0.489211,
      0.882383 -0.44563 -0.151046,
      -0.336256 0.846368 0.413029,
      -0.430121 0.814353 0.389646,
      -0.27574 0.936629 0.216088,
      -0.182261 0.969901 0.16147,
      -0.171518 0.891261 0.419804,
      0.19494 0.96457 -0.177775,
      0.37736 0.834778 -0.40093,
      0.301801 0.933427 -0.193984,
      0.396118 -0.90695 0.14329,
      0.43399 -0.876839 -0.206897,
      0.399179 -0.64261 -0.653995,
      0.444708 0.851419 -0.278065,
      0.413211 0.589091 -0.694427,
      0.0727883 0.370699 -0.925896,
      0.681918 0.717428 -0.142426,
      0.247477 0.854832 -0.456089,
      0.586611 0.808712 0.043269,
      0.23624 0.960726 0.145586,
      0.448166 0.869784 0.206453,
      0.514142 0.829888 0.216666,
      0.642679 -0.543575 -0.539898,
      0.812504 -0.401524 -0.422628,
      0.930047 -0.0897038 -0.356324,
      0.891877 -0.264025 -0.367214,
      0.706042 -0.526692 -0.473392,
      0.334922 -0.653578 -0.678721,
      -0.0264321 -0.57002 -0.821205,
      -0.0435344 -0.667696 -0.74316,
      -0.0636337 -0.740569 -0.668961,
      -0.933227 -0.253698 -0.25441,
      -0.59744 -0.783205 0.172206,
      -0.260051 -0.827122 0.49824,
      -0.624962 -0.639551 0.447658,
      -0.896459 -0.125119 0.425096,
      -0.91001 -0.113361 0.398788,
      -0.984595 -0.0817789 0.15455,
      -0.420744 -0.403692 0.812408,
      -0.985392 -0.118779 0.122044,
      -0.729897 -0.288292 0.619788,
      -0.217514 -0.339223 0.915214,
      -0.984745 0.15175 0.0851467,
      -0.426909 0.862712 0.271066,
      0.661962 0.510531 0.548785,
      0.69954 0.607317 0.376577,
      0.357975 0.781232 0.511401,
      0.678548 0.553894 0.482467,
      0.214577 0.596868 0.773114,
      0.471058 0.502047 0.725295,
      -0.330399 0.657691 0.676963,
      0.000470132 0.6428 0.766034,
      -0.0473485 0.705781 0.706846,
      -0.260631 0.651728 0.712265,
      -0.321153 0.772099 0.548383,
      -0.156406 0.873726 0.460586,
      -0.202148 0.676258 0.708386,
      0.155018 0.764684 0.625482,
      0.16916 0.768517 0.617062,
      -0.310903 0.665126 0.678931,
      0.0494543 0.821457 0.568122,
      -0.269462 0.793526 0.545626,
      0.125237 0.72809 0.673944,
      0.29215 0.694101 0.65793,
      0.164746 0.801829 0.574394,
      0.0225683 0.829237 0.558441,
      0.956505 0.255182 0.141353,
      0.978106 0.00733069 0.20798,
      0.942429 -0.229872 0.242871,
      0.57274 0.797975 0.187629,
      0.492964 0.866891 0.0740675,
      0.780605 0.62304 -0.0497668,
      -0.912302 0.320618 -0.254774,
      -0.902202 0.353144 -0.247631,
      -0.589791 0.587233 -0.55435,
      -0.256678 0.696525 -0.670051,
      -0.951651 -0.0130695 0.306902,
      -0.919154 -0.393459 0.0186132,
      -0.843075 -0.147621 -0.517138,
      -0.779395 -0.611536 -0.136263,
      -0.830132 -0.557461 0.0108453,
      -0.0733408 0.708225 0.702167,
      0.102132 0.723276 0.682965,
      -0.21382 0.738523 0.639425,
      -0.861006 0.306825 0.405618,
      -0.921893 0.268799 -0.279034,
      -0.91492 0.0754684 -0.396517,
      0.723907 -0.586838 0.36274,
      0.565609 -0.118922 -0.816054,
      -0.0728747 -0.526942 -0.846771,
      0.434093 -0.603593 -0.668759,
      0.74738 -0.491055 -0.447537,
      0.734718 -0.413418 -0.537843,
      0.288847 -0.605867 -0.741277,
      0.176795 -0.642779 -0.745372,
      0.251777 -0.601663 -0.75803,
      0.149135 -0.635607 -0.757471,
      0.77474 0.561349 0.290974,
      0.698188 0.486623 0.525101,
      0.988064 0.114821 -0.102697,
      0.96876 0.167261 -0.183106,
      0.907918 0.416225 -0.0494151,
      0.588762 -0.583552 -0.559309,
      0.799147 -0.427971 -0.422142,
      0.584747 -0.382484 -0.715385,
      0.662574 -0.664601 -0.345399,
      0.413934 -0.724686 -0.550898,
      0.803844 -0.57224 -0.162409,
      0.999875 0.00202225 0.0156629,
      0.995089 -0.0397101 -0.0906685,
      0.978219 -0.0566486 0.199697,
      0.161624 -0.887821 -0.430872,
      0.192393 -0.977028 -0.0916555,
      0.843865 0.446811 0.297073,
      0.72412 -0.689647 0.00604689,
      -0.0281466 0.993849 -0.107107,
      -0.108054 0.959131 -0.261517,
      0.0700633 0.927167 -0.368038,
      -0.0336356 0.998192 -0.0498167,
      0.143107 0.922587 -0.358264,
      0.0259305 0.949163 -0.313714,
      -0.768538 -0.439002 -0.465432,
      -0.762669 -0.525472 -0.377114,
      0.349724 -0.58251 -0.73374,
      -0.337425 -0.695675 -0.634177,
      -0.421641 0.738634 -0.525964,
      0.0524006 0.670465 -0.740088,
      -0.392544 0.602981 -0.694495,
      -0.495233 0.592122 -0.635717,
      -0.322546 0.880211 -0.348128,
      -0.466814 0.745304 -0.476032,
      -0.35306 0.683533 -0.638852,
      -0.499844 0.85526 -0.136696,
      0.00862226 0.999938 0.00701359,
      -0.383808 0.918803 -0.0921526,
      0.236933 -0.648605 -0.723308,
      -0.819536 -0.349928 -0.453774,
      -0.658851 -0.535806 -0.528041,
      0.151144 0.901785 0.404895,
      0.0819884 0.931264 0.354999,
      -0.773663 -0.504408 -0.383429,
      -0.774398 -0.603078 -0.191323,
      -0.933172 -0.354656 0.0583922,
      -0.921877 -0.371746 -0.109309,
      -0.302312 -0.672272 -0.675765,
      -0.364214 -0.53845 -0.759881,
      0.0200807 -0.363502 -0.931377,
      0.0208573 0.280308 -0.959683,
      0.0783126 0.847911 -0.524323,
      -0.0311629 0.849922 -0.525986,
      0.0176955 0.000843305 -0.999843,
      0.017696 0.000843216 -0.999843,
      0.00393 0.275435 -0.961312,
      -0.103444 0.9629 0.249245,
      -0.127968 0.991748 -0.00774525,
      -0.130772 0.986666 -0.0968971,
      0.818134 0.477685 -0.320115,
      0.767255 0.523765 -0.370122,
      0.994533 0.104233 -0.00626533,
      0.998096 0.0590759 0.0177189,
      0.364437 0.721945 -0.588201,
      0.826558 0.46676 -0.314543,
      0.44434 0.745187 -0.497251,
      0.0525704 -0.746445 0.663367,
      0.22771 -0.686164 0.690889,
      -0.0245403 -0.766961 0.641224,
      0.0177505 -0.849806 0.526797,
      0.622049 0.530444 0.575921,
      0.172606 0.750625 0.637785,
      0.371107 0.672268 0.640575,
      0.72519 0.613589 0.312424,
      0.919079 0.376064 0.117771,
      0.993984 0.08202 0.0725872,
      -0.807758 0.544662 -0.225544,
      -0.991378 0.124121 -0.0419836,
      -0.206614 -0.957954 -0.199086,
      -0.254401 -0.960536 0.112478,
      0.361366 -0.638656 0.679362,
      0.338166 -0.605502 0.720424,
      0.875224 -0.217628 0.431996,
      0.545023 -0.544638 0.637432,
      0.94067 -0.337343 -0.0365966,
      0.878963 -0.345575 -0.328636,
      0.763171 -0.307965 -0.56809,
      0.924142 -0.376212 -0.0665322,
      0.923671 -0.383039 0.0106109,
      0.109963 0.993828 0.0146392,
      0.209054 0.977772 0.0160559,
      0.133215 0.990984 -0.0142832,
      0.220831 0.97361 0.0576031,
      0.292575 0.956235 -0.00395744,
      0.397917 0.917008 -0.027534,
      0.358245 0.933613 -0.00531342,
      0.15577 0.987606 0.0192486,
      -0.866354 -0.0895829 0.491331,
      -0.901375 -0.295886 0.316188,
      -0.603626 0.279322 0.746736,
      -0.836472 0.205374 0.508071,
      0.175421 0.894135 -0.412006,
      -0.156536 0.902183 -0.401949,
      0.157684 0.985342 -0.0650915,
      0.626494 0.746439 -0.224351,
      -0.0166069 0.857426 -0.514339,
      0.409819 0.799418 -0.439294,
      -0.888601 -0.217442 0.403865,
      -0.919177 -0.277554 0.279422,
      -0.95242 -0.226774 0.203643,
      -0.868292 -0.12489 0.480074,
      -0.91482 -0.0509176 0.40064,
      -0.706867 -0.702283 0.0844814,
      0.808468 -0.268892 0.523524,
      0.865984 -0.499649 0.0205778,
      0.920731 0.033956 0.388718,
      -0.787584 0.445569 0.425653,
      -0.761795 0.157706 0.628329,
      0.5426 -0.755434 0.367293,
      0.613506 -0.690771 0.382682,
      0.630129 -0.662318 0.405307,
      0.325631 -0.897964 0.296014,
      0.0791712 -0.950571 0.300243,
      0.355273 -0.847915 0.393474,
      -0.340262 0.814584 -0.469761,
      -0.228314 0.90532 -0.358147,
      -0.163012 0.958202 -0.235108,
      -0.216676 0.913083 -0.345443,
      -0.923324 0.0581372 -0.379596,
      -0.973787 -0.144566 0.175612,
      0.147947 0.650719 0.744766,
      0.170998 0.494012 0.852474,
      -0.7307 -0.490702 -0.474645,
      -0.723877 -0.499951 -0.475449,
      -0.871587 -0.270722 -0.408713,
      -0.638687 -0.568451 -0.518597,
      -0.169151 -0.176266 -0.9697,
      -0.607349 -0.6901 -0.39356,
      -0.253072 -0.771695 -0.583473,
      -0.979076 0.2012 -0.0304892,
      0.487232 -0.763796 0.423344,
      0.405237 -0.801636 0.439503,
      0.442736 -0.759239 0.477013,
      0.610441 -0.685111 0.397474,
      0.530248 -0.764233 0.367131,
      0.594015 -0.734357 0.32843,
      0.038908 -0.648195 0.76048,
      0.135065 -0.681895 0.718872,
      0.0488614 -0.695726 0.716643,
      -0.0249649 -0.657689 0.752876,
      0.0506937 -0.673793 0.737179,
      0.0155502 -0.618802 0.785393,
      0.164861 -0.911283 -0.377339,
      -0.607771 -0.632366 -0.480342,
      -0.405736 -0.686094 -0.603865,
      -0.936344 -0.338361 -0.0936602,
      -0.726096 -0.527403 -0.441171,
      0.992868 -0.0421053 -0.111534,
      0.957607 -0.286124 -0.0334954,
      0.99932 -0.0225902 -0.0291466,
      0.915799 0.367261 -0.162577,
      0.93769 -0.333624 -0.0971204,
      0.792273 0.592539 -0.145605,
      0.940198 0.165223 -0.297873,
      0.217192 -0.971108 -0.0988795,
      0.609461 -0.792617 0.0177837,
      0.620982 -0.762324 -0.182328,
      0.214358 -0.973397 0.0809248,
      0.113095 -0.97244 -0.203889,
      -0.0504517 -0.993988 -0.0971719,
      -0.426356 -0.669092 0.608717,
      -0.690233 -0.626067 0.362791,
      -0.730269 -0.208335 0.650619,
      -0.466429 -0.811297 0.352479,
      -0.450915 -0.612583 0.649168,
      -0.383598 -0.856577 0.34515,
      -0.552355 0.823839 -0.127252,
      -0.391288 0.89344 -0.220588,
      -0.460389 0.883029 -0.0911129,
      -0.507268 0.8616 -0.0180062,
      0.624702 -0.447853 -0.639668,
      -0.182363 -0.79801 -0.57439,
      -0.748058 -0.563559 -0.350443,
      -0.281972 -0.860802 -0.423689,
      -0.421813 -0.870687 -0.252939,
      0.185064 -0.88651 -0.424088,
      -0.903913 0.426325 -0.0344723,
      -0.947644 0.315533 -0.049095,
      -0.84739 0.523909 -0.0863107,
      -0.990291 0.132575 -0.0418095,
      -0.847366 0.515026 -0.129304,
      -0.237669 0.958737 0.156,
      -0.0998603 0.966795 0.235236,
      -0.224976 0.968991 0.102184,
      -0.19442 0.941378 0.275695,
      -0.542994 0.348599 -0.763961,
      -0.498626 0.454331 -0.738211,
      -0.574348 0.328284 -0.749902,
      -0.466123 0.508281 -0.724141,
      -0.689446 0.160322 -0.706372,
      -0.675177 0.301199 -0.673361,
      0.367391 0.598406 0.711993,
      0.561181 0.450101 0.694611,
      0.460028 0.697963 0.548837,
      -0.260928 -0.950637 -0.167945,
      0.263072 0.819566 0.509024,
      0.834858 0.515645 0.192673,
      0.115979 0.701095 0.703572,
      -0.0114272 0.697802 0.7162,
      -0.559941 0.705119 -0.435057,
      -0.557368 0.733765 -0.388498,
      -0.956029 0.208049 -0.206697,
      -0.806281 0.459581 -0.372419,
      -0.586529 0.710461 -0.388882,
      -0.601056 -0.770751 0.211366,
      -0.625761 -0.771368 0.115817,
      0.0139271 -0.690445 0.723251,
      -0.425363 0.781141 -0.457039,
      -0.538863 0.839403 -0.0709138,
      -0.582223 0.610322 -0.537144,
      -0.406843 -0.910326 -0.0760663,
      -0.845508 -0.470476 0.252525,
      -0.541462 -0.83711 0.0778754,
      -0.149559 -0.971481 -0.184,
      0.715727 0.309566 -0.626022,
      0.998762 0.0475902 -0.0144554,
      0.440905 0.147099 -0.885418,
      0.872228 0.258246 -0.415364,
      0.241531 0.655164 -0.715838,
      0.544442 0.344674 -0.764711,
      -0.525603 0.056286 -0.848866,
      -0.365591 0.164593 -0.916107,
      -0.540853 0.48374 -0.688094,
      -0.619888 0.450491 -0.642493,
      -0.799283 0.213227 -0.561855,
      -0.923619 -0.127966 -0.361322,
      -0.846361 -0.218043 -0.485933,
      -0.364273 -0.116392 -0.92399,
      -0.0584497 -0.0380489 -0.997565,
      -0.0826783 -0.883098 -0.461846,
      -0.00757466 -0.916394 0.400205,
      0.17784 -0.80835 0.561198,
      0.0443628 -0.952669 0.300754,
      0.173769 -0.483649 0.857839,
      0.957939 -0.276836 0.075596,
      0.961275 -0.275503 -0.00692951,
      0.978247 0.0855493 0.188982,
      0.707709 -0.690552 -0.149287,
      0.656922 -0.752467 0.0474064,
      0.918656 -0.343225 -0.195623,
      0.950509 -0.309993 0.0209179,
      0.746946 -0.650472 -0.137688,
      0.861969 0.371675 0.34477,
      0.89834 -0.0854175 -0.430916,
      0.972905 0.205903 -0.105166,
      0.522964 0.649281 -0.552216,
      -0.0340966 0.994144 -0.102541,
      0.0030102 0.91456 -0.404439,
      0.051994 0.995853 0.0746557,
      -0.100597 0.98951 -0.103684,
      -0.960897 0.271724 0.0533301,
      -0.901158 -0.0933725 -0.423315,
      -0.95075 -0.134098 -0.279451,
      -0.990606 0.11249 -0.0777509,
      -0.769155 0.432944 0.470064,
      -0.633225 0.638152 0.437936,
      -0.815568 0.577459 -0.0372764,
      -0.931356 0.168753 -0.322642,
      0.0571243 0.920501 0.386541,
      -0.541173 0.758233 0.363614,
      -0.0461637 0.705729 0.706977,
      0.149433 0.859186 0.489355,
      -0.174888 0.979889 -0.0960771,
      0.162759 0.73179 -0.66181,
      0.406426 -0.640651 -0.651448,
      0.19729 -0.278414 -0.93998,
      0.774598 -0.387922 -0.499514,
      0.978933 -0.150288 -0.138217,
      -0.221357 -0.0105473 -0.975136,
      -0.751544 -0.105631 -0.65117,
      -0.34129 -0.0162622 -0.939817,
      -0.336053 -0.305765 -0.890829,
      0.00864974 -0.165404 -0.986188,
      0.325098 -0.579224 -0.747537,
      0.248722 -0.701826 -0.667516,
      0.673052 -0.614383 -0.411747,
      0.0899231 -0.594076 -0.799367,
      0.0316183 -0.798743 0.600841,
      0.0189782 -0.816014 0.57772,
      0.00110363 -0.920197 0.391455,
      0.161945 -0.669471 0.72497,
      0.0297553 -0.688776 0.724364,
      -0.132972 -0.844416 0.518922,
      -0.408377 -0.901048 0.146085,
      -0.531268 -0.833364 0.152507,
      -0.579381 -0.79976 -0.157165,
      -0.360344 -0.932318 0.0305909,
      -0.0119139 0.986019 0.166205,
      -0.752686 -0.230242 0.616809,
      -0.999361 -0.0308542 -0.0180444,
      -0.995668 -0.0746247 0.0554686,
      -0.985849 -0.0666922 -0.153799,
      -0.985538 -0.0793661 0.149719,
      -0.905857 0.0185399 -0.423178,
      -0.922707 0.320086 -0.21484,
      -0.574768 -0.754628 0.316509,
      -0.437717 -0.680752 0.587351,
      0.871974 -0.458595 0.171323,
      0.800734 -0.55063 0.235863,
      -0.910281 0.322446 -0.259648,
      -0.962417 0.266839 -0.0504982,
      -0.889279 0.365336 -0.275158,
      -0.816438 0.456061 -0.354172,
      -0.655473 0.533493 -0.534547,
      -0.678225 -0.734664 -0.016726,
      0.317884 0.947745 -0.0269908,
      -0.91143 0.390399 0.129935,
      -0.574216 0.81274 0.0986354,
      -0.796195 0.571778 -0.197845,
      -0.208336 0.907851 0.363873,
      -0.0993986 0.816928 0.56811,
      0.180075 0.66543 0.724414,
      0.800279 0.258836 -0.540886,
      0.940897 -0.041322 -0.336163,
      0.850576 0.137854 -0.507461,
      0.902257 0.154107 -0.40272,
      0.604861 0.453857 -0.654337,
      0.806797 0.289477 -0.515055,
      -0.243302 -0.962833 0.117291,
      -0.183766 -0.953055 -0.240659,
      -0.290442 -0.953377 0.0819443,
      -0.195296 -0.968231 -0.15617,
      0.19983 -0.887539 0.415141,
      0.0230713 -0.945112 0.325932,
      0.148945 -0.970716 0.188481,
      -0.0833195 0.000665964 -0.996523,
      -0.866206 0.0662922 -0.495271,
      -0.826137 -0.0288082 -0.562732,
      0.143596 0.480323 -0.865257,
      0.191607 0.780246 -0.595402,
      0.374678 0.280857 -0.883592,
      -0.936918 -0.315572 -0.150332,
      -0.814683 -0.480267 -0.325016,
      -0.897679 -0.358782 -0.25583,
      -0.886974 -0.292439 -0.357432,
      -0.99835 -0.0479647 0.0315596,
      -0.9593 0.218694 0.178652,
      -0.648015 0.754797 -0.101778,
      -0.77871 0.584917 -0.2269,
      -0.621984 0.705982 -0.338712,
      -0.679963 0.6857 -0.259742,
      -0.813628 0.540948 -0.213038,
      -0.715744 0.645839 -0.26571,
      -0.87202 0.402123 -0.279067,
      0.884593 0.463977 0.0471189,
      0.838537 0.539438 -0.0765656,
      0.932729 0.333934 -0.136032,
      0.88038 0.444649 -0.16498,
      -0.602672 0.700051 0.383034,
      -0.974651 -0.108133 -0.195866,
      -0.843778 -0.319916 -0.430921,
      -0.945574 -0.102676 -0.308783,
      -0.98758 0.0659748 -0.142595,
      0.486038 -0.122789 -0.865269,
      0.95505 -0.205578 -0.213581,
      0.374945 0.753991 0.539363,
      0.86201 0.312697 0.398947,
      0.324369 0.684793 0.652567,
      0.743572 0.545025 0.38736,
      -0.710927 0.217836 -0.668677,
      -0.759946 -0.0276828 -0.649396,
      -0.793022 0.0759352 -0.604442,
      -0.638447 -0.733058 0.234546,
      -0.498192 -0.864784 0.0628728,
      -0.802069 -0.497733 0.330073,
      -0.618366 -0.784578 0.0453871,
      0.760736 0.637792 0.120426,
      0.748171 0.638553 -0.18025,
      0.565959 0.394873 0.723716,
      0.945685 0.12931 -0.298261,
      0.829189 0.107527 -0.548528,
      0.958134 -0.202357 -0.202561,
      0.165621 0.813417 0.557604,
      0.380924 0.823063 0.421266,
      0.339743 0.85425 0.393486,
      0.646668 0.712977 -0.271081,
      0.0176956 0.000843175 -0.999843,
      0.04931 -0.164375 -0.985165,
      -0.0164597 -0.654659 -0.755745,
      -0.947756 0.0275691 -0.317804,
      -0.159455 0.76444 0.624664,
      0.908778 0.0314815 -0.41609,
      -0.975734 0.20243 -0.0834599,
      0.352191 0.671683 -0.65177,
      0.210045 0.829217 -0.517958,
      0.479349 0.524561 -0.703605,
      0.317542 0.550906 -0.771797,
      0.250872 0.790915 -0.558137,
      0.155918 0.853408 -0.497377,
      0.254434 0.608704 -0.751494,
      -0.258522 -0.422631 -0.868648,
      -0.254069 -0.323705 -0.911408,
      -0.0399548 -0.482407 -0.875036,
      0.0866883 -0.598778 -0.79621,
      -0.628484 -0.327601 -0.705468,
      -0.342316 -0.405397 -0.847628,
      -0.47336 -0.226732 -0.851189,
      0.397926 -0.793035 0.461248,
      0.572944 -0.713123 0.403968,
      0.326332 -0.766705 0.552875,
      0.0301705 0.99946 0.0130327,
      0.112703 0.990166 0.0828766,
      -0.0558864 0.996697 -0.0589209,
      -0.116065 0.986285 -0.117347,
      0.260278 0.929896 0.259902,
      0.0370191 0.956383 0.289761,
      -0.791243 0.425079 0.439594,
      -0.943871 -0.106721 0.312599,
      -0.374999 -0.117262 -0.919579,
      -0.539824 0.289796 -0.790322,
      -0.706561 -0.199325 -0.679,
      0.167326 -0.672405 0.721022,
      -0.0376665 0.97542 0.217109,
      0.0683392 0.992059 0.105585,
      -0.798099 0.440185 0.41143,
      -0.422472 0.58076 0.69587,
      0.982581 0.139231 0.123084,
      0.965115 0.214483 -0.150166,
      0.745582 0.627391 -0.224695,
      0.75486 0.649989 -0.0877537,
      0.954607 0.266126 0.133803,
      -0.357206 -0.82477 0.438359,
      0.04295 0.820339 0.570262,
      -0.439785 0.414071 -0.796953,
      -0.566658 0.392457 -0.724483,
      -0.514075 0.383364 -0.767306,
      -0.478523 0.29271 -0.827851,
      -0.567581 -0.81994 0.0745036,
      -0.0765647 -0.708168 0.70188,
      -0.675489 0.280728 -0.68184,
      -0.937787 0.2113 -0.275513,
      0.566128 -0.814119 -0.129267,
      0.319185 -0.817337 -0.479668,
      -0.943648 -0.326249 -0.0555899,
      -0.963687 -0.254384 -0.0812143,
      -0.18654 0.9047 0.383041,
      -0.209166 0.913714 0.348392,
      0.919007 -0.390976 -0.05063,
      0.805735 -0.504321 -0.310567,
      0.732029 -0.572943 -0.368605,
      -0.972207 -0.0615807 0.22588,
      -0.937455 -0.342768 0.0607278,
      -0.978221 -0.175225 -0.111269,
      -0.977803 -0.182867 -0.102281,
      -0.935666 -0.30814 0.171982,
      -0.989071 -0.134123 0.0612359,
      -0.975474 -0.219973 0.00785747,
      -0.633924 -0.615823 -0.46787,
      0.401487 -0.437595 -0.804561,
      0.565725 -0.481315 -0.669545,
      0.494755 -0.45911 -0.737859,
      0.565843 -0.727952 -0.387179,
      0.463164 -0.786519 0.408493,
      -0.865049 0.470306 -0.174651,
      -0.959177 0.141853 -0.244657,
      -0.940258 -0.339161 -0.0297535,
      -0.423761 0.899767 0.104147,
      -0.545551 0.782626 0.299783,
      -0.542846 0.727574 0.419469,
      0.0578586 0.706835 0.705008,
      0.354337 0.666548 0.655865,
      0.398638 0.706465 0.584804,
      -0.512369 0.673778 0.532448,
      0.802383 0.123276 0.583939,
      0.799403 -0.137133 0.584936,
      0.0550166 0.704168 0.707898,
      0.905391 0.108567 0.410463,
      0.843642 -0.414315 0.341483,
      -0.265958 0.938403 -0.220603,
      -0.476788 -0.689003 0.545847,
      -0.60977 -0.539051 0.581037,
      -0.604106 -0.722891 0.335387,
      -0.727721 -0.635739 0.257406,
      0.990761 -0.133254 -0.0252072,
      0.83377 0.451899 -0.3172,
      0.930803 0.172854 -0.322066,
      -0.126534 -0.760296 -0.637134,
      -0.424617 -0.662029 -0.617591,
      -0.437123 -0.696069 -0.569571,
      -0.158241 -0.741607 -0.651904,
      0.0516511 0.707003 0.705322,
      -0.232496 0.750391 0.618756,
      0.712024 0.630448 -0.309123,
      -0.0266025 0.996181 0.0831601,
      -0.0507232 0.919495 0.389816,
      -0.708354 -0.189189 -0.680031,
      -0.524584 -0.776269 -0.349596,
      0.702125 -0.518671 -0.487854,
      0.544643 -0.601409 -0.584527,
      0.846583 -0.373508 -0.379196,
      -0.616819 -0.661902 0.425934,
      -0.70699 -0.67964 -0.195585,
      -0.498773 -0.802115 -0.328385,
      -0.790814 -0.611064 0.0348386,
      0.848718 -0.522789 0.0798109,
      0.708003 0.659426 -0.252761,
      0.815409 0.568992 -0.106571,
      0.814752 0.526935 -0.241907,
      0.839654 0.488828 -0.236702,
      0.830942 0.511995 -0.21771,
      0.942038 0.125238 -0.311256,
      0.980808 0.0467348 -0.189295,
      0.95598 0.0557955 -0.288077,
      0.98427 -0.0196185 -0.175576,
      0.195448 0.813745 -0.547374,
      0.26419 0.798631 -0.540732,
      -0.148385 0.816532 -0.557904,
      0.126581 0.706311 0.696493,
      0.461107 0.66092 0.592085,
      0.637214 0.622426 0.45447,
      0.544145 0.726328 0.419945,
      0.362606 0.785716 0.501166,
      0.760892 0.494432 0.420215,
      0.698592 0.463519 0.545086,
      -0.168228 0.984781 -0.04365,
      -0.229261 0.770837 -0.594348,
      0.246536 0.916189 0.31594,
      -0.997161 0.0128732 -0.0741859,
      0.872336 0.0673567 0.484245,
      0.954455 0.264391 -0.138253,
      0.887032 -0.0311156 0.460658,
      0.568518 -0.289627 0.770002,
      0.851987 -0.107535 0.512401,
      0.607155 -0.194528 0.770404,
      -0.184683 0.910191 0.370735,
      -0.154048 0.665017 0.730768,
      -0.28405 0.925762 0.249559,
      -0.0963647 0.85971 0.501609,
      0.132058 0.99021 0.0452202,
      0.2809 0.944985 0.167627,
      0.637142 0.662396 0.394058,
      0.208538 0.574598 -0.791422,
      -0.133504 -0.877687 -0.460263,
      -0.441662 -0.831744 -0.336358,
      -0.406706 -0.859842 -0.308644,
      -0.229532 -0.879053 -0.41783,
      -0.235236 0.906205 0.351363,
      -0.744803 0.292076 -0.599967,
      -0.355284 0.602476 0.7147,
      -0.00449198 0.754333 0.656477,
      -0.457621 -0.721036 0.520279,
      -0.553544 -0.652172 0.51794,
      -0.492795 -0.633397 0.596625,
      -0.457429 -0.810183 0.366555,
      -0.384218 -0.782498 0.489973,
      -0.54389 -0.677021 0.495808,
      -0.436886 -0.693066 0.573402,
      -0.396316 -0.772387 0.496339,
      -0.299093 -0.9506 0.0830811,
      -0.839539 -0.504072 0.202694,
      -0.46969 -0.523498 0.710874,
      -0.407095 -0.656844 0.634688,
      -0.530938 -0.619181 0.578549,
      -0.460198 -0.579565 0.672549,
      -0.597236 -0.490631 0.6345,
      -0.624911 -0.336441 0.704481,
      -0.484609 -0.166737 0.858692,
      -0.448862 -0.496455 0.743004,
      -0.457542 -0.272684 0.846344,
      0.672974 0.5824 0.455979,
      0.100822 0.904252 -0.414926,
      -0.375231 0.236728 0.896193,
      -0.426259 0.306191 0.851205,
      0.82325 0.561669 0.0823855,
      0.87426 -0.337486 -0.348959,
      0.862937 -0.373303 -0.340566,
      0.845652 -0.400923 -0.352325,
      0.898043 -0.352523 -0.263146,
      -0.136075 0.971574 0.193722,
      -0.295902 0.946849 0.12617,
      -0.228746 0.968216 0.101162,
      -0.790386 -0.612437 -0.0145077,
      -0.748642 -0.65884 -0.073924,
      -0.777411 -0.612663 -0.142395,
      0.299279 -0.918094 0.259874,
      0.236482 -0.967442 0.0901826,
      0.730689 0.541405 0.415902,
      0.580096 -0.215135 -0.785624,
      0.891108 -0.0971648 -0.443266,
      0.851426 -0.216646 -0.477638,
      0.99871 0.0475877 0.01772,
      0.314651 0.924247 0.216247,
      0.106572 0.96488 0.240102,
      0.222999 0.902583 0.36826,
      0.265642 0.95136 0.156038,
      0.390073 0.860083 0.328785,
      0.431993 0.890714 0.141461,
      0.530273 0.817268 0.225572,
      0.898161 -0.393066 0.196994,
      0.984814 0.0315559 0.17072,
      0.474966 0.471087 0.743293,
      0.586105 0.614616 0.527946,
      0.671272 0.294036 0.680395,
      0.573199 0.64395 0.506726,
      0.462676 0.817346 0.343331,
      0.0879608 0.995977 -0.0171346,
      0.0656267 0.940225 -0.334172,
      -0.0364747 0.971575 -0.233906,
      -0.0172259 0.981199 0.192228,
      0.235139 0.971962 -0.000409755,
      0.0862549 -0.890757 -0.44622,
      0.340871 -0.860512 -0.378584,
      0.355409 -0.762768 -0.540249,
      -0.153798 0.894889 0.418952,
      -0.000942246 -0.671538 0.74097,
      0.0649345 -0.899735 0.43158,
      0.0458698 -0.994458 0.0945988,
      -0.0294022 -0.995957 0.0848882,
      -0.0387563 -0.994285 0.0994749,
      0.658461 0.00866023 0.752565,
      0.694354 -0.711564 0.107462,
      0.14099 -0.959803 0.242694,
      0.266151 -0.867263 0.420735,
      0.202753 -0.916457 0.34496,
      -0.0401 -0.983329 0.17736,
      0.753107 -0.202331 -0.626012,
      0.839297 -0.0182346 -0.543367,
      0.945722 0.0178538 -0.324487,
      -0.0180294 0.896231 0.44322,
      -0.637714 0.00982538 0.77021,
      -0.654643 -0.186232 0.732639,
      -0.530036 0.531763 0.660523,
      0.403635 -0.303028 -0.86328,
      0.321745 -0.192558 -0.927039,
      -0.533785 0.28295 -0.796877,
      -0.00365707 0.673118 0.739526,
      0.110439 0.645778 0.755496,
      0.0982791 0.717363 0.689733,
      0.811929 0.322833 -0.486365,
      0.887329 0.354053 -0.295454,
      0.842885 0.352253 0.40677,
      0.996802 0.0788796 -0.012763,
      0.566315 0.431056 0.70248,
      -0.457627 -0.837362 0.299002,
      -0.413973 -0.824025 0.386794,
      0.702176 -0.711977 -0.00621222,
      0.414104 -0.910016 -0.0196997,
      0.398437 -0.84021 -0.367824,
      0.212684 -0.713322 -0.667785,
      0.792233 0.527783 -0.306287,
      0.804037 0.446594 -0.392528,
      0.918845 0.327299 -0.220451,
      -0.625827 -0.590402 0.509673,
      -0.449149 -0.832151 0.325254,
      -0.519083 -0.823889 0.227508,
      -0.369526 0.929128 0.0130806,
      0.0163103 0.9974 -0.0701879,
      -0.0191338 0.995111 -0.0968937,
      0.907988 -0.301233 0.291233,
      -0.271277 0.942917 -0.193174,
      0.801915 -0.594275 0.0613986,
      0.707416 -0.669265 0.22726,
      0.781322 -0.329396 0.530126,
      0.463087 0.558856 0.687917,
      0.46278 0.763194 0.450965,
      0.0444548 -0.988041 0.147644,
      -0.0686681 -0.884662 0.461148,
      -0.135166 -0.976916 0.165421,
      0.0406763 -0.99895 -0.0210715,
      0.0459783 -0.995573 0.0819802,
      0.167932 -0.686406 0.707563,
      -0.0589227 0.928491 -0.36665,
      0.204663 0.695242 0.689023,
      -0.118614 0.992272 -0.0364254,
      0.893138 0.130515 -0.430431,
      0.452639 0.0763492 -0.888419,
      0.869213 0.430241 -0.243641,
      0.992942 0.112609 0.0372323,
      0.219783 -0.973765 -0.0589643,
      0.500628 -0.863022 -0.0675691,
      -0.494875 -0.519783 0.696365,
      -0.470107 -0.0224002 0.882325,
      -0.981507 0.0921172 -0.167805,
      0.156113 0.889871 0.42867,
      -0.920218 0.088567 -0.381255,
      -0.865345 0.180306 -0.46762,
      -0.961627 0.0721005 -0.264715,
      -0.616452 0.55504 -0.558496,
      0.530189 -0.602768 0.596297,
      0.408789 -0.807773 0.424729,
      0.483408 -0.709324 0.513007,
      0.577869 -0.546235 0.606379,
      0.582099 -0.545969 0.602559,
      -0.605049 0.751866 -0.26194,
      -0.782524 0.248652 0.570814,
      -0.353486 0.645984 0.676574,
      0.491784 -0.541791 0.681624,
      0.61157 -0.598423 0.517564,
      0.898872 0.262782 -0.350677,
      0.981289 0.0261544 -0.190756,
      -0.0456969 0.991561 -0.121318,
      0.48455 -0.655866 -0.578836,
      0.501643 -0.712119 -0.491162,
      0.747 -0.384525 -0.54234,
      0.730535 -0.570034 -0.376005,
      -0.865538 -0.110482 0.488506,
      0.18968 -0.230449 -0.954418,
      -0.154667 -0.556598 -0.816258,
      0.00488172 -0.462772 -0.886464,
      -0.490169 0.505998 -0.709719,
      -0.442221 0.32389 -0.836383,
      -0.516906 0.496688 -0.697215,
      -0.666657 0.254823 -0.700452,
      -0.187737 -0.952739 0.238839,
      0.783235 -0.589649 -0.197123,
      0.132614 0.643453 0.753911,
      0.0316476 0.709365 0.70413,
      -0.167214 0.68462 0.709461,
      -0.0928145 0.591372 0.80104,
      0.473883 0.848412 -0.235863,
      0.453602 0.747421 -0.485394,
      0.252821 0.652952 -0.713958,
      -0.895286 0.262495 -0.359945,
      0.00166948 0.644427 -0.764664,
      0.208866 0.839985 0.5008,
      0.00477721 0.927704 0.373285,
      -0.669942 -0.736655 0.0922875,
      -0.387312 -0.920151 -0.0575536,
      -0.333109 -0.919789 -0.207426,
      -0.594606 0.790487 -0.146881,
      0.869836 0.241179 -0.43037,
      -0.901348 0.426029 0.0779094,
      -0.97817 -0.186959 -0.0907236,
      -0.937804 -0.105741 -0.33067,
      -0.762323 0.645745 -0.0433373,
      -0.63866 0.601765 0.479575,
      -0.674021 0.737863 0.0354053,
      0.888755 -0.312007 -0.335807,
      0.915738 -0.365858 -0.166046,
      0.739921 -0.662261 0.118017,
      0.848295 -0.497957 -0.180095,
      -0.698437 0.667181 -0.258951,
      -0.751434 0.619881 -0.226044,
      -0.623084 0.767655 -0.149908,
      -0.76402 0.572577 -0.29737,
      -0.557963 -0.785692 0.267145,
      0.323597 0.941307 0.0960566,
      0.918222 -0.161368 -0.361703,
      0.511892 -0.775728 0.369069,
      0.622749 -0.66789 0.40756,
      0.582428 -0.788983 0.195662,
      0.782042 -0.588893 0.203997,
      0.440357 -0.890757 0.112419,
      0.481497 -0.506879 0.715007,
      -0.764496 -0.502919 -0.403259,
      -0.835661 -0.471824 -0.281162,
      0.751556 0.614284 0.240454,
      0.644105 -0.764192 -0.0337509,
      0.0591223 0.0446277 -0.997253,
      0.017695 0.000843323 -0.999843,
      -0.415163 0.818592 0.396922,
      -0.403983 0.837705 0.36749,
      -0.427996 0.821194 0.377439,
      -0.353873 0.909636 0.217568,
      0.860058 0.415357 -0.296275,
      0.897395 0.335589 -0.286466,
      -0.539108 0.401746 0.740245,
      0.927692 -0.126031 -0.351431,
      0.938906 -0.221172 -0.263701,
      0.318974 0.890742 0.323781,
      0.604297 0.79583 0.0384726,
      0.460702 0.875714 0.144497,
      0.16874 0.984472 0.048385,
      -0.438469 -0.0208926 0.898504,
      0.242888 0.0115734 0.969985,
      -0.47787 -0.608788 0.633259,
      -0.839112 0.540908 -0.0575302,
      -0.959682 0.23143 -0.159535,
      -0.966461 0.0712277 0.246738,
      0.19363 -0.69564 -0.691804,
      0.138943 -0.641395 -0.754525,
      0.13709 0.811151 0.568543,
      -0.151394 0.727809 0.668861,
      -0.477343 0.833424 -0.278475,
      -0.711851 -0.23328 0.662456,
      -0.69714 -0.488822 0.524452,
      -0.693321 -0.254528 0.674182,
      0.82976 -0.30196 -0.469381,
      -0.418102 0.647293 -0.637341,
      -0.0563558 -0.781679 0.62113,
      0.483408 -0.772027 0.412663,
      0.544054 -0.670903 0.503879,
      0.538965 -0.757081 0.36925,
      0.500226 -0.786607 0.361971,
      0.47688 -0.83702 0.268297,
      -0.424507 0.827773 0.36686,
      -0.462602 0.79773 0.386814,
      -0.00850744 -0.715203 0.698865,
      -0.928691 -0.363169 -0.0751119,
      -0.834876 -0.475603 -0.277099,
      0.585024 0.506055 -0.633763,
      0.418945 0.575028 -0.702729,
      -0.0270349 0.937028 0.348206,
      -0.0903819 0.976762 0.194338,
      -0.960392 0.0761371 -0.268047,
      0.510516 -0.535624 0.672667,
      0.504865 -0.787243 0.354062,
      0.659047 -0.198674 0.725387,
      0.444228 0.895739 -0.0176939,
      0.205219 0.978011 0.0371472,
      0.622932 0.739036 -0.256479,
      0.62904 0.774684 0.064607,
      0.322554 -0.607924 -0.725525,
      -0.00299079 -0.767121 -0.641495,
      0.0384171 -0.723135 -0.689637,
      -0.628317 -0.451863 0.633275,
      -0.676432 0.442039 -0.589103,
      -0.743099 -0.665353 0.0714787,
      -0.652324 -0.757049 -0.0367474,
      0.689361 -0.320245 -0.649788,
      0.750242 -0.419175 -0.511302,
      0.817173 -0.574539 0.0461833,
      -0.227927 0.960652 -0.158735,
      -0.638349 -0.752028 0.164208,
      0.727446 0.666587 -0.162738,
      0.856652 0.360828 -0.368715,
      0.929031 0.243257 -0.278796,
      -0.869418 0.212076 0.446246,
      -0.965252 0.143057 -0.218687,
      0.533523 -0.225306 -0.815224,
      -0.93086 0.154597 -0.33106,
      -0.89426 0.399502 -0.201735,
      0.550287 -0.783468 0.288725,
      -0.524551 -0.840731 -0.134228,
      0.229791 0.759825 -0.608163,
      0.0144624 0.7029 -0.711142,
      0.432802 -0.888183 0.154313,
      -0.925943 0.371522 -0.0678245,
      -0.712303 0.679479 -0.175874,
      0.364781 -0.844293 0.392562,
      0.444696 -0.754748 0.482287,
      0.571047 -0.705626 0.419521,
      0.403163 -0.84103 0.360733,
      -0.366609 0.729937 -0.576879,
      -0.709884 -0.551268 -0.438371,
      0.249478 -0.337451 -0.907683,
      0.667455 -0.138379 -0.731679,
      0.550406 0.374046 -0.74642,
      0.672759 0.706349 -0.220152,
      0.868826 -0.278925 -0.409075,
      0.404532 0.896929 -0.178529,
      0.199978 0.93805 -0.282969,
      -0.247749 0.968767 -0.0104964,
      -0.181556 0.981066 0.0674373,
      0.531549 0.448371 -0.718623,
      0.923698 -0.249636 -0.290628,
      0.999867 0.0145162 -0.00748167,
      0.947558 -0.193587 -0.254278,
      0.991913 0.126682 0.00776542,
      -0.0687109 -0.791548 0.607232,
      -0.0518014 -0.705638 0.706677,
      -0.00408362 -0.782421 0.622737,
      -0.251398 -0.966831 -0.0451304,
      -0.786887 -0.519913 -0.332415,
      0.168877 0.696102 0.697799,
      0.995309 0.095668 -0.0143954,
      -0.228382 0.971352 -0.0657061,
      -0.406017 -0.911434 -0.0666288,
      -0.444141 0.65295 -0.61351,
      -0.316816 0.699263 -0.640826,
      0.977507 -0.150674 -0.147575,
      -0.88488 -0.0816836 0.458602,
      -0.827332 -0.0635156 0.55811,
      -0.42628 -0.884282 -0.190605,
      0.593206 -0.802287 0.066643,
      0.282709 -0.929761 0.23584,
      0.358795 -0.896802 -0.258867,
      0.644833 -0.74122 -0.186504,
      -0.124477 -0.898501 -0.420952,
      0.132161 -0.976285 -0.171466,
      0.349424 -0.830667 -0.433469,
      -0.543579 -0.668367 0.507748,
      -0.700217 0.395715 0.594228,
      0.877669 0.434298 -0.202689,
      0.953296 0.283868 -0.103176,
      -0.217112 0.822611 0.525522,
      0.970195 0.0403681 -0.238939,
      -0.648053 0.437903 -0.623112,
      -0.426698 -0.760052 -0.490153,
      -0.37097 -0.710198 -0.598332,
      -0.711185 0.171334 -0.681807,
      0.607796 -0.729149 -0.314525,
      0.553843 -0.685756 -0.472225,
      0.924267 0.0816321 0.372916,
      0.806395 0.579453 -0.11816,
      -0.749659 -0.0357205 -0.66086,
      0.512739 -0.85757 -0.0409081,
      -0.952371 -0.011255 0.304733,
      -0.994044 -0.00225127 -0.108954,
      -0.202764 -0.917309 0.342681,
      -0.166652 -0.950566 0.262015,
      -0.347213 -0.924198 0.159063,
      0.316389 0.611935 -0.724868,
      -0.211352 0.929812 -0.301297,
      -0.260157 0.773136 -0.578427,
      0.800029 0.599008 0.0338127,
      0.655397 -0.746164 0.11702,
      0.76589 -0.601459 -0.227289,
      -0.0302951 -0.997224 -0.0680184,
      -0.931368 0.32852 -0.156935,
      -0.667053 -0.411432 0.621098,
      -0.650347 -0.240516 0.720556,
      -0.497672 -0.849208 -0.176546,
      0.113543 -0.94364 0.310887,
      -0.180952 -0.976881 0.11384,
      0.598944 -0.561037 0.571405,
      0.844738 -0.457835 -0.277136,
      -0.792826 -0.579713 0.188043,
      -0.34288 -0.936985 0.0670199,
      -0.990577 -0.0274808 -0.134174,
      -0.527027 -0.849795 -0.00952836 ]
  }
  normalPerVertex TRUE
}
}
}
