# Supplementary material for: Volume of the crocodilian brain and endocast during ontogeny
Source: PLoS One. 2017 Jun 14;12(6):e0178491. doi: 10.1371/journal.pone.0178491 (PMC5470673; doi:10.1371/journal.pone.0178491)
Supplement: S6 Fig — 3D image of crocodilian late juvenile endocast in vrml format. (WRL) [file pone.0178491.s006.wrl]

#VRML V2.0 utf8 CosmoWorlds V1.0

Group {
  children Shape {
    appearance Appearance {
      material Material {
        ambientIntensity 0.2
        diffuseColor 0.0784314 0.647059 0.8
        emissiveColor 0 0 0
        specularColor 0.3 0.3 0.3
        shininess 0.2
        transparency 0
      }
    }
    geometry IndexedFaceSet {
      coord Coordinate {
        point [
        2.50671 38.3877 2.32569,
        2.53093 37.7632 2.63813,
        3.12741 37.9456 2.39001,
        1.30459 38.3304 2.51191,
        3.11333 38.4166 1.91888,
        1.89541 38.8254 1.74385,
        -4.73054 28.0315 -19.011,
        -4.74922 28.6563 -19.6359,
        -4.86811 28.025 -19.6385,
        -4.4099 27.58 -19.0057,
        -4.45429 28.5115 -19.0057,
        -4.46535 28.511 -18.3808,
        -4.41224 27.421 -18.3808,
        -4.7416 28.031 -18.3861,
        4.22938 34.8695 -17.5965,
        3.65611 35.3139 -17.6062,
        3.60433 35.1501 -16.9822,
        4.06353 35.3333 -18.2241,
        4.07115 34.708 -16.9743,
        4.83849 34.6908 -17.5858,
        4.83598 35.2088 -18.8356,
        5.40583 34.4575 -15.0756,
        4.8053 34.6892 -15.7111,
        4.63953 34.735 -15.0889,
        5.40961 34.146 -14.4519,
        6.0187 34.175 -15.0649,
        5.40952 34.6129 -15.7005,
        4.83891 34.1188 -16.074,
        6.2552 32.9349 -25.0635,
        6.11529 32.9282 -25.6911,
        6.17513 33.5568 -25.0644,
        5.83436 32.2891 -25.0715,
        6.24414 32.9344 -24.4386,
        -3.08235 33.7415 5.40209,
        -3.3511 34.3544 4.77275,
        -3.01068 33.7449 4.15315,
        -2.71217 33.2923 5.40826,
        -3.06255 34.3681 5.40297,
        -2.74078 33.7577 5.77117,
        -4.94849 37.4068 -12.1308,
        -5.03325 37.8696 -11.5068,
        -4.43055 38.0572 -12.1186,
        -5.35904 37.3872 -11.513,
        -4.43807 37.4311 -12.7468,
        -4.9758 36.7798 -11.818,
        4.02633 26.0999 17.3985,
        2.78817 26.876 17.3772,
        4.01991 25.9456 18.1747,
        4.79902 25.357 18.0366,
        3.41511 25.9168 18.479,
        4.82115 25.3581 16.7868,
        3.86282 26.5638 16.7709,
        -9.80983 34.0466 -2.84308,
        -9.04094 33.4576 -2.20486,
        -9.23109 34.0742 -1.74133,
        -9.31843 33.4443 -3.46,
        -9.41112 34.6913 -1.58527,
        -9.83958 34.6709 -2.84308,
        -9.8025 34.1008 -3.46801,
        7.41651 36.7445 0.899713,
        7.99986 37.398 0.126757,
        7.37749 37.6788 0.589692,
        8.17976 36.7809 -0.021971,
        6.78291 37.34 1.15028,
        6.83379 36.2523 1.20396,
        7.29726 36.1131 0.586952,
        3.94102 32.0401 -27.6056,
        3.33143 32.1699 -27.4576,
        3.92882 32.1983 -27.3436,
        3.97053 31.4206 -27.6056,
        -1.07208 36.1812 -27.0657,
        -1.08814 36.2855 -26.4408,
        -0.925148 36.347 -27.063,
        -1.67746 36.0489 -26.4515,
        -1.04438 35.7157 -27.377,
        -1.65644 35.8405 -27.0764,
        -2.63683 36.2655 -20.8423,
        -2.38414 36.2775 -21.0967,
        -2.70695 35.6365 -20.8441,
        -2.41848 36.9016 -20.8367,
        -2.66847 35.6383 -20.2183,
        -2.8766 36.8798 -20.2209,
        -6.74044 32.1618 -1.54014,
        -6.78125 32.7855 -0.915227,
        -7.82382 32.8898 -1.55869,
        -5.5431 32.0094 -0.893968,
        -7.3286 32.1337 -2.17567,
        -5.50724 31.4897 -1.51888,
        -6.68113 31.3824 -2.78995,
        -0.102402 29.8701 2.95115,
        -0.077774 29.8187 1.70133,
        0.484386 30.1596 2.96178,
        -0.714069 30.1025 2.94052,
        -0.123383 30.0777 3.57605,
        -1.43102 31.943 -29.314,
        -1.42017 31.5801 -28.9511,
        -1.88452 31.9214 -28.959,
        -0.838161 31.97 -28.9405,
        -0.802963 31.3472 -29.2517,
        -1.45226 32.2536 -28.9511,
        -1.81961 23.7903 14.4813,
        -2.42162 23.7616 14.6281,
        -1.84661 24.4147 14.3263,
        -2.36487 22.5129 14.7831,
        -1.24186 24.4435 14.0245,
        -1.06035 23.8264 14.181,
        -1.16368 22.5701 14.6494,
        -5.22025 35.5167 -11.5121,
        -5.70931 36.1191 -10.8951,
        -5.59154 35.499 -10.2685,
        -4.63971 36.1701 -12.1264,
        -4.88486 34.7555 -11.5068,
        -5.3502 34.8848 -10.8898,
        1.95175 35.8584 -27.3238,
        1.91655 36.4812 -27.0126,
        2.53065 36.1976 -27.002,
        1.32278 36.4541 -27.3345,
        2.55098 35.887 -27.3132,
        1.9815 35.2341 -27.3238,
        1.35252 35.8299 -27.3345,
        0.026096 23.4113 -20.806,
        0.621761 23.2821 -20.1705,
        -0.602631 23.5366 -19.5668,
        -0.592979 23.8487 -20.8166,
        0.487743 23.2745 -20.798,
        0.637459 23.2816 -21.0541,
        0.014908 23.8789 -21.4309,
        0.61414 23.9074 -21.4203,
        -0.476913 41.6857 -7.67231,
        -1.06127 41.345 -7.68294,
        -0.487976 41.6852 -7.0474,
        0.111248 41.7138 -7.03677,
        0.122311 41.7143 -7.66168,
        -0.436104 41.062 -8.29722,
        1.02999 30.8088 -29.5323,
        1.60681 31.308 -29.5229,
        1.63691 30.6764 -29.5229,
        1.00759 31.2795 -29.5335,
        1.06248 30.1846 -29.6873,
        1.06709 30.0309 -29.5335,
        0.512035 30.1584 -29.5432,
        0.278645 30.773 -29.5468,
        0.408367 31.2509 -29.5441,
        -7.02256 37.308 -7.79185,
        -7.44744 36.662 -7.63874,
        -7.4339 37.2884 -7.17404,
        -7.10419 38.5555 -6.54203,
        -6.32782 38.4336 -7.77861,
        -6.87053 37.3152 -8.04798,
        -6.83893 36.691 -8.15213,
        9.02264 35.5696 -1.88339,
        8.75745 35.0901 -2.51359,
        9.15261 36.2015 -2.50566,
        8.75277 34.931 -1.8887,
        8.96315 36.8182 -1.88339,
        8.65092 36.8033 -1.10998,
        8.25031 35.5328 -0.646879,
        -2.51084 37.6769 -17.7134,
        -3.09395 36.8694 -16.4742,
        -2.54773 37.9856 -16.4635,
        -2.92085 36.8777 -17.7213,
        -1.9673 38.6414 -17.0778,
        -1.33857 38.5161 -18.317,
        -2.48872 37.6779 -18.9632,
        -2.93717 37.5026 -18.3462,
        -5.00216 33.65 -10.2596,
        -5.45948 33.6282 -9.95393,
        -5.48831 34.2525 -10.0056,
        -4.97241 33.0257 -10.2596,
        -5.23243 34.2647 -10.2632,
        -4.92175 34.2795 -10.8827,
        -4.84246 33.6576 -10.8819,
        0.676861 21.4064 15.6211,
        0.652687 22.0309 15.3062,
        1.27519 21.2809 16.0955,
        0.072815 21.5389 15.4493,
        0.106491 20.5995 16.0742,
        5.43722 34.1473 -16.0117,
        6.05788 33.5512 -15.5312,
        5.77097 33.5375 -16.3201,
        4.85111 33.9606 -16.336,
        5.97944 34.1732 -15.6907,
        4.6914 34.1118 -16.3387,
        4.85372 34.1195 -16.9105,
        5.47626 33.6775 -16.9503,
        8.40817 36.7917 -4.39366,
        8.39866 36.1656 -5.01946,
        7.83981 37.3904 -5.02832,
        8.87511 36.1883 -3.7608,
        8.04738 38.026 -4.23784,
        8.69504 36.8054 -3.60231,
        -6.55 31.0734 -9.35027,
        -6.6049 32.3222 -9.61025,
        -5.93971 31.1025 -9.96456,
        -7.33195 31.6618 -9.0523,
        -5.92011 30.4777 -9.39132,
        -6.52581 30.4488 -9.0366,
        -6.83527 30.4341 -8.41944,
        -7.31326 31.037 -8.42739,
        -5.39376 33.9947 -14.642,
        -5.92421 33.606 -14.6517,
        -5.38199 33.6319 -14.3307,
        -5.38024 33.9436 -15.2669,
        -5.08676 33.6459 -14.0117,
        -4.80152 34.2852 -14.9414,
        -5.2517 34.2638 -14.6392,
        3.05236 22.1453 15.1925,
        2.46983 21.6507 15.4918,
        2.50708 22.1193 14.8678,
        3.03276 22.77 14.6188,
        3.0793 21.5208 15.3511,
        3.12499 21.523 15.5033,
        3.64984 21.8621 16.138,
        4.23777 22.3606 15.5237,
        4.22109 22.8267 15.2125,
        2.52577 19.7787 17.3666,
        3.08419 20.4309 18.0021,
        2.36789 19.6098 17.9887,
        3.09156 20.7417 16.7523,
        1.93416 19.5904 17.3559,
        2.46326 20.2401 16.7408,
        1.92285 20.0603 16.731,
        -1.94832 30.0412 13.5454,
        -2.10803 29.4079 12.9169,
        -2.22925 29.4021 14.165,
        -1.46843 30.6898 12.9293,
        -1.50975 30.0084 14.1782,
        -1.50949 30.0622 14.0196,
        -0.931705 30.7142 13.564,
        1.76435 36.4752 -27.0153,
        1.90549 36.4807 -26.3877,
        1.73422 25.8367 -5.14612,
        1.67473 27.0853 -5.14612,
        1.41704 25.9829 -4.5265,
        1.74529 25.8372 -5.77103,
        1.27257 25.8147 -4.5292,
        1.45059 25.5116 -5.15141,
        8.23099 34.9062 -6.2737,
        7.97219 34.2681 -6.90392,
        7.76171 35.5095 -6.9066,
        8.12846 33.6499 -5.65147,
        7.90046 35.5161 -6.27904,
        8.21828 34.9056 -5.49009,
        -7.15254 36.0504 -8.42032,
        -6.68215 36.6985 -8.41144,
        6.71105 39.8394 -4.42112,
        5.55296 40.2511 -5.06638,
        5.51953 40.72 -4.44147,
        6.119 40.2781 -3.18103,
        5.9342 39.8024 -5.68511,
        6.80218 39.2181 -5.04514,
        7.23937 39.2389 -4.41228,
        6.88554 39.8477 -3.16782,
        5.49885 32.2732 -14.4519,
        6.09808 32.3017 -14.4412,
        6.06833 32.926 -14.4412,
        6.12782 31.6774 -14.4412,
        5.46818 32.8974 -14.4002,
        5.34671 32.2659 -14.4533,
        5.52768 31.6488 -14.4002,
        1.58118 26.7656 17.9809,
        2.20153 26.1181 18.6164,
        1.01188 25.6434 19.22,
        1.55585 27.7054 16.8848,
        0.356606 27.4893 17.3347,
        -0.228676 26.9946 17.7903,
        0.393974 26.2397 18.5845,
        1.23205 23.3111 -20.7848,
        1.07763 23.3026 -20.7875,
        1.81259 23.9645 -21.3991,
        0.630199 23.2812 -20.644,
        0.820881 27.9844 -10.1613,
        1.39512 28.3234 -9.57622,
        0.817196 27.829 -9.53641,
        1.39774 28.4824 -10.1507,
        0.228245 27.6421 -9.70082,
        0.229034 27.801 -10.1719,
        0.245312 27.6429 -10.7969,
        1.42355 28.1732 -10.7756,
        -4.02285 33.2249 -22.1196,
        -3.90185 33.7024 -21.492,
        -3.59352 33.7171 -22.1116,
        -4.03879 33.6959 -22.4858,
        -4.32386 33.0566 -21.5,
        -4.16299 33.0642 -22.1222,
        -4.6109 33.1944 -22.7552,
        -4.44889 38.2103 -11.4962,
        -3.73101 38.7162 -10.8579,
        -3.84856 38.4483 -12.1104,
        -4.48097 38.4181 -10.2464,
        -5.20803 38.0201 -10.2596,
        2.36125 21.4866 22.0522,
        2.39645 20.8638 21.7409,
        3.00129 20.8914 21.4379,
        1.79177 20.8338 22.0415,
        3.56985 21.5442 21.5002,
        1.1628 21.4295 22.0309,
        1.70253 22.7067 22.0415,
        2.90652 22.764 21.7503,
        6.03951 33.5503 -14.4937,
        6.02755 34.0142 -15.0649,
        4.77794 34.7416 -14.3099,
        5.09775 34.1312 -13.8311,
        5.43661 33.5216 -14.2968,
        5.37677 33.5188 -13.8266,
        1.49108 30.8308 9.23121,
        1.53035 30.8327 9.85701,
        0.965549 30.3389 9.2215,
        1.09955 30.8122 8.59916,
        1.63057 32.0889 9.23474,
        1.54217 31.3074 7.98231,
        1.80366 32.0971 7.9876,
        7.29245 36.7386 -6.28876,
        7.20364 36.7344 -6.91544,
        6.88211 37.9705 -6.13384,
        7.33326 36.1148 -6.91367,
        7.503 37.3719 -5.6594,
        8.11011 36.1518 -5.64968,
        0.474621 26.8741 12.3354,
        0.470024 27.0279 12.1816,
        0.912037 27.049 12.3433,
        -0.124603 26.8456 12.3248,
        0.471054 26.7163 12.9603,
        -0.125713 26.6362 12.9497,
        -0.366573 27.929 -10.8075,
        -0.385071 28.0846 -10.1826,
        4.74282 34.1143 -10.7118,
        4.76494 34.1153 -11.9617,
        4.76262 34.7409 -10.711,
        4.78363 33.4905 -11.3367,
        4.88039 34.1208 -10.0843,
        4.76988 33.3383 -10.0869,
        4.80231 32.8657 -10.7118,
        -0.763908 30.4117 -28.9405,
        -0.772514 30.3596 -28.3156,
        -1.3742 30.3826 -28.3262,
        -0.297218 30.1199 -28.9325,
        -0.153622 30.4408 -29.5548,
        -0.770473 30.723 -29.4067,
        3.47312 25.9196 15.2019,
        3.35663 27.1654 15.5122,
        4.06567 25.9478 15.5237,
        4.1048 25.324 15.0599,
        3.14814 26.5298 14.8829,
        3.35628 25.2883 14.8855,
        3.54099 36.5598 -20.1076,
        2.97172 37.1584 -20.5812,
        3.55051 37.186 -19.4818,
        3.00704 36.5344 -20.896,
        3.61 35.9374 -19.4818,
        3.5818 35.9361 -20.7325,
        -5.51224 34.8771 -10.2676,
        -9.88093 35.9204 -3.93424,
        -10.167 36.5325 -3.47242,
        -9.72597 35.9278 -4.09022,
        -10.1876 35.9058 -3.47331,
        -9.69622 35.3035 -4.09022,
        -9.85118 35.2961 -3.93424,
        -10.1579 35.2815 -3.47331,
        3.66652 29.4239 -5.1089,
        4.22989 29.9722 -4.47336,
        3.62952 29.735 -3.85908,
        4.27181 29.5579 -5.72318,
        3.08238 29.0295 -5.11957,
        3.70847 29.0088 -6.35871,
        1.10223 32.6894 9.2259,
        0.822033 33.3018 9.22145,
        0.220448 32.9065 10.4607,
        1.45709 32.8603 8.60722,
        1.10986 32.0641 10.4757,
        1.76661 29.8548 -0.766417,
        2.32007 30.6112 -0.13088,
        1.71965 30.3748 0.4834,
        2.92536 30.7451 -0.745159,
        1.16124 29.7225 -0.152138,
        0.755505 28.9186 -0.785101,
        1.21977 28.9407 -1.35151,
        1.82084 28.9694 -1.44503,
        2.40048 29.6227 -2.00805,
        -1.67463 35.0587 -23.9518,
        -1.68303 35.0595 -23.4807,
        -1.0754 35.0872 -23.9412,
        -1.07921 35.3999 -24.5661,
        -2.87307 35.0016 -23.9731,
        -1.67475 35.5268 -25.2016,
        -2.85341 35.0543 -25.2229,
        3.03697 37.7872 -17.6151,
        3.50626 37.1839 -16.9822,
        3.52838 37.185 -18.232,
        3.31446 37.8005 -16.36,
        2.85257 38.0901 -16.3679,
        2.09733 38.3682 -17.0061,
        3.34765 37.802 -18.2347,
        2.88576 38.0917 -18.2426,
        1.81748 38.3549 -18.2613,
        -4.85008 34.2829 -12.1317,
        -4.92816 33.0278 -12.7592,
        -4.79059 33.0343 -12.1317,
        -4.83738 34.2835 -12.9153,
        -4.86877 34.9078 -12.7566,
        -4.54627 39.3031 -8.94282,
        -5.22144 38.0195 -9.63469,
        -5.14805 39.1155 -8.38226,
        -5.18886 39.7393 -7.75735,
        -3.98684 39.9542 -8.361,
        -3.34312 39.5144 -9.60019,
        0.497189 28.2806 -26.5734,
        0.472973 28.9051 -26.8858,
        1.68525 28.4985 -26.3983,
        -0.126003 28.9304 -27.0551,
        0.510342 27.6555 -25.636,
        -0.090717 27.6269 -25.5433,
        -0.763424 28.2205 -25.8168,
        1.40965 27.6984 -25.7788,
        -5.76061 32.9881 -16.5246,
        -5.13926 33.0177 -17.7638,
        -5.82047 32.3596 -17.1513,
        -5.88588 32.3564 -16.3662,
        -5.32836 33.3204 -16.5167,
        -6.06896 32.9734 -15.905,
        3.59894 35.9369 -18.8569,
        3.63359 35.4668 -19.4818,
        3.65465 35.3138 -20.2581,
        4.97188 35.3766 -10.0816,
        4.81328 35.9948 -11.3341,
        4.99168 36.0033 -10.0807,
        5.26617 35.3906 -9.71012,
        5.00163 34.7523 -10.0816,
        0.403767 31.4047 -29.6979,
        -0.191761 31.3763 -29.9177,
        -0.225376 31.9466 -29.5548,
        -0.16293 30.752 -29.866,
        0.371357 32.0276 -29.5441,
        1.56981 32.0847 -29.5229,
        1.60222 31.4618 -29.6767,
        4.32698 38.2121 1.78636,
        4.94113 37.878 1.79695,
        4.93235 38.3444 1.17208,
        4.33414 37.8491 2.35758,
        4.32284 38.4742 1.31523,
        6.49434 33.572 -15.057,
        1.65887 30.2155 -29.5229,
        -3.09127 22.4783 21.9565,
        -1.89283 22.5354 21.9778,
        -2.52361 23.285 21.6559,
        -2.4623 21.8825 21.9671,
        -3.71379 23.0743 21.5809,
        -4.28419 22.4214 21.6228,
        -4.25352 21.7972 21.5703,
        -3.03085 21.2297 21.904,
        -3.62455 21.2014 21.5809,
        2.06988 33.3612 6.58446,
        1.1758 33.9443 7.35294,
        1.83452 32.7243 7.36357,
        2.04381 33.9857 6.37696,
        2.09565 32.7367 6.7431,
        2.37657 33.3758 6.12351,
        2.10033 32.8958 6.11821,
        2.83427 29.5928 -26.3771,
        4.02548 29.3367 -25.106,
        3.44604 28.8928 -25.1166,
        2.28104 28.3656 -25.7603,
        4.00053 30.3246 -26.3534,
        2.26235 28.9904 -26.3853,
        2.23985 29.9291 -27.6375,
        2.81961 30.2684 -27.3649,
        1.10331 22.6781 22.0309,
        0.533829 22.0253 22.0203,
        0.563576 21.401 22.0203,
        1.19255 20.8052 22.0309,
        0.593323 20.7767 22.0203,
        -4.33408 36.9643 -14.6207,
        -4.47423 36.8037 -14.6233,
        -4.18568 36.8174 -13.9931,
        -4.31855 36.8111 -15.0845,
        -3.63487 38.0951 -14.6074,
        4.87332 30.9919 -9.61578,
        4.28126 30.9637 -10.0976,
        4.84636 31.6164 -9.77323,
        4.89939 30.3675 -9.40829,
        5.46887 31.0203 -9.39766,
        -4.89507 36.1579 -14.6313,
        -4.30527 36.186 -14.1545,
        -4.87292 35.5333 -14.2684,
        -5.01395 35.5265 -14.634,
        -4.86378 35.5337 -14.7851,
        -4.26176 35.5624 -14.9319,
        0.53989 29.6929 1.08704,
        0.584381 29.2246 -0.162767,
        1.12413 30.0361 1.09767,
        6.41907 31.6913 -22.5612,
        6.54031 32.3228 -22.5585,
        6.26336 31.6839 -22.0976,
        6.54948 31.0718 -22.5594,
        6.27501 31.8457 -23.1887,
        3.73055 34.6918 2.39794,
        5.07722 35.0712 1.79699,
        4.4522 35.3519 2.41006,
        4.83107 34.1185 1.16672,
        3.49078 35.306 3.01932,
        3.91339 34.0748 2.34695,
        3.305 34.0458 2.85383,
        0.123398 36.397 -27.3032,
        -0.415409 35.1199 -27.3663,
        -0.477692 36.3684 -27.2089,
        -0.487732 36.5219 -27.0551,
        0.783047 35.177 -27.3451,
        0.106503 36.6553 -27.0445,
        0.723553 36.4256 -27.3451,
        -2.94465 29.0576 -3.976,
        -2.90514 28.6937 -5.22582,
        -2.30462 28.4624 -4.59028,
        -3.53526 29.0808 -4.61154,
        -2.18935 28.7783 -3.33776,
        -4.17529 29.676 -3.99726,
        -3.1156 29.3599 -3.35367,
        4.94992 40.5352 -5.70192,
        5.44279 39.779 -6.31894,
        6.23392 39.0297 -6.30557,
        -2.98448 34.3718 -16.003,
        -3.57395 34.0814 -15.8599,
        -3.58924 34.343 -15.7012,
        -3.01423 34.9961 -16.003,
        -2.96858 34.2137 -16.4742,
        -3.00471 34.9966 -16.4742,
        -2.97496 34.3723 -16.4742,
        -3.91647 27.4446 -12.5922,
        -3.35531 28.097 -12.1117,
        -3.95361 28.0685 -12.1748,
        -3.32464 27.4728 -12.1641,
        -4.49122 28.0429 -12.7557,
        -4.06121 27.4377 -12.7486,
        -3.88668 26.8203 -12.5946,
        -1.86308 21.9111 21.9778,
        -0.693443 22.5925 21.9465,
        -0.63488 21.3439 21.999,
        -2.43256 21.2582 21.9671,
        -1.83333 21.2868 21.9778,
        4.94419 29.1182 -8.57833,
        4.92175 29.7428 -8.99088,
        5.49964 29.9292 -8.20156,
        4.91172 29.4307 -7.58728,
        4.99715 29.1207 -8.83624,
        4.37174 28.6241 -8.84772,
        4.95598 28.9672 -8.8371,
        3.75407 28.7498 -8.23345,
        2.77945 27.2919 16.7523,
        4.20324 25.9544 16.1513,
        2.91318 27.77 16.13,
        2.39744 22.8986 -17.639,
        2.37039 23.0008 -16.3891,
        1.79096 22.5569 -16.3998,
        1.65362 22.7043 -17.6523,
        2.82233 23.3857 -17.631,
        1.80927 22.8706 -18.2745,
        1.81046 23.0784 -18.8994,
        6.17164 32.1536 -18.1895,
        6.47394 32.3196 -18.8091,
        6.28215 32.9362 -18.1869,
        5.92314 31.0419 -18.1948,
        6.00122 32.2971 -17.5673,
        6.03097 31.6728 -17.5673,
        9.13157 36.8262 -3.13062,
        8.80455 37.4363 -3.13589,
        9.16365 36.202 -3.13058,
        9.25073 37.4576 -2.81298,
        9.2832 36.8334 -2.96678,
        -4.83403 34.9094 -14.7851,
        -5.00636 34.9012 -13.3841,
        -4.9842 34.9022 -14.634,
        -5.12757 34.2697 -13.3868,
        -8.1096 37.2562 -5.77463,
        -8.36592 37.244 -5.31525,
        -8.15037 37.88 -5.15217,
        -8.34569 35.9935 -5.94105,
        -7.55934 38.3725 -5.92513,
        -7.74457 37.2736 -6.55444,
        2.96698 35.2811 -23.8695,
        4.34492 34.7715 -23.8455,
        3.72947 35.3162 -24.4811,
        2.51615 35.5712 -24.5023,
        3.71484 35.1578 -23.2313,
        2.95592 35.2805 -23.2446,
        2.50508 35.5707 -23.8774,
        1.64189 24.5809 -13.4339,
        2.13804 23.9788 -14.5171,
        2.85145 24.6385 -14.04,
        2.20952 25.2336 -13.3183,
        1.08799 23.7748 -13.9108,
        1.57133 25.8289 -12.809,
        0.439739 24.5236 -13.246,
        2.72269 32.4 -27.6269,
        3.34536 32.1693 -28.2412,
        2.14691 32.1122 -28.2624,
        2.12097 32.4238 -27.6375,
        2.69971 32.7655 -27.3132,
        2.10049 32.7369 -27.3238,
        3.58788 35.9364 -18.232,
        3.59671 35.7755 -18.232,
        4.22636 35.3411 -18.6925,
        4.23733 35.3416 -19.3125,
        7.11576 32.1962 -3.7953,
        7.51471 32.9949 -3.16247,
        7.09833 32.3494 -3.22408,
        7.71118 32.5374 -4.40958,
        5.92856 31.6704 -3.19165,
        7.00817 31.7194 -5.04782,
        6.56234 31.439 -4.43084,
        -4.23201 34.9381 -14.9319,
        -4.92469 24.422 18.4888,
        -4.88758 24.1085 17.239,
        -5.17501 23.6304 17.8586,
        -4.48429 24.9147 17.8719,
        -4.92077 24.1069 19.1137,
        -4.34648 24.659 19.1244,
        4.75888 34.7407 -21.9629,
        4.28826 35.0299 -21.3459,
        4.88749 35.0585 -21.3353,
        5.20075 34.7618 -21.33,
        4.30182 34.978 -21.9708,
        4.94686 34.278 -22.5851,
        4.92104 34.5871 -21.9602,
        -1.02651 35.0908 7.15377,
        -1.01064 34.4659 7.93735,
        -0.426266 34.8054 7.95042,
        -1.71656 33.8065 7.30164,
        0.171902 35.1479 7.17747,
        0.15136 35.7727 6.65754,
        -1.0452 35.7157 6.52887,
        -1.60986 34.9018 6.67935,
        -3.45186 40.8657 -7.10054,
        -3.4258 40.6079 -7.8768,
        -4.02016 40.4207 -7.73609,
        -2.25972 41.2879 -7.7042,
        -4.06465 40.8891 -6.48626,
        -2.88107 41.2583 -6.46501,
        1.30245 36.7648 -27.0232,
        1.29139 36.7643 -26.3983,
        0.703228 36.7363 -27.0339,
        5.42339 34.1467 -23.827,
        4.18412 34.7133 -23.2233,
        5.28237 33.5143 -22.5798,
        5.19124 34.1356 -21.9558,
        -4.38305 30.5509 -11.5015,
        -4.37199 30.5515 -12.1264,
        -4.3533 29.9266 -11.5015,
        -4.06037 29.9406 -11.1849,
        -4.09103 30.5648 -11.1333,
        -4.10814 30.8264 -10.8713,
        -4.59118 31.7924 -11.5041,
        0.487396 23.1156 21.7091,
        4.95145 29.1185 -8.98845,
        2.55906 29.3186 -10.1294,
        1.97846 28.6665 -9.51515,
        1.98209 28.8231 -10.1401,
        2.43057 28.9984 -10.7571,
        2.56012 29.0046 -9.34585,
        3.15829 29.3472 -10.1188,
        3.17673 29.1928 -10.7437,
        2.00411 40.5 -8.87961,
        1.98808 40.6035 -8.2547,
        2.60218 40.3199 -8.24408,
        3.38975 39.6812 -8.85578,
        0.762344 41.1191 -8.27596,
        2.05353 39.9279 -10.1294,
        0.827778 40.4439 -10.1507,
        0.775906 41.0672 -8.90087,
        -4.65808 28.035 -20.2599,
        -4.31731 29.3026 -20.2528,
        -4.4211 28.5131 -20.8804,
        -4.39159 27.8937 -20.8804,
        -4.38789 27.5835 -20.2555,
        6.09856 29.7989 -21.9434,
        6.28913 31.0594 -21.939,
        5.99714 30.4198 -20.6944,
        6.02689 29.7955 -20.6944,
        6.0677 29.1717 -21.3194,
        5.78371 29.3195 -22.5745,
        6.19002 30.4289 -23.1914,
        1.64635 27.084 13.4527,
        1.62483 27.7111 12.9816,
        1.91233 27.7223 13.6118,
        2.26426 26.4877 14.0882,
        1.07873 26.4312 13.3371,
        1.69757 25.835 13.9202,
        -5.80178 31.7347 -16.5264,
        -6.33883 32.3349 -15.9103,
        -6.01181 31.7247 -15.905,
        -5.254 30.5094 -15.8926,
        -5.39045 31.7543 -17.1442,
        -4.31642 36.1855 -13.5247,
        -2.49323 25.1684 -18.9738,
        -3.11747 25.6055 -18.8258,
        -2.85235 25.6182 -19.6049,
        -2.94383 24.9881 -18.3568,
        -2.42312 25.0129 -19.5978,
        -2.31485 24.3924 -18.3462,
        -1.8482 24.4684 -19.5881,
        -1.85952 24.414 -18.8045,
        2.50376 19.7752 18.6164,
        1.92555 19.5382 17.9809,
        -1.54162 32.5634 9.179,
        -0.965576 32.5884 10.4394,
        -0.997482 33.8408 8.87472,
        -0.387821 33.2441 9.97647,
        -1.79853 33.1769 7.92476,
        -1.80042 31.9254 8.54878,
        -1.48212 31.3149 9.179,
        -1.52761 31.7795 10.4288,
        -0.902603 29.4654 15.2776,
        -1.63874 29.4303 14.8006,
        -1.47583 28.8123 15.4785,
        -0.291237 29.1792 15.4493,
        0.296741 29.6765 14.835,
        -0.913021 30.0893 14.1889,
        -0.516422 30.7351 -29.5609,
        2.04099 33.9855 -27.3238,
        1.50126 32.7084 -27.3345,
        1.47151 33.3327 -27.3345,
        2.94479 23.5504 -16.3785,
        2.35687 23.0519 -15.7642,
        1.28928 20.8098 16.5666,
        1.91825 20.2141 16.5772,
        1.32744 19.7191 17.3453,
        3.15225 35.7567 -26.9913,
        3.17995 35.2912 -27.3026,
        3.77133 35.3194 -26.9808,
        2.99255 35.908 -26.994,
        3.74041 35.7848 -26.3558,
        3.12631 36.0684 -26.3664,
        -0.207088 30.4383 7.32551,
        0.962925 30.8594 7.97168,
        0.388451 30.3114 7.96105,
        -0.203278 30.1256 7.95042,
        0.414261 30.4679 6.08633,
        -0.177586 30.2845 6.0757,
        -0.957539 30.7141 6.68736,
        -0.824879 30.5665 7.93979,
        4.32766 37.223 -12.5919,
        4.01064 37.8312 -13.2221,
        4.58646 37.8611 -11.9617,
        4.51708 36.6063 -13.2142,
        4.64431 36.6124 -11.803,
        4.50604 36.6058 -12.5892,
        -0.231884 25.743 -3.93078,
        -0.220821 25.7436 -4.55569,
        0.230019 25.4534 -3.92285,
        -0.879536 26.9636 -4.56632,
        -0.173599 26.3715 -3.30412,
        -0.890598 26.9631 -3.94142,
        0.206947 25.7639 -3.45661,
        8.58908 38.6237 -2.51359,
        7.97998 38.8025 -2.52422,
        7.96773 38.5941 -1.2744,
        7.97117 39.22 -3.14914,
        8.43966 38.0447 -1.26652,
        8.76376 38.0601 -2.51097,
        8.44308 38.6705 -3.14125,
        1.72273 27.2464 -25.1485,
        0.534557 27.0309 -25.3235,
        0.185097 34.5228 8.1124,
        0.800873 34.5522 7.18811,
        1.08771 35.1916 6.10223,
        -3.3534 34.9799 -22.1063,
        -3.47299 34.3485 -22.2677,
        -3.48414 34.348 -21.6379,
        -3.48693 34.8147 -22.7339,
        -2.9297 35.2592 -21.4735,
        -2.3345 35.6542 -22.0877,
        -2.90258 35.1554 -22.7233,
        -1.01404 28.6803 -10.1932,
        -1.01767 28.5237 -9.5683,
        -1.63177 28.8073 -9.57893,
        -1.62814 28.9639 -10.2038,
        -0.988106 28.3687 -10.8181,
        6.70718 32.3307 -15.0543,
        6.48686 31.6945 -15.0587,
        6.66791 32.3288 -15.6801,
        3.18043 40.556 -7.60854,
        1.95723 41.0183 -7.6298,
        3.79953 40.1675 -7.59791,
        3.73729 40.9492 -6.18941,
        1.93129 41.33 -7.00488,
        3.12856 41.1793 -6.35871,
        5.30988 22.8785 21.4279,
        5.31714 22.8789 21.0178,
        5.2997 23.1885 21.1692,
        4.89011 22.2328 21.1611,
        4.68277 23.4744 21.3123,
        4.10497 22.8211 21.7716,
        4.74041 22.2257 21.4173,
        3.55226 30.929 -28.2385,
        3.40752 30.9221 -28.395,
        3.38053 31.5465 -28.5512,
        3.81979 31.5674 -28.2333,
        3.40855 30.6105 -27.6163,
        -3.23399 31.2314 -27.367,
        -3.71539 31.8341 -27.1162,
        -3.26189 31.8557 -27.4712,
        -3.87128 31.6727 -26.494,
        -2.65796 31.8833 -27.7225,
        -2.6271 31.2603 -27.7225,
        -2.60227 30.4818 -27.0976,
        -3.16839 30.6088 -26.4824,
        5.29685 34.7664 -9.7626,
        5.32659 34.1421 -9.7626,
        6.46272 35.4476 -9.58147,
        5.92582 34.1706 -9.75197,
        1.44523 19.5659 19.8477,
        1.86397 19.8999 20.4805,
        1.2672 19.8197 20.4699,
        1.88725 19.5869 20.0094,
        1.28818 19.6121 19.845,
        1.90097 19.5888 19.2307,
        1.89728 19.4334 19.8556,
        1.45828 25.1978 -7.65197,
        1.72815 25.8364 -7.64665,
        1.34657 25.1925 -7.02884,
        1.49107 25.8251 -8.27473,
        1.60647 26.4563 -8.27339,
        0.92168 24.7054 -7.03677,
        0.932625 24.7084 -7.66168,
        0.920658 25.1722 -8.23288,
        -5.20789 29.8859 -14.017,
        -4.79811 30.5311 -13.3841,
        -5.26739 31.1345 -14.017,
        -4.59388 29.2895 -13.2277,
        -5.52619 30.4965 -14.6473,
        -5.23531 29.8846 -15.2677,
        -5.15602 29.2627 -15.2669,
        -5.12782 29.264 -14.0161,
        1.40931 34.5812 6.6788,
        1.99723 35.2349 5.64708,
        1.51611 35.8377 5.48524,
        0.765331 35.8019 5.83495,
        6.59392 33.5767 -20.6812,
        6.15377 33.5558 -20.9478,
        6.26456 34.1868 -20.6865,
        6.62602 32.9526 -20.6812,
        6.09362 34.489 -20.0642,
        6.42551 33.5687 -19.434,
        -0.550472 20.0965 20.5918,
        -1.12478 19.6023 20.4273,
        -0.659084 19.4656 19.8104,
        -0.573807 20.4107 21.0629,
        0.0588 19.9715 20.4486,
        0.048759 20.125 20.6024,
        0.01799 20.5953 21.0735,
        5.1701 28.6621 -20.0855,
        5.33618 28.5111 -20.7077,
        5.75547 29.1568 -20.5459,
        5.18599 28.504 -20.5566,
        5.74596 29.1564 -20.0748,
        5.17484 28.5035 -19.9268,
        5.20019 28.0305 -20.0855,
        5.74432 29.1563 -19.9162,
        -0.889683 26.9631 12.9364,
        0.480434 26.4027 13.274,
        -0.72081 26.3455 13.4102,
        5.45495 31.6454 -13.2017,
        4.86923 32.2432 -12.7452,
        4.92942 31.1535 -13.2115,
        5.18699 32.2583 -13.8311,
        5.36537 31.6411 -13.8284,
        -5.2803 33.0098 -18.3914,
        -5.25067 32.3879 -18.3914,
        -5.259 32.3863 -17.9179,
        -5.24781 32.3868 -18.5501,
        -4.71439 33.5048 -17.7559,
        -4.94793 33.6525 -19.0101,
        -5.26174 32.853 -19.0163,
        5.91328 28.5386 -19.4473,
        5.79439 27.9073 -19.4499,
        6.03262 27.9186 -18.8206,
        6.20183 28.5524 -18.8171,
        5.71269 29.4139 -18.825,
        5.72125 29.4668 -19.4499,
        6.02 28.5437 -16.945,
        5.64221 30.4029 -17.5752,
        6.2788 29.1818 -16.3148,
        5.38342 29.7648 -18.2054,
        6.15758 28.5503 -16.3174,
        5.82943 27.2832 -16.9494,
        5.92091 27.9133 -18.1975,
        5.86141 29.1619 -18.1975,
        -5.95709 33.4456 -15.2775,
        -4.15216 33.8444 -16.4954,
        -4.16822 33.9488 -15.8705,
        4.72439 24.7278 15.5343,
        5.33513 24.1312 16.641,
        4.78388 23.4792 15.5343,
        4.19685 23.4512 14.9013,
        4.14012 24.6999 14.745,
        2.59801 35.2635 5.5039,
        1.99263 35.3887 5.4933,
        2.76877 35.2717 4.25672,
        1.96354 36.4847 4.18978,
        2.65751 34.0149 5.5039,
        3.24911 34.6688 4.26472,
        2.82827 34.0231 4.25672,
        7.10489 34.2268 -8.63591,
        6.52226 34.1991 -9.5839,
        7.07679 34.8512 -8.7946,
        6.69676 33.5817 -9.4275,
        7.6947 34.2549 -8.15906,
        7.16987 32.9785 -8.94593,
        7.50412 32.9944 -8.1635,
        7.72444 33.6306 -8.15906,
        7.1969 32.3541 -8.79214,
        6.60783 32.326 -9.37641,
        7.2034 31.7287 -7.54478,
        6.03835 31.6732 -9.38704,
        6.6386 31.2349 -8.1803,
        1.60956 38.9682 -16.3891,
        0.388798 39.3793 -16.4104,
        0.971962 39.5122 -15.7749,
        1.0349 38.8895 -17.6496,
        2.20516 38.8402 -15.7536,
        5.12637 32.2554 -27.2707,
        4.49739 32.8511 -27.2813,
        5.20649 33.5106 -26.9569,
        5.68752 32.9078 -26.7902,
        5.4193 32.2693 -26.9542,
        4.5578 31.6026 -27.333,
        5.14305 31.7893 -26.9595,
        -1.52462 33.1899 -27.3876,
        -0.895645 32.5942 -27.377,
        -1.49396 32.5657 -27.4393,
        -2.0941 32.5371 -27.3982,
        -0.326168 33.247 -27.3663,
        -2.12384 33.1614 -27.3982,
        -2.18334 34.41 -27.3982,
        -0.984886 34.4671 -27.377,
        2.32101 25.239 14.2433,
        1.75428 24.5863 14.0776,
        2.37957 23.9903 14.2957,
        3.57343 24.0472 14.577,
        -0.036964 29.1949 1.07641,
        -0.656525 29.4771 1.37703,
        -0.628819 29.0115 1.06578,
        -0.023449 29.1439 0.451512,
        -4.67014 38.1998 1.00201,
        -4.08198 38.2278 1.63755,
        -4.0946 38.958 0.387736,
        -5.24609 37.3926 1.77007,
        -5.28314 38.6928 0.366478,
        -5.85847 37.9892 0.822088,
        -2.24079 35.4998 -27.087,
        -1.64454 35.6871 -27.3351,
        -0.296421 32.6227 -27.3663,
        -0.87516 32.2811 -27.6907,
        -0.275936 32.3096 -27.68,
        -4.74578 29.2822 -21.5106,
        -4.35503 28.6751 -22.1293,
        -4.43277 29.456 -22.7552,
        -4.49547 30.0738 -20.8804,
        -4.6543 30.538 -21.508,
        2.13904 28.8257 14.8669,
        2.44744 28.3735 15.4971,
        2.60831 28.3812 14.8749,
        2.13523 29.1384 14.242,
        2.14745 28.3593 15.6456,
        1.5175 29.2654 14.8563,
        0.91925 28.9264 15.6244,
        5.71833 29.7808 -20.1285,
        0.360294 32.0271 -28.9192,
        0.941078 32.21 -28.2837,
        1.55874 32.0842 -28.898,
        -0.257378 32.1529 -28.3049,
        -2.05426 28.7847 -10.8366,
        -2.16062 28 -11.4643,
        -1.54664 27.7188 -11.4536,
        -0.940639 27.5864 -11.3926,
        -6.48164 36.0823 -9.65862,
        -6.9112 35.4362 -9.04167,
        -6.57078 34.8267 -9.66126,
        -6.14794 35.4725 -9.96456,
        -5.87135 36.1114 -10.2729,
        -5.94191 37.3595 -9.648,
        -5.88052 37.3624 -10.272,
        4.42898 30.9707 -26.9728,
        5.59976 31.0265 -16.7916,
        5.61091 31.0271 -17.4214,
        5.86021 31.6647 -16.3201,
        6.15544 31.6787 -16.0011,
        6.20661 30.4297 -15.5312,
        6.238 29.8055 -15.6899,
        -4.67614 29.4444 -9.00716,
        -4.69009 29.9106 -9.4734,
        -3.46556 29.3432 -9.24464,
        -4.98923 29.8963 -9.63743,
        -4.06315 28.9514 -8.37163,
        -5.27894 29.258 -8.39289,
        -5.28416 29.8823 -9.64266,
        -8.80298 37.1694 -0.322206,
        -8.92326 36.5917 -0.324822,
        -8.4849 36.6126 0.308058,
        -8.64232 37.2308 -0.944416,
        -9.1314 37.2075 -1.5782,
        -7.62547 37.4332 0.323961,
        -8.21252 37.6147 -0.936486,
        -4.28275 28.6786 -12.1264,
        -4.42032 28.672 -12.7539,
        -4.31249 29.3029 -12.1264,
        -3.96211 28.227 -12.1211,
        -3.98981 28.6925 -11.8098,
        -4.17024 29.3096 -11.4987,
        -1.62931 28.805 -9.57889,
        -0.373753 27.6134 -9.55522,
        -1.62052 28.3386 -8.95402,
        -0.373825 27.6158 -9.55767,
        2.13721 32.5872 4.86839,
        1.87534 32.1005 6.73867,
        1.79759 32.0968 5.48707,
        3.77378 35.3171 -26.9807,
        3.80892 34.6955 -27.2919,
        3.23944 34.0426 -27.3026,
        2.01583 27.4168 -8.26533,
        2.59275 27.9136 -8.2547,
        -1.95359 31.2924 4.7949,
        -1.39484 30.8546 5.42952,
        -1.9944 31.9162 5.41981,
        -1.51251 30.6877 4.17709,
        -2.28295 31.9024 4.78958,
        -2.00157 31.449 4.16908,
        -1.99285 31.2905 4.1691,
        8.50847 34.9194 -5.01857,
        8.77645 34.3064 -4.38924,
        8.78596 34.9326 -3.76344,
        -4.82396 31.1556 -22.1356,
        -4.86477 31.7794 -21.5106,
        -5.14226 31.7662 -22.7658,
        -5.03243 30.52 -22.7649,
        5.21578 27.8797 -20.559,
        4.40015 31.5951 -10.0949,
        4.83448 31.9824 -10.0869,
        5.41305 32.2691 -9.60515,
        -4.46067 28.6701 -19.0057,
        -4.1908 29.3087 -19.0004,
        6.1358 30.4264 -14.4409,
        6.24562 29.1802 -14.44,
        6.34583 30.4364 -15.0623,
        6.15448 29.8016 -13.816,
        6.0031 31.0458 -14.4428,
        6.02409 30.4211 -13.8178,
        -3.2093 38.7411 -15.0657,
        -3.56554 38.7241 -14.6056,
        -3.24474 39.3113 -14.5995,
        -3.17663 38.1145 -15.2244,
        -2.63982 39.3939 -15.0551,
        -2.60455 38.7699 -15.3675,
        5.5178 38.8945 0.557805,
        6.15311 37.9333 1.19334,
        6.74471 38.5872 -0.045845,
        6.11437 39.4444 -0.681383,
        4.8958 39.753 -0.551297,
        4.29456 39.3577 0.536546,
        0.384823 30.1548 8.58596,
        5.95369 31.6691 -24.4448,
        6.24573 32.4603 -23.1887,
        5.41397 30.392 -24.4554,
        5.74522 31.0335 -25.0741,
        -4.06152 21.1806 21.0018,
        -3.43254 20.5849 21.0124,
        -3.55524 20.4251 19.7599,
        -4.5914 21.7811 20.9929,
        -4.81811 21.7198 19.7387,
        -3.06076 36.871 -18.3489,
        -3.17966 36.2396 -18.3515,
        -3.02761 36.2469 -18.6077,
        -2.75009 36.8858 -18.9685,
        -4.80594 21.9297 18.4888,
        -5.13764 22.3808 19.1085,
        -5.12657 22.3813 18.4835,
        -4.79488 21.9303 17.8639,
        -4.64624 21.7785 18.4915,
        -4.63517 21.779 17.8666,
        2.82577 24.0116 -19.5058,
        3.52877 24.8296 -18.8675,
        2.95344 24.0176 -18.2533,
        3.40396 24.6648 -20.1201,
        2.40456 23.6799 -20.1386,
        2.97017 24.6466 -20.7529,
        -2.7922 40.324 -8.96465,
        -3.44993 34.5036 -23.9837,
        -3.44387 34.609 -24.6086,
        -1.11246 21.3211 15.1168,
        -2.33885 21.7344 15.4068,
        -2.96871 22.4841 15.0333,
        -3.00216 23.1082 15.2424,
        5.91896 32.2932 -21.3194,
        5.59832 32.7447 -21.3247,
        6.21326 32.3072 -20.9479,
        5.74696 32.9107 -21.947,
        6.24832 31.6831 -21.314,
        6.65342 32.3282 -20.6812,
        6.07866 32.3008 -21.9416,
        -0.181847 26.3711 -8.30511,
        -0.603138 26.9768 -8.93716,
        0.268379 26.3926 -8.60722,
        -0.306614 25.7395 -8.30662,
        -0.616093 25.7247 -7.68824,
        -0.794476 26.3419 -7.69087,
        -2.98967 32.4945 3.52736,
        -2.88707 31.8736 2.27845,
        -2.56043 31.8892 3.53445,
        -2.64993 32.5106 3.99977,
        -3.40706 33.1003 2.89538,
        -3.54852 33.7192 3.51851,
        -2.98093 33.1206 4.15315,
        -3.32561 29.9756 -10.233,
        -2.87478 29.6854 -9.60019,
        -3.48793 29.9679 -9.66125,
        -2.86372 29.686 -10.2251,
        -3.65497 30.5856 -10.2383,
        -3.43232 29.3448 -11.1226,
        -2.84045 29.373 -10.6962,
        -3.79372 30.579 -10.8659,
        6.71651 36.0854 -8.79994,
        7.00458 36.0992 -8.011,
        7.65389 34.8787 -7.53415,
        -4.76958 31.7839 -12.7575,
        -4.66903 30.6913 -12.7566,
        -4.64689 30.2267 -12.7566,
        -4.33118 29.9277 -12.7513,
        -4.5064 32.4222 -26.5046,
        -4.42598 33.6774 -25.877,
        -4.21596 33.6874 -26.4984,
        -3.89731 32.4512 -27.1177,
        -4.52145 32.4214 -25.721,
        -3.86849 31.8268 -27.0652,
        -4.02606 31.8193 -26.4966,
        -3.14351 26.23 14.825,
        -3.01782 26.8617 14.774,
        -2.54061 26.2588 14.6281,
        -3.0914 24.9811 15.2424,
        -3.6007 26.2083 15.3883,
        -4.14942 21.8021 15.6898,
        -3.60413 23.0795 15.3868,
        -3.54464 21.831 15.3868,
        -4.13283 21.3386 15.9998,
        -4.21168 23.0506 15.8461,
        -4.45218 21.7877 15.9946,
        -4.78669 22.3975 16.1479,
        4.07827 36.5854 -13.6883,
        4.08864 36.4271 -13.847,
        4.54683 35.9821 -13.2142,
        -6.00419 31.0994 -14.6552,
        -5.82358 30.6436 -15.2775,
        -5.88272 31.4193 -14.0277,
        -6.49558 31.7017 -14.0383,
        -6.32248 31.7099 -15.2854,
        -2.60851 25.6298 -13.7158,
        -2.02332 25.8165 -13.339,
        -3.24116 26.2254 -13.5189,
        -3.33723 25.5951 -14.6127,
        -1.96764 24.8806 -13.9639,
        -2.56401 25.0062 -14.549,
        4.01023 30.3251 -10.1029,
        4.29077 30.9642 -10.5687,
        4.96218 37.2533 2.42069,
        6.17725 37.3112 1.50336,
        5.59948 36.6579 1.96142,
        5.63197 36.0338 1.80641,
        5.02261 36.0047 2.36821,
        -4.51672 30.5445 -20.8804,
        -4.19843 29.934 -20.2502,
        4.92474 30.9944 -12.5866,
        4.96555 30.3706 -13.2115,
        4.88393 31.6182 -11.9617,
        4.98423 29.7458 -12.5866,
        4.94342 30.3696 -11.9617,
        4.96517 34.5917 -24.4598,
        4.35218 35.0847 -25.0954,
        4.97734 34.8017 -25.7096,
        5.59414 33.9959 -24.4492,
        5.75384 34.1624 -25.6964,
        2.12748 39.307 -12.6291,
        1.52813 39.7465 -13.8895,
        1.51338 39.5906 -12.6397,
        1.49125 39.5895 -11.3899,
        2.73401 39.6475 -13.8683,
        2.7267 39.3355 -12.6184,
        3.19967 39.0464 -13.2354,
        2.71564 39.335 -11.9935,
        5.17685 30.3819 -25.0847,
        5.15811 31.0079 -25.7096,
        4.61112 29.4176 -24.4704,
        4.58863 30.3551 -25.7203,
        -1.61386 35.0628 -27.3876,
        -2.21308 35.0343 -27.3982,
        -0.153164 27.6777 11.6999,
        0.432613 28.2775 10.9342,
        1.03285 27.9957 11.7211,
        -0.1292 26.9994 12.171,
        3.64272 21.0808 18.6376,
        3.06967 20.2702 19.2519,
        3.78778 21.5546 17.3904,
        4.38769 40.1956 -6.96236,
        5.01179 39.7585 -7.10308,
        5.6382 39.1602 -6.9411,
        3.60498 23.269 14.8882,
        0.136871 35.1462 -24.7035,
        1.32138 35.6695 -25.1485,
        0.714622 35.7995 -25.1603,
        -0.481045 35.7425 -25.339,
        0.722282 35.1729 -23.9093,
        0.123058 35.1443 -23.9199,
        7.99152 37.862 -0.649495,
        3.3034 37.7999 -15.735,
        3.78374 37.1971 -15.7271,
        2.83413 38.2444 -15.743,
        3.4223 38.2725 -15.1074,
        4.07618 37.2111 -15.2506,
        -3.39015 34.3525 -26.9471,
        -3.43096 34.9762 -26.3222,
        -2.81027 34.8469 -27.0976,
        -2.78256 34.3814 -27.4089,
        -3.95773 33.6997 -27.0652,
        -0.910267 30.0907 14.0302,
        0.282974 30.1981 14.2101,
        0.269505 30.7726 13.4266,
        0.689083 39.8642 -0.777047,
        1.28831 39.8927 -0.766417,
        0.839706 40.1854 -1.39921,
        0.093544 39.991 -1.41258,
        0.690117 39.5526 0.001648,
        -0.5028 39.4957 -0.332065,
        1.66933 29.5878 -28.4268,
        1.67393 29.4341 -28.273,
        1.67762 29.5895 -28.898,
        2.39228 30.248 -28.8848,
        1.91473 29.5995 -28.2686,
        -2.62885 37.5173 -18.9658,
        -8.74877 35.9743 -0.168428,
        -8.16339 36.0022 0.624565,
        -9.08297 35.9584 -0.953287,
        -8.3846 34.7403 -0.31685,
        -8.09281 34.7542 -0.001564,
        -9.92882 36.5438 -2.84308,
        -9.37878 37.3473 -2.20756,
        -9.37915 37.8214 -3.45982,
        -9.78656 36.5506 -2.21545,
        -10.0477 35.9124 -2.84572,
        -0.596745 28.8037 -0.184026,
        0.007408 28.729 -0.173397,
        0.683964 40.4371 -2.02686,
        -0.509487 40.2751 -2.04812,
        -1.10491 39.9339 -1.43384,
        -1.87495 23.6336 -15.8386,
        -1.87127 23.789 -16.4635,
        -1.40077 23.1845 -15.8306,
        -1.26342 23.191 -15.2568,
        -1.89239 23.7868 -15.2674,
        -2.02974 23.7802 -15.8413,
        4.21079 37.2175 2.40857,
        3.78703 36.5716 2.76355,
        4.42245 35.9762 2.41006,
        7.49719 35.4969 -0.297217,
        6.9584 34.2198 -0.360733,
        7.97811 34.8941 -0.652236,
        6.31374 34.8148 0.51473,
        -8.26407 34.746 -7.19087,
        -7.9927 35.3846 -7.33691,
        -8.5898 34.7305 -5.78771,
        -7.68353 35.3994 -7.80516,
        -7.64272 34.7756 -8.43007,
        -7.92365 34.1365 -7.81047,
        -7.89789 33.512 -7.65181,
        -8.51525 33.4826 -6.57128,
        -8.56005 34.1062 -5.78771,
        -0.974949 26.959 -24.5714,
        -0.656277 26.3485 -24.095,
        -1.43307 26.9372 -23.9544,
        -0.065044 27.0024 -25.1803,
        -1.30208 27.5692 -24.8355,
        5.60124 29.7752 -13.5145,
        5.78397 29.1582 -13.8231,
        -1.90089 23.9452 -15.2137,
        -1.34504 24.4386 -14.007,
        -2.51997 24.3826 -15.2243,
        -1.38125 25.0626 -13.6421,
        -7.74328 31.6423 -8.43449,
        -7.82335 32.2641 -8.43538,
        -7.80466 31.6393 -7.81047,
        6.27755 35.4388 0.878454,
        5.70808 34.786 0.867825,
        2.69106 39.3856 -10.7437,
        1.46782 39.8487 -10.765,
        0.877151 39.8731 -11.4005,
        0.301403 39.5846 -12.036,
        1.67036 29.2763 -27.6481,
        -4.22221 30.1952 -2.74744,
        -4.7845 29.9061 -4.00785,
        -3.61319 29.9619 -2.58547,
        -5.572 30.4943 -3.39618,
        -4.86476 30.8433 -2.13316,
        -5.44549 30.6592 -2.76869,
        -3.66234 30.5853 -1.48943,
        1.22187 29.5665 -28.2809,
        1.65894 30.2131 -29.5204,
        0.464294 29.8445 -28.9192,
        -4.80756 33.0335 -25.2592,
        -4.85027 32.4058 -24.0103,
        -4.58877 33.1955 -24.005,
        -4.34902 33.6811 -24.6254,
        -4.82814 32.4068 -25.2601,
        -2.21671 35.4985 5.41889,
        -2.79151 35.0067 5.4083,
        -2.18327 34.564 6.04381,
        -1.62374 35.4257 6.05444,
        -2.65805 35.6388 4.78609,
        -1.50275 36.3196 5.43222,
        2.8945 31.16 -0.12025,
        3.47885 31.5007 -0.109621,
        2.40335 31.5 1.12155,
        3.0655 30.9058 -0.742543,
        2.28913 31.0277 0.494029,
        -3.51405 34.9185 -21.4841,
        -3.63433 34.3408 -21.4867,
        -4.11442 34.6813 -20.8698,
        -2.93085 35.0506 -20.8485,
        0.243317 33.8999 -27.3557,
        1.41202 34.5813 -27.3345,
        -2.05077 25.6564 14.165,
        -1.92754 26.288 13.8564,
        -0.668674 25.0965 13.826,
        -5.89004 36.7362 -10.8978,
        -1.49039 30.6888 2.92727,
        -0.732567 30.258 3.56542,
        -0.74474 30.0481 4.81524,
        -0.905666 30.0909 5.43753,
        -3.91182 34.3276 -22.7418,
        -1.50089 26.934 -11.9248,
        -2.13264 27.5296 -11.778,
        -0.907188 26.9623 -11.6017,
        -2.66827 26.515 -12.7247,
        -1.46746 26.3099 -12.1323,
        -3.77086 25.4156 18.5101,
        -4.06462 25.5604 17.8799,
        -3.19783 26.2275 17.8934,
        -3.16782 25.1314 19.1456,
        -3.1874 25.6022 18.9845,
        2.43711 27.7473 -7.63249,
        1.4426 27.0754 -8.90087,
        1.46223 26.4494 -8.3264,
        1.85655 27.0939 -7.01821,
        1.9714 27.884 -7.01551,
        -1.93575 28.1671 -24.5874,
        -1.36552 29.4433 -26.2928,
        -1.97032 29.4144 -25.9885,
        1.31281 19.5608 18.5951,
        4.83522 30.1053 -5.08764,
        4.89316 29.5875 -6.96236,
        5.01991 29.7475 -6.33488,
        1.86904 28.346 -2.48737,
        1.91024 27.7222 -3.2661,
        2.19001 28.987 -2.63497,
        1.30692 27.6935 -2.91377,
        0.643513 28.4489 -1.41258,
        0.69194 27.6654 -2.03749,
        2.35933 26.0253 -23.8881,
        2.78422 26.5124 -23.8801,
        2.94638 25.8439 -22.6276,
        2.51963 25.2484 -22.6357,
        2.34724 26.4916 -24.4593,
        1.78902 25.2136 -23.4251,
        1.17575 25.6561 -23.9093,
        0.302811 32.6513 -27.3557,
        0.902035 32.6798 -27.3451,
        0.92252 32.3667 -27.6588,
        0.323296 32.3382 -27.6694,
        -2.89209 38.7562 0.875242,
        -1.69995 38.6541 1.68007,
        -2.29943 39.0961 0.419624,
        -2.29537 38.3129 2.29435,
        -2.90246 39.3802 -0.215914,
        -3.47883 37.9412 2.27309,
        2.75719 32.1413 -28.8767,
        2.78778 31.5183 -28.9271,
        2.19408 31.49 -29.2502,
        2.15797 32.1127 -28.8873,
        2.64912 27.7574 14.25,
        2.43148 28.3728 13.6215,
        2.79776 27.6057 14.8776,
        2.45205 28.9995 13.6224,
        1.52005 26.6135 -12.0254,
        0.931301 26.4242 -12.1947,
        2.16008 26.0183 -12.6397,
        0.890491 27.0479 -11.5698,
        2.69553 27.1339 -11.9537,
        1.45626 27.7006 -11.35,
        9.26733 36.994 -2.50296,
        9.24529 37.4573 -2.5054,
        9.27594 36.8331 -2.55666,
        -3.3938 28.7209 -11.4855,
        -2.80796 28.7488 -10.8512,
        -2.76622 28.1251 -11.5286,
        2.65842 27.7579 -11.5379,
        3.90042 27.1913 -12.2966,
        3.8308 28.4394 -11.7241,
        3.21742 28.5715 -11.3686,
        2.02115 28.3532 -11.0799,
        -4.09472 39.9503 -2.27057,
        -2.89627 40.0074 -2.24931,
        -2.90942 40.6325 -3.18667,
        -2.91008 40.0055 -1.46573,
        -4.10234 40.5757 -3.52038,
        -4.6919 40.2852 -3.37235,
        -4.69289 39.6077 -1.49762,
        -4.10854 39.9484 -1.48699,
        -5.29342 39.8394 -2.13316,
        -5.28486 39.8924 -2.75806,
        3.89816 32.8226 -27.2919,
        1.46166 25.5121 -5.77632,
        1.75635 25.8378 -6.39594,
        1.84549 27.0934 -6.3933,
        0.468105 29.5318 -28.2943,
        -0.143543 29.7638 -28.3049,
        1.47517 25.461 -6.40123,
        0.903179 24.861 -6.41186,
        -4.52885 28.0411 -13.5402,
        -3.38405 37.4813 -15.8537,
        -3.55092 36.8477 -15.8572,
        -3.68401 36.2156 -15.3888,
        -1.29684 23.8151 -15.0493,
        -0.094406 23.6134 -14.5569,
        -0.724682 24.0037 -13.9427,
        -1.05435 18.8223 18.5526,
        -0.617176 19.4676 17.3107,
        -0.470001 19.163 18.5632,
        -1.20704 19.4395 17.3002,
        -1.09135 19.1334 19.8024,
        -1.83073 19.4098 18.5394,
        -1.68701 19.2627 19.1669,
        -3.58804 26.8345 -20.8671,
        -3.76642 27.6106 -21.4947,
        -3.12269 26.7052 -21.4841,
        -2.64839 26.2536 -21.4761,
        -4.22575 27.4299 -20.2528,
        -4.05958 26.8121 -19.6253,
        -2.47956 25.6359 -20.9999,
        3.3648 26.1767 -13.2433,
        3.32891 26.6973 -12.6184,
        2.17609 25.8577 -13.1108,
        -1.84715 30.6717 -27.7092,
        -1.37867 30.0683 -27.2302,
        -1.97936 29.7806 -26.4621,
        -2.30242 33.7786 6.66614,
        -3.46841 25.5888 -15.8652,
        -3.79387 25.6271 -14.6207,
        -4.11951 26.1835 -14.626,
        -2.99914 24.9855 -15.2323,
        -4.14693 26.1822 -15.8767,
        -3.76961 26.0487 -17.1204,
        -3.13671 25.1378 -16.4848,
        -2.63659 24.377 -17.1017,
        -2.95489 24.9876 -17.7319,
        -2.49286 24.2299 -16.4742,
        -1.84558 23.9479 -18.3383,
        -1.85775 23.7379 -17.0885,
        -6.03857 30.7344 -3.40424,
        -6.015 30.4732 -4.03159,
        -2.81158 35.6315 4.72965,
        -3.38084 34.9787 4.77275,
        -2.79374 35.0042 5.40826,
        -4.07571 40.8886 -5.86136,
        -5.25929 40.5193 -5.88262,
        -4.62553 40.2884 -7.1218,
        -1.09384 35.2416 -23.3163,
        -0.510674 35.3745 -22.6808,
        -1.0838 35.0881 -23.4701,
        -1.7349 35.6828 -22.2309,
        -0.1721 28.2487 11.2336,
        -0.772385 28.0686 11.6892,
        -0.801079 28.8445 11.223,
        -0.176846 28.4074 11.075,
        1.52174 32.3953 -27.6481,
        -4.52545 30.703 -20.8804,
        -2.95051 34.9979 -19.5987,
        -4.12303 34.6292 -20.2449,
        -4.14761 34.6798 -18.9951,
        -2.93945 34.9984 -20.2236,
        -2.96895 35.1522 -18.9738,
        -2.38382 35.6518 -19.4343,
        -2.78736 35.0069 -20.2209,
        -5.11362 23.6333 17.2346,
        -4.04367 25.5614 16.6301,
        -4.8319 23.1726 16.6141,
        -4.12175 24.3063 16.0025,
        8.48391 38.0468 -3.76616,
        8.00222 38.8011 -3.77404,
        4.16999 21.5728 21.4591,
        4.1827 21.4219 21.1479,
        4.32062 21.58 21.1505,
        4.13565 22.1969 21.7191,
        -9.32033 35.9471 -1.74133,
        1.66779 30.9981 1.73322,
        0.654102 30.1652 1.71457,
        6.07274 30.7387 -8.81584,
        -0.495178 38.8704 0.917759,
        -1.10098 39.1532 0.440883,
        -1.70647 39.4889 -0.194655,
        4.8937 37.25 -10.7065,
        5.20482 36.6391 -9.60515,
        5.23457 36.0148 -9.60515,
        3.22179 39.0475 -14.4852,
        2.78666 39.0267 -15.1685,
        2.99308 39.6623 -14.4888,
        3.69106 38.4441 -13.8523,
        -1.94307 23.9384 21.0416,
        -0.739975 23.8417 21.2142,
        -1.36253 24.5918 20.4273,
        -1.92438 23.3136 21.6665,
        -2.56098 24.5347 20.4061,
        -3.13414 23.7264 21.0204,
        1.85897 32.0998 4.86305,
        1.61228 31.4647 3.60794,
        2.40025 32.7513 3.62297,
        1.43813 31.454 4.85506,
        -0.021011 23.876 14.4615,
        0.534397 25.1538 13.5865,
        0.577297 23.9045 14.5238,
        0.006889 23.2516 14.5657,
        -0.608406 23.6964 14.1889,
        1.73766 26.4626 -7.02084,
        -3.44952 35.6011 -18.3568,
        -3.82004 34.9577 -18.3639,
        -3.57543 34.8105 -17.7346,
        -3.59709 35.594 -18.6183,
        -3.16097 35.6148 -17.7266,
        -2.99693 35.6226 -18.6601,
        -4.29684 31.1808 -1.18761,
        -4.33091 31.5458 -0.247801,
        -3.71192 31.2086 -0.237131,
        -2.90377 39.6404 -0.840822,
        -3.498 39.507 -0.851451,
        -7.88284 33.5127 -8.43538,
        -7.45093 34.159 -9.0523,
        -1.374 27.5658 13.0871,
        -0.758221 27.5951 12.1628,
        -1.35161 26.9411 13.5029,
        6.07103 32.9261 -23.1914,
        5.90255 33.5438 -23.819,
        -0.181137 24.9681 -13.3071,
        -0.153961 24.4953 -13.5691,
        0.362526 25.9302 -12.6716,
        -0.821175 25.5634 -12.6928,
        -0.236706 25.9017 -12.6822,
        -0.043839 22.7847 -15.1818,
        -0.025162 22.6255 -15.8068,
        0.555511 22.8109 -15.1712,
        -1.24598 23.0379 -15.828,
        3.53972 25.297 -20.7398,
        4.10931 25.483 -19.4818,
        4.10913 25.9523 -20.7316,
        2.95511 25.428 -22.0027,
        3.67962 25.9294 -21.9895,
        5.54268 31.0238 -13.567,
        4.96953 30.3708 -13.3701,
        5.5715 30.3995 -13.5145,
        4.39935 29.0922 -11.661,
        3.76024 29.6875 -11.0992,
        1.59121 27.0813 -3.27229,
        1.34037 27.0694 -3.1229,
        0.136391 27.012 -2.8317,
        -4.75788 21.6192 16.6141,
        -5.11551 22.3818 17.8586,
        -5.09339 22.3829 16.6088,
        -3.55087 21.205 17.4189,
        5.35367 30.3891 -18.2054,
        5.39448 29.7653 -18.8303,
        5.36473 30.3896 -18.8303,
        -1.21661 23.3521 -18.3277,
        -0.595009 22.9112 -18.317,
        -1.07903 23.1998 -17.0751,
        -1.23238 23.8182 -18.6905,
        3.08763 21.0568 16.1274,
        -3.17566 33.1113 -27.1056,
        -8.13746 31.6235 -5.94105,
        -8.4828 32.0788 -4.69657,
        -8.62653 32.2259 -5.3241,
        -8.49657 32.8578 -5.94637,
        -7.22485 30.8873 -4.67531,
        -7.82679 31.6383 -6.56065,
        -7.65712 31.0207 -5.93306,
        -8.33453 32.8655 -6.5686,
        1.51362 29.5805 14.229,
        -5.03135 30.52 -17.1389,
        -5.08357 29.2661 -16.5158,
        -5.1747 29.8875 -15.8918,
        -4.52092 29.4445 -17.7559,
        -4.89034 31.1525 -18.3861,
        -4.55101 30.0761 -17.7559,
        -5.11344 31.7675 -10.2632,
        -5.39998 32.3796 -9.95393,
        -4.94267 32.4014 -10.2596,
        -5.36932 31.7554 -10.0056,
        -5.05283 31.7704 -10.8872,
        -5.18044 31.1386 -10.2649,
        -4.73299 31.16 -10.4108,
        -2.45971 20.0055 18.5287,
        -2.30111 19.5462 19.1563,
        -1.66882 19.5788 17.2922,
        -2.92509 20.0371 19.1456,
        -2.29779 20.1746 17.2815,
        -2.61713 20.6237 17.2763,
        -2.98959 20.606 18.5199,
        -0.147491 38.7281 -18.2958,
        0.45665 38.6534 -18.2851,
        -0.121555 38.4165 -18.9207,
        -0.191986 39.1965 -17.0459,
        -1.37295 38.8286 -17.2185,
        1.88379 35.5399 -22.6382,
        1.25119 35.979 -22.024,
        2.45411 35.8823 -21.8416,
        0.69278 35.3267 -22.6595,
        2.47558 35.7245 -22.6276,
        1.47594 35.21 -23.8959,
        0.71122 35.1724 -23.2844,
        4.53104 26.9097 -13.2221,
        5.15168 26.6252 -13.5776,
        4.86422 27.2372 -13.2159,
        5.16359 26.4718 -13.8364,
        4.75328 27.232 -12.5928,
        4.51249 27.0665 -12.5972,
        3.98204 25.9438 -13.5464,
        4.43464 25.9654 -13.8497,
        5.01518 26.6187 -14.464,
        4.09877 26.5751 -21.8203,
        4.65992 27.2299 -21.3459,
        4.78883 27.8594 -21.9682,
        3.56184 26.5495 -22.6161,
        4.0567 27.9833 -23.2313,
        8.343 34.2858 -2.52161,
        8.80465 34.3078 -3.13853,
        -6.2444 32.9651 -14.6579,
        -5.95422 32.9789 -14.1864,
        -5.95697 32.9775 -14.0277,
        -6.50321 32.327 -15.2881,
        -6.475 32.3284 -14.0374,
        7.11406 36.7301 -7.54215,
        6.63606 37.333 -7.5501,
        6.5259 36.7021 -8.17768,
        -3.22391 36.2375 -15.8519,
        -3.61898 34.9673 -15.7012,
        -3.03446 35.6208 -16.4742,
        -1.70913 40.0102 -1.44447,
        -1.70056 40.0632 -2.06938,
        0.696953 38.7683 1.72259,
        0.100605 38.2731 2.80311,
        -0.508991 38.8685 1.70133,
        1.29593 39.2674 0.4834,
        -7.40027 33.1724 -0.925856,
        -6.20498 32.967 -0.020938,
        -6.83486 33.5627 0.019694,
        -2.65896 36.2645 -19.5925,
        -2.41458 36.1221 -18.9632,
        -2.39098 35.6515 -18.9632,
        3.60144 20.92 21.396,
        3.60598 20.9202 21.1397,
        4.03442 21.5663 20.5203,
        5.75739 32.2855 -26.3231,
        3.86943 37.8269 -13.8497,
        4.11078 37.2127 -14.471,
        -1.53925 41.3235 -5.8161,
        -0.502605 41.5269 -5.79758,
        -1.67402 41.3676 -7.06866,
        5.80037 36.6675 -9.38704,
        3.56575 35.9353 -16.9822,
        2.90653 20.2612 19.8741,
        0.702621 19.5305 19.207,
        4.93136 40.692 -5.07701,
        3.71066 41.1019 -5.09827,
        4.29882 41.1299 -4.46273,
        4.90924 40.6909 -3.82719,
        -4.71464 34.4409 -20.2555,
        -4.7037 34.4439 -20.8804,
        -4.84384 34.2832 -20.883,
        -4.9872 33.6507 -19.6359,
        -4.77794 34.2864 -19.0066,
        3.5082 24.0978 -15.743,
        4.0779 24.6969 -15.7324,
        3.3044 24.6601 -14.4959,
        4.09862 24.5439 -16.3573,
        2.316 23.6769 -15.1393,
        3.52533 24.2038 -16.9928,
        1.92715 27.8819 -4.51588,
        1.6526 27.0842 -3.8963,
        2.49651 28.5372 -4.50525,
        1.93821 27.8824 -5.14078,
        7.49239 39.251 -1.90737,
        6.73191 39.7867 -2.54548,
        5.43603 27.2645 -14.456,
        5.69939 28.0641 -14.4506,
        5.42496 27.264 -13.8311,
        5.75897 27.2799 -15.7029,
        5.12689 26.624 -15.0871,
        -2.73403 27.6623 -12.0998,
        -1.06453 23.8262 -19.5748,
        -1.22804 24.2902 -20.2024,
        -2.2579 29.4008 -9.74333,
        -2.8654 29.3718 -9.2865,
        6.72221 39.5247 -1.29566,
        5.50502 40.0936 -1.94183,
        5.49646 40.0407 -1.31692,
        6.11781 40.0703 -2.55611,
        7.34256 38.8772 -0.660125,
        3.66589 35.3144 -20.8927,
        3.04509 35.9105 -21.3647,
        -4.28887 34.3097 -18.3728,
        -4.15586 34.1547 -17.1204,
        3.72201 35.317 -15.7297,
        4.19619 34.8679 -15.7217,
        3.57726 35.3102 -15.8861,
        4.15989 35.3379 -14.9381,
        4.09253 35.9604 -15.7226,
        4.1254 36.1208 -15.0968,
        -1.73675 29.4256 11.6733,
        -2.27803 28.7741 12.9134,
        -1.79624 30.6742 11.6733,
        -2.48805 28.7641 13.5348,
        -3.28768 39.049 -11.4749,
        -2.66633 39.0786 -12.7141,
        -3.95661 38.0798 -13.3629,
        -3.24789 38.7392 -12.8858,
        -5.97072 30.0085 -5.27896,
        -5.37756 29.9316 -4.64343,
        -7.26677 31.3016 -3.4255,
        4.38212 25.3371 -17.6018,
        4.66417 25.5119 -16.9715,
        3.96129 24.6914 -17.6098,
        4.70153 25.9781 -17.5956,
        3.95367 25.3167 -18.8596,
        4.66773 26.1353 -18.8463,
        0.384899 30.1524 8.5884,
        -0.059799 30.1312 8.57807,
        0.396072 29.6861 9.21087,
        -3.49826 28.7697 -5.86136,
        -4.28086 29.3044 -5.24965,
        -4.70052 29.0253 -6.50752,
        -4.07286 28.6898 -7.1218,
        -3.32143 28.7244 -7.10847,
        -2.88916 28.591 -5.85073,
        -4.22055 29.933 -19.0004,
        -4.84952 30.5287 -19.011,
        -4.11507 30.5637 -9.77522,
        -4.12166 30.8775 -10.2464,
        -3.44413 28.5646 -8.361,
        -4.98046 32.3996 0.207824,
        4.80009 32.7043 -10.0869,
        5.35355 33.5177 -9.60515,
        6.55201 33.5748 -9.5839,
        3.58444 35.3105 -16.3573,
        3.60803 34.8399 -16.3573,
        3.55469 35.9348 -16.3573,
        -9.37462 37.8216 -3.71613,
        -9.02654 37.2125 -4.70187,
        -8.80716 38.4206 -3.44676,
        -8.75773 37.8486 -4.69657,
        1.73803 37.7254 -20.2924,
        2.63181 37.7679 -20.1227,
        2.37807 37.1301 -20.9067,
        1.69908 38.3492 -19.7724,
        1.16458 37.3314 -20.7741,
        0.529541 37.8218 -20.1599,
        1.09533 38.3192 -19.5243,
        1.5494 38.3421 -19.5163,
        6.21968 32.7743 -22.5638,
        -1.14571 35.8648 -22.0665,
        0.052746 35.9219 -22.0452,
        0.111996 35.1438 -23.295,
        3.96196 31.8333 -28.2305,
        4.2772 35.0294 -20.721,
        4.87643 35.058 -20.7104,
        5.48813 34.7755 -20.6998,
        -1.378 30.6941 -28.9487,
        -1.41051 31.3182 -28.7924,
        -1.737 30.677 -28.3324,
        -1.36564 30.4356 -28.9511,
        0.865128 33.9295 7.97254,
        1.54485 31.4591 7.35738,
        5.40554 29.7659 -19.4553,
        5.37579 30.3902 -19.4553,
        2.49439 39.3245 0.504658,
        3.10492 38.883 1.14019,
        1.73416 23.2833 -15.15,
        1.22135 22.3721 -17.6602,
        0.611069 22.343 -17.0459,
        0.932465 39.8757 -14.525,
        1.53169 39.9043 -14.5144,
        2.16435 39.4639 -15.1287,
        -0.247425 39.6619 -15.1712,
        -0.228985 39.5076 -15.7961,
        4.07894 23.5996 21.1479,
        3.47878 23.417 21.6035,
        -4.68795 31.321 -13.3815,
        -5.29455 31.4473 -13.3922,
        -4.67759 31.1626 -13.5402,
        -0.21434 30.1251 8.57533,
        -2.57505 31.5781 2.28372,
        -2.95827 20.0355 21.0204,
        -2.35921 20.0103 21.1848,
        -2.38998 20.4806 21.6559,
        -2.79251 19.9897 20.3982,
        -2.33061 19.7 20.4061,
        -2.99371 20.6058 21.4866,
        1.69182 38.3489 -19.3624,
        1.22932 38.3268 -18.8968,
        1.90684 36.2196 -25.7628,
        2.51713 36.2487 -26.3771,
        -6.1182 34.8482 -9.96456,
        5.55547 33.5273 -21.011,
        6.18444 32.9315 -21.0003,
        5.58613 32.903 -21.0626,
        5.43862 32.896 -21.3274,
        5.26025 33.5132 -21.33,
        5.2305 34.1375 -21.33,
        5.52572 34.1516 -21.011,
        -1.74495 19.7805 21.0416,
        -1.69807 19.2621 19.7918,
        -1.79076 20.5091 21.6665,
        1.53137 26.4527 -3.89898,
        1.37286 26.4452 -3.27791,
        -1.98243 27.5368 13.5964,
        -2.00301 28.1615 13.0789,
        -1.39451 28.1905 12.5655,
        -4.88027 27.3987 -17.1389,
        -4.14349 26.8081 -17.7514,
        -3.76224 26.3594 -18.3702,
        -1.50852 27.5593 -4.57695,
        -1.48639 27.5604 -5.82677,
        -1.00839 26.9574 -5.81882,
        -1.32061 27.5683 -3.94851,
        -0.369457 25.8954 -5.1833,
        -5.93279 32.3542 -13.7165,
        -5.35774 33.0061 -14.0171,
        -5.3663 32.9531 -13.3922,
        -5.90579 31.7298 -13.5614,
        -5.31486 31.7579 -13.0821,
        1.85193 22.2469 14.8563,
        1.83524 22.713 14.5451,
        1.22295 22.8427 14.8457,
        1.87721 21.4636 15.5349,
        4.85418 32.2424 -11.9617,
        4.94333 33.4981 -11.959,
        4.72189 31.6104 -11.3394,
        4.68108 32.2342 -10.7145,
        -7.16585 30.5797 -7.17495,
        -6.57375 30.2926 -5.9145,
        -2.06255 32.2245 -28.3368,
        -2.39572 31.897 -28.343,
        -2.07361 32.224 -27.7119,
        -2.03948 31.914 -28.803,
        -1.48177 32.4074 -27.7013,
        -0.856602 32.1243 -28.3156,
        1.02307 25.1759 19.845,
        0.442532 24.5225 20.4592,
        1.64374 24.581 20.3218,
        -0.182755 25.2737 19.8237,
        2.22428 25.2344 19.7075,
        0.405128 25.7734 19.2082,
        -2.62005 26.8807 17.4353,
        -2.61097 26.5145 17.9064,
        -3.21781 27.1113 16.646,
        -1.42713 26.9375 17.769,
        -1.44582 27.5623 17.1441,
        -2.04911 27.7927 16.6673,
        -3.7738 26.2 16.6354,
        -3.44284 26.2157 -18.9897,
        -2.56937 36.2687 -18.9658,
        4.89227 40.1162 -1.32755,
        4.94015 22.8609 16.7868,
        5.28428 24.9084 17.4197,
        5.61978 24.1447 17.425,
        5.49856 23.5132 17.4223,
        5.27131 33.5137 -21.9549,
        -3.9111 34.1761 2.88737,
        -3.95626 34.9512 3.35116,
        -4.19617 34.9398 2.88297,
        -4.49926 34.1481 2.25183,
        -4.28376 33.0585 1.62962,
        4.6477 38.4897 -8.83452,
        4.52119 38.3248 -9.462,
        4.50346 38.4828 -8.88753,
        4.02107 39.0856 -8.84511,
        5.08353 38.662 -8.20156,
        5.27667 37.894 -8.82389,
        4.99045 37.8803 -9.45407,
        -3.6757 38.7188 -13.9825,
        -3.79693 38.0874 -13.9852,
        -3.25581 39.3108 -13.9745,
        5.78889 28.5327 -20.7534,
        8.01892 34.2704 -1.27714,
        6.97864 33.9104 -0.670754,
        8.17379 33.652 -2.52513,
        7.61231 33.6253 -1.75858,
        3.53302 35.308 -21.9841,
        0.625202 23.9079 -22.0452,
        -0.00021 24.6615 -22.6808,
        1.21312 24.4065 -22.6595,
        1.81604 24.1248 -22.024,
        -2.12642 28.1556 -5.21249,
        -2.259 28.2031 -6.46501,
        -2.45281 30.1761 -0.840822,
        -2.47375 30.3828 -0.215914,
        -3.12328 31.2367 0.239705,
        -4.36928 32.1183 0.377107,
        4.67817 23.6281 21.1585,
        5.28346 23.7621 20.5443,
        4.66962 24.0995 20.375,
        -0.984612 40.7242 -10.3364,
        -2.30116 40.0358 -10.2064,
        -0.994652 40.8777 -10.1826,
        -0.38538 40.7528 -10.3257,
        -1.51725 39.7065 -11.443,
        -0.34457 40.129 -10.9506,
        4.03306 25.3205 19.1121,
        4.80431 24.7316 19.2864,
        2.82444 25.4169 19.2519,
        3.44234 24.8207 19.8875,
        4.0517 24.6957 19.7394,
        -1.07235 20.0716 16.2116,
        -1.69734 20.6676 16.0424,
        -1.09103 20.6964 15.5867,
        -1.62833 20.0451 16.6682,
        -0.478977 20.0494 16.6885,
        -1.06333 19.7087 16.6779,
        -1.84977 29.8919 -0.205284,
        -1.24673 29.6078 0.430253,
        -2.05642 30.6618 1.04191,
        -1.83121 29.7352 -0.830193,
        -0.618954 30.1045 -27.688,
        -2.16545 31.2823 -28.3394,
        3.73808 35.3683 -25.106,
        0.604256 23.28 14.6813,
        0.058952 22.0026 14.9855,
        -5.20629 31.922 -19.6412,
        -5.20708 31.7631 -19.1701,
        -5.52693 32.3735 -19.6465,
        -4.85715 31.154 -20.2608,
        -5.33514 31.757 -20.2688,
        3.89221 38.9205 -9.47263,
        3.45269 39.0585 -10.7305,
        3.28418 39.3095 -10.1082,
        4.52229 38.5342 -10.0869,
        4.36147 38.4761 -9.4647,
        -7.48886 39.1629 -3.4228,
        -7.46674 39.1639 -4.67262,
        -8.20675 38.657 -4.06104,
        -7.04185 39.651 -4.66468,
        -8.22395 38.5527 -2.81121,
        -6.46364 39.888 -4.02915,
        -6.46975 39.7834 -3.40424,
        -7.6482 38.8412 -2.17567,
        -7.06017 39.3373 -2.78995,
        -0.599251 24.1637 -21.4416,
        -5.92872 29.5925 -6.52878,
        -6.37471 29.8303 -7.16158,
        -1.84595 24.8864 -20.8379,
        2.51509 35.8852 -25.2859,
        -4.46903 31.1725 -25.2548,
        -3.70777 31.2088 -25.8664,
        -1.57545 31.3104 6.05182,
        -1.7783 31.9265 7.29896,
        -2.41489 33.1476 6.03851,
        -5.29368 29.1021 -7.14306,
        -0.580761 28.701 -0.808934,
        -0.542633 28.2311 -1.69585,
        0.025967 28.5722 -0.798305,
        -1.14001 28.2026 -1.81064,
        -1.79046 29.1126 -1.4551,
        1.18441 23.9334 14.2208,
        -9.45645 34.6892 -4.7116,
        -9.01538 34.0845 -5.32941,
        -9.48809 34.062 -4.08759,
        -9.23536 35.3254 -4.86098,
        -8.54574 32.7015 -2.82184,
        -8.59262 33.2198 -1.57202,
        -7.86462 33.5136 -0.933787,
        -2.41079 36.7407 -20.8379,
        -1.86007 37.5539 -20.2011,
        -1.22733 37.1124 -20.8167,
        -0.277046 39.8181 -13.9214,
        -0.284298 39.5049 -12.6716,
        0.328739 39.5353 -13.4445,
        -1.48275 39.4478 -12.6928,
        0.322178 39.8467 -13.9108,
        -0.846657 39.6333 -15.1818,
        -1.4755 39.761 -13.9427,
        5.21128 27.0998 -18.2107,
        5.51229 27.2681 -18.8304,
        5.63104 33.5309 -16.9477,
        5.77323 34.1634 -18.1948,
        -0.494984 36.2087 -25.8053,
        0.092941 36.7072 -26.4196,
        -7.83441 32.2636 -7.81047,
        -4.19665 34.3128 -15.2456,
        2.68483 28.3848 -6.37736,
        2.61084 29.007 -3.87772,
        -0.809223 26.3413 18.4046,
        -0.24736 27.6194 17.1654,
        5.94527 31.043 -19.4446,
        6.2197 31.8431 -20.0642,
        6.44574 32.3183 -20.0598,
        -1.08168 37.1193 4.81524,
        -0.464649 36.369 5.91459,
        0.126656 36.9691 4.8365,
        -0.501129 37.7727 4.20096,
        -1.68841 37.7137 3.5548,
        -2.24676 36.5945 4.16908,
        -3.56424 34.343 -17.1097,
        -3.82749 26.1974 -14.2578,
        -4.50948 26.7906 -14.0073,
        -4.43781 26.7941 -15.2562,
        -4.02912 26.8135 -12.7486,
        -3.85818 26.5113 -13.3709,
        2.38945 24.4625 -21.3884,
        1.79747 24.7472 -22.6489,
        -1.41141 28.8154 11.8397,
        -2.00272 28.2153 12.9178,
        -2.61879 28.1322 14.0032,
        -2.3248 21.2634 15.8804,
        -2.94062 21.234 16.8071,
        -3.526 21.2074 16.0105,
        -2.31635 20.7969 16.6566,
        -1.71 21.1411 15.4174,
        3.73985 29.6865 -9.94707,
        4.35506 29.0901 -9.15894,
        3.17754 39.0454 -11.9856,
        3.96737 38.4573 -12.5972,
        3.94027 38.61 -11.3474,
        -1.39443 30.0676 10.4297,
        -0.185253 28.8738 10.2963,
        -0.203152 29.6576 9.20024,
        -1.60445 30.0576 11.0511,
        -1.80386 31.2995 10.4235,
        -0.83213 30.2533 9.18961,
        -4.42059 26.6409 -15.8812,
        -4.90475 27.3975 -15.8891,
        -4.99433 27.3932 -16.5158,
        -4.4059 26.798 -17.131,
        2.73156 39.6498 -13.8683,
        2.73264 39.909 -14.4932,
        4.86395 37.8743 -10.7065,
        4.53831 38.4307 -10.7118,
        4.90476 37.2505 -11.3314,
        -2.36756 29.0851 -2.71555,
        -1.74602 28.6455 -2.70492,
        -1.69415 28.0222 -3.95474,
        -4.6918 34.2905 -21.1392,
        -4.09072 34.3191 -21.2327,
        -4.63046 33.042 -21.2433,
        2.5034 41.4623 -5.74443,
        1.90167 41.4862 -5.75506,
        1.89311 41.4333 -5.13016,
        2.49733 41.3569 -5.11952,
        3.71672 41.2073 -5.72318,
        3.5364 24.2043 -17.6177,
        1.89673 20.8412 16.1061,
        2.50339 20.7137 16.1168,
        1.89918 20.8389 16.1062,
        -3.95895 29.9454 -25.2468,
        -4.61004 30.5401 -24.0076,
        -4.82052 31.7815 -24.0103,
        -3.83019 30.5772 -25.8679,
        -0.506516 27.6083 -2.05875,
        -1.09785 38.216 2.78185,
        5.94251 33.7046 -9.44075,
        -7.75562 34.1445 -0.306221,
        -7.50374 34.7822 0.582712,
        -8.64293 34.1022 -1.10579,
        3.11525 36.0678 -25.7415,
        4.36938 35.189 -26.3452,
        1.08052 28.9341 -27.3451,
        -1.46 31.3159 7.92918,
        -1.43173 31.1633 6.67935,
        4.68273 28.48 -11.9679,
        4.4653 27.8439 -12.026,
        0.722069 37.3103 4.22222,
        0.74575 36.5807 4.84713,
        1.34117 36.9219 4.23285,
        1.31957 37.7054 3.34593,
        0.108227 37.6477 4.05292,
        4.58242 30.3524 -11.3429,
        4.82219 29.7381 -11.9643,
        1.94319 28.3495 12.9877,
        1.82463 28.9696 12.3611,
        -2.71211 39.3905 -10.8393,
        -2.18192 40.3531 -9.57893,
        6.267 31.0583 -20.6891,
        5.69044 30.4051 -20.2335,
        5.67516 30.6668 -20.0748,
        -2.93102 28.1173 14.7766,
        -3.21195 27.4782 15.3962,
        -2.65096 28.2846 15.4068,
        -2.66221 28.7534 14.7819,
        -2.65411 28.7562 14.3181,
        -2.56085 26.8835 14.157,
        4.20623 34.7144 -15.8755,
        -7.75292 36.6475 -7.18022,
        -2.66289 39.7044 -14.5888,
        -2.03773 39.4214 -15.2031,
        -8.81441 38.1074 -2.19693,
        5.35831 28.5122 -21.9576,
        5.21435 28.6642 -22.5851,
        4.62225 28.9513 -23.8455,
        5.7828 29.7838 -23.7706,
        2.884 28.0839 -25.1272,
        -1.09809 29.456 1.05785,
        -0.677006 29.7902 1.6907,
        -1.28641 30.0728 1.41807,
        -4.30053 36.0274 -13.9958,
        0.487709 38.2915 -19.0638,
        -0.687473 37.9214 -19.5562,
        0.840305 25.4825 -4.53713,
        0.725216 25.1629 -5.78965,
        -1.86093 25.6654 -22.0853,
        -2.51689 26.8856 -22.2521,
        4.99836 34.5933 -26.3345,
        4.2505 34.7165 -26.9728,
        5.79698 33.5388 -26.3213,
        5.03066 34.128 -26.9058,
        0.888344 30.3304 13.5959,
        -8.80482 37.8488 -2.04315,
        5.34798 26.6346 -16.3334,
        4.64205 25.5108 -15.7217,
        5.2189 26.4744 -16.9609,
        -5.25927 32.3358 -17.7665,
        0.246929 27.0173 -9.07591,
        0.692165 36.7357 -26.409,
        0.698727 36.4244 -25.9427,
        -4.1366 28.0598 -21.5009,
        -3.44586 27.467 -22.1143,
        -3.78148 28.392 -22.7445,
        2.2477 24.4509 20.4911,
        1.66716 23.7975 21.1054,
        3.46103 24.1959 20.5124,
        2.86562 23.8546 21.1267,
        5.54389 23.5154 20.5487,
        5.33541 22.8798 19.9193,
        5.60528 23.5183 19.9247,
        5.58543 24.1431 19.2997,
        5.27965 24.0748 19.9194,
        -2.66646 39.5466 -13.9639,
        4.6039 22.2192 20.5309,
        4.74766 22.226 21.0072,
        -1.25072 25.6969 -22.702,
        -1.22958 25.0698 -22.0771,
        -1.87962 26.2902 -22.7102,
        0.095798 19.6604 19.1988,
        -0.026672 19.4957 17.9463,
        0.720959 19.3774 18.5845,
        8.81571 34.3083 -3.76344,
        8.29578 33.6578 -3.77319,
        -3.7733 26.3589 -17.7453,
        -2.2533 29.247 -9.58956,
        -2.09741 29.4084 -10.2118,
        -4.42067 26.7949 -13.3806,
        -5.13449 34.8951 2.18751,
        -5.16791 35.5192 2.39499,
        -5.75978 35.491 1.96857,
        -5.7164 34.7158 1.60566,
        -5.06025 33.6472 1.35429,
        0.98793 29.4039 10.4713,
        1.10951 30.1869 9.84902,
        1.49871 30.2055 10.481,
        0.416737 28.9025 10.1507,
        1.6062 29.5849 11.7326,
        0.991856 29.0888 11.0962,
        0.418568 28.7486 10.4607,
        5.66508 28.5268 -13.8258,
        5.92543 28.5392 -14.4462,
        5.05877 28.4979 -13.3701,
        6.12569 32.303 -16.0011,
        -7.01592 39.3394 -5.28959,
        -6.44644 39.9922 -5.27896,
        1.21479 22.6834 -18.1265,
        0.006672 22.8882 -18.3064,
        1.21373 22.9974 -18.91,
        2.11666 29.7607 13.6171,
        1.49863 30.3595 12.9816,
        2.22292 30.8656 -29.1986,
        2.82776 30.4276 -28.2518,
        0.303955 24.8324 -6.42249,
        0.327454 24.572 -7.0474,
        -0.946705 31.4944 12.3142,
        -4.91524 23.6428 20.0487,
        -5.16739 23.0051 19.1085,
        -5.13918 23.0064 20.3592,
        -4.90118 23.0177 20.9348,
        -3.72968 23.8533 20.3848,
        -3.74653 24.3242 20.0699,
        -3.73337 23.6979 21.0097,
        -6.52201 30.1374 -8.41414,
        -5.90053 29.6989 -8.40351,
        -5.91522 29.5418 -7.15369,
        -2.39497 35.6513 -18.8045,
        -4.72839 31.0062 -10.257,
        -5.31076 30.5067 -9.95271,
        2.42382 36.3453 -21.3778,
        1.80961 36.6313 -21.3884,
        3.03399 20.321 21.1267,
        1.84541 20.0567 21.1054,
        1.8121 20.5231 21.7303,
        3.08431 41.1772 -3.85908,
        -5.88409 39.8638 -2.76869,
        -5.87548 39.916 -3.39361,
        0.478722 23.8997 -13.7676,
        -0.028873 37.1694 -20.7954,
        0.621201 36.4207 -21.5635,
        0.011936 36.5457 -21.4203,
        -0.661617 37.611 -20.1799,
        -3.02001 29.9902 -2.10123,
        -2.41691 29.6555 -1.46573,
        5.47208 34.9287 -20.0748,
        6.15757 31.0531 -14.4412,
        -9.06317 36.5851 -0.952409,
        -2.84979 36.8786 3.53354,
        -3.26724 36.2355 3.52561,
        -2.86853 37.5047 2.90863,
        -3.46133 37.4777 2.53184,
        -4.02963 36.6636 2.88737,
        -0.955723 31.9657 11.6893,
        -0.369968 32.4604 11.075,
        2.75507 39.6509 -15.0644,
        -5.99921 32.3511 -9.96456,
        -4.87236 22.3934 20.9873,
        -5.82017 39.9186 -6.51815,
        -2.35523 35.8072 -21.4628,
        3.47877 27.7969 -24.0181,
        4.04164 28.7648 -24.4811,
        3.49746 27.1721 -23.3932,
        -2.99365 34.9971 -17.0991,
        -2.97239 34.5264 -17.0991,
        4.66754 26.6046 -20.0961,
        4.99353 26.6177 -18.8401,
        4.38556 25.963 -19.4765,
        5.22948 27.4159 -20.0855,
        4.94625 27.2411 -20.7157,
        -3.18809 29.3564 -24.9186,
        -3.20401 29.9814 -25.6998,
        -5.09782 33.6454 -13.3868,
        -1.71176 40.5307 -2.69429,
        -4.91236 28.0229 -17.1389,
        5.45739 34.7716 -18.825,
        4.84692 35.2118 -19.4605,
        6.23362 32.3082 -22.0976,
        -5.99261 37.9828 -8.39816,
        -4.64765 37.2623 2.25183,
        0.858711 40.0274 -10.7756,
        -0.156693 24.494 20.4486,
        0.468712 23.7404 21.0841,
        -2.54222 27.8254 -23.3482,
        -1.90593 27.076 -23.3375,
        -4.58508 32.8853 -23.3801,
        -4.47023 33.6753 -23.3774,
        -4.03428 34.1629 -23.9943,
        -3.17792 31.8598 1.64575,
        -0.781986 25.2451 19.8131,
        -0.800671 25.8699 19.1882,
        -1.98044 25.188 19.7918,
        3.16837 28.6702 -8.86898,
        3.75583 29.0616 -9.16957,
        3.76514 28.7504 -8.85835,
        3.16223 28.5664 -8.24408,
        -6.94717 35.4345 1.32241,
        -6.55719 36.7045 1.59246,
        -7.00113 36.6833 1.00994,
        -7.38782 35.4135 0.95156,
        -6.75885 34.8177 0.96219,
        -5.42973 33.0039 -9.95393,
        4.58936 33.1708 0.536546,
        5.74612 34.1621 0.399144,
        3.9457 33.6095 1.77573,
        5.78693 33.5383 -0.225765,
        3.40959 32.4889 1.14019,
        4.05325 32.0503 -0.098992,
        4.63023 32.5459 -0.088362,
        4.23878 24.7046 -16.3546,
        7.71338 33.6301 -7.53415,
        8.03168 33.0195 -6.90392,
        2.28519 23.1988 21.7409,
        -1.00835 34.466 7.93983,
        -1.42803 33.8203 7.93186,
        0.927963 39.5639 -13.4339,
        5.9604 32.9208 -16.9424,
        7.44351 32.9915 -7.53947,
        5.11643 33.5064 -13.2062,
        5.02529 34.1277 -12.5821,
        -8.85305 33.4665 -1.57642,
        -8.82295 34.7194 -0.949731,
        5.4146 24.7607 18.6721,
        5.60872 24.1442 18.0499,
        5.67695 23.5217 18.6757,
        -2.31123 40.9726 -3.95474,
        -0.517109 40.9005 -3.29795,
        -1.70094 41.0017 -4.56902,
        -2.29648 41.1285 -5.20456,
        -2.91045 40.9441 -3.96537,
        0.613647 20.466 21.7091,
        0.151752 20.7557 21.7011,
        5.16954 37.2632 -9.2927,
        -5.64841 33.6192 0.718756,
        -3.1694 28.7316 -24.2937,
        -3.78905 29.0162 -23.9943,
        -5.22466 36.7679 2.23999,
        4.77229 30.728 -3.21291,
        5.33314 31.3291 -2.57737,
        4.14419 30.9572 -2.28862,
        5.37014 31.0181 -3.82719,
        3.60358 30.0467 -3.23417,
        4.34668 30.3411 -3.84588,
        -5.87315 40.3324 -4.64343,
        2.30128 38.219 -19.5031,
        -1.88593 37.8643 -19.5775,
        1.15784 24.5578 13.9095,
        6.59701 31.6998 -15.6819,
        -2.54895 31.264 1.65637,
        -3.31437 31.8533 1.02065,
        -0.607178 20.8784 21.6878,
        0.632088 20.3117 21.0841,
        1.66579 23.3306 -20.152,
        1.07591 23.3025 -20.1624,
        -4.74234 29.9081 -23.3854,
        -4.77209 30.5324 -23.3854,
        -4.83158 31.781 -23.3854,
        0.465889 30.3151 3.58668,
        0.879711 30.8017 4.21952,
        -0.145184 30.1271 4.67208,
        0.318951 30.1493 3.58394,
        1.10236 30.8123 2.97326,
        -5.81834 36.7397 1.91568,
        1.67138 28.9622 -26.8621,
        3.9346 31.5729 -0.726599,
        3.11504 30.2825 -1.9924,
        4.13106 31.1154 -1.97372,
        0.241081 25.4539 -4.54776,
        1.11287 25.8071 -3.90693,
        0.829243 25.482 -3.91223,
        5.30373 26.6325 -13.8337,
        -5.89685 29.8543 -9.02842,
        1.88648 40.2353 -1.53937,
        2.48676 39.9498 -0.745159,
        1.88857 39.6097 0.022906,
        -0.150448 22.6183 -17.0592,
        0.012779 22.9928 -18.9313,
        3.05909 37.7883 -18.8649,
        1.67558 23.3311 21.8841,
        1.07186 23.4539 21.7197,
        1.87992 40.5466 -2.0056,
        4.64815 22.2213 18.0313,
        4.21858 21.5751 18.6483,
        4.80381 22.3876 17.4091,
        4.52047 22.2152 16.7788,
        1.89677 31.4758 -29.5176,
        3.73133 30.1578 -10.7331,
        -0.630203 25.724 -23.8875,
        -0.025448 25.7528 -24.1893,
        -0.017708 25.4941 -23.9306,
        -1.26108 26.3197 -23.7907,
        4.02568 25.3202 -14.3312,
        3.4154 25.2911 -13.7169,
        4.71518 30.9844 -26.3426,
        8.03698 33.0198 -4.40341,
        7.58871 32.3727 -5.6621,
        -3.63481 23.7038 15.4393,
        -2.09055 39.3663 -12.0786,
        -0.302738 39.6592 -12.0467,
        2.57299 36.5113 3.6292,
        3.20649 35.9182 3.37783,
        -2.23462 28.6222 -8.96465,
        -4.16483 34.3156 -25.2467,
        6.06912 30.5821 -8.19093,
        -4.69645 39.4499 -0.87271,
        0.085682 41.0868 -3.91223,
        0.082115 40.929 -3.28732,
        4.20495 21.4205 19.8981,
        4.78057 22.1771 19.2838,
        2.9155 37.933 -19.4924,
        0.314926 39.5335 -12.661,
        -1.63503 27.7122 -6.45438,
        -2.09323 28.1572 -7.08721,
        -1.59815 27.4035 -7.7042,
        -1.1349 26.9514 -7.07127,
        -3.98423 35.5756 3.25027,
        5.36222 23.0399 18.0446,
        -0.421356 41.2179 -9.54704,
        0.174183 41.091 -8.9115,
        -2.59724 25.9937 18.5314,
        -0.299088 25.1166 -7.05803,
        -0.816601 26.3409 -6.44105,
        0.314045 25.1433 -7.8261,
        6.11491 38.5596 -6.93317,
        5.71507 37.9148 -7.92891,
        0.237709 32.0225 11.8619,
        0.251751 31.5515 12.3354,
        0.862038 31.5805 11.7211,
        1.76514 30.2182 12.3611,
        2.13376 29.61 12.9922,
        1.49494 30.6697 12.3567,
        1.82653 30.2211 11.7371,
        -5.14526 23.0061 17.8586,
        -5.15632 23.0056 18.4835,
        2.85624 29.6444 -2.62262,
        3.6889 40.1623 -1.34881,
        3.68165 39.8491 -0.098992,
        4.28789 40.6613 -2.588,
        3.08697 40.6559 -2.60926,
        3.08468 40.2386 -1.35944,
        0.352795 27.802 16.7098,
        0.928337 28.5603 16.0955,
        0.326614 28.5841 16.0849,
        -0.871841 28.527 16.0636,
        4.41861 39.7302 -7.58732,
        7.46962 37.8396 -5.03449,
        7.17118 37.9842 -5.66476,
        -6.53471 39.2084 -6.5314,
        -5.75834 39.0865 -7.76798,
        0.70322 41.4291 -5.77632,
        0.722885 41.4818 -7.02614,
        -9.26694 35.9496 -4.75765,
        -0.144943 29.5014 -27.5214,
        7.603 38.6305 -0.655723,
        7.32991 31.7347 -6.29232,
        7.75543 32.5395 -6.90922,
        6.74937 31.0813 -5.67804,
        6.7715 31.0824 -6.92786,
        6.24717 28.5545 -15.6907,
        -3.45149 35.2343 -25.8584,
        -2.8412 35.2634 -26.4727,
        -2.86963 35.6275 -25.8478,
        1.20193 24.874 -23.2844,
        -5.35662 29.7249 -5.26833,
        -5.3356 29.5165 -5.89324,
        -8.46075 32.2338 -3.44584,
        -8.98675 32.8344 -3.45464,
        -8.96696 32.8354 -4.7045,
        -5.53799 32.373 -19.0216,
        -5.35727 31.7559 -19.019,
        -1.40371 26.1541 18.5526,
        -5.28695 39.0055 -0.258431,
        -7.05395 38.5579 -0.915185,
        -5.87711 38.614 0.194746,
        -5.88384 39.3933 -1.51888,
        -4.28068 29.9301 -24.0023,
        -4.87122 32.4048 -22.7604,
        0.865849 31.2679 12.346,
        4.70542 31.6097 -1.81174,
        5.29485 31.9001 -1.95246,
        4.66354 32.0794 -0.713271,
        4.22213 34.5563 -16.3466,
        1.50822 30.8316 11.1068,
        4.59874 35.3588 -14.464,
        4.43902 35.3512 -13.8417,
        4.7667 34.7411 -13.6753,
        -4.53152 30.5976 -20.2555,
        -4.77659 32.2504 -10.8819,
        -4.81271 33.0333 -10.8819,
        -0.946476 30.7147 6.06245,
        -5.09653 28.0141 -15.2669,
        -5.0744 28.0151 -16.5167,
        -3.49001 40.9682 -5.22582,
        -4.69706 40.859 -4.62217,
        -3.49861 40.9161 -4.60091,
        -1.44214 27.5625 -8.32641,
        3.07077 32.7832 2.38466,
        2.67012 33.3898 3.62829,
        2.55199 32.1328 2.37493,
        5.00661 34.7525 -13.2071,
        4.70545 35.3639 -11.9617,
        5.01398 29.1215 -12.5866,
        4.9953 29.7463 -13.2115,
        5.90514 31.9292 -2.56674,
        6.4586 32.6855 -1.9312,
        -5.85471 40.1781 -5.26833,
        -2.7676 37.5107 -19.5934,
        -2.48265 37.7833 -19.5881,
        -0.318443 27.1516 -11.4324,
        -4.81904 28.0273 -14.0117,
        4.23963 36.5931 -14.4693,
        4.54795 36.6078 -15.0889,
        -5.0185 33.0235 0.676498,
        -3.17268 27.4801 16.022,
        -3.49287 26.8391 16.0158,
        -2.0582 28.1589 16.1961,
        -2.37944 28.1435 -7.7174,
        -1.91998 30.6683 1.66701,
        0.207867 33.6359 9.21087,
        5.83046 32.2889 -16.3201,
        5.65058 30.7173 -18.825,
        5.30588 32.8897 -13.8284,
        6.09743 34.1764 -19.4393,
        -0.165394 30.1262 5.81369,
        -0.141697 29.7639 5.45078,
        5.85326 32.5524 -1.31692,
        1.15525 26.4348 -24.8455,
        -7.6444 38.5286 -1.55077,
        -7.06004 38.8693 -1.54014,
        -0.180656 28.7201 10.4501,
        5.46153 30.0309 -6.32683,
        6.02986 30.4751 -5.69129,
        5.48251 29.8233 -6.95173,
        4.59029 26.1316 -14.4719,
        -0.828217 39.479 -15.8068,
        -0.809658 39.3222 -16.4317,
        -2.0043 38.9525 -15.828,
        4.99928 29.7465 -13.3701,
        5.02315 27.8705 -12.5875,
        1.35051 41.1471 -7.64043,
        0.16312 41.0905 -8.28659,
        5.98043 31.0471 -4.44147,
        5.39859 30.6536 -4.4521,
        1.33633 28.9463 11.7273,
        3.68735 40.893 -3.22354,
        5.65734 40.4149 -3.18908,
        -4.01726 21.1827 18.5022,
        0.292618 25.768 -8.29599,
        0.318645 24.9896 -7.67231,
        -1.09803 41.1856 -5.1833,
        -9.08628 33.4554 -5.3312,
        2.20564 25.8592 19.0802,
        -2.85954 28.4348 -7.10054,
        0.709408 20.3178 16.7098,
        1.00969 30.8079 5.47449,
        0.447575 30.0014 5.46141,
        0.448978 30.1555 4.83646,
        2.1606 27.7342 16.583,
        5.74751 28.5307 -21.3256,
        -3.69616 24.9523 15.5442,
        -3.03191 23.7325 15.2424,
        5.76063 37.2889 -8.81584,
        3.13518 28.6686 -6.99425,
        3.72445 28.9061 -6.98362,
        -0.140587 29.9734 4.82587,
        1.95967 27.7246 -5.92679,
        4.2402 35.3405 -19.4712,
        3.78839 35.3202 -19.4792,
        -9.16746 33.6104 -4.08229,
        3.59056 29.6794 -10.1109,
        -5.35499 33.0075 -14.1757,
        5.22718 27.8802 -21.3353,
        -3.12772 37.4935 -16.3131,
        -1.11705 28.0497 -2.69429,
        -5.35383 32.3818 -20.8937,
        -4.60339 32.5715 -21.5053,
        -5.54561 32.9984 -20.2714,
        -5.23599 33.0107 -20.8911,
        -3.3681 34.9793 3.9867,
        2.34838 33.3745 4.87279,
        -7.04633 37.9326 0.334632,
        3.45298 29.6728 -10.7384,
        5.22948 27.8803 -21.3328,
        4.42091 39.7303 -7.58484,
        1.21287 20.4946 21.7197,
        -7.64053 38.2147 -0.925856,
        -7.62087 37.2795 0.477739,
        0.130665 25.1346 -5.8002,
        -2.45672 37.4717 -20.213,
        0.124065 19.7653 17.3241,
        4.08942 36.586 -14.3181,
        -7.39144 32.9104 -9.0523,
        -6.66346 33.5708 -9.66273,
        -5.15976 22.3797 20.3583,
        2.47902 41.0432 -3.2448,
        1.28437 40.6735 -2.64114,
        0.285458 24.988 -5.79758,
        3.83867 34.0712 -27.2919,
        0.77272 26.4166 -3.23686,
        0.648876 25.785 -3.29006,
        2.4832 39.792 -0.12025,
        1.2248 22.9979 -19.535,
        5.20657 22.8736 18.6668,
        5.29483 32.8891 -13.2035,
        0.744564 36.3729 5.47204,
        -3.14591 32.487 -27.1056,
        -4.7247 31.1616 -10.8819,
        -0.049629 27.6288 -10.8021,
        1.64685 31.2049 2.35812,
        0.10043 41.2427 -5.16204,
        -2.66567 35.0127 -27.0949,
        0.16888 26.3878 -2.98671,
        0.25563 25.7663 -3.29703,
        -0.459167 26.9836 -3.04982,
        -3.11254 34.3657 -17.1017,
        0.699654 41.2713 -5.15141,
        -1.6235 41.0054 -8.94339,
        1.88336 41.1725 -3.88034,
        -1.94967 39.4268 -11.4509,
        -1.6875 20.2036 16.6673,
        4.25876 35.1837 -20.0961,
        0.684906 41.1154 -3.9016,
        -1.37784 30.6916 -28.9511 ]
      }
  solid FALSE
  coordIndex [
      0, 1, 2, -1, 
      0, 3, 1, -1, 
      0, 2, 4, -1, 
      0, 4, 5, -1, 
      0, 5, 3, -1, 
      6, 7, 8, -1, 
      6, 8, 9, -1, 
      6, 10, 7, -1, 
      6, 11, 10, -1, 
      6, 9, 12, -1, 
      6, 12, 13, -1, 
      6, 13, 11, -1, 
      14, 15, 16, -1, 
      14, 17, 15, -1, 
      14, 16, 18, -1, 
      14, 18, 19, -1, 
      14, 20, 17, -1, 
      14, 19, 20, -1, 
      21, 22, 23, -1, 
      21, 23, 24, -1, 
      21, 24, 25, -1, 
      21, 25, 26, -1, 
      22, 26, 27, -1, 
      28, 29, 30, -1, 
      28, 31, 29, -1, 
      28, 30, 32, -1, 
      28, 32, 31, -1, 
      33, 34, 35, -1, 
      33, 35, 36, -1, 
      33, 37, 34, -1, 
      33, 36, 38, -1, 
      33, 38, 37, -1, 
      39, 40, 41, -1, 
      39, 42, 40, -1, 
      39, 41, 43, -1, 
      39, 43, 44, -1, 
      39, 44, 42, -1, 
      45, 46, 47, -1, 
      45, 47, 48, -1, 
      47, 46, 49, -1, 
      45, 48, 50, -1, 
      45, 50, 51, -1, 
      45, 51, 46, -1, 
      52, 53, 54, -1, 
      52, 55, 53, -1, 
      52, 54, 56, -1, 
      52, 56, 57, -1, 
      52, 58, 55, -1, 
      52, 57, 58, -1, 
      59, 60, 61, -1, 
      59, 62, 60, -1, 
      59, 61, 63, -1, 
      59, 63, 64, -1, 
      59, 65, 62, -1, 
      59, 64, 65, -1, 
      66, 67, 68, -1, 
      66, 68, 69, -1, 
      70, 71, 72, -1, 
      70, 73, 71, -1, 
      70, 72, 74, -1, 
      70, 74, 75, -1, 
      70, 75, 73, -1, 
      76, 77, 78, -1, 
      76, 79, 77, -1, 
      76, 78, 80, -1, 
      76, 80, 81, -1, 
      76, 81, 79, -1, 
      82, 83, 84, -1, 
      82, 85, 83, -1, 
      82, 84, 86, -1, 
      82, 87, 85, -1, 
      82, 88, 87, -1, 
      82, 86, 88, -1, 
      89, 90, 91, -1, 
      89, 92, 90, -1, 
      89, 91, 93, -1, 
      89, 93, 92, -1, 
      94, 95, 96, -1, 
      94, 97, 98, -1, 
      94, 99, 97, -1, 
      100, 101, 102, -1, 
      100, 103, 101, -1, 
      100, 102, 104, -1, 
      100, 105, 106, -1, 
      100, 104, 105, -1, 
      100, 106, 103, -1, 
      107, 108, 44, -1, 
      107, 109, 108, -1, 
      107, 44, 110, -1, 
      107, 110, 111, -1, 
      107, 111, 112, -1, 
      107, 112, 109, -1, 
      113, 114, 115, -1, 
      113, 116, 114, -1, 
      113, 115, 117, -1, 
      113, 117, 118, -1, 
      113, 118, 119, -1, 
      113, 119, 116, -1, 
      120, 121, 122, -1, 
      120, 122, 123, -1, 
      120, 124, 121, -1, 
      120, 125, 124, -1, 
      120, 123, 126, -1, 
      120, 126, 127, -1, 
      120, 127, 125, -1, 
      128, 129, 130, -1, 
      128, 130, 131, -1, 
      128, 132, 133, -1, 
      128, 131, 132, -1, 
      128, 133, 129, -1, 
      134, 135, 136, -1, 
      134, 137, 135, -1, 
      134, 136, 138, -1, 
      134, 138, 139, -1, 
      134, 140, 141, -1, 
      134, 142, 137, -1, 
      134, 141, 142, -1, 
      143, 144, 145, -1, 
      143, 145, 146, -1, 
      143, 146, 147, -1, 
      143, 147, 148, -1, 
      143, 149, 144, -1, 
      143, 148, 149, -1, 
      150, 151, 152, -1, 
      150, 153, 151, -1, 
      150, 152, 154, -1, 
      150, 154, 155, -1, 
      150, 155, 156, -1, 
      150, 156, 153, -1, 
      157, 158, 159, -1, 
      157, 160, 158, -1, 
      157, 159, 161, -1, 
      157, 162, 163, -1, 
      157, 161, 162, -1, 
      157, 163, 164, -1, 
      157, 164, 160, -1, 
      165, 166, 167, -1, 
      165, 168, 166, -1, 
      165, 167, 169, -1, 
      165, 170, 171, -1, 
      165, 169, 170, -1, 
      165, 171, 168, -1, 
      172, 173, 174, -1, 
      172, 175, 173, -1, 
      172, 174, 176, -1, 
      172, 176, 175, -1, 
      177, 178, 179, -1, 
      177, 179, 180, -1, 
      177, 181, 178, -1, 
      177, 27, 26, -1, 
      177, 26, 181, -1, 
      177, 180, 27, -1, 
      180, 182, 27, -1, 
      180, 183, 182, -1, 
      180, 179, 184, -1, 
      180, 184, 183, -1, 
      185, 186, 187, -1, 
      185, 188, 186, -1, 
      185, 187, 189, -1, 
      185, 189, 190, -1, 
      185, 190, 188, -1, 
      191, 192, 193, -1, 
      191, 194, 192, -1, 
      191, 193, 195, -1, 
      191, 195, 196, -1, 
      191, 196, 197, -1, 
      191, 197, 198, -1, 
      191, 198, 194, -1, 
      199, 200, 201, -1, 
      199, 202, 200, -1, 
      199, 201, 203, -1, 
      199, 204, 202, -1, 
      199, 205, 204, -1, 
      199, 203, 205, -1, 
      206, 207, 208, -1, 
      206, 208, 209, -1, 
      206, 210, 207, -1, 
      206, 211, 210, -1, 
      206, 212, 211, -1, 
      206, 213, 212, -1, 
      206, 209, 214, -1, 
      206, 214, 213, -1, 
      215, 216, 217, -1, 
      215, 218, 216, -1, 
      215, 217, 219, -1, 
      215, 220, 218, -1, 
      215, 221, 220, -1, 
      215, 219, 221, -1, 
      222, 223, 224, -1, 
      222, 225, 223, -1, 
      222, 224, 226, -1, 
      222, 226, 227, -1, 
      222, 227, 228, -1, 
      222, 228, 225, -1, 
      114, 116, 229, -1, 
      114, 229, 230, -1, 
      114, 230, 115, -1, 
      231, 232, 233, -1, 
      231, 234, 232, -1, 
      231, 233, 235, -1, 
      231, 235, 236, -1, 
      231, 236, 234, -1, 
      237, 238, 239, -1, 
      237, 240, 238, -1, 
      237, 239, 241, -1, 
      237, 241, 242, -1, 
      237, 242, 240, -1, 
      149, 243, 144, -1, 
      149, 148, 244, -1, 
      149, 244, 243, -1, 
      245, 246, 247, -1, 
      245, 247, 248, -1, 
      245, 249, 246, -1, 
      245, 250, 249, -1, 
      245, 251, 250, -1, 
      245, 252, 251, -1, 
      245, 248, 252, -1, 
      253, 254, 255, -1, 
      253, 256, 254, -1, 
      253, 255, 257, -1, 
      253, 257, 258, -1, 
      253, 258, 259, -1, 
      253, 259, 256, -1, 
      260, 261, 46, -1, 
      260, 262, 261, -1, 
      260, 46, 263, -1, 
      260, 263, 264, -1, 
      260, 264, 265, -1, 
      260, 265, 266, -1, 
      260, 266, 262, -1, 
      125, 267, 268, -1, 
      125, 269, 267, -1, 
      125, 127, 269, -1, 
      124, 268, 270, -1, 
      125, 268, 124, -1, 
      271, 272, 273, -1, 
      271, 274, 272, -1, 
      271, 273, 275, -1, 
      271, 275, 276, -1, 
      271, 276, 277, -1, 
      271, 277, 278, -1, 
      271, 278, 274, -1, 
      279, 280, 281, -1, 
      279, 281, 282, -1, 
      279, 283, 280, -1, 
      279, 284, 283, -1, 
      279, 282, 285, -1, 
      279, 285, 284, -1, 
      286, 287, 288, -1, 
      286, 288, 41, -1, 
      286, 289, 287, -1, 
      286, 290, 289, -1, 
      286, 41, 40, -1, 
      286, 40, 290, -1, 
      291, 292, 293, -1, 
      291, 294, 292, -1, 
      291, 293, 295, -1, 
      291, 296, 294, -1, 
      291, 297, 296, -1, 
      291, 298, 297, -1, 
      291, 295, 298, -1, 
      24, 299, 300, -1, 
      24, 300, 25, -1, 
      24, 301, 302, -1, 
      24, 23, 301, -1, 
      24, 303, 299, -1, 
      24, 302, 304, -1, 
      24, 304, 303, -1, 
      305, 306, 307, -1, 
      305, 307, 308, -1, 
      305, 309, 306, -1, 
      305, 308, 310, -1, 
      305, 310, 311, -1, 
      312, 313, 314, -1, 
      312, 315, 313, -1, 
      312, 314, 316, -1, 
      312, 316, 317, -1, 
      312, 241, 315, -1, 
      312, 317, 241, -1, 
      318, 319, 320, -1, 
      318, 321, 319, -1, 
      318, 320, 322, -1, 
      318, 323, 321, -1, 
      318, 322, 323, -1, 
      276, 324, 277, -1, 
      276, 325, 324, -1, 
      276, 275, 325, -1, 
      326, 327, 328, -1, 
      326, 329, 327, -1, 
      326, 328, 330, -1, 
      326, 330, 331, -1, 
      326, 332, 329, -1, 
      326, 331, 332, -1, 
      333, 334, 335, -1, 
      333, 336, 334, -1, 
      333, 337, 336, -1, 
      333, 338, 337, -1, 
      339, 340, 341, -1, 
      339, 341, 342, -1, 
      339, 343, 340, -1, 
      339, 344, 343, -1, 
      339, 342, 344, -1, 
      345, 346, 347, -1, 
      345, 348, 346, -1, 
      345, 347, 349, -1, 
      345, 349, 350, -1, 
      345, 350, 348, -1, 
      112, 111, 170, -1, 
      112, 170, 169, -1, 
      112, 351, 109, -1, 
      112, 169, 351, -1, 
      352, 353, 354, -1, 
      352, 355, 353, -1, 
      352, 354, 356, -1, 
      352, 356, 357, -1, 
      352, 357, 358, -1, 
      352, 358, 355, -1, 
      359, 360, 361, -1, 
      359, 362, 360, -1, 
      359, 361, 363, -1, 
      359, 363, 364, -1, 
      359, 364, 362, -1, 
      365, 366, 367, -1, 
      365, 368, 366, -1, 
      365, 367, 369, -1, 
      365, 309, 368, -1, 
      365, 369, 309, -1, 
      370, 371, 372, -1, 
      370, 373, 371, -1, 
      370, 372, 374, -1, 
      370, 374, 375, -1, 
      370, 375, 376, -1, 
      370, 376, 377, -1, 
      370, 377, 378, -1, 
      370, 378, 373, -1, 
      379, 380, 381, -1, 
      379, 381, 382, -1, 
      379, 383, 380, -1, 
      379, 382, 384, -1, 
      379, 384, 385, -1, 
      379, 385, 383, -1, 
      386, 387, 388, -1, 
      386, 389, 387, -1, 
      386, 390, 389, -1, 
      386, 391, 390, -1, 
      386, 388, 392, -1, 
      386, 393, 394, -1, 
      386, 394, 391, -1, 
      386, 392, 393, -1, 
      395, 396, 397, -1, 
      395, 398, 396, -1, 
      395, 397, 171, -1, 
      395, 399, 398, -1, 
      395, 111, 399, -1, 
      395, 170, 111, -1, 
      395, 171, 170, -1, 
      400, 401, 402, -1, 
      400, 289, 401, -1, 
      400, 402, 403, -1, 
      400, 403, 404, -1, 
      400, 405, 289, -1, 
      400, 404, 405, -1, 
      406, 407, 408, -1, 
      406, 409, 407, -1, 
      406, 410, 411, -1, 
      406, 411, 412, -1, 
      406, 413, 410, -1, 
      406, 412, 409, -1, 
      406, 408, 413, -1, 
      414, 415, 416, -1, 
      414, 416, 417, -1, 
      414, 418, 415, -1, 
      414, 419, 418, -1, 
      414, 417, 419, -1, 
      349, 347, 420, -1, 
      349, 420, 421, -1, 
      349, 421, 422, -1, 
      349, 422, 350, -1, 
      423, 424, 425, -1, 
      423, 328, 424, -1, 
      423, 425, 426, -1, 
      423, 427, 328, -1, 
      423, 426, 427, -1, 
      428, 137, 142, -1, 
      428, 142, 141, -1, 
      428, 429, 430, -1, 
      428, 431, 429, -1, 
      428, 430, 432, -1, 
      428, 432, 433, -1, 
      428, 434, 137, -1, 
      428, 141, 431, -1, 
      428, 433, 434, -1, 
      435, 436, 437, -1, 
      435, 438, 436, -1, 
      435, 437, 439, -1, 
      435, 439, 4, -1, 
      435, 2, 438, -1, 
      435, 4, 2, -1, 
      181, 26, 25, -1, 
      181, 300, 440, -1, 
      181, 25, 300, -1, 
      138, 136, 441, -1, 
      138, 441, 139, -1, 
      442, 443, 444, -1, 
      442, 445, 443, -1, 
      442, 444, 446, -1, 
      442, 446, 447, -1, 
      442, 447, 448, -1, 
      442, 449, 445, -1, 
      442, 450, 449, -1, 
      442, 448, 450, -1, 
      451, 452, 453, -1, 
      451, 454, 452, -1, 
      451, 453, 455, -1, 
      451, 455, 456, -1, 
      451, 456, 454, -1, 
      456, 455, 457, -1, 
      458, 459, 460, -1, 
      458, 460, 461, -1, 
      458, 462, 459, -1, 
      458, 461, 463, -1, 
      458, 463, 464, -1, 
      458, 465, 462, -1, 
      458, 464, 465, -1, 
      296, 297, 466, -1, 
      296, 466, 467, -1, 
      296, 467, 468, -1, 
      296, 469, 294, -1, 
      296, 470, 469, -1, 
      296, 468, 470, -1, 
      471, 472, 473, -1, 
      471, 474, 472, -1, 
      471, 473, 475, -1, 
      471, 475, 474, -1, 
      476, 477, 478, -1, 
      476, 479, 477, -1, 
      476, 478, 480, -1, 
      476, 480, 479, -1, 
      481, 482, 473, -1, 
      481, 483, 482, -1, 
      481, 473, 472, -1, 
      481, 472, 474, -1, 
      481, 484, 483, -1, 
      481, 485, 484, -1, 
      481, 474, 485, -1, 
      485, 474, 486, -1, 
      374, 487, 488, -1, 
      374, 489, 487, -1, 
      374, 488, 375, -1, 
      374, 372, 489, -1, 
      490, 491, 492, -1, 
      490, 492, 493, -1, 
      490, 494, 491, -1, 
      490, 493, 494, -1, 
      495, 496, 497, -1, 
      495, 498, 496, -1, 
      495, 497, 499, -1, 
      495, 500, 498, -1, 
      495, 501, 500, -1, 
      495, 499, 501, -1, 
      502, 503, 504, -1, 
      502, 504, 505, -1, 
      502, 506, 503, -1, 
      502, 507, 508, -1, 
      502, 505, 507, -1, 
      502, 508, 506, -1, 
      509, 510, 511, -1, 
      509, 512, 510, -1, 
      509, 511, 513, -1, 
      509, 514, 512, -1, 
      509, 515, 514, -1, 
      509, 513, 515, -1, 
      249, 516, 246, -1, 
      249, 517, 516, -1, 
      249, 250, 518, -1, 
      249, 518, 517, -1, 
      519, 520, 521, -1, 
      519, 521, 522, -1, 
      519, 523, 520, -1, 
      519, 522, 524, -1, 
      519, 524, 525, -1, 
      519, 525, 523, -1, 
      526, 527, 528, -1, 
      526, 529, 527, -1, 
      526, 528, 530, -1, 
      526, 530, 531, -1, 
      526, 531, 532, -1, 
      526, 532, 529, -1, 
      533, 534, 443, -1, 
      533, 443, 445, -1, 
      533, 535, 534, -1, 
      533, 445, 536, -1, 
      533, 537, 535, -1, 
      533, 536, 537, -1, 
      538, 539, 540, -1, 
      538, 540, 541, -1, 
      538, 542, 539, -1, 
      538, 543, 544, -1, 
      538, 544, 542, -1, 
      538, 545, 543, -1, 
      538, 541, 545, -1, 
      51, 546, 46, -1, 
      51, 547, 341, -1, 
      51, 50, 547, -1, 
      51, 340, 548, -1, 
      51, 341, 340, -1, 
      549, 550, 551, -1, 
      549, 551, 552, -1, 
      549, 553, 550, -1, 
      549, 552, 554, -1, 
      549, 554, 555, -1, 
      549, 555, 553, -1, 
      556, 557, 558, -1, 
      556, 559, 557, -1, 
      556, 558, 560, -1, 
      556, 560, 561, -1, 
      556, 561, 559, -1, 
      562, 190, 563, -1, 
      562, 564, 190, -1, 
      562, 563, 565, -1, 
      562, 565, 566, -1, 
      562, 566, 564, -1, 
      205, 567, 204, -1, 
      205, 568, 569, -1, 
      205, 569, 567, -1, 
      205, 203, 570, -1, 
      205, 570, 568, -1, 
      571, 572, 573, -1, 
      571, 574, 572, -1, 
      571, 573, 575, -1, 
      571, 575, 576, -1, 
      571, 576, 574, -1, 
      577, 578, 579, -1, 
      577, 579, 580, -1, 
      577, 581, 578, -1, 
      577, 582, 581, -1, 
      577, 583, 582, -1, 
      577, 580, 583, -1, 
      584, 585, 586, -1, 
      584, 586, 587, -1, 
      584, 588, 585, -1, 
      584, 587, 589, -1, 
      584, 590, 588, -1, 
      584, 589, 590, -1, 
      591, 592, 593, -1, 
      591, 593, 594, -1, 
      591, 67, 592, -1, 
      591, 595, 67, -1, 
      591, 594, 596, -1, 
      591, 596, 595, -1, 
      420, 597, 598, -1, 
      420, 598, 599, -1, 
      420, 388, 597, -1, 
      420, 347, 388, -1, 
      420, 599, 600, -1, 
      420, 600, 421, -1, 
      601, 602, 603, -1, 
      601, 604, 602, -1, 
      601, 603, 605, -1, 
      601, 606, 604, -1, 
      601, 607, 606, -1, 
      601, 605, 607, -1, 
      485, 486, 608, -1, 
      485, 608, 567, -1, 
      485, 567, 484, -1, 
      609, 610, 611, -1, 
      609, 612, 610, -1, 
      609, 611, 613, -1, 
      609, 613, 614, -1, 
      609, 614, 612, -1, 
      615, 616, 617, -1, 
      615, 617, 618, -1, 
      615, 619, 616, -1, 
      615, 620, 619, -1, 
      615, 621, 620, -1, 
      615, 618, 621, -1, 
      622, 623, 624, -1, 
      622, 625, 623, -1, 
      622, 624, 626, -1, 
      622, 626, 627, -1, 
      622, 627, 628, -1, 
      622, 629, 625, -1, 
      622, 628, 629, -1, 
      630, 631, 632, -1, 
      630, 633, 631, -1, 
      630, 632, 634, -1, 
      630, 634, 635, -1, 
      630, 635, 633, -1, 
      636, 637, 229, -1, 
      636, 229, 116, -1, 
      636, 638, 637, -1, 
      636, 116, 508, -1, 
      636, 508, 638, -1, 
      620, 639, 640, -1, 
      620, 641, 639, -1, 
      620, 640, 619, -1, 
      620, 642, 641, -1, 
      620, 621, 642, -1, 
      643, 644, 645, -1, 
      643, 645, 646, -1, 
      643, 646, 647, -1, 
      643, 647, 648, -1, 
      643, 649, 644, -1, 
      643, 648, 649, -1, 
      534, 466, 650, -1, 
      467, 466, 534, -1, 
      467, 534, 535, -1, 
      467, 535, 468, -1, 
      542, 651, 539, -1, 
      542, 544, 651, -1, 
      652, 653, 654, -1, 
      652, 654, 655, -1, 
      652, 656, 653, -1, 
      652, 657, 656, -1, 
      652, 658, 657, -1, 
      652, 655, 658, -1, 
      659, 660, 661, -1, 
      659, 661, 662, -1, 
      659, 663, 660, -1, 
      659, 662, 664, -1, 
      659, 664, 665, -1, 
      659, 665, 666, -1, 
      659, 666, 663, -1, 
      667, 668, 669, -1, 
      667, 669, 670, -1, 
      667, 7, 668, -1, 
      667, 8, 7, -1, 
      667, 670, 671, -1, 
      667, 671, 8, -1, 
      672, 673, 674, -1, 
      672, 493, 673, -1, 
      672, 674, 675, -1, 
      672, 676, 677, -1, 
      672, 677, 678, -1, 
      672, 675, 676, -1, 
      672, 678, 493, -1, 
      679, 680, 681, -1, 
      679, 320, 680, -1, 
      679, 681, 682, -1, 
      679, 322, 320, -1, 
      679, 683, 322, -1, 
      679, 684, 683, -1, 
      679, 682, 684, -1, 
      685, 686, 417, -1, 
      685, 417, 416, -1, 
      685, 687, 686, -1, 
      685, 688, 687, -1, 
      685, 689, 688, -1, 
      685, 416, 689, -1, 
      445, 449, 536, -1, 
      399, 110, 690, -1, 
      399, 111, 110, -1, 
      399, 690, 568, -1, 
      399, 568, 570, -1, 
      399, 570, 398, -1, 
      691, 692, 693, -1, 
      691, 694, 692, -1, 
      691, 693, 695, -1, 
      691, 696, 694, -1, 
      691, 695, 697, -1, 
      691, 697, 698, -1, 
      691, 698, 696, -1, 
      217, 699, 700, -1, 
      217, 216, 699, -1, 
      217, 700, 219, -1, 
      701, 702, 703, -1, 
      703, 702, 704, -1, 
      701, 703, 705, -1, 
      701, 706, 707, -1, 
      701, 705, 706, -1, 
      701, 707, 708, -1, 
      701, 708, 702, -1, 
      709, 710, 711, -1, 
      709, 711, 712, -1, 
      709, 713, 714, -1, 
      709, 714, 226, -1, 
      709, 712, 713, -1, 
      709, 226, 710, -1, 
      493, 492, 673, -1, 
      493, 678, 494, -1, 
      429, 98, 430, -1, 
      429, 715, 98, -1, 
      429, 431, 715, -1, 
      596, 716, 595, -1, 
      596, 594, 717, -1, 
      596, 717, 718, -1, 
      596, 718, 716, -1, 
      550, 719, 720, -1, 
      550, 553, 719, -1, 
      550, 720, 551, -1, 
      221, 721, 722, -1, 
      221, 722, 220, -1, 
      221, 723, 721, -1, 
      221, 219, 723, -1, 
      724, 725, 117, -1, 
      724, 726, 725, -1, 
      724, 117, 727, -1, 
      724, 728, 726, -1, 
      724, 729, 728, -1, 
      724, 727, 729, -1, 
      730, 731, 732, -1, 
      730, 732, 733, -1, 
      730, 734, 731, -1, 
      730, 735, 734, -1, 
      730, 736, 735, -1, 
      730, 737, 736, -1, 
      730, 733, 737, -1, 
      738, 739, 740, -1, 
      738, 741, 739, -1, 
      738, 740, 742, -1, 
      738, 743, 741, -1, 
      738, 742, 743, -1, 
      744, 745, 746, -1, 
      744, 747, 745, -1, 
      744, 748, 749, -1, 
      744, 749, 747, -1, 
      744, 750, 748, -1, 
      744, 746, 750, -1, 
      751, 752, 753, -1, 
      751, 754, 752, -1, 
      751, 753, 755, -1, 
      751, 755, 756, -1, 
      751, 757, 754, -1, 
      751, 756, 757, -1, 
      410, 413, 758, -1, 
      410, 758, 759, -1, 
      410, 759, 411, -1, 
      626, 760, 761, -1, 
      626, 761, 762, -1, 
      626, 624, 760, -1, 
      626, 762, 627, -1, 
      763, 764, 765, -1, 
      763, 766, 764, -1, 
      763, 765, 767, -1, 
      763, 767, 768, -1, 
      763, 769, 766, -1, 
      763, 768, 769, -1, 
      770, 771, 772, -1, 
      770, 772, 773, -1, 
      770, 325, 771, -1, 
      770, 774, 325, -1, 
      770, 773, 774, -1, 
      775, 776, 777, -1, 
      775, 256, 776, -1, 
      775, 777, 178, -1, 
      775, 254, 256, -1, 
      775, 255, 254, -1, 
      778, 661, 779, -1, 
      778, 662, 661, -1, 
      778, 780, 662, -1, 
      778, 781, 780, -1, 
      778, 779, 782, -1, 
      778, 782, 783, -1, 
      778, 783, 781, -1, 
      784, 785, 786, -1, 
      784, 787, 785, -1, 
      784, 786, 788, -1, 
      784, 788, 789, -1, 
      784, 790, 787, -1, 
      791, 792, 793, -1, 
      791, 793, 794, -1, 
      791, 795, 792, -1, 
      791, 794, 69, -1, 
      791, 69, 795, -1, 
      796, 797, 798, -1, 
      796, 799, 797, -1, 
      796, 800, 801, -1, 
      796, 801, 802, -1, 
      796, 798, 800, -1, 
      796, 802, 803, -1, 
      796, 803, 799, -1, 
      804, 805, 427, -1, 
      804, 427, 426, -1, 
      804, 806, 807, -1, 
      804, 807, 805, -1, 
      804, 426, 806, -1, 
      808, 809, 810, -1, 
      808, 811, 809, -1, 
      808, 810, 812, -1, 
      808, 812, 813, -1, 
      808, 813, 814, -1, 
      808, 814, 811, -1, 
      815, 816, 817, -1, 
      815, 818, 819, -1, 
      815, 817, 820, -1, 
      815, 821, 822, -1, 
      815, 822, 818, -1, 
      815, 820, 821, -1, 
      823, 824, 825, -1, 
      823, 826, 824, -1, 
      823, 825, 827, -1, 
      823, 827, 828, -1, 
      823, 828, 829, -1, 
      823, 830, 826, -1, 
      823, 829, 830, -1, 
      762, 761, 831, -1, 
      762, 831, 832, -1, 
      762, 833, 834, -1, 
      762, 834, 627, -1, 
      762, 832, 833, -1, 
      835, 836, 837, -1, 
      835, 838, 836, -1, 
      835, 837, 839, -1, 
      835, 840, 838, -1, 
      835, 839, 840, -1, 
      841, 842, 843, -1, 
      841, 844, 842, -1, 
      841, 843, 845, -1, 
      841, 845, 846, -1, 
      841, 847, 844, -1, 
      841, 846, 847, -1, 
      848, 849, 850, -1, 
      848, 851, 849, -1, 
      848, 850, 852, -1, 
      848, 853, 854, -1, 
      848, 852, 855, -1, 
      848, 855, 853, -1, 
      323, 856, 321, -1, 
      323, 322, 857, -1, 
      323, 858, 856, -1, 
      323, 857, 858, -1, 
      859, 860, 861, -1, 
      859, 862, 860, -1, 
      859, 861, 863, -1, 
      859, 863, 862, -1, 
      864, 865, 866, -1, 
      864, 866, 415, -1, 
      864, 867, 865, -1, 
      864, 415, 868, -1, 
      864, 868, 869, -1, 
      864, 870, 867, -1, 
      864, 869, 870, -1, 
      871, 872, 853, -1, 
      871, 853, 855, -1, 
      871, 873, 872, -1, 
      871, 874, 873, -1, 
      871, 875, 874, -1, 
      871, 876, 875, -1, 
      877, 878, 879, -1, 
      877, 880, 878, -1, 
      877, 879, 881, -1, 
      877, 881, 882, -1, 
      877, 883, 874, -1, 
      877, 884, 880, -1, 
      877, 882, 883, -1, 
      418, 419, 885, -1, 
      418, 885, 202, -1, 
      418, 868, 415, -1, 
      418, 886, 868, -1, 
      418, 202, 887, -1, 
      418, 887, 886, -1, 
      888, 50, 889, -1, 
      888, 547, 50, -1, 
      888, 889, 890, -1, 
      888, 342, 341, -1, 
      888, 890, 891, -1, 
      888, 892, 342, -1, 
      888, 891, 892, -1, 
      893, 894, 832, -1, 
      893, 832, 454, -1, 
      893, 833, 894, -1, 
      893, 895, 896, -1, 
      893, 897, 898, -1, 
      898, 897, 899, -1, 
      893, 896, 833, -1, 
      900, 901, 902, -1, 
      900, 903, 901, -1, 
      900, 902, 904, -1, 
      900, 905, 903, -1, 
      900, 906, 905, -1, 
      900, 907, 906, -1, 
      900, 904, 907, -1, 
      908, 905, 906, -1, 
      908, 909, 905, -1, 
      908, 906, 910, -1, 
      908, 911, 909, -1, 
      908, 912, 911, -1, 
      908, 910, 912, -1, 
      913, 914, 915, -1, 
      913, 916, 914, -1, 
      913, 915, 917, -1, 
      913, 917, 391, -1, 
      913, 391, 916, -1, 
      918, 919, 920, -1, 
      918, 68, 919, -1, 
      918, 920, 921, -1, 
      918, 921, 922, -1, 
      918, 923, 68, -1, 
      918, 924, 923, -1, 
      918, 922, 924, -1, 
      925, 926, 927, -1, 
      925, 927, 928, -1, 
      925, 929, 926, -1, 
      925, 928, 930, -1, 
      925, 930, 931, -1, 
      925, 931, 932, -1, 
      925, 932, 929, -1, 
      933, 934, 684, -1, 
      933, 935, 934, -1, 
      933, 684, 682, -1, 
      933, 682, 343, -1, 
      933, 343, 344, -1, 
      933, 936, 935, -1, 
      933, 344, 936, -1, 
      937, 938, 939, -1, 
      937, 939, 940, -1, 
      937, 90, 938, -1, 
      937, 487, 90, -1, 
      937, 940, 487, -1, 
      941, 942, 943, -1, 
      941, 944, 942, -1, 
      941, 943, 945, -1, 
      941, 946, 944, -1, 
      941, 945, 946, -1, 
      75, 947, 73, -1, 
      75, 74, 948, -1, 
      75, 948, 947, -1, 
      926, 929, 949, -1, 
      926, 950, 927, -1, 
      926, 951, 950, -1, 
      926, 949, 951, -1, 
      952, 953, 669, -1, 
      952, 669, 668, -1, 
      952, 954, 953, -1, 
      952, 668, 955, -1, 
      952, 956, 954, -1, 
      952, 955, 956, -1, 
      957, 958, 959, -1, 
      957, 959, 960, -1, 
      957, 961, 958, -1, 
      957, 960, 962, -1, 
      957, 962, 963, -1, 
      957, 963, 961, -1, 
      852, 964, 855, -1, 
      852, 850, 964, -1, 
      965, 966, 967, -1, 
      965, 968, 966, -1, 
      965, 967, 433, -1, 
      965, 432, 430, -1, 
      965, 433, 432, -1, 
      965, 430, 968, -1, 
      774, 773, 969, -1, 
      774, 969, 970, -1, 
      774, 971, 972, -1, 
      774, 970, 971, -1, 
      774, 324, 325, -1, 
      774, 972, 324, -1, 
      973, 974, 244, -1, 
      973, 975, 974, -1, 
      973, 976, 975, -1, 
      973, 977, 976, -1, 
      973, 244, 978, -1, 
      973, 979, 977, -1, 
      973, 978, 979, -1, 
      69, 923, 980, -1, 
      69, 68, 923, -1, 
      69, 980, 795, -1, 
      981, 982, 561, -1, 
      981, 878, 982, -1, 
      981, 561, 983, -1, 
      981, 983, 984, -1, 
      981, 984, 985, -1, 
      981, 986, 879, -1, 
      981, 879, 878, -1, 
      981, 985, 986, -1, 
      987, 988, 989, -1, 
      987, 990, 988, -1, 
      987, 989, 991, -1, 
      987, 991, 992, -1, 
      987, 992, 993, -1, 
      987, 993, 990, -1, 
      994, 995, 996, -1, 
      994, 997, 998, -1, 
      994, 996, 999, -1, 
      994, 1000, 997, -1, 
      994, 999, 1000, -1, 
      1001, 1002, 530, -1, 
      1001, 1003, 1002, -1, 
      1001, 530, 1004, -1, 
      1001, 1004, 1005, -1, 
      1001, 1006, 1003, -1, 
      1001, 1005, 1006, -1, 
      771, 1007, 772, -1, 
      771, 1008, 1009, -1, 
      771, 1009, 1007, -1, 
      771, 325, 1010, -1, 
      771, 1010, 1008, -1, 
      457, 1011, 456, -1, 
      457, 1012, 1013, -1, 
      457, 1013, 1011, -1, 
      457, 455, 1012, -1, 
      725, 118, 117, -1, 
      725, 726, 1014, -1, 
      725, 1014, 1015, -1, 
      725, 716, 118, -1, 
      725, 1016, 716, -1, 
      725, 1015, 1016, -1, 
      653, 1017, 272, -1, 
      653, 1018, 1017, -1, 
      653, 272, 274, -1, 
      653, 274, 654, -1, 
      653, 656, 1018, -1, 
      1019, 1020, 1021, -1, 
      1019, 1022, 1020, -1, 
      1019, 1021, 1023, -1, 
      1019, 1024, 1025, -1, 
      1019, 1025, 1022, -1, 
      1019, 1023, 1024, -1, 
      1026, 240, 242, -1, 
      1026, 1027, 240, -1, 
      1026, 242, 186, -1, 
      1026, 186, 1028, -1, 
      1026, 1028, 1027, -1, 
      1029, 1030, 1031, -1, 
      1029, 956, 1030, -1, 
      1029, 1031, 1032, -1, 
      1029, 1032, 956, -1, 
      851, 854, 1033, -1, 
      851, 1033, 849, -1, 
      851, 848, 854, -1, 
      478, 1034, 1035, -1, 
      478, 477, 1034, -1, 
      478, 1035, 1036, -1, 
      478, 1036, 480, -1, 
      7, 10, 1037, -1, 
      7, 1038, 668, -1, 
      7, 1037, 1038, -1, 
      1039, 1040, 1041, -1, 
      1039, 1042, 1040, -1, 
      1039, 1041, 1043, -1, 
      1039, 1043, 1044, -1, 
      1039, 1044, 1042, -1, 
      1045, 475, 1046, -1, 
      1045, 1046, 1047, -1, 
      1045, 1048, 475, -1, 
      1045, 1047, 1049, -1, 
      1045, 1050, 1048, -1, 
      1045, 1049, 1050, -1, 
      1051, 1052, 1053, -1, 
      1051, 437, 1052, -1, 
      1051, 1053, 1054, -1, 
      1051, 1054, 1055, -1, 
      1051, 1055, 1056, -1, 
      1051, 1056, 437, -1, 
      308, 307, 1057, -1, 
      308, 1057, 731, -1, 
      308, 731, 310, -1, 
      1058, 1059, 494, -1, 
      1058, 32, 1059, -1, 
      1058, 494, 678, -1, 
      1058, 678, 1060, -1, 
      1058, 1060, 1061, -1, 
      1058, 1061, 31, -1, 
      1058, 31, 32, -1, 
      1062, 1063, 450, -1, 
      1062, 1064, 1063, -1, 
      1062, 450, 448, -1, 
      1062, 1065, 1066, -1, 
      1062, 448, 1065, -1, 
      1062, 1066, 1064, -1, 
      1067, 1068, 160, -1, 
      1067, 1069, 1068, -1, 
      1067, 160, 164, -1, 
      1067, 1070, 1069, -1, 
      1067, 164, 1070, -1, 
      1071, 1072, 1073, -1, 
      1071, 1073, 1074, -1, 
      1071, 1066, 1072, -1, 
      1071, 1075, 1066, -1, 
      1071, 1076, 1075, -1, 
      1071, 1074, 1076, -1, 
      1077, 1078, 1079, -1, 
      1077, 1080, 1078, -1, 
      1077, 1079, 555, -1, 
      1077, 555, 1081, -1, 
      1077, 1081, 1082, -1, 
      1077, 1082, 1080, -1, 
      404, 403, 632, -1, 
      404, 632, 631, -1, 
      404, 1083, 405, -1, 
      404, 631, 1083, -1, 
      210, 211, 207, -1, 
      383, 1084, 766, -1, 
      383, 1085, 1084, -1, 
      383, 766, 769, -1, 
      383, 385, 1085, -1, 
      383, 769, 380, -1, 
      103, 106, 1086, -1, 
      103, 1087, 1088, -1, 
      103, 1086, 1087, -1, 
      103, 1089, 101, -1, 
      103, 1088, 1089, -1, 
      1090, 1091, 1092, -1, 
      1090, 1093, 1091, -1, 
      1090, 1094, 492, -1, 
      1090, 1095, 1094, -1, 
      1090, 1092, 1095, -1, 
      1090, 1096, 1093, -1, 
      1090, 492, 1096, -1, 
      1097, 1098, 1099, -1, 
      1097, 1100, 1098, -1, 
      1097, 1099, 1100, -1, 
      1098, 1101, 1102, -1, 
      1098, 1100, 1101, -1, 
      1103, 1104, 1105, -1, 
      1103, 1105, 1106, -1, 
      1103, 1107, 1104, -1, 
      1103, 1108, 1107, -1, 
      1103, 1109, 1108, -1, 
      1103, 1106, 1109, -1, 
      1110, 1111, 1112, -1, 
      1110, 1113, 1111, -1, 
      1110, 1112, 1114, -1, 
      1110, 1115, 1116, -1, 
      1110, 1117, 1115, -1, 
      1110, 1116, 1113, -1, 
      1110, 1114, 1117, -1, 
      902, 901, 806, -1, 
      902, 806, 1118, -1, 
      902, 1118, 1119, -1, 
      902, 1120, 904, -1, 
      902, 1119, 1120, -1, 
      644, 1121, 1122, -1, 
      644, 649, 1121, -1, 
      644, 1122, 1123, -1, 
      644, 1003, 645, -1, 
      644, 1124, 1003, -1, 
      644, 1123, 1124, -1, 
      1125, 1126, 1127, -1, 
      1125, 1127, 1128, -1, 
      1125, 1129, 1126, -1, 
      1125, 1128, 1130, -1, 
      1125, 1130, 1131, -1, 
      1125, 1131, 1129, -1, 
      1132, 1133, 1134, -1, 
      1132, 1134, 1135, -1, 
      1132, 1136, 1133, -1, 
      1132, 1135, 1136, -1, 
      1137, 1138, 1139, -1, 
      1137, 1139, 1140, -1, 
      1137, 1141, 1138, -1, 
      1137, 1140, 1142, -1, 
      1137, 1142, 1143, -1, 
      1137, 1143, 1141, -1, 
      1106, 1105, 1023, -1, 
      1106, 1023, 1109, -1, 
      741, 1144, 739, -1, 
      741, 1145, 1144, -1, 
      741, 743, 1146, -1, 
      741, 1146, 1145, -1, 
      1147, 827, 825, -1, 
      1147, 1148, 827, -1, 
      1147, 825, 1149, -1, 
      1147, 1149, 1150, -1, 
      1147, 1151, 1148, -1, 
      1147, 1150, 1151, -1, 
      1152, 1153, 1154, -1, 
      1152, 1154, 1155, -1, 
      1152, 1156, 1153, -1, 
      1152, 1155, 1157, -1, 
      1152, 1157, 1156, -1, 
      477, 479, 1158, -1, 
      477, 1158, 1159, -1, 
      477, 1159, 1034, -1, 
      1160, 1161, 436, -1, 
      1162, 1161, 1160, -1, 
      1162, 1163, 1161, -1, 
      1162, 1160, 1164, -1, 
      1162, 1164, 1163, -1, 
      955, 1165, 956, -1, 
      955, 1166, 1165, -1, 
      955, 668, 1166, -1, 
      1167, 861, 860, -1, 
      1167, 1168, 861, -1, 
      1167, 860, 1169, -1, 
      1167, 1170, 1168, -1, 
      1167, 1171, 1170, -1, 
      1167, 1169, 1171, -1, 
      1172, 1173, 578, -1, 
      1172, 1174, 1173, -1, 
      1172, 578, 639, -1, 
      1172, 1175, 1176, -1, 
      1172, 639, 1175, -1, 
      1172, 1176, 1174, -1, 
      1177, 1178, 1179, -1, 
      1177, 1179, 1180, -1, 
      1177, 1181, 1178, -1, 
      1177, 1182, 1183, -1, 
      1177, 1183, 1181, -1, 
      1177, 1184, 1182, -1, 
      1177, 1180, 1184, -1, 
      1185, 1061, 1060, -1, 
      1185, 1186, 1061, -1, 
      1185, 1060, 1187, -1, 
      1185, 1187, 1188, -1, 
      1185, 1188, 1186, -1, 
      948, 74, 1189, -1, 
      948, 1189, 1190, -1, 
      948, 1190, 947, -1, 
      319, 1191, 1192, -1, 
      319, 1193, 320, -1, 
      319, 1194, 1191, -1, 
      319, 321, 1194, -1, 
      216, 1195, 1196, -1, 
      216, 1197, 1195, -1, 
      216, 1196, 699, -1, 
      216, 218, 1197, -1, 
      517, 1198, 516, -1, 
      517, 1199, 1198, -1, 
      517, 1200, 1199, -1, 
      517, 518, 1200, -1, 
      214, 209, 1201, -1, 
      214, 1201, 891, -1, 
      214, 891, 890, -1, 
      214, 890, 213, -1, 
      1202, 1203, 1204, -1, 
      1202, 1204, 1205, -1, 
      1202, 1206, 1203, -1, 
      1202, 1205, 382, -1, 
      1202, 382, 381, -1, 
      1202, 381, 1207, -1, 
      1202, 1207, 1206, -1, 
      155, 154, 755, -1, 
      155, 755, 1208, -1, 
      155, 1208, 62, -1, 
      155, 62, 156, -1, 
      1209, 389, 390, -1, 
      1209, 1210, 389, -1, 
      1209, 390, 1211, -1, 
      1209, 1211, 1212, -1, 
      1209, 1212, 1213, -1, 
      1209, 1213, 1210, -1, 
      1214, 1215, 1216, -1, 
      1214, 1127, 1215, -1, 
      1214, 1216, 1217, -1, 
      1214, 1217, 1218, -1, 
      1214, 1218, 1127, -1, 
      1219, 1220, 1221, -1, 
      1219, 1221, 228, -1, 
      1219, 714, 1220, -1, 
      1219, 228, 227, -1, 
      1219, 227, 226, -1, 
      1219, 226, 714, -1, 
      1222, 1223, 1224, -1, 
      1222, 1224, 1225, -1, 
      1222, 1226, 1223, -1, 
      1222, 1225, 1227, -1, 
      1222, 1227, 1226, -1, 
      1228, 1229, 1230, -1, 
      1228, 1230, 1231, -1, 
      1228, 1232, 1229, -1, 
      1228, 1231, 1232, -1, 
      164, 1233, 1070, -1, 
      164, 163, 1233, -1, 
      1234, 996, 995, -1, 
      1234, 1235, 996, -1, 
      1234, 995, 1236, -1, 
      1234, 1236, 1237, -1, 
      1234, 1237, 1238, -1, 
      1234, 1238, 1235, -1, 
      1239, 1240, 1241, -1, 
      1239, 1241, 353, -1, 
      1239, 1242, 1240, -1, 
      1239, 1243, 1242, -1, 
      1239, 353, 1243, -1, 
      940, 488, 487, -1, 
      940, 939, 1244, -1, 
      940, 1245, 488, -1, 
      940, 1244, 1245, -1, 
      1225, 1224, 1246, -1, 
      1225, 1246, 1247, -1, 
      1225, 1247, 1248, -1, 
      1225, 1248, 1227, -1, 
      1249, 1250, 1251, -1, 
      1249, 1251, 1252, -1, 
      1249, 1253, 1254, -1, 
      1249, 1252, 1253, -1, 
      1249, 1254, 1250, -1, 
      1255, 438, 2, -1, 
      1255, 2, 1256, -1, 
      1255, 436, 438, -1, 
      1255, 1256, 1257, -1, 
      1255, 1160, 436, -1, 
      1255, 1257, 1160, -1, 
      1258, 1259, 1260, -1, 
      1258, 1261, 1259, -1, 
      1258, 1260, 156, -1, 
      1258, 62, 65, -1, 
      1258, 65, 1261, -1, 
      1258, 156, 62, -1, 
      1262, 574, 1263, -1, 
      1262, 1264, 574, -1, 
      1262, 1263, 1265, -1, 
      1262, 1266, 1267, -1, 
      1262, 1267, 1268, -1, 
      1262, 1265, 1266, -1, 
      1262, 1269, 1270, -1, 
      1262, 1270, 1264, -1, 
      1262, 1268, 1269, -1, 
      1271, 1272, 1273, -1, 
      1271, 1274, 1272, -1, 
      1271, 1273, 1275, -1, 
      1271, 1275, 1274, -1, 
      1042, 1044, 1276, -1, 
      1042, 1276, 1277, -1, 
      1042, 1277, 1040, -1, 
      1156, 1278, 1279, -1, 
      1156, 1280, 1278, -1, 
      1156, 1279, 1281, -1, 
      1156, 1281, 1153, -1, 
      1156, 1157, 1280, -1, 
      1282, 194, 198, -1, 
      1282, 1283, 194, -1, 
      1282, 198, 1284, -1, 
      1282, 1284, 1283, -1, 
      1285, 1261, 65, -1, 
      1285, 65, 64, -1, 
      1285, 1163, 1286, -1, 
      1285, 64, 1163, -1, 
      1285, 1286, 1261, -1, 
      1180, 1287, 1184, -1, 
      1180, 1288, 1287, -1, 
      1180, 1289, 1288, -1, 
      1180, 1290, 1289, -1, 
      1180, 1179, 1290, -1, 
      1232, 464, 1291, -1, 
      1232, 1231, 464, -1, 
      1232, 1291, 1229, -1, 
      1292, 1293, 514, -1, 
      1292, 514, 1294, -1, 
      1292, 1295, 1293, -1, 
      1292, 1296, 1297, -1, 
      1292, 1297, 1295, -1, 
      1292, 1298, 1296, -1, 
      1292, 1294, 1298, -1, 
      1230, 1229, 1299, -1, 
      1230, 1300, 1231, -1, 
      1230, 1301, 139, -1, 
      1230, 139, 1300, -1, 
      1230, 1299, 1301, -1, 
      1302, 1303, 1304, -1, 
      1302, 1304, 1305, -1, 
      1302, 1306, 1303, -1, 
      1302, 1305, 1126, -1, 
      1302, 1129, 1306, -1, 
      1302, 1126, 1129, -1, 
      1307, 1308, 1309, -1, 
      1307, 1309, 1310, -1, 
      1307, 1311, 1308, -1, 
      1307, 1312, 1311, -1, 
      1307, 1310, 1312, -1, 
      1313, 1314, 1315, -1, 
      1313, 1316, 1314, -1, 
      1313, 1315, 1317, -1, 
      1313, 1317, 371, -1, 
      1313, 371, 373, -1, 
      1313, 373, 1316, -1, 
      1164, 1160, 1257, -1, 
      1164, 1257, 497, -1, 
      1164, 496, 1163, -1, 
      1164, 497, 496, -1, 
      1318, 1319, 1320, -1, 
      1318, 1320, 1321, -1, 
      1318, 765, 1319, -1, 
      1318, 767, 765, -1, 
      506, 508, 119, -1, 
      506, 1322, 503, -1, 
      506, 1323, 1322, -1, 
      506, 118, 1323, -1, 
      506, 119, 118, -1, 
      1324, 1134, 1325, -1, 
      1324, 1325, 1326, -1, 
      1324, 1135, 1134, -1, 
      1324, 102, 1135, -1, 
      1324, 104, 102, -1, 
      1324, 1326, 104, -1, 
      977, 979, 1327, -1, 
      977, 1327, 108, -1, 
      977, 109, 976, -1, 
      977, 108, 109, -1, 
      1022, 1328, 1329, -1, 
      1022, 1025, 1328, -1, 
      1022, 1329, 1330, -1, 
      1022, 1331, 1020, -1, 
      1022, 1330, 1331, -1, 
      764, 281, 765, -1, 
      764, 766, 1332, -1, 
      764, 1332, 281, -1, 
      1333, 971, 1334, -1, 
      1333, 1335, 971, -1, 
      1333, 1334, 1336, -1, 
      1333, 1336, 1337, -1, 
      1333, 1337, 1335, -1, 
      1338, 1339, 612, -1, 
      1338, 1340, 1339, -1, 
      1338, 612, 614, -1, 
      1338, 614, 1341, -1, 
      1338, 1341, 1342, -1, 
      1338, 1342, 1340, -1, 
      255, 440, 299, -1, 
      255, 775, 440, -1, 
      255, 299, 257, -1, 
      1017, 1018, 1343, -1, 
      1017, 1344, 272, -1, 
      1017, 1345, 1344, -1, 
      1017, 1346, 819, -1, 
      1017, 819, 1345, -1, 
      1017, 1343, 1347, -1, 
      1017, 1347, 1346, -1, 
      412, 411, 1275, -1, 
      412, 1275, 1348, -1, 
      412, 1349, 409, -1, 
      412, 1350, 1349, -1, 
      412, 1348, 1350, -1, 
      699, 1351, 700, -1, 
      699, 813, 1351, -1, 
      699, 1196, 813, -1, 
      362, 1352, 360, -1, 
      362, 364, 1353, -1, 
      362, 1353, 1354, -1, 
      362, 1354, 1352, -1, 
      1355, 1356, 1357, -1, 
      1355, 1357, 377, -1, 
      1355, 1358, 1356, -1, 
      1355, 377, 1359, -1, 
      1355, 1360, 1358, -1, 
      1355, 1359, 1360, -1, 
      1361, 1362, 1363, -1, 
      1361, 1363, 1364, -1, 
      1361, 1365, 1362, -1, 
      1361, 1366, 1367, -1, 
      1361, 1367, 1365, -1, 
      1361, 1364, 1366, -1, 
      116, 119, 508, -1, 
      1368, 929, 1322, -1, 
      1368, 949, 929, -1, 
      1368, 1322, 1369, -1, 
      1368, 1370, 1371, -1, 
      1368, 1371, 951, -1, 
      1368, 951, 949, -1, 
      1368, 1369, 1370, -1, 
      1372, 1373, 1374, -1, 
      1372, 1375, 1373, -1, 
      1372, 1374, 1376, -1, 
      1372, 1376, 943, -1, 
      1372, 943, 942, -1, 
      1372, 942, 1377, -1, 
      1372, 1377, 1375, -1, 
      1378, 592, 793, -1, 
      1378, 593, 592, -1, 
      1378, 793, 1379, -1, 
      1378, 1379, 1380, -1, 
      1378, 1380, 433, -1, 
      1378, 1381, 593, -1, 
      959, 1382, 1383, -1, 
      959, 1384, 1382, -1, 
      959, 1383, 1385, -1, 
      959, 958, 1384, -1, 
      1386, 1387, 589, -1, 
      1386, 589, 1388, -1, 
      1386, 1389, 1387, -1, 
      1386, 1390, 1391, -1, 
      1386, 1391, 1389, -1, 
      1386, 1388, 1390, -1, 
      342, 892, 344, -1, 
      888, 341, 547, -1, 
      1392, 1393, 154, -1, 
      1392, 565, 1393, -1, 
      1392, 154, 1394, -1, 
      1392, 1394, 566, -1, 
      1392, 566, 565, -1, 
      1395, 1006, 1005, -1, 
      1395, 1115, 1006, -1, 
      1395, 1005, 1004, -1, 
      1395, 1396, 1115, -1, 
      1395, 1397, 1396, -1, 
      1395, 1004, 527, -1, 
      1395, 527, 1397, -1, 
      1398, 1390, 1399, -1, 
      1398, 1391, 1390, -1, 
      1398, 1399, 1400, -1, 
      1398, 1400, 1401, -1, 
      1398, 1402, 1391, -1, 
      1398, 1401, 1402, -1, 
      1403, 1404, 1405, -1, 
      1403, 1406, 1404, -1, 
      1403, 1405, 1407, -1, 
      1403, 1407, 1408, -1, 
      1403, 1409, 1410, -1, 
      1403, 1410, 1406, -1, 
      1403, 1411, 1409, -1, 
      1403, 1412, 1411, -1, 
      1403, 1408, 1412, -1, 
      595, 1413, 67, -1, 
      595, 1016, 1413, -1, 
      595, 716, 1016, -1, 
      234, 1414, 1415, -1, 
      234, 236, 1414, -1, 
      234, 1415, 1416, -1, 
      234, 1416, 232, -1, 
      1301, 140, 139, -1, 
      1301, 336, 140, -1, 
      1301, 1299, 1417, -1, 
      1301, 1417, 1418, -1, 
      1301, 1418, 336, -1, 
      1419, 1420, 817, -1, 
      1419, 1414, 1420, -1, 
      1419, 817, 1415, -1, 
      1419, 1415, 1414, -1, 
      826, 1002, 1124, -1, 
      826, 1124, 824, -1, 
      826, 830, 1421, -1, 
      826, 1421, 1002, -1, 
      474, 475, 1422, -1, 
      474, 1423, 1424, -1, 
      474, 1424, 486, -1, 
      474, 1422, 1423, -1, 
      1425, 1252, 1426, -1, 
      1425, 1253, 1252, -1, 
      1425, 1426, 1427, -1, 
      1425, 1427, 1279, -1, 
      1425, 1278, 1253, -1, 
      1425, 1279, 1278, -1, 
      35, 1109, 36, -1, 
      35, 1108, 1109, -1, 
      35, 34, 1108, -1, 
      1428, 1429, 1430, -1, 
      1428, 1431, 1429, -1, 
      1428, 1430, 1432, -1, 
      1428, 1433, 1431, -1, 
      1428, 1434, 1433, -1, 
      1428, 1432, 1434, -1, 
      1435, 1436, 1437, -1, 
      1435, 1437, 1438, -1, 
      1435, 1439, 1436, -1, 
      1435, 1440, 1439, -1, 
      1435, 1438, 1441, -1, 
      1435, 1441, 693, -1, 
      1435, 693, 1440, -1, 
      1388, 1442, 1443, -1, 
      1388, 1443, 1390, -1, 
      1388, 1444, 1442, -1, 
      1388, 589, 1444, -1, 
      802, 1445, 1446, -1, 
      802, 801, 1445, -1, 
      802, 1446, 1447, -1, 
      802, 1447, 803, -1, 
      1309, 1308, 37, -1, 
      1309, 38, 1448, -1, 
      1309, 37, 38, -1, 
      1309, 1448, 629, -1, 
      1309, 629, 1310, -1, 
      1449, 1155, 1450, -1, 
      1449, 1450, 1451, -1, 
      1449, 1452, 1155, -1, 
      1449, 1451, 1453, -1, 
      1449, 1453, 1454, -1, 
      1449, 1454, 1455, -1, 
      1449, 1455, 1452, -1, 
      1456, 1455, 1457, -1, 
      1456, 1458, 1455, -1, 
      1456, 1457, 696, -1, 
      1456, 1459, 1460, -1, 
      1456, 1460, 1458, -1, 
      1456, 696, 1459, -1, 
      1295, 1297, 1461, -1, 
      1295, 1461, 1462, -1, 
      1295, 1462, 1293, -1, 
      1308, 1311, 1463, -1, 
      1308, 1463, 1464, -1, 
      1308, 1464, 1465, -1, 
      1308, 1465, 37, -1, 
      634, 1466, 635, -1, 
      634, 1467, 1466, -1, 
      634, 1468, 1467, -1, 
      634, 632, 1468, -1, 
      1469, 1470, 1471, -1, 
      1469, 1472, 1470, -1, 
      1469, 1471, 380, -1, 
      1469, 380, 1472, -1, 
      1473, 1474, 1475, -1, 
      1473, 1191, 1474, -1, 
      1473, 1475, 1476, -1, 
      319, 1192, 1193, -1, 
      1473, 1192, 1191, -1, 
      1473, 1476, 1192, -1, 
      1370, 1477, 966, -1, 
      1370, 966, 1371, -1, 
      1370, 1369, 1477, -1, 
      956, 1165, 1478, -1, 
      956, 1478, 1030, -1, 
      956, 1032, 954, -1, 
      1479, 1480, 1481, -1, 
      1479, 1482, 1480, -1, 
      1479, 1481, 1483, -1, 
      1479, 1483, 1484, -1, 
      1479, 1484, 1485, -1, 
      1479, 1485, 1482, -1, 
      610, 1486, 611, -1, 
      610, 612, 1487, -1, 
      610, 1488, 1486, -1, 
      610, 1489, 1488, -1, 
      610, 1487, 1489, -1, 
      1490, 189, 1491, -1, 
      1490, 1491, 757, -1, 
      1490, 190, 189, -1, 
      1490, 757, 756, -1, 
      1490, 563, 190, -1, 
      1490, 756, 563, -1, 
      1492, 1493, 1494, -1, 
      1492, 295, 1493, -1, 
      1492, 1494, 790, -1, 
      1492, 1495, 295, -1, 
      1243, 353, 355, -1, 
      1243, 355, 358, -1, 
      1243, 358, 57, -1, 
      1243, 57, 56, -1, 
      1243, 1496, 1242, -1, 
      1243, 56, 1496, -1, 
      489, 372, 1497, -1, 
      489, 1498, 487, -1, 
      489, 1497, 1498, -1, 
      911, 480, 1036, -1, 
      911, 1036, 909, -1, 
      911, 1499, 480, -1, 
      911, 912, 1499, -1, 
      1227, 1500, 1226, -1, 
      1227, 1501, 1500, -1, 
      1227, 1248, 1502, -1, 
      1227, 1502, 1501, -1, 
      425, 1503, 1504, -1, 
      425, 1504, 1505, -1, 
      425, 424, 1503, -1, 
      425, 1505, 426, -1, 
      1506, 1507, 1508, -1, 
      1183, 1508, 1181, -1, 
      1506, 1212, 1507, -1, 
      1506, 1183, 1509, -1, 
      1506, 1509, 1212, -1, 
      1506, 1508, 1183, -1, 
      1510, 1511, 1512, -1, 
      1510, 1513, 1511, -1, 
      1510, 1512, 1514, -1, 
      1510, 444, 1513, -1, 
      1510, 1515, 444, -1, 
      1510, 1514, 1515, -1, 
      1516, 1517, 1518, -1, 
      1516, 1518, 1011, -1, 
      1516, 1519, 1517, -1, 
      1516, 1013, 1519, -1, 
      1516, 1011, 1013, -1, 
      1520, 1521, 1522, -1, 
      1520, 1326, 1521, -1, 
      1520, 1522, 1523, -1, 
      1520, 1524, 1326, -1, 
      1520, 1523, 1524, -1, 
      816, 1525, 817, -1, 
      816, 819, 1525, -1, 
      816, 815, 819, -1, 
      1526, 1527, 1528, -1, 
      1526, 1529, 1527, -1, 
      1526, 1528, 1530, -1, 
      1526, 1068, 1531, -1, 
      1526, 1531, 1529, -1, 
      1526, 1530, 1068, -1, 
      1532, 1533, 85, -1, 
      1532, 1534, 1533, -1, 
      1532, 85, 87, -1, 
      1532, 87, 1296, -1, 
      1532, 1296, 1298, -1, 
      1532, 1298, 1534, -1, 
      1376, 1374, 1502, -1, 
      1376, 1502, 1535, -1, 
      1376, 1535, 1536, -1, 
      1376, 1536, 943, -1, 
      1267, 1537, 1268, -1, 
      1267, 1266, 1538, -1, 
      1267, 1538, 1537, -1, 
      856, 1539, 1540, -1, 
      856, 1540, 321, -1, 
      856, 1541, 1539, -1, 
      856, 858, 1541, -1, 
      320, 1193, 680, -1, 
      32, 30, 1175, -1, 
      32, 1542, 1059, -1, 
      32, 1175, 1543, -1, 
      32, 1543, 1542, -1, 
      1544, 1545, 590, -1, 
      1544, 1281, 1545, -1, 
      1544, 590, 1546, -1, 
      1544, 1547, 1281, -1, 
      1544, 1548, 1547, -1, 
      1544, 1546, 1548, -1, 
      1549, 1550, 1551, -1, 
      1549, 1552, 1550, -1, 
      1549, 1551, 1426, -1, 
      1549, 1426, 1252, -1, 
      1549, 1252, 1552, -1, 
      1553, 1554, 1080, -1, 
      1553, 1555, 1554, -1, 
      1553, 1080, 1082, -1, 
      1553, 1082, 1556, -1, 
      1553, 1556, 1557, -1, 
      1553, 1557, 1555, -1, 
      1558, 863, 861, -1, 
      1558, 1043, 863, -1, 
      1558, 861, 1559, -1, 
      1558, 1044, 1043, -1, 
      1558, 1560, 1044, -1, 
      1558, 1559, 1560, -1, 
      1401, 1400, 1561, -1, 
      1401, 1562, 658, -1, 
      1401, 1561, 1562, -1, 
      1401, 658, 655, -1, 
      1401, 655, 1402, -1, 
      1358, 1563, 1356, -1, 
      1358, 1564, 1563, -1, 
      1358, 1565, 1564, -1, 
      1358, 1360, 1565, -1, 
      1566, 1567, 1568, -1, 
      1566, 1074, 1567, -1, 
      1566, 1568, 1143, -1, 
      1566, 1076, 1074, -1, 
      1566, 1569, 1076, -1, 
      1566, 1140, 1569, -1, 
      1566, 1142, 1140, -1, 
      1566, 1143, 1142, -1, 
      272, 1344, 273, -1, 
      880, 1570, 878, -1, 
      880, 884, 875, -1, 
      880, 1571, 1572, -1, 
      880, 1572, 1570, -1, 
      880, 875, 1571, -1, 
      1573, 1574, 1575, -1, 
      1573, 1576, 1574, -1, 
      1573, 1460, 1459, -1, 
      1573, 1459, 1576, -1, 
      1573, 1575, 1460, -1, 
      211, 212, 1577, -1, 
      211, 1577, 207, -1, 
      930, 928, 1578, -1, 
      930, 1578, 1217, -1, 
      930, 1217, 931, -1, 
      1579, 1580, 1581, -1, 
      1579, 1581, 1582, -1, 
      1579, 1583, 1580, -1, 
      1579, 1584, 1585, -1, 
      1579, 1585, 1583, -1, 
      1579, 1586, 1584, -1, 
      1579, 1582, 1586, -1, 
      962, 713, 963, -1, 
      962, 960, 1587, -1, 
      962, 1587, 713, -1, 
      1588, 1589, 1590, -1, 
      1588, 1591, 1589, -1, 
      1588, 1590, 688, -1, 
      1588, 689, 1592, -1, 
      1588, 688, 689, -1, 
      1588, 1592, 1593, -1, 
      1588, 1593, 1591, -1, 
      1396, 1397, 969, -1, 
      1396, 969, 1116, -1, 
      1396, 1116, 1115, -1, 
      1594, 1595, 1596, -1, 
      1594, 1597, 1595, -1, 
      1594, 1596, 1598, -1, 
      1594, 1599, 1597, -1, 
      1594, 1598, 1600, -1, 
      1594, 1600, 1599, -1, 
      1601, 1433, 1602, -1, 
      1601, 1603, 1433, -1, 
      1601, 1602, 1604, -1, 
      1601, 1605, 1603, -1, 
      1601, 1606, 1605, -1, 
      1601, 1604, 1607, -1, 
      1601, 1607, 1606, -1, 
      1608, 1609, 1610, -1, 
      1608, 1610, 162, -1, 
      1608, 1611, 1609, -1, 
      1608, 162, 1612, -1, 
      1608, 1612, 1611, -1, 
      1613, 1614, 1615, -1, 
      1613, 1616, 1614, -1, 
      1613, 1615, 1617, -1, 
      1613, 583, 1618, -1, 
      1613, 1618, 1619, -1, 
      1613, 582, 583, -1, 
      1613, 1617, 582, -1, 
      1613, 1619, 1616, -1, 
      1620, 1621, 1622, -1, 
      1620, 1623, 1621, -1, 
      1620, 1622, 1624, -1, 
      1620, 1624, 1625, -1, 
      1620, 1625, 1443, -1, 
      1620, 1442, 1626, -1, 
      1620, 1626, 1627, -1, 
      1620, 1443, 1442, -1, 
      1620, 1628, 1623, -1, 
      60, 62, 1208, -1, 
      60, 1208, 61, -1, 
      1629, 1630, 1555, -1, 
      1629, 1631, 1630, -1, 
      1629, 1555, 1557, -1, 
      1629, 1557, 1632, -1, 
      1629, 1632, 1633, -1, 
      1629, 1633, 1631, -1, 
      389, 1210, 387, -1, 
      151, 153, 1634, -1, 
      151, 1634, 1635, -1, 
      151, 1028, 564, -1, 
      151, 564, 152, -1, 
      151, 1635, 1028, -1, 
      1636, 1637, 200, -1, 
      1636, 1638, 1637, -1, 
      1636, 1639, 1640, -1, 
      1636, 1640, 1638, -1, 
      1636, 200, 885, -1, 
      1636, 885, 419, -1, 
      1636, 419, 1639, -1, 
      1641, 1642, 313, -1, 
      1641, 1643, 1642, -1, 
      1641, 313, 315, -1, 
      1641, 1119, 1643, -1, 
      1641, 315, 1119, -1, 
      1644, 1424, 1423, -1, 
      1644, 1423, 158, -1, 
      1644, 1645, 1424, -1, 
      1644, 158, 1646, -1, 
      1644, 1646, 522, -1, 
      1644, 522, 1645, -1, 
      1406, 1647, 1648, -1, 
      1406, 1648, 1404, -1, 
      1406, 1535, 1647, -1, 
      1406, 1410, 1536, -1, 
      1406, 1536, 1535, -1, 
      1649, 1650, 3, -1, 
      1649, 3, 5, -1, 
      1649, 1651, 1650, -1, 
      1649, 5, 1652, -1, 
      1649, 1500, 1651, -1, 
      1649, 1652, 1500, -1, 
      83, 1653, 84, -1, 
      83, 85, 1654, -1, 
      83, 1654, 1655, -1, 
      83, 1655, 1653, -1, 
      1484, 80, 1485, -1, 
      1484, 1656, 80, -1, 
      1484, 1657, 1656, -1, 
      1484, 1483, 1658, -1, 
      1484, 1658, 1657, -1, 
      295, 293, 1659, -1, 
      295, 1659, 1660, -1, 
      295, 1660, 1493, -1, 
      1493, 1660, 1661, -1, 
      295, 1495, 298, -1, 
      1115, 646, 1006, -1, 
      1115, 1117, 646, -1, 
      31, 1061, 1186, -1, 
      31, 1662, 29, -1, 
      31, 1186, 1662, -1, 
      61, 1208, 1053, -1, 
      61, 1052, 63, -1, 
      61, 1053, 1052, -1, 
      1212, 1211, 1507, -1, 
      1212, 1509, 1663, -1, 
      1212, 1664, 1213, -1, 
      1212, 1663, 1664, -1, 
      130, 1665, 1666, -1, 
      130, 1667, 1665, -1, 
      130, 1666, 131, -1, 
      130, 129, 1667, -1, 
      894, 833, 832, -1, 
      1505, 1504, 1668, -1, 
      1505, 1118, 806, -1, 
      1505, 1668, 1118, -1, 
      1505, 806, 426, -1, 
      15, 1669, 16, -1, 
      15, 597, 1669, -1, 
      15, 17, 598, -1, 
      15, 598, 597, -1, 
      813, 1670, 811, -1, 
      813, 1196, 1670, -1, 
      813, 811, 814, -1, 
      813, 812, 1671, -1, 
      813, 1671, 1351, -1, 
      1672, 1673, 1674, -1, 
      1672, 516, 1673, -1, 
      1672, 1674, 1675, -1, 
      1672, 1675, 247, -1, 
      1672, 247, 246, -1, 
      1672, 246, 516, -1, 
      494, 1059, 491, -1, 
      1676, 1677, 1678, -1, 
      1676, 1320, 1677, -1, 
      1676, 1480, 1320, -1, 
      1676, 1481, 1480, -1, 
      1676, 1678, 1679, -1, 
      1676, 1679, 1680, -1, 
      1676, 1680, 1481, -1, 
      593, 966, 1477, -1, 
      593, 1477, 594, -1, 
      593, 967, 966, -1, 
      593, 1381, 967, -1, 
      309, 311, 453, -1, 
      309, 305, 311, -1, 
      309, 369, 306, -1, 
      484, 569, 483, -1, 
      567, 569, 484, -1, 
      567, 608, 204, -1, 
      1681, 1682, 1683, -1, 
      1681, 1684, 1682, -1, 
      1681, 1683, 1685, -1, 
      1681, 719, 1686, -1, 
      1681, 720, 719, -1, 
      1681, 1685, 720, -1, 
      1681, 1686, 1684, -1, 
      1687, 1356, 1688, -1, 
      1687, 1688, 232, -1, 
      1687, 1689, 1356, -1, 
      1687, 1690, 1689, -1, 
      1687, 232, 1690, -1, 
      754, 1691, 752, -1, 
      754, 1692, 1691, -1, 
      754, 757, 1491, -1, 
      754, 1491, 251, -1, 
      754, 251, 252, -1, 
      754, 252, 1692, -1, 
      1693, 1694, 1695, -1, 
      1693, 1696, 1694, -1, 
      1693, 1695, 1628, -1, 
      1693, 1628, 1697, -1, 
      1693, 1697, 1696, -1, 
      970, 1698, 1334, -1, 
      970, 1334, 971, -1, 
      970, 1397, 1698, -1, 
      970, 969, 1397, -1, 
      1699, 698, 697, -1, 
      1699, 697, 1700, -1, 
      1699, 1576, 698, -1, 
      1699, 122, 1576, -1, 
      1699, 123, 122, -1, 
      1699, 1700, 123, -1, 
      433, 1381, 1378, -1, 
      967, 1381, 433, -1, 
      1111, 1701, 1702, -1, 
      1111, 1113, 1701, -1, 
      1111, 1702, 989, -1, 
      1111, 989, 1112, -1, 
      1546, 590, 589, -1, 
      1546, 589, 1387, -1, 
      1546, 1387, 1548, -1, 
      1703, 1704, 1705, -1, 
      1703, 1706, 1704, -1, 
      1703, 1705, 1054, -1, 
      1703, 1054, 1707, -1, 
      1703, 1692, 1706, -1, 
      1703, 1691, 1692, -1, 
      1703, 1707, 1691, -1, 
      350, 422, 1708, -1, 
      350, 1709, 348, -1, 
      350, 1708, 1709, -1, 
      1710, 1680, 869, -1, 
      1710, 1481, 1680, -1, 
      1710, 869, 868, -1, 
      1710, 868, 1711, -1, 
      1710, 1711, 1528, -1, 
      1710, 1527, 1481, -1, 
      1710, 1528, 1527, -1, 
      1712, 1713, 1714, -1, 
      1712, 1715, 1713, -1, 
      1712, 1714, 1716, -1, 
      1712, 1716, 1717, -1, 
      1712, 1717, 1715, -1, 
      223, 1718, 1719, -1, 
      223, 1720, 1718, -1, 
      223, 225, 1720, -1, 
      223, 1719, 1721, -1, 
      223, 1721, 224, -1, 
      288, 287, 1722, -1, 
      288, 1722, 1723, -1, 
      288, 43, 41, -1, 
      288, 1724, 43, -1, 
      288, 1725, 1724, -1, 
      288, 1723, 1725, -1, 
      1462, 1726, 1727, -1, 
      1462, 1583, 1726, -1, 
      1462, 1727, 1293, -1, 
      1462, 1728, 1583, -1, 
      1462, 1461, 1728, -1, 
      1729, 1730, 1731, -1, 
      1729, 1732, 1730, -1, 
      1729, 1731, 1733, -1, 
      1729, 1733, 1734, -1, 
      1729, 1734, 1732, -1, 
      1735, 1057, 307, -1, 
      1735, 1736, 1057, -1, 
      1735, 307, 1737, -1, 
      1735, 1737, 1736, -1, 
      1738, 512, 1739, -1, 
      1738, 1739, 1740, -1, 
      1738, 510, 512, -1, 
      1738, 1740, 1741, -1, 
      1738, 1741, 1742, -1, 
      1738, 1742, 1743, -1, 
      1738, 1743, 510, -1, 
      1593, 1744, 1591, -1, 
      1593, 1592, 1745, -1, 
      1593, 1745, 1744, -1, 
      1114, 1112, 1746, -1, 
      1114, 1746, 1747, -1, 
      1114, 1747, 648, -1, 
      1114, 648, 1117, -1, 
      989, 1702, 1748, -1, 
      989, 988, 1112, -1, 
      989, 1748, 991, -1, 
      85, 1533, 1749, -1, 
      85, 1749, 1654, -1, 
      1036, 1750, 1751, -1, 
      1036, 1035, 1750, -1, 
      1036, 1751, 1752, -1, 
      1036, 1752, 909, -1, 
      1753, 1714, 1754, -1, 
      1753, 1754, 16, -1, 
      1753, 1755, 1714, -1, 
      1753, 1669, 1755, -1, 
      1753, 16, 1669, -1, 
      1756, 353, 1241, -1, 
      1756, 1757, 353, -1, 
      1756, 1241, 1758, -1, 
      1756, 1759, 1757, -1, 
      1756, 1758, 1759, -1, 
      1334, 1698, 1336, -1, 
      1760, 1761, 1762, -1, 
      1760, 1763, 1761, -1, 
      1760, 1762, 1764, -1, 
      1760, 1764, 1765, -1, 
      1760, 1765, 1766, -1, 
      1760, 1767, 1763, -1, 
      1760, 1766, 1767, -1, 
      1059, 1542, 1768, -1, 
      1059, 1768, 491, -1, 
      1470, 1472, 1769, -1, 
      1470, 1769, 1770, -1, 
      1470, 1771, 1471, -1, 
      1470, 1616, 1771, -1, 
      1470, 1770, 1616, -1, 
      169, 167, 351, -1, 
      828, 827, 688, -1, 
      828, 688, 1590, -1, 
      828, 1590, 829, -1, 
      390, 917, 1211, -1, 
      390, 391, 917, -1, 
      794, 793, 1772, -1, 
      617, 1773, 1774, -1, 
      617, 616, 1773, -1, 
      617, 1774, 1775, -1, 
      617, 1775, 618, -1, 
      1776, 1777, 98, -1, 
      1776, 98, 338, -1, 
      1776, 1778, 1777, -1, 
      1776, 1779, 1778, -1, 
      453, 452, 1780, -1, 
      453, 1780, 368, -1, 
      453, 368, 309, -1, 
      453, 1781, 1012, -1, 
      453, 311, 1781, -1, 
      453, 1012, 455, -1, 
      1571, 1782, 1783, -1, 
      1571, 1783, 1572, -1, 
      1571, 875, 1782, -1, 
      5, 1784, 1652, -1, 
      5, 1785, 1784, -1, 
      5, 4, 1785, -1, 
      152, 564, 566, -1, 
      152, 1394, 154, -1, 
      152, 566, 1394, -1, 
      140, 336, 337, -1, 
      551, 1786, 1551, -1, 
      551, 1551, 1550, -1, 
      551, 720, 1786, -1, 
      551, 1787, 552, -1, 
      551, 1788, 1787, -1, 
      551, 1550, 1788, -1, 
      915, 1789, 1790, -1, 
      915, 1790, 1791, -1, 
      915, 1792, 1789, -1, 
      915, 1791, 917, -1, 
      915, 1793, 1792, -1, 
      915, 914, 1793, -1, 
      789, 790, 784, -1, 
      789, 1495, 790, -1, 
      789, 788, 1794, -1, 
      789, 1795, 298, -1, 
      789, 298, 1495, -1, 
      789, 1794, 1795, -1, 
      1796, 1797, 825, -1, 
      1796, 1121, 1797, -1, 
      1796, 825, 1798, -1, 
      1796, 1798, 824, -1, 
      1796, 824, 1121, -1, 
      1121, 824, 1122, -1, 
      733, 732, 1057, -1, 
      733, 1736, 1799, -1, 
      733, 1057, 1736, -1, 
      733, 1799, 737, -1, 
      1105, 1328, 1024, -1, 
      1105, 1800, 1328, -1, 
      1105, 1024, 1023, -1, 
      1105, 1104, 1800, -1, 
      1801, 1802, 1803, -1, 
      1801, 1804, 1805, -1, 
      1801, 1803, 1806, -1, 
      1801, 1806, 1063, -1, 
      1801, 1063, 1804, -1, 
      1767, 1807, 1763, -1, 
      1767, 1766, 1808, -1, 
      1767, 1808, 1807, -1, 
      230, 229, 637, -1, 
      230, 637, 1809, -1, 
      230, 1809, 1810, -1, 
      230, 1810, 115, -1, 
      1811, 167, 975, -1, 
      1811, 351, 167, -1, 
      1811, 975, 976, -1, 
      1811, 976, 109, -1, 
      1811, 109, 351, -1, 
      1812, 1813, 1814, -1, 
      1812, 1814, 1815, -1, 
      1812, 1815, 1816, -1, 
      1812, 1816, 1817, -1, 
      1812, 837, 836, -1, 
      1812, 836, 1813, -1, 
      1812, 1818, 837, -1, 
      1812, 1817, 1818, -1, 
      1819, 1820, 842, -1, 
      1819, 842, 844, -1, 
      1819, 1805, 1820, -1, 
      1819, 1802, 1805, -1, 
      1819, 1821, 1802, -1, 
      1819, 844, 1821, -1, 
      1619, 1618, 1206, -1, 
      1619, 1206, 1207, -1, 
      1619, 1207, 1771, -1, 
      1619, 1771, 1616, -1, 
      1563, 1822, 1688, -1, 
      1563, 1823, 1822, -1, 
      1563, 1688, 1356, -1, 
      1563, 1564, 1823, -1, 
      1604, 1602, 1804, -1, 
      1604, 1804, 1064, -1, 
      1604, 1064, 1607, -1, 
      1820, 1805, 1602, -1, 
      1820, 1602, 1434, -1, 
      1820, 1434, 1432, -1, 
      1820, 1432, 842, -1, 
      1539, 1541, 1824, -1, 
      1539, 1824, 1825, -1, 
      1539, 1825, 1826, -1, 
      1539, 1826, 1540, -1, 
      12, 1827, 13, -1, 
      12, 1828, 1827, -1, 
      12, 1829, 1828, -1, 
      12, 1440, 1829, -1, 
      12, 9, 1440, -1, 
      747, 1830, 1831, -1, 
      747, 1831, 1832, -1, 
      747, 1833, 1830, -1, 
      747, 1832, 1834, -1, 
      747, 1834, 745, -1, 
      747, 749, 1833, -1, 
      1835, 1836, 1638, -1, 
      1835, 1638, 1640, -1, 
      1835, 1837, 1836, -1, 
      1835, 1640, 1838, -1, 
      1835, 1838, 1839, -1, 
      1835, 1839, 1837, -1, 
      1840, 1841, 208, -1, 
      1840, 1842, 1841, -1, 
      1840, 208, 1843, -1, 
      1840, 1843, 173, -1, 
      1840, 173, 1842, -1, 
      1844, 860, 1845, -1, 
      1844, 1169, 860, -1, 
      1844, 1845, 329, -1, 
      1844, 1846, 1169, -1, 
      1844, 1847, 1846, -1, 
      1844, 329, 332, -1, 
      1844, 332, 1847, -1, 
      1585, 1848, 1849, -1, 
      1585, 1849, 1583, -1, 
      1585, 1584, 1848, -1, 
      1850, 1851, 1852, -1, 
      1850, 1853, 1851, -1, 
      1850, 1852, 1854, -1, 
      1850, 99, 1853, -1, 
      1850, 1855, 99, -1, 
      1850, 1854, 1855, -1, 
      1856, 1857, 1858, -1, 
      1856, 1859, 1857, -1, 
      1856, 1858, 1860, -1, 
      1856, 1860, 262, -1, 
      1856, 262, 1861, -1, 
      1856, 1861, 1859, -1, 
      1862, 1340, 1863, -1, 
      1862, 1864, 1340, -1, 
      1862, 1863, 1865, -1, 
      1862, 1865, 1866, -1, 
      1862, 1866, 1867, -1, 
      1339, 1864, 1868, -1, 
      1862, 1867, 1864, -1, 
      1869, 693, 692, -1, 
      1869, 692, 1829, -1, 
      1869, 1440, 693, -1, 
      1869, 1829, 1440, -1, 
      1870, 1657, 1069, -1, 
      1870, 1069, 1070, -1, 
      1870, 1656, 1657, -1, 
      1870, 1070, 1656, -1, 
      1705, 1055, 1054, -1, 
      1705, 1704, 1871, -1, 
      1705, 1871, 1055, -1, 
      889, 1872, 890, -1, 
      889, 1873, 1874, -1, 
      889, 1874, 1875, -1, 
      889, 50, 1873, -1, 
      889, 1875, 1872, -1, 
      641, 642, 1876, -1, 
      641, 1876, 1093, -1, 
      641, 1768, 1542, -1, 
      641, 1093, 1768, -1, 
      641, 1542, 1543, -1, 
      641, 1543, 639, -1, 
      811, 1670, 809, -1, 
      1877, 1108, 1878, -1, 
      1877, 1107, 1108, -1, 
      1877, 1878, 1879, -1, 
      1877, 1879, 1880, -1, 
      1877, 1880, 1881, -1, 
      1877, 1881, 1107, -1, 
      1882, 1883, 1884, -1, 
      1882, 1884, 1885, -1, 
      1882, 1885, 1886, -1, 
      1882, 1886, 1887, -1, 
      1882, 1888, 1883, -1, 
      1882, 1887, 1888, -1, 
      1889, 1890, 1724, -1, 
      1889, 1046, 1890, -1, 
      1889, 1724, 1725, -1, 
      1889, 1725, 1891, -1, 
      1889, 1047, 1046, -1, 
      1889, 1891, 1047, -1, 
      849, 1033, 1892, -1, 
      849, 1892, 850, -1, 
      1893, 1260, 1259, -1, 
      1893, 153, 1260, -1, 
      1893, 1259, 1894, -1, 
      1893, 1895, 1634, -1, 
      1893, 1634, 153, -1, 
      1893, 1894, 1896, -1, 
      1893, 1896, 1895, -1, 
      581, 640, 578, -1, 
      581, 1897, 640, -1, 
      581, 582, 1897, -1, 
      1898, 1899, 1900, -1, 
      1898, 1900, 1901, -1, 
      1898, 126, 1899, -1, 
      1898, 127, 126, -1, 
      1898, 1901, 127, -1, 
      80, 78, 1485, -1, 
      80, 1656, 81, -1, 
      1902, 1830, 511, -1, 
      1902, 511, 510, -1, 
      1902, 1831, 1830, -1, 
      1902, 510, 1743, -1, 
      1902, 1743, 1903, -1, 
      1902, 1903, 1831, -1, 
      1534, 1904, 1905, -1, 
      1534, 1298, 1904, -1, 
      1534, 1905, 1906, -1, 
      1534, 1907, 1533, -1, 
      1534, 1906, 1907, -1, 
      1908, 788, 786, -1, 
      1908, 1794, 788, -1, 
      1908, 786, 1909, -1, 
      1908, 1909, 1910, -1, 
      1908, 1910, 1794, -1, 
      1911, 1912, 1913, -1, 
      1911, 1913, 1914, -1, 
      1911, 1915, 1912, -1, 
      1911, 1916, 1915, -1, 
      1911, 1914, 1916, -1, 
      1917, 1918, 47, -1, 
      47, 1918, 48, -1, 
      1917, 47, 49, -1, 
      1917, 49, 1919, -1, 
      1917, 1919, 1920, -1, 
      1917, 1920, 1921, -1, 
      1917, 1921, 1918, -1, 
      1922, 1923, 1924, -1, 
      1922, 1925, 1923, -1, 
      1922, 1924, 176, -1, 
      1922, 176, 1926, -1, 
      1922, 1926, 1927, -1, 
      1922, 1927, 1925, -1, 
      1928, 1929, 1930, -1, 
      1928, 1244, 1929, -1, 
      1928, 1930, 1905, -1, 
      1928, 1904, 1931, -1, 
      1928, 1931, 1244, -1, 
      1928, 1905, 1904, -1, 
      1445, 1932, 1446, -1, 
      1445, 1778, 335, -1, 
      1445, 335, 1932, -1, 
      1445, 1933, 1778, -1, 
      1445, 801, 1933, -1, 
      579, 1934, 580, -1, 
      579, 578, 1173, -1, 
      579, 1173, 1934, -1, 
      208, 207, 1843, -1, 
      208, 1841, 209, -1, 
      1461, 88, 1728, -1, 
      1461, 1297, 88, -1, 
      1523, 106, 1524, -1, 
      1523, 1522, 1935, -1, 
      1523, 1935, 1936, -1, 
      1523, 1936, 106, -1, 
      1937, 1938, 1939, -1, 
      1937, 1940, 1938, -1, 
      1937, 1939, 1941, -1, 
      1937, 1941, 1940, -1, 
      1942, 1943, 1944, -1, 
      1942, 1945, 1943, -1, 
      1942, 1944, 662, -1, 
      1942, 1946, 1945, -1, 
      1942, 662, 1885, -1, 
      1942, 1885, 1884, -1, 
      1942, 1884, 1946, -1, 
      1947, 1948, 1949, -1, 
      1947, 1950, 1948, -1, 
      1947, 1949, 1951, -1, 
      1947, 1952, 1950, -1, 
      1947, 1953, 1952, -1, 
      1947, 1951, 1954, -1, 
      1947, 1955, 1953, -1, 
      1947, 1954, 1955, -1, 
      126, 1956, 1899, -1, 
      126, 123, 1956, -1, 
      1849, 1957, 1726, -1, 
      1849, 1958, 1957, -1, 
      1849, 1726, 1583, -1, 
      1849, 1848, 1958, -1, 
      697, 1959, 1700, -1, 
      697, 695, 1959, -1, 
      580, 1203, 1618, -1, 
      580, 1960, 1203, -1, 
      580, 1618, 583, -1, 
      580, 1934, 1960, -1, 
      1129, 1961, 1306, -1, 
      1129, 1962, 1961, -1, 
      1129, 1131, 1962, -1, 
      1021, 1020, 1963, -1, 
      1021, 1963, 1964, -1, 
      1021, 36, 1023, -1, 
      1021, 1965, 36, -1, 
      1021, 1964, 1965, -1, 
      1741, 1748, 1742, -1, 
      1741, 1740, 1966, -1, 
      1741, 1966, 991, -1, 
      1741, 991, 1748, -1, 
      1967, 1968, 1969, -1, 
      1967, 1969, 1244, -1, 
      1967, 1970, 1968, -1, 
      1967, 1244, 1971, -1, 
      1967, 1971, 1970, -1, 
      1841, 935, 209, -1, 
      1841, 1972, 935, -1, 
      1841, 1842, 1972, -1, 
      1973, 1974, 1975, -1, 
      1973, 1975, 356, -1, 
      1973, 1976, 1974, -1, 
      1973, 356, 1976, -1, 
      84, 1977, 86, -1, 
      84, 1978, 1977, -1, 
      84, 1653, 1979, -1, 
      84, 1979, 1978, -1, 
      338, 98, 715, -1, 
      338, 715, 337, -1, 
      1980, 79, 1981, -1, 
      1980, 1981, 1982, -1, 
      1983, 1984, 1985, -1, 
      1983, 1986, 1984, -1, 
      1983, 1985, 1987, -1, 
      1983, 1792, 1988, -1, 
      1983, 1988, 1989, -1, 
      1983, 1987, 1792, -1, 
      1983, 1989, 1986, -1, 
      883, 882, 1990, -1, 
      883, 1990, 1991, -1, 
      883, 1991, 873, -1, 
      883, 873, 874, -1, 
      877, 874, 884, -1, 
      184, 179, 1992, -1, 
      184, 1992, 1993, -1, 
      184, 1993, 19, -1, 
      184, 19, 183, -1, 
      1374, 1373, 1501, -1, 
      1374, 1501, 1502, -1, 
      71, 73, 384, -1, 
      1994, 384, 1205, -1, 
      71, 1994, 1995, -1, 
      71, 505, 72, -1, 
      71, 384, 1994, -1, 
      1584, 1284, 1848, -1, 
      1584, 1996, 1284, -1, 
      1584, 1586, 1996, -1, 
      608, 486, 1645, -1, 
      608, 1645, 521, -1, 
      608, 521, 1997, -1, 
      608, 1997, 204, -1, 
      363, 1690, 1998, -1, 
      363, 1998, 364, -1, 
      363, 1689, 1690, -1, 
      363, 1999, 1689, -1, 
      363, 361, 1999, -1, 
      265, 2000, 266, -1, 
      265, 264, 2001, -1, 
      265, 1865, 2000, -1, 
      265, 1866, 1865, -1, 
      265, 2001, 1866, -1, 
      508, 507, 638, -1, 
      557, 840, 558, -1, 
      557, 2002, 2003, -1, 
      557, 559, 2002, -1, 
      557, 2003, 2004, -1, 
      557, 2004, 840, -1, 
      2005, 2006, 2007, -1, 
      2005, 1312, 2006, -1, 
      2005, 2007, 2008, -1, 
      2005, 2008, 2009, -1, 
      2005, 2010, 1312, -1, 
      2005, 2009, 2010, -1, 
      1711, 868, 886, -1, 
      1711, 886, 2011, -1, 
      1711, 2011, 1528, -1, 
      903, 1752, 901, -1, 
      903, 909, 1752, -1, 
      903, 905, 909, -1, 
      1451, 1450, 2012, -1, 
      1451, 2013, 2014, -1, 
      1451, 2014, 1453, -1, 
      1451, 2012, 2013, -1, 
      532, 2015, 2016, -1, 
      532, 531, 2015, -1, 
      532, 2016, 1336, -1, 
      532, 1336, 529, -1, 
      1901, 2017, 269, -1, 
      1901, 2018, 2017, -1, 
      1901, 269, 127, -1, 
      1901, 1900, 2018, -1, 
      44, 1327, 42, -1, 
      44, 43, 110, -1, 
      44, 108, 1327, -1, 
      1719, 1718, 2019, -1, 
      1719, 1826, 2020, -1, 
      1719, 2019, 1826, -1, 
      1719, 2020, 1825, -1, 
      1719, 1825, 2021, -1, 
      2022, 2023, 2024, -1, 
      2022, 2025, 2023, -1, 
      2022, 2024, 1139, -1, 
      2022, 1923, 2025, -1, 
      2022, 2026, 1923, -1, 
      2022, 1087, 2026, -1, 
      2022, 1139, 1087, -1, 
      539, 479, 540, -1, 
      539, 2027, 479, -1, 
      539, 2028, 2027, -1, 
      539, 651, 2028, -1, 
      2029, 1182, 1184, -1, 
      2029, 1183, 1182, -1, 
      2029, 1184, 1287, -1, 
      2029, 2030, 1183, -1, 
      2029, 2031, 2030, -1, 
      2029, 1287, 1943, -1, 
      2029, 1943, 2031, -1, 
      2032, 2033, 1475, -1, 
      2032, 2034, 2033, -1, 
      2032, 1475, 2035, -1, 
      2032, 2035, 2036, -1, 
      2032, 2036, 707, -1, 
      2032, 2037, 2034, -1, 
      2032, 707, 2037, -1, 
      1150, 1640, 1639, -1, 
      1150, 1639, 1151, -1, 
      1150, 1838, 1640, -1, 
      1150, 1149, 1838, -1, 
      2038, 2039, 2040, -1, 
      2038, 2014, 2039, -1, 
      2038, 2040, 2041, -1, 
      2038, 1453, 2014, -1, 
      2038, 2041, 1453, -1, 
      2042, 1178, 1181, -1, 
      2042, 2043, 1178, -1, 
      2042, 1181, 1508, -1, 
      2042, 1508, 2043, -1, 
      2044, 2045, 1945, -1, 
      2044, 740, 2045, -1, 
      2044, 1945, 1888, -1, 
      2044, 2046, 740, -1, 
      2044, 1503, 2046, -1, 
      2044, 1888, 1503, -1, 
      513, 2047, 515, -1, 
      513, 2048, 2047, -1, 
      513, 511, 2049, -1, 
      513, 2049, 2048, -1, 
      2050, 1677, 2051, -1, 
      2050, 1678, 1677, -1, 
      2050, 2051, 280, -1, 
      2050, 280, 2052, -1, 
      2050, 2052, 1678, -1, 
      2053, 782, 2054, -1, 
      2053, 783, 782, -1, 
      2053, 2054, 2055, -1, 
      2053, 2056, 2057, -1, 
      2053, 2057, 783, -1, 
      2053, 2055, 2056, -1, 
      1079, 2058, 553, -1, 
      1079, 1078, 2058, -1, 
      1079, 553, 555, -1, 
      2059, 721, 174, -1, 
      2059, 174, 1843, -1, 
      2059, 722, 721, -1, 
      2059, 2060, 2061, -1, 
      2059, 2061, 722, -1, 
      2059, 1843, 207, -1, 
      2059, 207, 2060, -1, 
      1961, 2062, 2063, -1, 
      1961, 2063, 2064, -1, 
      1961, 2065, 2062, -1, 
      1961, 2064, 1306, -1, 
      1961, 1962, 2065, -1, 
      1360, 2066, 1565, -1, 
      1360, 1968, 2066, -1, 
      1360, 1359, 1968, -1, 
      871, 855, 876, -1, 
      853, 872, 854, -1, 
      1651, 1500, 1373, -1, 
      1651, 1373, 2067, -1, 
      1651, 2067, 1650, -1, 
      979, 978, 401, -1, 
      979, 401, 290, -1, 
      979, 42, 1327, -1, 
      979, 290, 42, -1, 
      892, 936, 344, -1, 
      892, 891, 936, -1, 
      1751, 1750, 331, -1, 
      1751, 331, 330, -1, 
      1751, 330, 805, -1, 
      1751, 805, 807, -1, 
      1751, 807, 2068, -1, 
      1751, 2068, 1752, -1, 
      2069, 1655, 2070, -1, 
      2069, 2070, 1238, -1, 
      2069, 1653, 1655, -1, 
      2069, 2071, 1979, -1, 
      2069, 1979, 1653, -1, 
      2069, 1237, 2071, -1, 
      2069, 1238, 1237, -1, 
      1736, 2034, 1799, -1, 
      1736, 1737, 2034, -1, 
      1161, 1052, 436, -1, 
      1161, 63, 1052, -1, 
      1161, 64, 63, -1, 
      1161, 1163, 64, -1, 
      728, 729, 2072, -1, 
      728, 2072, 1934, -1, 
      728, 1934, 2073, -1, 
      728, 2073, 1014, -1, 
      728, 1014, 726, -1, 
      1299, 1291, 2074, -1, 
      1299, 1229, 1291, -1, 
      1299, 2074, 1417, -1, 
      1965, 1448, 38, -1, 
      1965, 1964, 1448, -1, 
      1965, 38, 36, -1, 
      2075, 707, 706, -1, 
      2075, 706, 1964, -1, 
      2075, 737, 707, -1, 
      2075, 1964, 2076, -1, 
      2075, 2076, 736, -1, 
      2075, 736, 737, -1, 
      1750, 1847, 332, -1, 
      1750, 332, 331, -1, 
      1750, 1035, 1847, -1, 
      417, 686, 419, -1, 
      1400, 2077, 1561, -1, 
      1400, 1399, 2078, -1, 
      1400, 2078, 2077, -1, 
      2079, 2080, 2081, -1, 
      2079, 2007, 2080, -1, 
      2079, 2081, 2082, -1, 
      2079, 2083, 2007, -1, 
      2079, 2082, 2083, -1, 
      1171, 1169, 1846, -1, 
      1171, 2084, 2085, -1, 
      1171, 2085, 1170, -1, 
      2086, 1193, 2087, -1, 
      2086, 2087, 1385, -1, 
      2086, 680, 1193, -1, 
      2086, 1385, 1383, -1, 
      2086, 681, 680, -1, 
      2086, 1383, 681, -1, 
      405, 287, 289, -1, 
      405, 2088, 287, -1, 
      405, 1912, 2088, -1, 
      405, 2089, 1912, -1, 
      405, 1083, 2089, -1, 
      674, 673, 2090, -1, 
      674, 2091, 675, -1, 
      674, 2092, 2091, -1, 
      674, 2090, 2092, -1, 
      2093, 1133, 2094, -1, 
      2093, 2021, 1133, -1, 
      2093, 2094, 2095, -1, 
      2093, 2095, 2096, -1, 
      2093, 2096, 2097, -1, 
      1133, 2021, 2098, -1, 
      2093, 2097, 2021, -1, 
      2023, 1569, 2024, -1, 
      2023, 1606, 1569, -1, 
      2023, 2025, 1606, -1, 
      22, 27, 2099, -1, 
      22, 2099, 23, -1, 
      1936, 1935, 173, -1, 
      1936, 173, 175, -1, 
      1936, 1086, 106, -1, 
      1936, 175, 1086, -1, 
      144, 243, 1265, -1, 
      144, 2100, 145, -1, 
      144, 1265, 2100, -1, 
      98, 97, 430, -1, 
      1049, 1047, 2101, -1, 
      1049, 2101, 2102, -1, 
      1049, 2102, 1050, -1, 
      1758, 1241, 2103, -1, 
      1758, 1951, 1949, -1, 
      1758, 1949, 1759, -1, 
      1758, 2103, 1951, -1, 
      51, 548, 546, -1, 
      340, 1384, 548, -1, 
      340, 343, 1384, -1, 
      887, 1997, 520, -1, 
      887, 204, 1997, -1, 
      887, 520, 886, -1, 
      887, 202, 204, -1, 
      677, 676, 2104, -1, 
      677, 2104, 2105, -1, 
      677, 2105, 2106, -1, 
      677, 2107, 678, -1, 
      677, 2106, 2107, -1, 
      461, 408, 463, -1, 
      461, 413, 408, -1, 
      461, 460, 2108, -1, 
      461, 2108, 758, -1, 
      461, 758, 413, -1, 
      2109, 939, 938, -1, 
      2109, 1929, 939, -1, 
      2109, 938, 2110, -1, 
      2109, 2111, 1929, -1, 
      2109, 2110, 2111, -1, 
      1949, 573, 1759, -1, 
      1949, 1948, 573, -1, 
      2112, 483, 568, -1, 
      2112, 482, 483, -1, 
      2112, 690, 473, -1, 
      2112, 473, 482, -1, 
      2113, 1609, 1808, -1, 
      2113, 1610, 1609, -1, 
      2113, 1808, 1766, -1, 
      2113, 1765, 2114, -1, 
      2113, 1766, 1765, -1, 
      2113, 2114, 1610, -1, 
      480, 1499, 479, -1, 
      454, 456, 897, -1, 
      454, 831, 452, -1, 
      454, 832, 831, -1, 
      454, 897, 893, -1, 
      236, 235, 2115, -1, 
      236, 2115, 2116, -1, 
      236, 2116, 1414, -1, 
      1438, 2117, 1441, -1, 
      1438, 1437, 2118, -1, 
      1438, 2118, 2117, -1, 
      2119, 2073, 1174, -1, 
      2119, 2120, 2073, -1, 
      2119, 1174, 1176, -1, 
      2119, 1176, 2121, -1, 
      2119, 2122, 2120, -1, 
      2119, 2121, 2122, -1, 
      1220, 2123, 1221, -1, 
      1220, 1587, 2123, -1, 
      1220, 713, 1587, -1, 
      1220, 714, 713, -1, 
      1240, 2103, 1241, -1, 
      1240, 1242, 998, -1, 
      1240, 998, 2124, -1, 
      1240, 2124, 2103, -1, 
      2125, 1696, 1697, -1, 
      2125, 882, 1696, -1, 
      2125, 1697, 2126, -1, 
      2125, 1730, 2127, -1, 
      2125, 2127, 882, -1, 
      2125, 2126, 1730, -1, 
      2046, 742, 740, -1, 
      2046, 424, 742, -1, 
      2046, 1503, 424, -1, 
      1733, 1731, 1078, -1, 
      1733, 1554, 1734, -1, 
      1733, 1078, 1554, -1, 
      866, 2128, 415, -1, 
      866, 1592, 2128, -1, 
      866, 865, 1592, -1, 
      273, 1344, 2129, -1, 
      273, 2129, 275, -1, 
      2130, 638, 1995, -1, 
      2130, 637, 638, -1, 
      2130, 1995, 2131, -1, 
      2130, 2131, 637, -1, 
      2132, 2133, 1436, -1, 
      2132, 1436, 670, -1, 
      2132, 2134, 2133, -1, 
      2132, 953, 2134, -1, 
      2132, 670, 953, -1, 
      953, 670, 669, -1, 
      243, 974, 1265, -1, 
      243, 244, 974, -1, 
      2135, 1860, 1858, -1, 
      2135, 1920, 1860, -1, 
      2135, 1858, 2136, -1, 
      2135, 2137, 1920, -1, 
      2135, 2138, 2137, -1, 
      2135, 2136, 2138, -1, 
      2057, 2056, 1673, -1, 
      2057, 1673, 516, -1, 
      2057, 516, 781, -1, 
      2057, 781, 783, -1, 
      141, 337, 431, -1, 
      141, 140, 337, -1, 
      2037, 1799, 2034, -1, 
      2037, 737, 1799, -1, 
      2037, 707, 737, -1, 
      706, 705, 1964, -1, 
      1471, 1771, 1207, -1, 
      1471, 1207, 381, -1, 
      1471, 381, 380, -1, 
      1356, 1999, 1357, -1, 
      1356, 1689, 1999, -1, 
      2139, 2140, 2141, -1, 
      2139, 2141, 2142, -1, 
      2139, 1909, 786, -1, 
      2139, 2143, 1909, -1, 
      2139, 786, 785, -1, 
      2139, 785, 2140, -1, 
      2101, 1047, 1891, -1, 
      2101, 1891, 2144, -1, 
      2101, 2144, 1989, -1, 
      2101, 1989, 2102, -1, 
      785, 2145, 2140, -1, 
      785, 2146, 2145, -1, 
      785, 787, 2146, -1, 
      2117, 2147, 2148, -1, 
      2117, 2148, 1959, -1, 
      2117, 2149, 2147, -1, 
      2117, 1959, 1441, -1, 
      2117, 2118, 2149, -1, 
      1430, 2150, 843, -1, 
      1430, 2151, 2152, -1, 
      1430, 843, 1432, -1, 
      1430, 1429, 2151, -1, 
      2153, 2154, 1027, -1, 
      2153, 1635, 2154, -1, 
      2153, 1027, 1028, -1, 
      2153, 1028, 1635, -1, 
      512, 514, 1739, -1, 
      1929, 2111, 1930, -1, 
      1929, 1244, 939, -1, 
      2041, 1454, 1453, -1, 
      2041, 1827, 1828, -1, 
      2041, 1828, 2155, -1, 
      2041, 2040, 1827, -1, 
      2041, 2155, 1454, -1, 
      1701, 772, 2156, -1, 
      1701, 773, 772, -1, 
      1701, 2156, 1702, -1, 
      1701, 2157, 773, -1, 
      1701, 1113, 2157, -1, 
      2015, 2158, 2016, -1, 
      2015, 531, 2158, -1, 
      30, 1176, 1175, -1, 
      30, 29, 1176, -1, 
      1777, 1933, 96, -1, 
      1777, 1778, 1933, -1, 
      98, 95, 94, -1, 
      2159, 2160, 2161, -1, 
      2159, 2161, 2162, -1, 
      2159, 1879, 2160, -1, 
      2159, 2162, 2163, -1, 
      2159, 1880, 1879, -1, 
      2159, 2163, 1880, -1, 
      1491, 189, 251, -1, 
      1803, 1802, 1821, -1, 
      1803, 449, 1806, -1, 
      1803, 536, 449, -1, 
      1803, 537, 536, -1, 
      1803, 1821, 537, -1, 
      2164, 1737, 2165, -1, 
      2164, 2165, 2166, -1, 
      2164, 2167, 1737, -1, 
      2164, 2166, 2168, -1, 
      2164, 2168, 2169, -1, 
      2164, 2170, 2167, -1, 
      2164, 2169, 2170, -1, 
      102, 101, 1135, -1, 
      2171, 1694, 2172, -1, 
      2171, 2173, 1694, -1, 
      2171, 2172, 1277, -1, 
      2171, 1277, 2173, -1, 
      178, 2174, 179, -1, 
      178, 181, 440, -1, 
      178, 777, 2174, -1, 
      1950, 2175, 1948, -1, 
      1950, 2176, 2175, -1, 
      1950, 1952, 2176, -1, 
      2177, 1787, 2178, -1, 
      2177, 552, 1787, -1, 
      2177, 2178, 2179, -1, 
      2177, 2179, 554, -1, 
      2177, 554, 552, -1, 
      2123, 2180, 2181, -1, 
      2123, 2181, 1221, -1, 
      2123, 1587, 2180, -1, 
      792, 2182, 1379, -1, 
      792, 1379, 793, -1, 
      792, 2183, 1231, -1, 
      792, 795, 2183, -1, 
      589, 587, 1444, -1, 
      820, 2184, 2185, -1, 
      820, 2185, 821, -1, 
      820, 1420, 2184, -1, 
      820, 817, 1420, -1, 
      932, 931, 1189, -1, 
      932, 1189, 503, -1, 
      932, 1322, 929, -1, 
      932, 503, 1322, -1, 
      1737, 2167, 2034, -1, 
      1737, 307, 2165, -1, 
      228, 1221, 2186, -1, 
      228, 2186, 225, -1, 
      2187, 2188, 2189, -1, 
      2187, 2189, 2190, -1, 
      2187, 613, 2188, -1, 
      2187, 2191, 2192, -1, 
      2187, 2193, 2191, -1, 
      2187, 2192, 613, -1, 
      2187, 2190, 2193, -1, 
      1046, 475, 1890, -1, 
      1958, 1848, 197, -1, 
      1958, 2194, 2195, -1, 
      1958, 2195, 2196, -1, 
      1958, 197, 2194, -1, 
      1958, 2196, 1957, -1, 
      1657, 1658, 2197, -1, 
      1657, 2197, 1069, -1, 
      1746, 2198, 1747, -1, 
      1746, 2199, 2198, -1, 
      1746, 1112, 988, -1, 
      1746, 988, 2199, -1, 
      661, 660, 779, -1, 
      1808, 394, 1807, -1, 
      1808, 1609, 394, -1, 
      1762, 346, 348, -1, 
      1762, 1761, 346, -1, 
      1762, 348, 2200, -1, 
      1762, 2200, 2201, -1, 
      1762, 2201, 1764, -1, 
      2202, 1659, 293, -1, 
      2202, 293, 292, -1, 
      2202, 1660, 1659, -1, 
      2202, 1670, 1660, -1, 
      2202, 2203, 809, -1, 
      2202, 809, 1670, -1, 
      2202, 2204, 2203, -1, 
      2202, 292, 2204, -1, 
      219, 700, 723, -1, 
      377, 1357, 378, -1, 
      377, 376, 1359, -1, 
      1673, 2056, 2205, -1, 
      1673, 2205, 1674, -1, 
      1953, 2206, 2207, -1, 
      1953, 2207, 1952, -1, 
      1953, 1955, 2206, -1, 
      966, 968, 1371, -1, 
      590, 2208, 588, -1, 
      590, 1545, 2208, -1, 
      2209, 1764, 2210, -1, 
      2209, 2210, 2211, -1, 
      2209, 1765, 1764, -1, 
      2209, 2211, 1982, -1, 
      2209, 1982, 2212, -1, 
      2209, 2212, 1765, -1, 
      2047, 2213, 515, -1, 
      2047, 2214, 2213, -1, 
      2047, 1971, 2214, -1, 
      2047, 2048, 1971, -1, 
      1775, 2215, 839, -1, 
      1775, 839, 837, -1, 
      1775, 1774, 2215, -1, 
      1775, 1818, 618, -1, 
      1602, 1805, 1804, -1, 
      1602, 1433, 1434, -1, 
      2216, 1043, 1041, -1, 
      2216, 776, 1043, -1, 
      2216, 1041, 776, -1, 
      693, 1441, 695, -1, 
      2217, 995, 998, -1, 
      2217, 998, 1242, -1, 
      998, 995, 994, -1, 
      2217, 1496, 1236, -1, 
      2217, 1236, 995, -1, 
      2217, 1242, 1496, -1, 
      1639, 686, 1151, -1, 
      1639, 419, 686, -1, 
      1909, 2143, 1910, -1, 
      1337, 1153, 1547, -1, 
      1337, 1547, 1548, -1, 
      1337, 1336, 1153, -1, 
      1337, 1548, 1335, -1, 
      2218, 2010, 2009, -1, 
      2218, 2219, 2010, -1, 
      2218, 2009, 2220, -1, 
      2218, 2220, 2221, -1, 
      2218, 2221, 2222, -1, 
      2218, 2222, 2219, -1, 
      702, 708, 2223, -1, 
      704, 2224, 367, -1, 
      702, 2223, 2224, -1, 
      702, 2224, 704, -1, 
      1791, 2043, 2225, -1, 
      1791, 1790, 2043, -1, 
      1791, 2225, 1507, -1, 
      1791, 1507, 917, -1, 
      193, 2226, 1597, -1, 
      193, 192, 2226, -1, 
      193, 1597, 1599, -1, 
      193, 1599, 2199, -1, 
      193, 2199, 195, -1, 
      447, 446, 2190, -1, 
      447, 2190, 2227, -1, 
      447, 2227, 1065, -1, 
      447, 1065, 448, -1, 
      1391, 278, 277, -1, 
      1391, 1402, 278, -1, 
      1391, 277, 1389, -1, 
      837, 1818, 1775, -1, 
      1468, 403, 2228, -1, 
      1468, 632, 403, -1, 
      1468, 2228, 1467, -1, 
      1769, 2211, 1770, -1, 
      1769, 1982, 2211, -1, 
      1769, 1472, 2229, -1, 
      1769, 77, 1982, -1, 
      1769, 2229, 77, -1, 
      2230, 2231, 1633, -1, 
      2230, 460, 2231, -1, 
      2230, 1633, 2232, -1, 
      2230, 2232, 1362, -1, 
      2230, 2108, 460, -1, 
      2230, 1365, 2108, -1, 
      2230, 1362, 1365, -1, 
      368, 1780, 366, -1, 
      525, 2233, 2234, -1, 
      524, 2233, 525, -1, 
      524, 1646, 2233, -1, 
      524, 522, 1646, -1, 
      2235, 2236, 2237, -1, 
      2235, 2238, 2236, -1, 
      2235, 2237, 1555, -1, 
      2235, 1555, 1630, -1, 
      2235, 1630, 2239, -1, 
      2235, 2239, 2238, -1, 
      1437, 1436, 2133, -1, 
      1437, 2133, 2118, -1, 
      1350, 1447, 1349, -1, 
      1350, 1348, 2240, -1, 
      1350, 2241, 1447, -1, 
      1350, 2240, 2241, -1, 
      398, 570, 2242, -1, 
      398, 2242, 396, -1, 
      1648, 2243, 1404, -1, 
      1648, 1247, 2243, -1, 
      1648, 1647, 1248, -1, 
      1648, 1248, 1247, -1, 
      1591, 2244, 1589, -1, 
      1591, 11, 2244, -1, 
      1591, 1744, 1038, -1, 
      1591, 1038, 11, -1, 
      1541, 2098, 1824, -1, 
      1541, 858, 1325, -1, 
      1541, 1325, 2098, -1, 
      1483, 1481, 1527, -1, 
      1483, 1527, 1529, -1, 
      1483, 1531, 1658, -1, 
      1483, 1529, 1531, -1, 
      1770, 2211, 2210, -1, 
      1770, 2210, 1614, -1, 
      1770, 1614, 1616, -1, 
      20, 599, 17, -1, 
      20, 19, 2245, -1, 
      20, 2246, 600, -1, 
      20, 600, 599, -1, 
      20, 2245, 2246, -1, 
      1096, 492, 2247, -1, 
      1096, 2247, 1093, -1, 
      1444, 587, 1442, -1, 
      1452, 1157, 1155, -1, 
      1452, 1455, 1458, -1, 
      1452, 1280, 1157, -1, 
      1452, 1458, 1280, -1, 
      401, 978, 2248, -1, 
      401, 2248, 402, -1, 
      401, 289, 290, -1, 
      942, 2249, 1377, -1, 
      942, 944, 2249, -1, 
      2250, 1289, 1916, -1, 
      2250, 1288, 1289, -1, 
      2250, 1916, 665, -1, 
      2250, 665, 1288, -1, 
      1857, 1859, 2251, -1, 
      1857, 2136, 1858, -1, 
      1857, 2251, 2252, -1, 
      1857, 2252, 2136, -1, 
      2118, 2133, 2253, -1, 
      2118, 2253, 2254, -1, 
      2118, 2254, 2149, -1, 
      1304, 2255, 2256, -1, 
      1304, 2256, 2257, -1, 
      1304, 1303, 2255, -1, 
      1304, 2257, 1305, -1, 
      174, 173, 1843, -1, 
      174, 721, 176, -1, 
      968, 97, 1855, -1, 
      968, 430, 97, -1, 
      968, 1855, 950, -1, 
      968, 951, 1371, -1, 
      968, 950, 951, -1, 
      1556, 1082, 2017, -1, 
      1556, 2017, 1364, -1, 
      1556, 1364, 1363, -1, 
      1556, 1363, 1557, -1, 
      1107, 2258, 1104, -1, 
      1107, 1881, 2258, -1, 
      2259, 2251, 1859, -1, 
      2259, 1859, 2260, -1, 
      2259, 1512, 2251, -1, 
      2259, 2260, 2261, -1, 
      2259, 2261, 1512, -1, 
      2262, 656, 2263, -1, 
      2262, 2263, 2264, -1, 
      2262, 1018, 656, -1, 
      2262, 2264, 2265, -1, 
      2262, 2265, 1018, -1, 
      2266, 2267, 2268, -1, 
      2266, 2268, 2269, -1, 
      2266, 2161, 2267, -1, 
      2266, 2270, 2162, -1, 
      2266, 2162, 2161, -1, 
      2266, 2269, 2270, -1, 
      1595, 168, 1596, -1, 
      1595, 2271, 168, -1, 
      1595, 2226, 2271, -1, 
      1595, 1597, 2226, -1, 
      2272, 2273, 498, -1, 
      2272, 498, 2274, -1, 
      2272, 2275, 2273, -1, 
      2272, 2274, 2276, -1, 
      2272, 2276, 2277, -1, 
      2272, 2277, 2278, -1, 
      2272, 2278, 2275, -1, 
      1731, 1730, 2279, -1, 
      1731, 2279, 1684, -1, 
      1731, 2058, 1078, -1, 
      1731, 1686, 2058, -1, 
      1731, 1684, 1686, -1, 
      238, 2280, 1120, -1, 
      238, 2281, 2280, -1, 
      238, 1120, 239, -1, 
      238, 240, 2281, -1, 
      752, 1691, 753, -1, 
      298, 1795, 2282, -1, 
      298, 2282, 297, -1, 
      2283, 2284, 703, -1, 
      2283, 623, 2284, -1, 
      624, 703, 704, -1, 
      2283, 624, 623, -1, 
      2283, 703, 624, -1, 
      1789, 2285, 1178, -1, 
      1789, 1987, 2285, -1, 
      1789, 1178, 1790, -1, 
      1789, 1792, 1987, -1, 
      1992, 2286, 558, -1, 
      1992, 179, 2286, -1, 
      1992, 558, 1993, -1, 
      2280, 907, 904, -1, 
      2280, 906, 907, -1, 
      2280, 904, 1120, -1, 
      2280, 2287, 906, -1, 
      2280, 2281, 2287, -1, 
      372, 371, 1317, -1, 
      372, 1317, 1497, -1, 
      1845, 2288, 2289, -1, 
      1845, 860, 2288, -1, 
      1845, 2289, 327, -1, 
      1845, 327, 329, -1, 
      2071, 56, 54, -1, 
      2071, 54, 2290, -1, 
      2071, 2291, 56, -1, 
      2071, 1237, 2291, -1, 
      2071, 1978, 1979, -1, 
      2071, 2290, 1978, -1, 
      511, 1830, 2049, -1, 
      2292, 2293, 1873, -1, 
      2292, 1873, 48, -1, 
      2292, 2294, 2293, -1, 
      2292, 1918, 2142, -1, 
      2292, 2142, 2294, -1, 
      2292, 48, 1918, -1, 
      2295, 2243, 2296, -1, 
      2295, 1405, 2243, -1, 
      2295, 2296, 2297, -1, 
      2295, 2297, 2298, -1, 
      2295, 2298, 2299, -1, 
      2295, 2299, 1405, -1, 
      470, 2300, 469, -1, 
      470, 2301, 2300, -1, 
      470, 468, 535, -1, 
      1888, 1945, 1883, -1, 
      1888, 1887, 2302, -1, 
      1888, 2302, 1503, -1, 
      48, 1873, 50, -1, 
      1655, 1654, 2303, -1, 
      1655, 2303, 2270, -1, 
      1655, 2270, 2070, -1, 
      2304, 2240, 1348, -1, 
      2304, 1348, 2253, -1, 
      2304, 2305, 2240, -1, 
      2304, 2134, 2305, -1, 
      2304, 2253, 2134, -1, 
      96, 1933, 1853, -1, 
      96, 1853, 99, -1, 
      2249, 2306, 2222, -1, 
      2249, 2222, 2221, -1, 
      2249, 944, 2306, -1, 
      2249, 2221, 1377, -1, 
      2307, 2308, 2309, -1, 
      2307, 2310, 2308, -1, 
      2307, 2309, 2311, -1, 
      2307, 2311, 2312, -1, 
      2307, 2312, 2310, -1, 
      1311, 1312, 2010, -1, 
      1311, 2010, 1463, -1, 
      673, 492, 1094, -1, 
      673, 1094, 2090, -1, 
      1231, 2182, 792, -1, 
      1231, 2183, 464, -1, 
      1231, 1300, 2182, -1, 
      1554, 1078, 1080, -1, 
      1554, 2237, 1734, -1, 
      1554, 1555, 2237, -1, 
      1952, 2207, 2313, -1, 
      1952, 2313, 2176, -1, 
      443, 534, 1513, -1, 
      443, 1513, 444, -1, 
      1763, 2314, 1761, -1, 
      1763, 1807, 2314, -1, 
      2114, 162, 1610, -1, 
      2114, 2315, 162, -1, 
      2114, 1981, 2315, -1, 
      2114, 1765, 2212, -1, 
      2114, 2212, 1981, -1, 
      1884, 1883, 1946, -1, 
      1312, 1310, 628, -1, 
      1312, 628, 2006, -1, 
      1972, 934, 935, -1, 
      1972, 2316, 934, -1, 
      1972, 1522, 2316, -1, 
      1972, 1935, 1522, -1, 
      1972, 1842, 1935, -1, 
      1041, 985, 2317, -1, 
      1041, 986, 985, -1, 
      1041, 1040, 986, -1, 
      292, 294, 2204, -1, 
      1906, 1905, 1930, -1, 
      1906, 1930, 2318, -1, 
      1906, 2319, 1907, -1, 
      1906, 2318, 2319, -1, 
      847, 2301, 2320, -1, 
      847, 2321, 2301, -1, 
      847, 2320, 844, -1, 
      847, 846, 2321, -1, 
      803, 2241, 2065, -1, 
      803, 1447, 2241, -1, 
      803, 2065, 1962, -1, 
      803, 1962, 799, -1, 
      1732, 2127, 1730, -1, 
      1732, 1990, 2127, -1, 
      1732, 1734, 1990, -1, 
      1662, 921, 29, -1, 
      1662, 1186, 924, -1, 
      1662, 922, 921, -1, 
      1662, 924, 922, -1, 
      267, 2322, 2323, -1, 
      267, 1081, 2322, -1, 
      267, 2323, 268, -1, 
      267, 269, 1081, -1, 
      1522, 1521, 2316, -1, 
      1032, 2324, 954, -1, 
      1032, 2325, 2324, -1, 
      1032, 2326, 2325, -1, 
      1032, 1031, 2326, -1, 
      1685, 1786, 720, -1, 
      1685, 585, 1786, -1, 
      1685, 1683, 585, -1, 
      2327, 2328, 2329, -1, 
      2327, 2329, 2330, -1, 
      2327, 2331, 2328, -1, 
      2327, 2330, 91, -1, 
      2327, 91, 2331, -1, 
      807, 901, 1752, -1, 
      807, 806, 901, -1, 
      807, 1752, 2068, -1, 
      2134, 953, 954, -1, 
      2134, 954, 2305, -1, 
      2134, 2253, 2133, -1, 
      1828, 1829, 2155, -1, 
      2332, 944, 946, -1, 
      2332, 946, 2267, -1, 
      2332, 2306, 944, -1, 
      2332, 2267, 2161, -1, 
      2332, 2161, 2306, -1, 
      727, 115, 729, -1, 
      727, 117, 115, -1, 
      1540, 1826, 1474, -1, 
      1540, 1191, 1194, -1, 
      1540, 1194, 321, -1, 
      1540, 1474, 1191, -1, 
      463, 408, 2333, -1, 
      463, 2333, 464, -1, 
      1316, 2334, 1314, -1, 
      1316, 2335, 2336, -1, 
      1316, 373, 2335, -1, 
      1316, 2336, 2334, -1, 
      1493, 1661, 1494, -1, 
      2115, 2337, 2116, -1, 
      2115, 746, 2337, -1, 
      2115, 2338, 2339, -1, 
      2115, 235, 2338, -1, 
      2115, 2339, 746, -1, 
      2340, 1628, 1695, -1, 
      2340, 1695, 1621, -1, 
      2340, 1623, 1628, -1, 
      2340, 1621, 1623, -1, 
      1787, 1788, 2178, -1, 
      1798, 825, 824, -1, 
      2341, 992, 2195, -1, 
      2341, 993, 992, -1, 
      2341, 2195, 2194, -1, 
      2341, 196, 195, -1, 
      2341, 2194, 196, -1, 
      2341, 195, 993, -1, 
      1450, 1155, 2012, -1, 
      1223, 2342, 1224, -1, 
      1223, 2343, 2342, -1, 
      1223, 2344, 2343, -1, 
      1223, 1226, 2344, -1, 
      1477, 717, 594, -1, 
      1477, 1369, 717, -1, 
      534, 650, 1511, -1, 
      534, 1511, 1513, -1, 
      1574, 2345, 1575, -1, 
      1574, 2178, 2345, -1, 
      1574, 1576, 122, -1, 
      1574, 122, 2346, -1, 
      1574, 2346, 2178, -1, 
      1287, 1288, 664, -1, 
      1287, 664, 1944, -1, 
      1287, 1944, 1943, -1, 
      766, 1084, 1332, -1, 
      2064, 2063, 2326, -1, 
      2064, 2326, 1303, -1, 
      2064, 1303, 1306, -1, 
      392, 388, 347, -1, 
      392, 347, 2347, -1, 
      392, 2347, 393, -1, 
      1521, 683, 684, -1, 
      1521, 857, 683, -1, 
      1521, 684, 2316, -1, 
      1521, 858, 857, -1, 
      1521, 1326, 858, -1, 
      863, 259, 258, -1, 
      863, 1043, 259, -1, 
      863, 258, 862, -1, 
      1057, 732, 731, -1, 
      1293, 1727, 1739, -1, 
      1293, 1739, 514, -1, 
      466, 297, 2348, -1, 
      466, 2348, 2349, -1, 
      466, 2349, 650, -1, 
      1224, 2342, 2350, -1, 
      1224, 2350, 1246, -1, 
      1197, 2351, 2352, -1, 
      1197, 2353, 2351, -1, 
      1197, 2352, 1195, -1, 
      1197, 212, 2354, -1, 
      1197, 2354, 2353, -1, 
      1197, 218, 212, -1, 
      173, 1935, 1842, -1, 
      433, 1380, 2355, -1, 
      433, 2355, 434, -1, 
      1159, 1158, 2356, -1, 
      1159, 2356, 2084, -1, 
      1159, 2084, 1846, -1, 
      1159, 1846, 1034, -1, 
      2357, 2358, 2359, -1, 
      2357, 1272, 2358, -1, 
      2357, 2359, 1899, -1, 
      2357, 1899, 2147, -1, 
      2357, 2360, 1272, -1, 
      2357, 2147, 2360, -1, 
      1384, 958, 548, -1, 
      1382, 343, 682, -1, 
      1384, 343, 1382, -1, 
      1626, 2361, 1627, -1, 
      1626, 2362, 2361, -1, 
      1626, 1442, 2362, -1, 
      924, 980, 923, -1, 
      924, 2363, 980, -1, 
      924, 1186, 2363, -1, 
      1807, 394, 2314, -1, 
      226, 224, 710, -1, 
      2364, 240, 1027, -1, 
      2364, 1027, 2154, -1, 
      2364, 2365, 240, -1, 
      2364, 602, 604, -1, 
      2364, 604, 2365, -1, 
      2364, 2154, 602, -1, 
      1141, 1143, 1488, -1, 
      1141, 1488, 1489, -1, 
      1141, 1489, 2366, -1, 
      1141, 2366, 1138, -1, 
      990, 993, 2199, -1, 
      990, 2199, 988, -1, 
      1986, 1723, 2367, -1, 
      1986, 2367, 1915, -1, 
      1986, 2144, 1723, -1, 
      1986, 2368, 1984, -1, 
      1986, 1989, 2144, -1, 
      1986, 1915, 2368, -1, 
      202, 885, 200, -1, 
      1256, 2, 1, -1, 
      1256, 1, 2369, -1, 
      1256, 2369, 2370, -1, 
      1256, 2370, 499, -1, 
      1256, 499, 1257, -1, 
      772, 1009, 2371, -1, 
      772, 2371, 2156, -1, 
      772, 1007, 1009, -1, 
      431, 337, 715, -1, 
      1348, 1275, 1273, -1, 
      1348, 1273, 2254, -1, 
      1348, 2254, 2253, -1, 
      1373, 1500, 1501, -1, 
      1373, 1375, 2067, -1, 
      437, 436, 1052, -1, 
      437, 1056, 439, -1, 
      1043, 256, 259, -1, 
      1043, 776, 256, -1, 
      1323, 718, 1322, -1, 
      1323, 118, 716, -1, 
      1323, 716, 718, -1, 
      1305, 2257, 1085, -1, 
      1305, 2372, 1126, -1, 
      1305, 1085, 2372, -1, 
      1003, 1006, 645, -1, 
      1003, 1124, 1002, -1, 
      694, 1457, 692, -1, 
      694, 696, 1457, -1, 
      1499, 912, 2373, -1, 
      1499, 2373, 540, -1, 
      1499, 540, 479, -1, 
      2330, 93, 91, -1, 
      2330, 2329, 93, -1, 
      1410, 1409, 2374, -1, 
      1410, 2374, 1536, -1, 
      175, 1924, 1086, -1, 
      175, 176, 1924, -1, 
      2296, 2375, 2297, -1, 
      2296, 2376, 2375, -1, 
      2296, 1247, 2376, -1, 
      2296, 2243, 1247, -1, 
      2352, 2377, 1195, -1, 
      2352, 2378, 2377, -1, 
      2352, 2351, 2378, -1, 
      1261, 1286, 2273, -1, 
      1261, 2273, 1259, -1, 
      1404, 2243, 1405, -1, 
      1134, 2098, 1325, -1, 
      1134, 1133, 2098, -1, 
      240, 2365, 2281, -1, 
      1647, 1502, 1248, -1, 
      1647, 1535, 1502, -1, 
      188, 1028, 186, -1, 
      188, 190, 564, -1, 
      188, 564, 1028, -1, 
      3, 2082, 1, -1, 
      3, 1650, 2082, -1, 
      2314, 394, 2347, -1, 
      2314, 2379, 1761, -1, 
      2314, 2347, 2379, -1, 
      1985, 2285, 1987, -1, 
      1985, 1984, 2380, -1, 
      1985, 2380, 2285, -1, 
      768, 767, 2229, -1, 
      768, 2229, 1472, -1, 
      768, 1472, 380, -1, 
      768, 380, 769, -1, 
      1831, 1903, 2381, -1, 
      1831, 2381, 1832, -1, 
      2381, 1903, 2382, -1, 
      2381, 2382, 2383, -1, 
      2381, 2383, 2384, -1, 
      2381, 2384, 1832, -1, 
      2222, 2306, 2160, -1, 
      2222, 2385, 2219, -1, 
      2222, 2160, 2385, -1, 
      1875, 2294, 2386, -1, 
      2293, 1874, 1873, -1, 
      2293, 1875, 1874, -1, 
      2293, 2294, 1875, -1, 
      824, 1123, 1122, -1, 
      824, 1124, 1123, -1, 
      665, 664, 1288, -1, 
      665, 1914, 2387, -1, 
      665, 2387, 2388, -1, 
      665, 1916, 1914, -1, 
      665, 2388, 666, -1, 
      1340, 2389, 1863, -1, 
      1340, 1342, 2389, -1, 
      1340, 1864, 1339, -1, 
      1101, 2390, 2391, -1, 
      1101, 2392, 2390, -1, 
      1101, 2391, 1102, -1, 
      1101, 1100, 2392, -1, 
      1200, 1886, 1199, -1, 
      1200, 518, 2393, -1, 
      1200, 2394, 1886, -1, 
      1200, 2393, 2394, -1, 
      2395, 2396, 2397, -1, 
      2395, 2397, 369, -1, 
      2395, 2186, 2396, -1, 
      2395, 369, 367, -1, 
      2395, 2224, 2186, -1, 
      2186, 2224, 2223, -1, 
      2398, 2181, 2399, -1, 
      2398, 2400, 2181, -1, 
      2398, 2399, 2087, -1, 
      2398, 2087, 2168, -1, 
      2398, 2401, 2400, -1, 
      2398, 2168, 2401, -1, 
      198, 197, 1848, -1, 
      198, 1848, 1284, -1, 
      1567, 1074, 1073, -1, 
      1567, 2402, 1568, -1, 
      1567, 2403, 2402, -1, 
      1567, 1073, 2403, -1, 
      787, 790, 2146, -1, 
      2404, 1357, 1999, -1, 
      2404, 1999, 361, -1, 
      2404, 378, 1357, -1, 
      2404, 2335, 378, -1, 
      2404, 361, 2311, -1, 
      2404, 2311, 2335, -1, 
      2405, 1055, 1871, -1, 
      2405, 2406, 1055, -1, 
      2405, 1871, 2407, -1, 
      2405, 2407, 2408, -1, 
      2405, 2408, 2409, -1, 
      2405, 2409, 2406, -1, 
      2410, 2411, 2412, -1, 
      2410, 2412, 2413, -1, 
      2410, 263, 2411, -1, 
      2410, 2413, 2001, -1, 
      2410, 2001, 264, -1, 
      2410, 264, 263, -1, 
      1885, 662, 2414, -1, 
      1885, 2414, 1886, -1, 
      934, 2316, 684, -1, 
      497, 1257, 499, -1, 
      250, 2415, 2416, -1, 
      250, 2416, 314, -1, 
      250, 251, 2415, -1, 
      250, 314, 518, -1, 
      1298, 2213, 1904, -1, 
      1298, 1294, 2213, -1, 
      2417, 146, 2175, -1, 
      2417, 147, 146, -1, 
      2417, 2175, 2176, -1, 
      2417, 2418, 147, -1, 
      2417, 2228, 2418, -1, 
      2417, 2176, 2228, -1, 
      131, 1666, 2419, -1, 
      131, 2419, 2420, -1, 
      131, 2420, 132, -1, 
      354, 353, 1757, -1, 
      354, 1757, 2421, -1, 
      354, 2421, 356, -1, 
      2074, 1291, 2333, -1, 
      2074, 2333, 407, -1, 
      2074, 407, 409, -1, 
      2074, 409, 2422, -1, 
      2074, 2422, 1417, -1, 
      1852, 928, 927, -1, 
      1852, 800, 928, -1, 
      1852, 927, 1854, -1, 
      1852, 1851, 800, -1, 
      1524, 105, 104, -1, 
      1524, 104, 1326, -1, 
      1524, 106, 105, -1, 
      1053, 2423, 1707, -1, 
      1053, 1208, 2423, -1, 
      1053, 1707, 1054, -1, 
      2195, 992, 2196, -1, 
      2424, 2365, 606, -1, 
      2424, 2425, 2365, -1, 
      2424, 606, 2426, -1, 
      2424, 2426, 2427, -1, 
      2424, 2427, 910, -1, 
      2424, 910, 2425, -1, 
      1761, 2379, 347, -1, 
      1761, 347, 346, -1, 
      1696, 2428, 1694, -1, 
      1696, 882, 881, -1, 
      1696, 881, 2428, -1, 
      1279, 1427, 1281, -1, 
      2429, 2372, 1085, -1, 
      2429, 1215, 2372, -1, 
      2429, 1085, 385, -1, 
      2429, 2430, 1215, -1, 
      2429, 2431, 2430, -1, 
      2429, 385, 2431, -1, 
      197, 196, 2194, -1, 
      1218, 1128, 1127, -1, 
      1218, 1578, 1128, -1, 
      1218, 1217, 1578, -1, 
      2359, 2358, 1367, -1, 
      2359, 1367, 2432, -1, 
      2359, 2432, 1899, -1, 
      1131, 799, 1962, -1, 
      1131, 1130, 799, -1, 
      2402, 2403, 611, -1, 
      2402, 1486, 1568, -1, 
      2402, 611, 1486, -1, 
      1739, 1727, 2433, -1, 
      1739, 2433, 2434, -1, 
      1739, 2434, 1740, -1, 
      874, 875, 884, -1, 
      2435, 1728, 86, -1, 
      2435, 1580, 1728, -1, 
      2435, 86, 1977, -1, 
      2435, 1977, 2436, -1, 
      2435, 2437, 1580, -1, 
      2435, 2436, 2437, -1, 
      2438, 1939, 2439, -1, 
      2438, 2439, 867, -1, 
      2438, 870, 1939, -1, 
      2438, 867, 870, -1, 
      2440, 2261, 2260, -1, 
      2440, 2389, 2261, -1, 
      2440, 2260, 2000, -1, 
      2440, 1863, 2389, -1, 
      2440, 1865, 1863, -1, 
      2440, 2000, 1865, -1, 
      2441, 2442, 2443, -1, 
      2441, 2443, 945, -1, 
      2441, 2444, 2442, -1, 
      2441, 2374, 2444, -1, 
      2441, 943, 2374, -1, 
      2441, 945, 943, -1, 
      1503, 2302, 1504, -1, 
      1436, 1439, 670, -1, 
      87, 1297, 1296, -1, 
      87, 88, 1297, -1, 
      2325, 2326, 2063, -1, 
      2325, 2063, 2445, -1, 
      2325, 2445, 2324, -1, 
      2009, 2008, 2067, -1, 
      2009, 2067, 1375, -1, 
      2009, 1375, 2220, -1, 
      2326, 2446, 1303, -1, 
      2326, 1031, 2446, -1, 
      773, 2157, 969, -1, 
      2208, 1427, 1426, -1, 
      2208, 1426, 1551, -1, 
      2208, 1551, 588, -1, 
      2208, 1545, 1427, -1, 
      2181, 2447, 1221, -1, 
      2181, 2400, 2447, -1, 
      2181, 2180, 2399, -1, 
      2396, 2186, 1221, -1, 
      2396, 1221, 2447, -1, 
      2396, 2447, 2397, -1, 
      2157, 1116, 969, -1, 
      2157, 1113, 1116, -1, 
      2161, 2160, 2306, -1, 
      1879, 2385, 2160, -1, 
      1879, 1878, 2385, -1, 
      2448, 2449, 2450, -1, 
      2448, 2308, 2449, -1, 
      2448, 2450, 2334, -1, 
      2448, 2334, 2336, -1, 
      2448, 2336, 2308, -1, 
      1754, 1714, 2099, -1, 
      1754, 2099, 2451, -1, 
      1754, 18, 16, -1, 
      1754, 2451, 18, -1, 
      2452, 369, 2400, -1, 
      2400, 369, 2397, -1, 
      2452, 2400, 2401, -1, 
      2452, 2166, 306, -1, 
      2452, 2168, 2166, -1, 
      2452, 2401, 2168, -1, 
      2452, 306, 369, -1, 
      1764, 2201, 2210, -1, 
      301, 23, 1715, -1, 
      301, 2453, 2454, -1, 
      301, 1715, 2453, -1, 
      301, 2455, 302, -1, 
      301, 2454, 2455, -1, 
      2456, 1165, 1166, -1, 
      2456, 1478, 1165, -1, 
      2456, 1166, 1744, -1, 
      2456, 1744, 1745, -1, 
      2456, 1940, 1478, -1, 
      2456, 1745, 1940, -1, 
      460, 459, 2231, -1, 
      2415, 187, 316, -1, 
      2415, 316, 2416, -1, 
      2415, 189, 187, -1, 
      2415, 251, 189, -1, 
      2247, 491, 1768, -1, 
      2247, 492, 491, -1, 
      2247, 1768, 1093, -1, 
      2457, 397, 649, -1, 
      2457, 649, 1598, -1, 
      2457, 2458, 397, -1, 
      2457, 1596, 2458, -1, 
      2457, 1598, 1596, -1, 
      2076, 1964, 1963, -1, 
      2076, 2459, 736, -1, 
      2076, 1963, 2459, -1, 
      2039, 2460, 2461, -1, 
      2039, 2461, 2040, -1, 
      2039, 2014, 2460, -1, 
      1034, 1846, 1847, -1, 
      1034, 1847, 1035, -1, 
      58, 1975, 55, -1, 
      58, 57, 358, -1, 
      58, 358, 357, -1, 
      58, 357, 1975, -1, 
      2393, 314, 1642, -1, 
      2393, 1642, 2394, -1, 
      2393, 518, 314, -1, 
      2462, 1466, 2463, -1, 
      2462, 635, 1466, -1, 
      2462, 2463, 2464, -1, 
      2462, 2464, 2298, -1, 
      2462, 2298, 635, -1, 
      1008, 275, 2129, -1, 
      1008, 2129, 1098, -1, 
      1008, 1010, 275, -1, 
      1008, 1098, 2465, -1, 
      1008, 2465, 1009, -1, 
      2040, 2461, 2244, -1, 
      2040, 2244, 1827, -1, 
      1682, 2361, 1683, -1, 
      1682, 1684, 2279, -1, 
      1682, 2279, 2126, -1, 
      1682, 2126, 2361, -1, 
      2150, 1430, 2152, -1, 
      2150, 2152, 1671, -1, 
      2150, 1671, 845, -1, 
      2150, 845, 843, -1, 
      396, 1121, 397, -1, 
      396, 2242, 1837, -1, 
      396, 1837, 1121, -1, 
      2466, 2467, 1518, -1, 
      2466, 1518, 2468, -1, 
      2466, 501, 2467, -1, 
      2466, 2274, 501, -1, 
      2466, 2276, 2274, -1, 
      2466, 2468, 2276, -1, 
      146, 575, 2175, -1, 
      146, 145, 576, -1, 
      146, 576, 575, -1, 
      2289, 2288, 302, -1, 
      2289, 2469, 2470, -1, 
      2289, 302, 2469, -1, 
      2289, 2470, 327, -1, 
      1170, 2085, 2471, -1, 
      1170, 2471, 2472, -1, 
      1170, 2472, 1168, -1, 
      603, 2473, 605, -1, 
      603, 2474, 2473, -1, 
      603, 602, 2474, -1, 
      865, 867, 1592, -1, 
      2475, 2176, 2313, -1, 
      2475, 2228, 2176, -1, 
      2475, 2313, 2463, -1, 
      2475, 2463, 1467, -1, 
      2475, 1467, 2228, -1, 
      163, 162, 2315, -1, 
      163, 2476, 1233, -1, 
      163, 2315, 2477, -1, 
      163, 2477, 2476, -1, 
      2334, 2450, 2277, -1, 
      2334, 2277, 1314, -1, 
      1548, 2478, 1335, -1, 
      1548, 1387, 2478, -1, 
      978, 244, 2248, -1, 
      1332, 1084, 2257, -1, 
      1332, 2257, 2256, -1, 
      1332, 2256, 282, -1, 
      1332, 282, 281, -1, 
      1734, 2237, 2236, -1, 
      1734, 2236, 1990, -1, 
      462, 1188, 459, -1, 
      462, 2363, 1188, -1, 
      462, 465, 795, -1, 
      462, 980, 2363, -1, 
      462, 795, 980, -1, 
      1127, 1126, 1215, -1, 
      72, 505, 504, -1, 
      72, 504, 74, -1, 
      640, 1897, 619, -1, 
      640, 639, 578, -1, 
      160, 1646, 158, -1, 
      160, 1530, 1646, -1, 
      160, 1068, 1530, -1, 
      93, 2329, 1330, -1, 
      93, 1329, 92, -1, 
      93, 1330, 1329, -1, 
      586, 1683, 2362, -1, 
      586, 2362, 587, -1, 
      586, 585, 1683, -1, 
      1237, 1236, 2291, -1, 
      441, 2182, 1300, -1, 
      441, 1300, 139, -1, 
      441, 136, 2182, -1, 
      1024, 1328, 1025, -1, 
      2178, 2346, 2179, -1, 
      2178, 1788, 2345, -1, 
      855, 964, 876, -1, 
      92, 2110, 90, -1, 
      92, 1328, 2111, -1, 
      92, 1329, 1328, -1, 
      92, 2111, 2110, -1, 
      1421, 530, 1002, -1, 
      1421, 2479, 2158, -1, 
      1421, 830, 2479, -1, 
      1421, 2158, 530, -1, 
      1213, 1664, 2480, -1, 
      1213, 2480, 2481, -1, 
      1213, 2481, 1717, -1, 
      1213, 1717, 1210, -1, 
      861, 1168, 1559, -1, 
      2163, 2162, 2303, -1, 
      2163, 2482, 1881, -1, 
      2163, 1881, 1880, -1, 
      2163, 2303, 2482, -1, 
      2483, 2484, 1864, -1, 
      2483, 2094, 2484, -1, 
      2483, 1864, 1867, -1, 
      2483, 1867, 2485, -1, 
      2483, 2095, 2094, -1, 
      2483, 2485, 2095, -1, 
      2371, 1009, 2486, -1, 
      2371, 2486, 1748, -1, 
      2371, 1748, 1702, -1, 
      2371, 1702, 2156, -1, 
      756, 755, 1393, -1, 
      756, 1393, 563, -1, 
      90, 487, 1498, -1, 
      90, 1498, 91, -1, 
      90, 2110, 938, -1, 
      745, 1834, 2337, -1, 
      745, 2337, 746, -1, 
      1839, 1797, 1121, -1, 
      1839, 1121, 1837, -1, 
      1839, 1838, 1797, -1, 
      2111, 1328, 2487, -1, 
      2111, 2487, 1930, -1, 
      1596, 168, 2458, -1, 
      1772, 793, 592, -1, 
      1772, 592, 67, -1, 
      760, 2488, 1780, -1, 
      760, 624, 2488, -1, 
      760, 1780, 761, -1, 
      2063, 2062, 2445, -1, 
      560, 558, 2286, -1, 
      560, 2286, 2489, -1, 
      560, 983, 561, -1, 
      560, 2489, 983, -1, 
      316, 314, 2416, -1, 
      316, 187, 317, -1, 
      1757, 572, 2421, -1, 
      1757, 1759, 572, -1, 
      2175, 575, 1948, -1, 
      2002, 559, 2490, -1, 
      2002, 2490, 1783, -1, 
      2002, 1783, 2092, -1, 
      2002, 2092, 2003, -1, 
      299, 440, 300, -1, 
      299, 303, 257, -1, 
      1424, 1645, 486, -1, 
      258, 257, 2491, -1, 
      258, 2491, 862, -1, 
      1993, 2245, 19, -1, 
      1993, 2492, 2245, -1, 
      1993, 558, 840, -1, 
      1993, 840, 2492, -1, 
      1331, 2493, 735, -1, 
      1331, 735, 2459, -1, 
      1331, 2494, 2493, -1, 
      1331, 2459, 1020, -1, 
      1331, 1330, 2494, -1, 
      2278, 2277, 2450, -1, 
      2278, 2450, 2495, -1, 
      2278, 2495, 2275, -1, 
      1086, 2026, 1087, -1, 
      1086, 1924, 2026, -1, 
      488, 1969, 375, -1, 
      488, 1245, 1969, -1, 
      311, 310, 1781, -1, 
      1320, 2051, 1677, -1, 
      1320, 1480, 1482, -1, 
      1320, 1482, 1321, -1, 
      1320, 1319, 2051, -1, 
      1500, 1652, 1226, -1, 
      1367, 2496, 1365, -1, 
      1367, 2358, 2496, -1, 
      1367, 1366, 2432, -1, 
      1954, 1951, 2103, -1, 
      1954, 2497, 2498, -1, 
      1954, 2498, 1955, -1, 
      1954, 2103, 2497, -1, 
      1476, 2499, 1192, -1, 
      1476, 1475, 2499, -1, 
      2500, 2501, 1352, -1, 
      2500, 2427, 2501, -1, 
      2500, 1352, 1354, -1, 
      2500, 1354, 2502, -1, 
      2500, 2502, 2427, -1, 
      1082, 1081, 2017, -1, 
      137, 434, 135, -1, 
      2036, 708, 707, -1, 
      2036, 1720, 708, -1, 
      2036, 2035, 1720, -1, 
      708, 1720, 2223, -1, 
      2098, 2021, 1824, -1, 
      1697, 2503, 2126, -1, 
      1697, 1628, 2503, -1, 
      1728, 88, 86, -1, 
      1728, 1580, 1583, -1, 
      1997, 521, 520, -1, 
      2504, 2505, 2506, -1, 
      2504, 1793, 2505, -1, 
      2504, 2506, 1988, -1, 
      2504, 1792, 1793, -1, 
      2504, 1988, 1792, -1, 
      1838, 1149, 1797, -1, 
      434, 2355, 135, -1, 
      790, 1495, 1492, -1, 
      790, 1494, 2146, -1, 
      836, 838, 1813, -1, 
      1314, 2276, 1315, -1, 
      1314, 2277, 2276, -1, 
      2173, 1277, 2507, -1, 
      2173, 2472, 2471, -1, 
      2173, 2471, 2508, -1, 
      2173, 2507, 2472, -1, 
      2173, 1622, 1695, -1, 
      2173, 1695, 1694, -1, 
      2173, 2508, 1622, -1, 
      663, 2509, 660, -1, 
      663, 132, 2509, -1, 
      663, 666, 2510, -1, 
      663, 2510, 132, -1, 
      1038, 1037, 11, -1, 
      1038, 1744, 1166, -1, 
      1038, 1166, 668, -1, 
      713, 712, 963, -1, 
      1063, 1064, 1804, -1, 
      1063, 1806, 450, -1, 
      2310, 605, 2308, -1, 
      2310, 2511, 605, -1, 
      2310, 2312, 2512, -1, 
      2310, 2512, 2511, -1, 
      2087, 2513, 2168, -1, 
      2087, 1193, 2513, -1, 
      2087, 2399, 1385, -1, 
      1918, 2143, 2142, -1, 
      1918, 1910, 2143, -1, 
      1918, 1921, 1910, -1, 
      1625, 2078, 1399, -1, 
      1625, 1624, 2078, -1, 
      1625, 1399, 1443, -1, 
      1447, 1446, 1349, -1, 
      2242, 570, 203, -1, 
      2242, 203, 1836, -1, 
      2242, 1836, 1837, -1, 
      2372, 1215, 1126, -1, 
      682, 681, 1382, -1, 
      1589, 829, 1590, -1, 
      1589, 2461, 829, -1, 
      1589, 2244, 2461, -1, 
      1810, 1809, 2072, -1, 
      1810, 2072, 729, -1, 
      1810, 729, 115, -1, 
      1801, 1805, 1802, -1, 
      872, 2238, 854, -1, 
      872, 1991, 2238, -1, 
      872, 873, 1991, -1, 
      985, 984, 2317, -1, 
      1041, 2317, 776, -1, 
      1675, 2514, 2407, -1, 
      1675, 1674, 2514, -1, 
      1675, 2407, 2515, -1, 
      1675, 2515, 247, -1, 
      2516, 1569, 1607, -1, 
      2516, 1607, 1064, -1, 
      2516, 1076, 1569, -1, 
      2516, 1066, 1075, -1, 
      2516, 1075, 1076, -1, 
      2516, 1064, 1066, -1, 
      1486, 1488, 1568, -1, 
      1984, 1290, 2380, -1, 
      1984, 2368, 1290, -1, 
      2257, 1084, 1085, -1, 
      1788, 1550, 2345, -1, 
      712, 711, 2413, -1, 
      712, 2413, 2412, -1, 
      712, 2412, 963, -1, 
      2392, 1100, 2517, -1, 
      2392, 2517, 822, -1, 
      2392, 2518, 2390, -1, 
      2392, 822, 2518, -1, 
      2449, 2495, 2450, -1, 
      2449, 2474, 2495, -1, 
      2449, 2308, 2473, -1, 
      2449, 2473, 2474, -1, 
      997, 2124, 998, -1, 
      997, 1000, 2124, -1, 
      2220, 1375, 1377, -1, 
      2220, 1377, 2221, -1, 
      1996, 1586, 1268, -1, 
      1996, 1268, 1537, -1, 
      1996, 1537, 1283, -1, 
      1996, 1283, 1284, -1, 
      2484, 1136, 1868, -1, 
      2484, 1868, 1864, -1, 
      2484, 2094, 1136, -1, 
      1665, 2519, 1666, -1, 
      1665, 2298, 2519, -1, 
      1665, 1667, 635, -1, 
      1665, 635, 2298, -1, 
      1102, 2391, 2384, -1, 
      1102, 2384, 2383, -1, 
      1102, 2383, 2465, -1, 
      1102, 2465, 1098, -1, 
      1151, 687, 1148, -1, 
      1151, 686, 687, -1, 
      1582, 2520, 1269, -1, 
      1582, 1581, 2520, -1, 
      1582, 1269, 1586, -1, 
      1274, 1275, 411, -1, 
      1274, 759, 2496, -1, 
      1274, 2496, 2358, -1, 
      1274, 411, 759, -1, 
      1274, 2358, 1272, -1, 
      2185, 2184, 2390, -1, 
      2185, 2390, 2518, -1, 
      2185, 2518, 821, -1, 
      758, 2108, 1365, -1, 
      758, 2496, 759, -1, 
      758, 1365, 2496, -1, 
      262, 266, 1861, -1, 
      262, 1860, 2521, -1, 
      262, 2521, 261, -1, 
      385, 384, 2431, -1, 
      879, 986, 2428, -1, 
      879, 2428, 881, -1, 
      2481, 2480, 1717, -1, 
      2382, 1903, 2522, -1, 
      2382, 2522, 2486, -1, 
      2382, 2486, 2383, -1, 
      767, 78, 2229, -1, 
      767, 1321, 78, -1, 
      1439, 9, 671, -1, 
      1439, 1440, 9, -1, 
      1439, 671, 670, -1, 
      2154, 1635, 1895, -1, 
      2154, 1895, 602, -1, 
      2368, 1916, 1290, -1, 
      2368, 1915, 1916, -1, 
      176, 2523, 1926, -1, 
      176, 721, 2523, -1, 
      2413, 1866, 2001, -1, 
      2413, 1867, 1866, -1, 
      2413, 711, 2485, -1, 
      2413, 2485, 1867, -1, 
      56, 1236, 1496, -1, 
      56, 2291, 1236, -1, 
      43, 1724, 473, -1, 
      43, 690, 110, -1, 
      43, 473, 690, -1, 
      1680, 1679, 869, -1, 
      2165, 307, 306, -1, 
      2165, 306, 2166, -1, 
      1315, 2276, 2468, -1, 
      1315, 2468, 1497, -1, 
      1315, 1497, 1317, -1, 
      2524, 1781, 734, -1, 
      2524, 1012, 1781, -1, 
      2524, 734, 2525, -1, 
      2524, 1519, 1013, -1, 
      2524, 1013, 1012, -1, 
      2524, 2328, 1519, -1, 
      2524, 2526, 2328, -1, 
      2524, 2525, 2526, -1, 
      548, 2527, 546, -1, 
      548, 961, 2527, -1, 
      548, 958, 961, -1, 
      676, 675, 850, -1, 
      676, 850, 2528, -1, 
      676, 2528, 2104, -1, 
      171, 397, 2458, -1, 
      171, 2458, 168, -1, 
      1280, 1254, 1278, -1, 
      1280, 1458, 1254, -1, 
      1511, 2251, 1512, -1, 
      1511, 650, 2252, -1, 
      1511, 2252, 2251, -1, 
      1709, 2200, 348, -1, 
      1709, 1897, 1615, -1, 
      1709, 1708, 1897, -1, 
      1709, 1615, 2200, -1, 
      2366, 1489, 2529, -1, 
      2366, 2529, 2530, -1, 
      2366, 2530, 1138, -1, 
      2013, 2012, 2016, -1, 
      2013, 2158, 2479, -1, 
      2013, 2479, 2460, -1, 
      2013, 2460, 2014, -1, 
      2013, 2016, 2158, -1, 
      1050, 159, 1048, -1, 
      1050, 2506, 159, -1, 
      1050, 2102, 2506, -1, 
      689, 416, 2128, -1, 
      689, 2128, 1592, -1, 
      854, 2238, 1033, -1, 
      415, 2128, 416, -1, 
      2394, 1887, 1886, -1, 
      2394, 1642, 2531, -1, 
      2394, 2531, 1887, -1, 
      364, 1998, 2532, -1, 
      364, 2533, 1353, -1, 
      364, 2532, 2533, -1, 
      303, 2491, 257, -1, 
      303, 304, 2491, -1, 
      2155, 1457, 1454, -1, 
      2155, 692, 1457, -1, 
      2155, 1829, 692, -1, 
      2361, 2362, 1683, -1, 
      2361, 2503, 1627, -1, 
      2361, 2126, 2503, -1, 
      2534, 1330, 2329, -1, 
      2534, 2494, 1330, -1, 
      2534, 2329, 2526, -1, 
      2534, 2526, 2525, -1, 
      2534, 2525, 2494, -1, 
      225, 2186, 1720, -1, 
      270, 121, 124, -1, 
      270, 268, 2323, -1, 
      270, 2323, 121, -1, 
      42, 290, 40, -1, 
      1628, 1627, 2503, -1, 
      945, 2443, 946, -1, 
      287, 2088, 1722, -1, 
      1568, 1488, 1143, -1, 
      2426, 607, 2511, -1, 
      2426, 2511, 2501, -1, 
      2426, 606, 607, -1, 
      2426, 2501, 2427, -1, 
      1416, 2535, 232, -1, 
      1416, 1347, 2535, -1, 
      1416, 1415, 1525, -1, 
      1416, 1346, 1347, -1, 
      1416, 1525, 1346, -1, 
      2400, 2397, 2447, -1, 
      875, 876, 1782, -1, 
      600, 2246, 2536, -1, 
      600, 2536, 2537, -1, 
      600, 2537, 421, -1, 
      1268, 1586, 1269, -1, 
      1536, 2374, 943, -1, 
      2436, 1977, 53, -1, 
      2436, 2538, 2437, -1, 
      2436, 55, 2538, -1, 
      2436, 53, 55, -1, 
      960, 959, 1385, -1, 
      960, 1385, 2180, -1, 
      960, 2180, 1587, -1, 
      2287, 2281, 2425, -1, 
      2287, 2425, 910, -1, 
      2287, 910, 906, -1, 
      2027, 1158, 479, -1, 
      2027, 657, 2539, -1, 
      2027, 2539, 1158, -1, 
      2027, 2263, 657, -1, 
      2027, 2028, 2263, -1, 
      132, 2420, 2509, -1, 
      132, 2510, 133, -1, 
      274, 278, 654, -1, 
      1351, 723, 700, -1, 
      1351, 1671, 2152, -1, 
      1351, 2152, 723, -1, 
      1836, 203, 2540, -1, 
      1836, 2540, 1638, -1, 
      2238, 1991, 2236, -1, 
      2238, 2239, 2541, -1, 
      159, 2542, 1048, -1, 
      159, 158, 2542, -1, 
      159, 2506, 161, -1, 
      2144, 1891, 1725, -1, 
      2144, 1725, 1723, -1, 
      2460, 830, 829, -1, 
      2460, 829, 2461, -1, 
      2460, 2479, 830, -1, 
      1970, 2543, 2066, -1, 
      1970, 2048, 2543, -1, 
      1970, 2066, 1968, -1, 
      1970, 1971, 2048, -1, 
      742, 2470, 743, -1, 
      742, 424, 2470, -1, 
      2544, 2545, 1030, -1, 
      2544, 2052, 2545, -1, 
      2544, 2546, 2547, -1, 
      2544, 2547, 2052, -1, 
      2544, 1939, 2546, -1, 
      2544, 1030, 1941, -1, 
      2544, 1941, 1939, -1, 
      2482, 1654, 1749, -1, 
      2482, 2303, 1654, -1, 
      2482, 1749, 1907, -1, 
      2482, 1907, 1881, -1, 
      2369, 895, 2370, -1, 
      2369, 1, 2082, -1, 
      2369, 896, 895, -1, 
      2369, 2082, 896, -1, 
      1474, 2019, 1475, -1, 
      1474, 1826, 2019, -1, 
      2548, 1463, 2219, -1, 
      2548, 1464, 1463, -1, 
      2548, 2219, 2385, -1, 
      2548, 2385, 1878, -1, 
      2548, 1878, 1108, -1, 
      2548, 1108, 34, -1, 
      2548, 34, 1464, -1, 
      2465, 2383, 2486, -1, 
      2465, 2486, 1009, -1, 
      1088, 1138, 1089, -1, 
      1088, 1139, 1138, -1, 
      1088, 1087, 1139, -1, 
      1533, 1907, 1749, -1, 
      1104, 2258, 1800, -1, 
      285, 282, 2256, -1, 
      285, 2256, 2255, -1, 
      285, 2255, 2446, -1, 
      285, 2446, 284, -1, 
      2299, 1407, 1405, -1, 
      2299, 2464, 1407, -1, 
      2299, 2298, 2464, -1, 
      1139, 2024, 1140, -1, 
      1518, 2549, 1011, -1, 
      1518, 2467, 2549, -1, 
      1518, 1517, 2468, -1, 
      1890, 475, 473, -1, 
      1890, 473, 1724, -1, 
      2492, 2215, 2245, -1, 
      2492, 839, 2215, -1, 
      2492, 840, 839, -1, 
      2298, 2297, 2519, -1, 
      559, 1570, 2490, -1, 
      559, 982, 1570, -1, 
      559, 561, 982, -1, 
      1269, 2520, 1270, -1, 
      1569, 1606, 1607, -1, 
      1569, 1140, 2024, -1, 
      2267, 946, 2550, -1, 
      2267, 2550, 2268, -1, 
      658, 1562, 2551, -1, 
      658, 2551, 657, -1, 
      427, 330, 328, -1, 
      427, 805, 330, -1, 
      2552, 1033, 2541, -1, 
      2552, 1892, 1033, -1, 
      2552, 2541, 2528, -1, 
      2552, 2528, 1892, -1, 
      1531, 1068, 1069, -1, 
      1531, 1069, 2197, -1, 
      1531, 2197, 1658, -1, 
      1509, 1183, 739, -1, 
      1509, 739, 1663, -1, 
      2494, 2525, 2493, -1, 
      391, 394, 916, -1, 
      2421, 1976, 356, -1, 
      2421, 574, 1976, -1, 
      2421, 572, 574, -1, 
      1199, 2553, 1198, -1, 
      1199, 1886, 2553, -1, 
      2254, 2360, 2149, -1, 
      2254, 1273, 2360, -1, 
      2321, 846, 845, -1, 
      2321, 2203, 2554, -1, 
      2321, 2554, 2300, -1, 
      2321, 810, 2203, -1, 
      2321, 845, 810, -1, 
      2321, 2300, 2301, -1, 
      999, 2555, 1000, -1, 
      999, 2550, 2555, -1, 
      999, 2556, 2550, -1, 
      999, 996, 2556, -1, 
      2437, 1581, 1580, -1, 
      2437, 2520, 1581, -1, 
      2437, 2538, 2520, -1, 
      735, 2493, 734, -1, 
      735, 736, 2459, -1, 
      1117, 648, 647, -1, 
      1117, 647, 646, -1, 
      1154, 1153, 1336, -1, 
      1154, 1336, 2016, -1, 
      1154, 2016, 2012, -1, 
      1154, 2012, 1155, -1, 
      681, 1383, 1382, -1, 
      1089, 1138, 2530, -1, 
      1089, 2530, 101, -1, 
      2390, 2557, 2391, -1, 
      2390, 2184, 2557, -1, 
      1981, 2477, 2315, -1, 
      1981, 2212, 1982, -1, 
      1981, 2558, 2477, -1, 
      1981, 79, 2558, -1, 
      605, 2473, 2308, -1, 
      605, 2511, 607, -1, 
      1206, 1618, 1203, -1, 
      540, 2502, 541, -1, 
      540, 2373, 2502, -1, 
      2414, 662, 780, -1, 
      2414, 2553, 1886, -1, 
      2414, 780, 1198, -1, 
      2414, 1198, 2553, -1, 
      1926, 2523, 2559, -1, 
      1926, 2559, 1429, -1, 
      1926, 1429, 1927, -1, 
      1664, 2560, 2480, -1, 
      1664, 1663, 1144, -1, 
      1664, 1144, 2560, -1, 
      2418, 2248, 147, -1, 
      2418, 402, 2248, -1, 
      2418, 2228, 403, -1, 
      2418, 403, 402, -1, 
      1362, 2232, 1632, -1, 
      1362, 1632, 1363, -1, 
      192, 194, 2561, -1, 
      192, 2561, 2562, -1, 
      192, 2562, 2271, -1, 
      192, 2271, 2226, -1, 
      1238, 2070, 1235, -1, 
      2192, 1514, 1341, -1, 
      2192, 1341, 614, -1, 
      2192, 2191, 1514, -1, 
      2192, 614, 613, -1, 
      2180, 1385, 2399, -1, 
      1821, 535, 537, -1, 
      1821, 844, 2320, -1, 
      1821, 2320, 535, -1, 
      1547, 1153, 1281, -1, 
      498, 500, 2274, -1, 
      498, 1286, 496, -1, 
      498, 2273, 1286, -1, 
      739, 1144, 1663, -1, 
      739, 1183, 2030, -1, 
      739, 2030, 740, -1, 
      1813, 838, 1092, -1, 
      1813, 1092, 1814, -1, 
      1670, 1196, 2377, -1, 
      1670, 2377, 1660, -1, 
      2365, 604, 606, -1, 
      2365, 2425, 2281, -1, 
      2285, 2380, 1179, -1, 
      2285, 1179, 1178, -1, 
      1066, 2563, 1072, -1, 
      1066, 1065, 2563, -1, 
      1168, 2472, 2507, -1, 
      1168, 2507, 1559, -1, 
      2148, 2147, 1899, -1, 
      2148, 1899, 1956, -1, 
      2148, 1956, 1959, -1, 
      2556, 996, 1235, -1, 
      2556, 1235, 2268, -1, 
      2556, 2268, 2550, -1, 
      1448, 625, 629, -1, 
      1448, 705, 625, -1, 
      1448, 1964, 705, -1, 
      252, 248, 1706, -1, 
      252, 1706, 1692, -1, 
      2085, 1561, 2471, -1, 
      2085, 1562, 1561, -1, 
      2085, 2084, 1562, -1, 
      2350, 2409, 2408, -1, 
      2350, 2342, 2409, -1, 
      2350, 2408, 2564, -1, 
      2350, 2564, 2565, -1, 
      2350, 2565, 1246, -1, 
      2131, 1809, 637, -1, 
      2131, 1203, 1809, -1, 
      2131, 1994, 1204, -1, 
      2131, 1204, 1203, -1, 
      2131, 1995, 1994, -1, 
      1478, 1940, 1030, -1, 
      123, 1700, 1956, -1, 
      845, 1671, 812, -1, 
      845, 812, 810, -1, 
      207, 1577, 2060, -1, 
      1975, 2538, 55, -1, 
      1975, 2520, 2538, -1, 
      1975, 357, 356, -1, 
      1975, 1974, 2520, -1, 
      2238, 2541, 1033, -1, 
      2239, 1630, 2541, -1, 
      1020, 2459, 1963, -1, 
      639, 1543, 1175, -1, 
      1335, 972, 971, -1, 
      1335, 2478, 972, -1, 
      2273, 2275, 1259, -1, 
      1343, 2532, 1347, -1, 
      1343, 2265, 2532, -1, 
      1343, 1018, 2265, -1, 
      1006, 646, 645, -1, 
      2268, 1235, 2269, -1, 
      2231, 2106, 1633, -1, 
      2231, 1187, 2106, -1, 
      2231, 459, 1187, -1, 
      827, 1148, 688, -1, 
      2427, 2502, 2373, -1, 
      2427, 2373, 912, -1, 
      2427, 912, 910, -1, 
      2384, 2391, 1832, -1, 
      822, 821, 2518, -1, 
      822, 2517, 818, -1, 
      2116, 2557, 2566, -1, 
      2116, 2337, 2557, -1, 
      2116, 2566, 1420, -1, 
      2116, 1420, 1414, -1, 
      507, 1995, 638, -1, 
      507, 505, 1995, -1, 
      2561, 1283, 1537, -1, 
      2561, 194, 1283, -1, 
      2561, 1537, 1538, -1, 
      2561, 1538, 2562, -1, 
      500, 501, 2274, -1, 
      899, 897, 2549, -1, 
      899, 2549, 2467, -1, 
      899, 2467, 501, -1, 
      899, 501, 898, -1, 
      893, 898, 895, -1, 
      23, 1713, 1715, -1, 
      23, 2099, 1713, -1, 
      1552, 1252, 1251, -1, 
      1552, 1251, 1575, -1, 
      1552, 2345, 1550, -1, 
      1552, 1575, 2345, -1, 
      2515, 1706, 248, -1, 
      2515, 248, 247, -1, 
      2515, 1704, 1706, -1, 
      2515, 2407, 1704, -1, 
      1204, 1994, 1205, -1, 
      1883, 1945, 1946, -1, 
      1211, 917, 1507, -1, 
      1345, 1099, 1344, -1, 
      1345, 818, 1099, -1, 
      1345, 819, 818, -1, 
      1834, 2557, 2337, -1, 
      1834, 1832, 2391, -1, 
      1834, 2391, 2557, -1, 
      1700, 1959, 1956, -1, 
      1827, 2244, 13, -1, 
      1015, 1014, 2120, -1, 
      1015, 2567, 1016, -1, 
      1015, 2120, 2567, -1, 
      1460, 1575, 1250, -1, 
      1460, 1250, 1458, -1, 
      2120, 2122, 2567, -1, 
      2120, 1014, 2073, -1, 
      1245, 1244, 1969, -1, 
      2051, 1319, 280, -1, 
      1823, 2568, 2569, -1, 
      1823, 2338, 1822, -1, 
      1823, 1564, 2568, -1, 
      660, 2509, 779, -1, 
      2497, 2124, 1000, -1, 
      2497, 2103, 2124, -1, 
      2497, 1000, 2555, -1, 
      2497, 2555, 2442, -1, 
      2497, 2442, 2498, -1, 
      2100, 576, 145, -1, 
      2100, 574, 576, -1, 
      2100, 1265, 1263, -1, 
      2100, 1263, 574, -1, 
      2223, 1720, 2186, -1, 
      2301, 535, 2320, -1, 
      2301, 470, 535, -1, 
      2532, 1998, 1347, -1, 
      2532, 2265, 545, -1, 
      2532, 545, 2533, -1, 
      2207, 1408, 2313, -1, 
      2207, 1412, 1408, -1, 
      2207, 2206, 1412, -1, 
      2529, 1487, 1136, -1, 
      2529, 1489, 1487, -1, 
      2529, 1136, 1135, -1, 
      2529, 1135, 2530, -1, 
      2245, 2215, 2246, -1, 
      1508, 2225, 2043, -1, 
      1508, 1507, 2225, -1, 
      2480, 2560, 1717, -1, 
      2149, 2360, 2147, -1, 
      1339, 1868, 1487, -1, 
      1339, 1487, 612, -1, 
      2570, 2406, 2343, -1, 
      2570, 1784, 2406, -1, 
      2570, 2343, 2344, -1, 
      2570, 2344, 1784, -1, 
      1991, 1990, 2236, -1, 
      1390, 1443, 1399, -1, 
      838, 2004, 1092, -1, 
      838, 840, 2004, -1, 
      2172, 1694, 2428, -1, 
      2172, 2428, 1040, -1, 
      2172, 1040, 1277, -1, 
      1576, 1459, 698, -1, 
      2571, 121, 2323, -1, 
      2571, 2323, 2322, -1, 
      2571, 2346, 121, -1, 
      2571, 2322, 555, -1, 
      2571, 555, 2179, -1, 
      2571, 2179, 2346, -1, 
      1977, 1978, 53, -1, 
      1716, 1755, 1210, -1, 
      1716, 1210, 1717, -1, 
      1716, 1714, 1755, -1, 
      2252, 2349, 2136, -1, 
      2252, 650, 2349, -1, 
      2555, 2550, 2442, -1, 
      555, 554, 2179, -1, 
      555, 2322, 1081, -1, 
      1646, 1530, 2233, -1, 
      983, 2489, 2174, -1, 
      983, 2174, 984, -1, 
      651, 544, 2028, -1, 
      1512, 2261, 1514, -1, 
      2260, 1859, 1861, -1, 
      2260, 1861, 266, -1, 
      2260, 266, 2000, -1, 
      2136, 2348, 2282, -1, 
      2136, 2282, 2138, -1, 
      2136, 2349, 2348, -1, 
      2506, 2505, 1612, -1, 
      2506, 1612, 161, -1, 
      2506, 2102, 1988, -1, 
      546, 263, 46, -1, 
      546, 2527, 263, -1, 
      1806, 449, 450, -1, 
      2498, 2444, 1955, -1, 
      2498, 2442, 2444, -1, 
      1575, 1251, 1250, -1, 
      1402, 655, 278, -1, 
      278, 655, 654, -1, 
      1933, 1851, 1853, -1, 
      1933, 801, 800, -1, 
      1933, 800, 1851, -1, 
      1291, 464, 2333, -1, 
      2035, 1718, 1720, -1, 
      2035, 1475, 1718, -1, 
      553, 1686, 719, -1, 
      553, 2058, 1686, -1, 
      1389, 2478, 1387, -1, 
      1389, 277, 2478, -1, 
      678, 2107, 1060, -1, 
      2294, 2142, 2141, -1, 
      2294, 2141, 2572, -1, 
      2294, 2572, 2386, -1, 
      2525, 734, 2493, -1, 
      156, 1260, 153, -1, 
      1485, 1321, 1482, -1, 
      1485, 78, 1321, -1, 
      393, 2347, 394, -1, 
      1210, 1755, 387, -1, 
      1955, 2444, 2206, -1, 
      2512, 2312, 360, -1, 
      2512, 360, 1352, -1, 
      2512, 1352, 2501, -1, 
      2512, 2501, 2511, -1, 
      304, 2573, 2491, -1, 
      304, 302, 2288, -1, 
      304, 2288, 2573, -1, 
      2279, 1730, 2126, -1, 
      2073, 1934, 1173, -1, 
      2073, 1173, 1174, -1, 
      1635, 1634, 1895, -1, 
      2080, 2574, 833, -1, 
      2080, 2007, 2574, -1, 
      2080, 833, 2081, -1, 
      2551, 2356, 2539, -1, 
      2551, 1562, 2356, -1, 
      2551, 2539, 657, -1, 
      2152, 2151, 2559, -1, 
      2152, 2559, 723, -1, 
      1561, 2077, 2471, -1, 
      898, 499, 895, -1, 
      898, 501, 499, -1, 
      1148, 687, 688, -1, 
      1099, 2129, 1344, -1, 
      1099, 1098, 2129, -1, 
      1099, 818, 2517, -1, 
      1099, 2517, 1100, -1, 
      876, 964, 1782, -1, 
      29, 921, 2121, -1, 
      29, 2121, 1176, -1, 
      1690, 232, 2535, -1, 
      1690, 2535, 1998, -1, 
      2169, 2168, 2513, -1, 
      2169, 1192, 2170, -1, 
      2169, 2513, 1193, -1, 
      2169, 1193, 1192, -1, 
      1353, 2502, 1354, -1, 
      1353, 541, 2502, -1, 
      1353, 2533, 541, -1, 
      1957, 2434, 1726, -1, 
      1957, 2196, 1966, -1, 
      1957, 1966, 1740, -1, 
      1957, 1740, 2434, -1, 
      798, 797, 1128, -1, 
      798, 1128, 2575, -1, 
      798, 2575, 800, -1, 
      1235, 2070, 2269, -1, 
      1551, 1786, 588, -1, 
      1723, 1722, 2367, -1, 
      2356, 1158, 2539, -1, 
      2356, 1562, 2084, -1, 
      642, 1817, 1816, -1, 
      642, 1816, 1876, -1, 
      642, 621, 1817, -1, 
      2049, 1830, 1833, -1, 
      2049, 1833, 2543, -1, 
      2049, 2543, 2048, -1, 
      2560, 1144, 1145, -1, 
      2560, 1145, 2453, -1, 
      2560, 1715, 1717, -1, 
      2560, 2453, 1715, -1, 
      1600, 2198, 1599, -1, 
      1600, 1747, 2198, -1, 
      1600, 2576, 648, -1, 
      1600, 1598, 2576, -1, 
      1600, 648, 1747, -1, 
      1130, 1128, 797, -1, 
      1130, 797, 799, -1, 
      984, 2174, 2317, -1, 
      2505, 1611, 1612, -1, 
      2505, 914, 1611, -1, 
      2505, 1793, 914, -1, 
      1924, 1923, 2026, -1, 
      1919, 1860, 1920, -1, 
      1919, 2521, 1860, -1, 
      1919, 261, 2521, -1, 
      1919, 49, 261, -1, 
      1409, 1411, 2444, -1, 
      1409, 2444, 2374, -1, 
      1459, 696, 698, -1, 
      1721, 2097, 224, -1, 
      1721, 1719, 2021, -1, 
      1721, 2021, 2097, -1, 
      2451, 2099, 27, -1, 
      2451, 183, 18, -1, 
      2451, 27, 182, -1, 
      2451, 182, 183, -1, 
      545, 2265, 2264, -1, 
      545, 2264, 543, -1, 
      545, 541, 2533, -1, 
      2380, 1290, 1179, -1, 
      1188, 2363, 1186, -1, 
      1188, 1187, 459, -1, 
      1899, 2432, 1900, -1, 
      857, 322, 683, -1, 
      2464, 2463, 1407, -1, 
      530, 528, 1004, -1, 
      530, 2158, 531, -1, 
      2562, 1538, 975, -1, 
      2562, 975, 167, -1, 
      2562, 167, 166, -1, 
      2562, 166, 2271, -1, 
      465, 2183, 795, -1, 
      465, 464, 2183, -1, 
      1446, 1932, 2422, -1, 
      1446, 2422, 1349, -1, 
      1794, 1910, 2137, -1, 
      1794, 2137, 2138, -1, 
      1794, 2138, 1795, -1, 
      218, 220, 2060, -1, 
      218, 2060, 1577, -1, 
      218, 1577, 212, -1, 
      2324, 2445, 954, -1, 
      360, 2312, 361, -1, 
      283, 284, 2545, -1, 
      283, 2545, 2052, -1, 
      283, 2052, 280, -1, 
      158, 1423, 1422, -1, 
      158, 1422, 2542, -1, 
      1755, 1669, 387, -1, 
      2478, 277, 2577, -1, 
      2478, 324, 972, -1, 
      2478, 2577, 324, -1, 
      1011, 2549, 456, -1, 
      281, 280, 765, -1, 
      2343, 2406, 2409, -1, 
      2343, 2409, 2342, -1, 
      2288, 860, 2573, -1, 
      1871, 1704, 2407, -1, 
      2188, 611, 2403, -1, 
      613, 611, 2188, -1, 
      710, 2096, 711, -1, 
      710, 224, 2096, -1, 
      2233, 1530, 1528, -1, 
      2233, 1528, 2234, -1, 
      664, 662, 1944, -1, 
      1988, 2102, 1989, -1, 
      302, 2455, 2469, -1, 
      963, 2411, 961, -1, 
      963, 2412, 2411, -1, 
      81, 2558, 79, -1, 
      81, 1656, 1070, -1, 
      81, 2476, 2558, -1, 
      81, 1070, 2476, -1, 
      71, 1995, 505, -1, 
      1785, 4, 439, -1, 
      1785, 439, 1056, -1, 
      1785, 1056, 2406, -1, 
      1785, 2406, 1784, -1, 
      1418, 2422, 1932, -1, 
      1418, 1417, 2422, -1, 
      1418, 1932, 334, -1, 
      1418, 334, 336, -1, 
      721, 723, 2523, -1, 
      1044, 1560, 1276, -1, 
      1643, 1118, 2531, -1, 
      1643, 2531, 1642, -1, 
      1643, 1119, 1118, -1, 
      1560, 2507, 1276, -1, 
      1560, 1559, 2507, -1, 
      446, 444, 1515, -1, 
      446, 2193, 2190, -1, 
      446, 1515, 2193, -1, 
      1652, 1784, 2344, -1, 
      1652, 2344, 1226, -1, 
      2300, 2554, 469, -1, 
      1201, 209, 936, -1, 
      1201, 936, 891, -1, 
      13, 2244, 11, -1, 
      2060, 220, 722, -1, 
      2060, 722, 2061, -1, 
      1895, 1896, 602, -1, 
      2470, 424, 328, -1, 
      2470, 2469, 1146, -1, 
      2470, 1146, 743, -1, 
      2470, 328, 327, -1, 
      2107, 2106, 1187, -1, 
      2107, 1187, 1060, -1, 
      1203, 1960, 1809, -1, 
      950, 1855, 1854, -1, 
      950, 1854, 927, -1, 
      2578, 1498, 1497, -1, 
      2578, 1497, 2468, -1, 
      2578, 2331, 1498, -1, 
      2578, 1517, 2331, -1, 
      2578, 2468, 1517, -1, 
      1265, 974, 1266, -1, 
      2346, 122, 121, -1, 
      421, 2537, 422, -1, 
      2527, 961, 2411, -1, 
      2527, 2411, 263, -1, 
      2286, 179, 2489, -1, 
      1205, 384, 382, -1, 
      2188, 1073, 1072, -1, 
      2188, 1072, 2563, -1, 
      2188, 2403, 1073, -1, 
      2188, 2563, 2189, -1, 
      162, 161, 1612, -1, 
      244, 148, 2248, -1, 
      469, 2204, 294, -1, 
      469, 2554, 2204, -1, 
      1171, 1846, 2084, -1, 
      2519, 2375, 2579, -1, 
      2519, 2297, 2375, -1, 
      2519, 2579, 1666, -1, 
      186, 242, 317, -1, 
      186, 317, 187, -1, 
      2028, 543, 2264, -1, 
      2028, 2264, 2263, -1, 
      2028, 544, 543, -1, 
      2428, 986, 1040, -1, 
      1198, 780, 781, -1, 
      1198, 781, 516, -1, 
      2476, 1070, 1233, -1, 
      2476, 2477, 2558, -1, 
      810, 809, 2203, -1, 
      935, 936, 209, -1, 
      587, 2362, 1442, -1, 
      1990, 882, 2127, -1, 
      2431, 947, 2430, -1, 
      2431, 73, 947, -1, 
      2431, 384, 73, -1, 
      862, 2491, 2573, -1, 
      862, 2573, 860, -1, 
      2430, 1216, 1215, -1, 
      2430, 2580, 1216, -1, 
      2430, 947, 2580, -1, 
      1642, 314, 313, -1, 
      527, 529, 1698, -1, 
      527, 1698, 1397, -1, 
      527, 1004, 528, -1, 
      916, 394, 1609, -1, 
      916, 1609, 1611, -1, 
      916, 1611, 914, -1, 
      233, 232, 1822, -1, 
      233, 1822, 2338, -1, 
      233, 2338, 235, -1, 
      2495, 1894, 2275, -1, 
      2495, 2474, 1894, -1, 
      168, 2271, 166, -1, 
      154, 1393, 755, -1, 
      919, 1413, 2567, -1, 
      919, 68, 1413, -1, 
      919, 2567, 920, -1, 
      2581, 748, 2582, -1, 
      2581, 2582, 2569, -1, 
      2581, 2583, 748, -1, 
      2581, 2568, 1565, -1, 
      2581, 1565, 2583, -1, 
      2581, 2569, 2568, -1, 
      1564, 1565, 2568, -1, 
      523, 886, 520, -1, 
      523, 2011, 886, -1, 
      523, 525, 2584, -1, 
      523, 2584, 2011, -1, 
      1081, 269, 2017, -1, 
      2054, 2585, 2055, -1, 
      2054, 2419, 2585, -1, 
      2054, 782, 2419, -1, 
      514, 515, 1294, -1, 
      1427, 1545, 1281, -1, 
      1369, 718, 717, -1, 
      1369, 1322, 718, -1, 
      195, 2199, 993, -1, 
      671, 9, 8, -1, 
      574, 1264, 1976, -1, 
      2586, 2089, 1083, -1, 
      2586, 1913, 2089, -1, 
      2586, 1083, 633, -1, 
      2586, 129, 133, -1, 
      2586, 133, 2387, -1, 
      2586, 633, 129, -1, 
      2586, 2387, 1913, -1, 
      1916, 1289, 1290, -1, 
      2563, 2190, 2189, -1, 
      2563, 1065, 2227, -1, 
      2563, 2227, 2190, -1, 
      2422, 409, 1349, -1, 
      1196, 1195, 2377, -1, 
      2541, 2104, 2528, -1, 
      2541, 1631, 2104, -1, 
      2541, 1630, 1631, -1, 
      367, 2224, 2395, -1, 
      367, 366, 2488, -1, 
      367, 2488, 704, -1, 
      373, 378, 2335, -1, 
      2579, 2419, 1666, -1, 
      2579, 2585, 2419, -1, 
      2579, 2375, 2585, -1, 
      2469, 2454, 1146, -1, 
      2469, 2455, 2454, -1, 
      834, 833, 2574, -1, 
      834, 2574, 2006, -1, 
      834, 2006, 627, -1, 
      1455, 1454, 1457, -1, 
      627, 2006, 628, -1, 
      648, 2576, 649, -1, 
      982, 878, 1570, -1, 
      2284, 705, 703, -1, 
      2284, 625, 705, -1, 
      2284, 623, 625, -1, 
      2121, 921, 920, -1, 
      2121, 920, 2122, -1, 
      1494, 1661, 2145, -1, 
      1494, 2145, 2146, -1, 
      1868, 1136, 1487, -1, 
      2386, 2351, 2353, -1, 
      2386, 2353, 1875, -1, 
      2386, 2572, 2351, -1, 
      212, 213, 2354, -1, 
      2011, 2584, 2234, -1, 
      2011, 2234, 1528, -1, 
      782, 2509, 2420, -1, 
      782, 2420, 2419, -1, 
      782, 779, 2509, -1, 
      1336, 1698, 529, -1, 
      831, 761, 452, -1, 
      1904, 2214, 1931, -1, 
      1904, 2213, 2214, -1, 
      1364, 2018, 1366, -1, 
      1364, 2017, 2018, -1, 
      2056, 2587, 2205, -1, 
      2056, 2055, 2587, -1, 
      2174, 2489, 179, -1, 
      2174, 777, 2317, -1, 
      17, 599, 598, -1, 
      1408, 1407, 2463, -1, 
      1408, 2463, 2313, -1, 
      1790, 1178, 2043, -1, 
      2543, 1833, 2583, -1, 
      2543, 2583, 2066, -1, 
      588, 1786, 585, -1, 
      597, 388, 387, -1, 
      597, 387, 1669, -1, 
      1254, 1458, 1250, -1, 
      1254, 1253, 1278, -1, 
      1572, 2490, 1570, -1, 
      1572, 1783, 2490, -1, 
      310, 731, 1781, -1, 
      1637, 1638, 200, -1, 
      1887, 2531, 2302, -1, 
      890, 1872, 213, -1, 
      946, 2443, 2550, -1, 
      2336, 2335, 2309, -1, 
      2336, 2309, 2308, -1, 
      2083, 2082, 1650, -1, 
      2083, 1650, 2067, -1, 
      2083, 2008, 2007, -1, 
      2083, 2067, 2008, -1, 
      2377, 1661, 1660, -1, 
      2377, 2145, 1661, -1, 
      2377, 2378, 2145, -1, 
      1707, 753, 1691, -1, 
      1707, 2423, 753, -1, 
      2566, 2184, 1420, -1, 
      2566, 2557, 2184, -1, 
      1881, 1907, 2319, -1, 
      1881, 2319, 2258, -1, 
      1742, 2522, 1743, -1, 
      1742, 1748, 2522, -1, 
      2545, 2446, 1030, -1, 
      2545, 284, 2446, -1, 
      2290, 53, 1978, -1, 
      2290, 54, 53, -1, 
      1270, 1974, 1264, -1, 
      1270, 2520, 1974, -1, 
      975, 1538, 974, -1, 
      1939, 1679, 2546, -1, 
      1939, 870, 1679, -1, 
      1939, 1938, 2439, -1, 
      1294, 515, 2213, -1, 
      2583, 1565, 2066, -1, 
      2583, 1833, 749, -1, 
      2583, 749, 748, -1, 
      2303, 2162, 2270, -1, 
      569, 568, 483, -1, 
      1783, 1782, 964, -1, 
      1783, 964, 2091, -1, 
      1783, 2091, 2092, -1, 
      1146, 2454, 1145, -1, 
      2003, 2092, 2090, -1, 
      2003, 2090, 1094, -1, 
      2003, 1094, 2004, -1, 
      1912, 2089, 1913, -1, 
      1912, 1915, 2588, -1, 
      1912, 2588, 2088, -1, 
      842, 1432, 843, -1, 
      746, 2582, 750, -1, 
      746, 2569, 2582, -1, 
      746, 2339, 2569, -1, 
      2006, 2574, 2007, -1, 
      2347, 347, 2379, -1, 
      2138, 2282, 1795, -1, 
      2453, 1145, 2454, -1, 
      1826, 1825, 2020, -1, 
      499, 2370, 895, -1, 
      366, 1780, 2488, -1, 
      723, 2559, 2523, -1, 
      1498, 2331, 91, -1, 
      656, 657, 2263, -1, 
      2094, 1133, 1136, -1, 
      1016, 2567, 1413, -1, 
      928, 800, 2575, -1, 
      928, 2575, 1578, -1, 
      991, 1966, 992, -1, 
      1048, 1422, 475, -1, 
      1048, 2542, 1422, -1, 
      2030, 2031, 2045, -1, 
      1264, 1974, 1976, -1, 
      1892, 2528, 850, -1, 
      1923, 2589, 2025, -1, 
      1923, 1925, 2589, -1, 
      1030, 1940, 1941, -1, 
      1030, 2446, 1031, -1, 
      1286, 1163, 496, -1, 
      1303, 2446, 2255, -1, 
      1247, 1246, 2376, -1, 
      2203, 2204, 2554, -1, 
      2564, 2514, 2205, -1, 
      2564, 2205, 2587, -1, 
      2564, 2408, 2514, -1, 
      2564, 2587, 2565, -1, 
      2406, 1056, 1055, -1, 
      2378, 2140, 2145, -1, 
      2378, 2572, 2140, -1, 
      2378, 2351, 2572, -1, 
      2088, 2588, 1722, -1, 
      224, 2097, 2096, -1, 
      1525, 1415, 817, -1, 
      1525, 819, 1346, -1, 
      649, 2576, 1598, -1, 
      649, 397, 1121, -1, 
      2549, 897, 456, -1, 
      2567, 2122, 920, -1, 
      2077, 2508, 2471, -1, 
      2077, 2078, 2508, -1, 
      1718, 1475, 2019, -1, 
      631, 633, 1083, -1, 
      1631, 1633, 2105, -1, 
      1631, 2105, 2104, -1, 
      148, 147, 2248, -1, 
      521, 1645, 522, -1, 
      1578, 2575, 1128, -1, 
      525, 2234, 2584, -1, 
      2319, 2318, 2258, -1, 
      568, 690, 2112, -1, 
      1678, 2052, 2547, -1, 
      1678, 2547, 1679, -1, 
      1959, 695, 1441, -1, 
      2547, 2546, 1679, -1, 
      616, 1708, 1773, -1, 
      616, 1897, 1708, -1, 
      616, 619, 1897, -1, 
      2210, 2201, 1614, -1, 
      1190, 1189, 931, -1, 
      1190, 2580, 947, -1, 
      1190, 931, 1217, -1, 
      1190, 1216, 2580, -1, 
      1190, 1217, 1216, -1, 
      241, 239, 315, -1, 
      241, 317, 242, -1, 
      1515, 1514, 2191, -1, 
      1515, 2191, 2193, -1, 
      1896, 1894, 2474, -1, 
      1896, 2474, 602, -1, 
      2215, 1774, 2590, -1, 
      2215, 2590, 2246, -1, 
      1621, 1695, 1622, -1, 
      1517, 2328, 2331, -1, 
      1517, 1519, 2328, -1, 
      2531, 1668, 2302, -1, 
      2531, 1118, 1668, -1, 
      1010, 325, 275, -1, 
      2565, 2587, 2591, -1, 
      2565, 2376, 1246, -1, 
      2565, 2591, 2376, -1, 
      2025, 2589, 1605, -1, 
      2025, 1605, 1606, -1, 
      1932, 335, 334, -1, 
      1998, 2535, 1347, -1, 
      628, 1310, 629, -1, 
      2328, 2526, 2329, -1, 
      1726, 2433, 1727, -1, 
      1726, 2434, 2433, -1, 
      2590, 1774, 1773, -1, 
      2590, 1773, 422, -1, 
      2590, 2537, 2536, -1, 
      2590, 2536, 2246, -1, 
      2590, 422, 2537, -1, 
      621, 618, 1817, -1, 
      1605, 2589, 1603, -1, 
      635, 1667, 633, -1, 
      954, 2445, 2305, -1, 
      1259, 2275, 1894, -1, 
      2530, 1135, 101, -1, 
      1934, 2072, 1960, -1, 
      2031, 1943, 2045, -1, 
      2030, 2045, 740, -1, 
      1855, 97, 99, -1, 
      452, 761, 1780, -1, 
      2338, 2569, 2339, -1, 
      2338, 1823, 2569, -1, 
      1816, 1815, 1876, -1, 
      565, 563, 1393, -1, 
      1603, 1431, 1433, -1, 
      1603, 1927, 1431, -1, 
      1603, 2589, 1925, -1, 
      1603, 1925, 1927, -1, 
      1875, 2353, 1872, -1, 
      2258, 2318, 1800, -1, 
      2201, 1615, 1614, -1, 
      2201, 2200, 1615, -1, 
      2065, 2241, 2062, -1, 
      2335, 2311, 2309, -1, 
      1091, 1815, 1814, -1, 
      1091, 1814, 1092, -1, 
      1091, 1093, 1815, -1, 
      1809, 1960, 2072, -1, 
      2317, 777, 776, -1, 
      624, 704, 2488, -1, 
      1921, 2137, 1910, -1, 
      1921, 1920, 2137, -1, 
      731, 734, 1781, -1, 
      1759, 573, 572, -1, 
      1342, 1341, 2389, -1, 
      1319, 765, 280, -1, 
      2196, 992, 1966, -1, 
      974, 1538, 1266, -1, 
      1876, 1815, 1093, -1, 
      136, 135, 2182, -1, 
      2182, 135, 1380, -1, 
      2182, 1380, 1379, -1, 
      1825, 1824, 2021, -1, 
      2550, 2443, 2442, -1, 
      36, 1109, 1023, -1, 
      755, 753, 1208, -1, 
      2439, 1938, 1592, -1, 
      2439, 1592, 867, -1, 
      297, 2282, 2348, -1, 
      2219, 1463, 2010, -1, 
      1326, 1325, 858, -1, 
      2540, 203, 201, -1, 
      2540, 201, 200, -1, 
      1149, 825, 1797, -1, 
      2167, 2499, 2033, -1, 
      2167, 2170, 2499, -1, 
      2167, 2033, 2034, -1, 
      2142, 2143, 2139, -1, 
      1968, 1359, 1969, -1, 
      750, 2582, 748, -1, 
      78, 77, 2229, -1, 
      1431, 1927, 1429, -1, 
      10, 11, 1037, -1, 
      2214, 1971, 1931, -1, 
      1411, 1412, 2206, -1, 
      1411, 2206, 2444, -1, 
      573, 1948, 575, -1, 
      1119, 315, 239, -1, 
      1119, 239, 1120, -1, 
      376, 375, 1359, -1, 
      1667, 129, 633, -1, 
      675, 964, 850, -1, 
      675, 2091, 964, -1, 
      1276, 2507, 1277, -1, 
      277, 324, 2577, -1, 
      1714, 1713, 2099, -1, 
      1633, 1632, 2232, -1, 
      1633, 2106, 2105, -1, 
      1943, 1945, 2045, -1, 
      2587, 2055, 2585, -1, 
      2587, 2585, 2591, -1, 
      870, 869, 1679, -1, 
      2463, 1466, 1467, -1, 
      2312, 2311, 361, -1, 
      1743, 2522, 1903, -1, 
      2522, 1748, 2486, -1, 
      74, 503, 1189, -1, 
      74, 504, 503, -1, 
      2407, 2514, 2408, -1, 
      896, 2081, 833, -1, 
      896, 2082, 2081, -1, 
      1359, 375, 1969, -1, 
      2062, 2240, 2445, -1, 
      2062, 2241, 2240, -1, 
      2305, 2445, 2240, -1, 
      1674, 2205, 2514, -1, 
      49, 46, 261, -1, 
      2078, 1624, 2508, -1, 
      2270, 2269, 2070, -1, 
      2333, 408, 407, -1, 
      2591, 2375, 2376, -1, 
      2591, 2585, 2375, -1, 
      1708, 422, 1773, -1, 
      1615, 1897, 1617, -1, 
      2499, 1475, 2033, -1, 
      2499, 2170, 1192, -1, 
      1940, 1745, 1938, -1, 
      2141, 2140, 2572, -1, 
      1872, 2353, 2354, -1, 
      1872, 2354, 213, -1, 
      1244, 1931, 1971, -1, 
      2367, 1722, 2588, -1, 
      2367, 2588, 1915, -1, 
      618, 1818, 1817, -1, 
      1464, 34, 37, -1, 
      1464, 37, 1465, -1, 
      1914, 1913, 2387, -1, 
      2355, 1380, 135, -1, 
      1800, 2318, 2487, -1, 
      1800, 2487, 1328, -1, 
      1632, 1557, 1363, -1, 
      2423, 1208, 753, -1, 
      1688, 1822, 232, -1, 
      1745, 1592, 1938, -1, 
      2485, 711, 2095, -1, 
      1514, 2261, 1341, -1, 
      1273, 1272, 2360, -1, 
      133, 2510, 2388, -1, 
      133, 2388, 2387, -1, 
      582, 1617, 1897, -1, 
      2559, 2151, 1429, -1, 
      2487, 2318, 1930, -1, 
      1900, 2432, 2018, -1, 
      2198, 2199, 1599, -1, 
      67, 1413, 68, -1, 
      1366, 2018, 2432, -1, 
      1622, 2508, 1624, -1, 
      19, 18, 183, -1, 
      2302, 1668, 1504, -1, 
      1341, 2261, 2389, -1, 
      711, 2096, 2095, -1, 
      2510, 666, 2388, -1, 
      69, 1772, 66, -1, 
      69, 794, 1772, -1, 
      335, 1779, 333, -1, 
      335, 1778, 1779, -1, 
      333, 1779, 338, -1, 
      1772, 67, 66, -1, 
      1777, 95, 98, -1, 
      1777, 96, 95, -1, 
      338, 2592, 1776, -1, 
      338, 1779, 2592, -1, 
      1776, 2592, 1779, -1, 
      22, 21, 26, -1, 
      77, 1980, 1982, -1, 
      77, 79, 1980, -1, 
      99, 94, 96, -1, 
      134, 139, 140, -1, 
      775, 178, 440, -1, 
      1094, 1092, 2004, -1, 
      1094, 1095, 1092, -1, 
      1318, 1321, 767, -1, 
      1620, 1627, 1628, -1, 
      1638, 2540, 200, -1] 
  normal Normal {
    vector [
      0.213813 0.676948 0.704291,
      0.298256 0.539382 0.787471,
      0.212183 0.514929 0.830558,
      0.0996143 0.784397 0.612208,
      0.243402 0.803459 0.543332,
      0.0752201 0.888042 0.453568,
      -0.993954 -2.20327e-005 0.109797,
      -0.943693 0.302926 0.132963,
      -0.945448 -0.321946 -0.0497923,
      -0.826734 -0.561719 -0.03134,
      -0.94666 0.229853 0.225836,
      -0.946356 0.309686 -0.0922228,
      -0.84978 -0.507054 -0.14412,
      -0.99085 0.00387832 -0.134913,
      0.472123 0.806526 0.355831,
      0.874039 0.439224 0.207697,
      0.888016 0.41702 0.193706,
      0.523076 0.786385 0.328617,
      0.520004 0.801741 0.29463,
      0.480319 0.770286 0.419468,
      0.368769 0.910906 0.185093,
      0.313404 0.910743 0.268933,
      0.195749 0.921394 -0.335731,
      0.557401 0.823873 -0.102656,
      0.686189 0.554807 0.470462,
      0.732057 0.615234 0.292539,
      0.338541 0.852597 -0.398081,
      0.356641 0.704793 -0.613248,
      0.970136 -0.222178 -0.0973253,
      0.963741 -0.0566976 -0.260747,
      0.932892 0.360108 0.00589476,
      0.908547 -0.344555 -0.236271,
      0.99213 0.122647 0.0252184,
      -0.871311 -0.340488 0.353391,
      -0.947909 -0.208666 0.240681,
      -0.865368 -0.422249 0.269896,
      -0.861333 -0.40855 0.30198,
      -0.687354 0.10792 0.71826,
      -0.81137 -0.0882483 0.577833,
      -0.78327 0.232045 -0.576752,
      -0.660622 0.680017 -0.31805,
      -0.573952 0.695944 -0.431557,
      -0.829609 0.322498 -0.45579,
      -0.865057 0.234405 -0.443543,
      -0.752949 -0.143211 -0.642308,
      0.621258 0.75477 0.21062,
      0.343944 0.792639 0.503415,
      0.456721 0.800483 0.388114,
      0.622318 0.765264 0.164595,
      0.200044 0.787238 0.583299,
      0.802022 0.584751 -0.121768,
      0.712965 0.679761 0.172066,
      -0.886571 -0.405921 0.221854,
      -0.747363 -0.611826 0.259069,
      -0.773947 -0.399554 0.491287,
      -0.808853 -0.575165 -0.12224,
      -0.850881 -0.154391 0.50216,
      -0.962516 -0.138983 0.232911,
      -0.91565 -0.341566 -0.21194,
      0.669124 -0.0289844 0.742585,
      0.795288 0.337032 0.503911,
      0.573221 0.529031 0.625735,
      0.833406 -0.11868 0.539768,
      0.488085 0.257453 0.833961,
      0.540839 -0.259143 0.800212,
      0.642687 -0.485958 0.592282,
      0.728493 0.632655 -0.262765,
      0.27327 0.767811 -0.579474,
      0.290091 0.255134 -0.922363,
      0.859871 -0.271098 -0.432582,
      -0.511673 0.72814 -0.456073,
      -0.415191 0.900136 0.131799,
      -0.477769 0.703217 -0.526519,
      -0.398678 0.91535 -0.056475,
      -0.16687 0.389366 -0.905841,
      -0.365362 0.789437 -0.493255,
      -0.885733 0.116767 -0.449268,
      -0.410836 0.453917 -0.790679,
      -0.938846 0.31899 -0.129665,
      -0.145989 0.506249 -0.849941,
      -0.991131 -0.0296676 0.129533,
      -0.969459 0.129273 -0.208416,
      -0.442855 -0.716249 0.539321,
      -0.46896 -0.681777 0.561477,
      -0.446409 -0.713901 0.539504,
      -0.44554 -0.734894 0.511296,
      -0.509196 -0.728618 0.458078,
      -0.380636 -0.765066 0.519413,
      -0.436902 -0.77959 0.448727,
      0.0435888 -0.982447 0.181378,
      0.200461 -0.892643 0.403736,
      0.533333 -0.835556 0.131916,
      -0.382357 -0.901003 0.20493,
      -0.00376358 -0.993283 0.115651,
      -0.197614 0.164212 -0.966428,
      -0.466611 -0.554217 -0.689288,
      -0.590374 -0.138102 -0.795227,
      0.0771102 0.845792 -0.527911,
      -0.559868 0.0652295 -0.82601,
      -0.135019 0.892115 -0.431162,
      -0.276563 -0.239538 -0.930663,
      -0.530465 -0.0784893 -0.844065,
      -0.463973 -0.154734 -0.87223,
      -0.319852 -0.261273 -0.910731,
      -0.264172 -0.223904 -0.938126,
      -0.205297 -0.310835 -0.928027,
      -0.0281208 -0.334287 -0.942052,
      -0.808186 -0.199573 -0.554082,
      -0.86165 -0.272729 -0.427992,
      -0.790557 -0.210242 -0.575168,
      -0.893044 0.0104904 -0.449846,
      -0.925206 -0.181861 -0.333047,
      -0.865577 -0.345393 -0.362602,
      0.118543 0.279988 -0.952656,
      0.230188 0.889684 -0.394304,
      0.341624 0.844121 -0.413222,
      0.160506 0.550604 -0.819191,
      0.257398 0.431458 -0.864633,
      0.0176951 0.000842944 -0.999843,
      0.017696 0.000843211 -0.999843,
      -0.338538 -0.875815 -0.344006,
      -0.126706 -0.979917 -0.153972,
      -0.470157 -0.849104 -0.240781,
      -0.574549 -0.749706 -0.32838,
      -0.0856338 -0.996063 -0.0229409,
      -0.0491121 -0.889491 -0.454305,
      -0.274697 -0.856352 -0.437268,
      -0.00946718 -0.884926 -0.465635,
      -0.216682 0.927484 -0.304668,
      -0.189544 0.9412 -0.279671,
      -0.221091 0.975246 0.00380526,
      0.108707 0.992163 0.0616013,
      0.163915 0.901267 -0.401061,
      -0.0576465 0.939593 -0.337406,
      -0.116916 0.0281066 -0.992744,
      0.291596 -0.342612 -0.893078,
      0.267866 0.0621104 -0.961452,
      0.0375478 -0.45727 -0.888535,
      -0.161464 -0.175229 -0.971197,
      -0.120187 -0.689776 -0.713978,
      -0.149897 -0.491275 -0.85801,
      0.389428 -0.221255 -0.894087,
      0.30693 -0.290671 -0.906259,
      -0.766621 0.347404 -0.540003,
      -0.743956 0.339241 -0.575712,
      -0.788421 0.409069 -0.459407,
      -0.744083 0.508829 -0.432936,
      -0.668428 0.512492 -0.539032,
      -0.750733 0.271404 -0.602279,
      -0.756149 0.290937 -0.586168,
      0.95098 -0.184348 0.2483,
      0.946001 -0.321175 0.0439124,
      0.975809 -0.195413 0.0980365,
      0.85575 -0.452883 0.250176,
      0.915638 0.0310006 0.400807,
      0.886192 0.102122 0.451923,
      0.730646 -0.259586 0.631483,
      -0.761674 0.645068 -0.0611625,
      -0.893999 0.122896 -0.430885,
      -0.735457 0.544773 -0.402896,
      -0.964301 0.22867 0.133543,
      -0.618006 0.743328 -0.255991,
      -0.339221 0.879383 -0.334087,
      -0.556996 0.830249 -0.021034,
      -0.87434 0.472904 -0.109044,
      -0.802397 -0.152601 -0.576951,
      -0.431453 -0.0505619 -0.900717,
      -0.487311 -0.229394 -0.842559,
      -0.78207 -0.0372649 -0.622075,
      -0.783575 -0.374496 -0.495744,
      -0.916905 -0.282157 -0.282262,
      -0.987338 -0.0732627 -0.140697,
      0.304335 -0.511401 -0.803648,
      0.0984495 -0.543886 -0.833364,
      0.031656 -0.687575 -0.725423,
      0.264661 -0.570766 -0.777291,
      0.293506 -0.68005 -0.671852,
      0.379459 0.540941 -0.750596,
      0.785126 0.222035 -0.578168,
      0.807611 0.497446 -0.316721,
      0.485061 0.841953 -0.236285,
      0.805248 0.378531 -0.456388,
      0.685602 0.722248 -0.0911484,
      0.595014 0.743682 0.304787,
      0.596511 0.763038 0.248894,
      0.86781 0.331022 -0.370582,
      0.906595 0.175615 -0.383724,
      0.783998 0.429515 -0.44818,
      0.90979 0.181266 -0.373398,
      0.753089 0.341072 -0.562607,
      0.835362 0.224911 -0.501584,
      -0.637721 -0.396505 -0.660375,
      -0.530221 -0.0172471 -0.847684,
      -0.472892 -0.222881 -0.852465,
      -0.700567 -0.250638 -0.668121,
      -0.545451 -0.471017 -0.693273,
      -0.635854 -0.526917 -0.563958,
      -0.740807 -0.607557 -0.286494,
      -0.751966 -0.572466 -0.326849,
      -0.696259 0.694425 0.181652,
      -0.71887 0.591969 0.364415,
      -0.599347 0.355248 0.717343,
      -0.475879 0.834946 -0.276413,
      -0.924928 0.24378 0.291685,
      -0.435434 0.572315 -0.694876,
      -0.92744 0.267002 -0.261849,
      0.462618 -0.544525 -0.699626,
      0.0466984 -0.731066 -0.680707,
      0.149914 -0.652752 -0.742591,
      0.333777 -0.343673 -0.877771,
      0.280583 -0.709594 -0.646335,
      0.583483 -0.669618 -0.459522,
      0.674658 -0.650321 -0.34917,
      0.626478 -0.629891 -0.459089,
      0.479299 -0.394793 -0.783844,
      0.520744 -0.774911 -0.358244,
      0.778492 -0.623081 -0.0756303,
      0.450845 -0.892598 -0.00295187,
      0.700899 -0.636687 -0.321514,
      0.0751552 -0.943946 -0.321429,
      0.365734 -0.724272 -0.584525,
      -0.0703421 -0.738258 -0.670841,
      -0.682719 0.693968 0.228699,
      -0.938963 0.3083 -0.152643,
      -0.786715 0.597793 0.15402,
      -0.750376 0.623802 0.218648,
      -0.333432 0.856867 0.393195,
      -0.253032 0.835526 0.487721,
      -0.270591 0.751343 0.601884,
      0.278097 0.947628 -0.157044,
      0.321359 0.942089 0.0959022,
      0.870774 -0.379165 0.313028,
      0.979551 -0.175741 0.0979504,
      0.865887 -0.410396 0.286033,
      0.933334 -0.357075 0.037219,
      0.650564 -0.668884 0.359668,
      0.592431 -0.777216 0.212037,
      0.966787 0.176282 -0.185059,
      0.942249 0.0429216 -0.332151,
      0.871395 0.371796 -0.320061,
      0.962177 -0.197471 -0.187673,
      0.870311 0.399384 -0.288185,
      0.945608 0.0952427 -0.311054,
      -0.728715 0.395158 -0.559307,
      -0.793131 0.365316 -0.487327,
      0.61728 0.734411 -0.282143,
      0.537049 0.770615 -0.343121,
      0.366364 0.924514 -0.105121,
      0.427259 0.892452 0.144839,
      0.607441 0.692446 -0.389274,
      0.752823 0.487066 -0.442746,
      0.700882 0.564155 -0.436455,
      0.529458 0.847487 0.0379487,
      0.0135408 0.000645021 0.999908,
      0.375304 0.017883 0.926729,
      0.426159 0.0469671 0.903428,
      0.472559 -0.067573 0.878705,
      0.464059 -0.0819984 0.882001,
      0.777688 0.0370538 0.627558,
      0.446233 0.255386 0.857703,
      0.0969547 0.739532 0.666102,
      0.171548 0.798539 0.576981,
      0.0395666 0.781017 0.623255,
      0.173292 0.764916 0.620382,
      0.0286166 0.795246 0.605611,
      -0.0289347 0.705339 0.708279,
      0.0334108 0.77513 0.630918,
      0.232655 -0.948693 -0.214132,
      0.0507924 -0.998706 -0.0026823,
      0.371876 -0.795507 -0.478411,
      0.0462269 -0.99893 0.0012669,
      0.480085 -0.876809 -0.0269071,
      0.592198 -0.652804 -0.472386,
      0.394176 -0.710791 -0.582582,
      0.568801 -0.821896 0.0308688,
      0.0385975 -0.846505 -0.53098,
      -0.145104 -0.989317 0.0140435,
      0.137016 -0.797052 0.588162,
      0.494543 -0.755936 0.428937,
      -0.768604 0.609626 0.193919,
      -0.622587 0.389259 -0.678869,
      -0.849158 0.470055 0.240789,
      -0.694035 0.468956 0.546257,
      -0.75026 0.505749 -0.425827,
      -0.801342 0.571605 0.176403,
      -0.849237 0.419077 0.321202,
      -0.492741 0.851957 -0.177131,
      -0.550346 0.818042 -0.167114,
      -0.593948 0.7756 -0.213705,
      -0.52637 0.805315 -0.272766,
      -0.617384 0.774774 -0.136243,
      0.277592 -0.153247 0.948398,
      0.391404 -0.478072 0.786289,
      0.286959 -0.379227 0.879683,
      0.1686 -0.377749 0.910428,
      0.343115 -0.363829 0.865968,
      -0.0176956 -0.00084309 0.999843,
      0.109056 0.158806 0.981268,
      0.118565 0.0803597 0.989689,
      0.488526 0.281801 0.825791,
      0.797772 0.458522 0.391558,
      0.85491 0.516463 -0.048942,
      0.910684 0.39105 0.133174,
      0.828863 0.0161131 0.55922,
      0.95683 0.151622 0.247965,
      0.858417 -0.496566 -0.128618,
      0.970809 -0.229434 -0.0699297,
      0.70363 -0.62156 -0.344336,
      0.612178 -0.73628 -0.288323,
      0.936762 0.240698 0.254048,
      0.75837 -0.628746 -0.171912,
      0.984209 -0.176693 -0.0105634,
      0.84604 0.338557 -0.41182,
      0.914785 0.363081 -0.177032,
      0.809931 0.417549 -0.411904,
      0.911349 0.340435 -0.231401,
      0.774104 0.424225 -0.469889,
      0.83936 0.263256 -0.475574,
      0.182641 -0.87268 -0.452849,
      0.155328 -0.660653 -0.734446,
      0.521339 -0.679817 -0.515805,
      -0.238619 -0.788311 -0.567122,
      0.275952 -0.796439 -0.538084,
      -0.0631537 -0.865317 -0.49723,
      -0.435011 -0.682075 0.587826,
      -0.554946 -0.823544 -0.117515,
      0.99817 -0.00930777 -0.0597548,
      0.978713 0.108529 0.174192,
      0.983509 -0.052394 -0.173102,
      0.991491 0.0696782 0.109958,
      0.825172 -0.126084 -0.550631,
      0.927468 -0.0218585 -0.373262,
      0.999173 -0.0311037 0.0261771,
      -0.271648 -0.909724 -0.314022,
      -0.411817 -0.891188 -0.190239,
      -0.311835 -0.943708 -0.110337,
      -0.440463 -0.819013 -0.36771,
      -0.266309 -0.650423 -0.711357,
      -0.531034 -0.203657 -0.822513,
      0.56889 0.334156 -0.751468,
      0.804208 0.450361 -0.387846,
      0.732824 0.503518 -0.457645,
      0.477419 0.458142 -0.749785,
      0.786366 0.121868 -0.605621,
      0.388872 0.284874 -0.876142,
      0.898456 0.295481 -0.324759,
      0.624575 0.519237 -0.583351,
      0.890001 0.415372 -0.188055,
      0.583093 0.475247 -0.658895,
      0.997924 0.0637504 -0.009192,
      0.907594 0.284243 -0.308997,
      -0.728114 -0.273954 -0.62833,
      -0.775089 0.0121528 -0.631735,
      -0.937195 0.272104 -0.218233,
      -0.766831 0.08125 -0.636686,
      -0.983102 -0.00712691 -0.18292,
      -0.820463 -0.0248476 -0.571159,
      -0.793693 -0.129761 -0.594317,
      -0.974731 -0.148115 -0.167215,
      0.51601 -0.816049 0.260381,
      0.509312 -0.806836 0.299362,
      0.582908 -0.761352 0.283835,
      0.465296 -0.844668 0.264641,
      0.623622 -0.751311 0.215934,
      0.491442 -0.847888 0.198922,
      0.720432 0.528854 0.448655,
      0.649939 0.602427 0.463316,
      0.378346 0.772079 0.510634,
      0.782615 0.502902 0.366885,
      0.783486 0.543428 0.30139,
      0.57088 -0.671138 0.472937,
      0.615058 -0.671073 0.413963,
      0.647205 -0.685831 0.332808,
      0.623979 -0.671931 0.398947,
      0.577881 -0.743208 0.337187,
      0.512295 -0.714663 0.476246,
      0.390221 -0.601514 0.697071,
      0.594389 -0.53937 0.596474,
      0.688483 -0.604283 0.40104,
      -0.123599 0.972425 0.197771,
      -0.089043 0.953865 -0.286727,
      -0.00172364 0.988649 0.150236,
      0.0212376 0.905462 0.423895,
      -0.371659 0.927545 -0.039116,
      -0.228193 0.866693 0.443589,
      -0.341146 0.864752 0.368544,
      0.635466 0.768785 0.0717805,
      0.966699 0.242974 -0.0803554,
      0.970029 0.225459 0.0906152,
      0.736235 0.669047 -0.101659,
      0.578051 0.801459 -0.153362,
      0.514405 0.826705 -0.227917,
      0.759021 0.649669 0.0426303,
      0.393104 0.919462 0.00773285,
      0.280445 0.95405 -0.105546,
      -0.999382 -0.0348716 0.00446233,
      -0.946078 0.0371814 0.321799,
      -0.994443 -0.089068 0.0561268,
      -0.95829 -0.0164204 0.285327,
      -0.986763 0.127041 0.100798,
      -0.539699 0.675017 -0.503068,
      -0.664025 0.698731 -0.266169,
      -0.655936 0.535212 -0.532255,
      -0.533703 0.700676 -0.473512,
      -0.419339 0.748001 -0.514441,
      -0.50513 0.757023 -0.414439,
      -0.0147392 -0.690382 -0.723295,
      0.116875 -0.80793 -0.577572,
      0.345839 -0.616601 -0.707247,
      -0.271717 -0.708622 -0.651172,
      -0.0109055 -0.699544 -0.714507,
      -0.250331 -0.620108 -0.743506,
      -0.460515 -0.608495 -0.646266,
      0.226344 -0.731011 -0.643732,
      -0.821108 0.477888 -0.312096,
      -0.86763 0.462298 -0.183027,
      -0.902823 -0.0609622 -0.425669,
      -0.902043 0.107445 -0.418061,
      -0.531931 0.796548 -0.287333,
      -0.823552 0.455568 -0.337965,
      0.936342 0.349093 -0.0373872,
      0.804058 0.462197 -0.373983,
      0.766135 0.639637 -0.062465,
      0.917885 -0.0218844 -0.396243,
      0.983982 -0.0433084 -0.172925,
      0.932435 0.00554635 -0.361294,
      0.611363 0.0878549 -0.786458,
      0.802185 -0.0127976 -0.596938,
      0.294539 -0.103174 -0.950054,
      -0.353636 0.175862 -0.918702,
      -0.23332 0.767565 -0.596998,
      0.0630886 -0.414186 -0.908003,
      -0.0607985 0.78431 -0.617382,
      0.198751 0.745012 -0.636754,
      0.217256 -0.366744 -0.904599,
      0.263499 0.800125 0.538858,
      0.387085 0.611765 0.689861,
      0.278675 0.713991 0.642307,
      0.353612 0.473847 0.806491,
      0.22536 0.777353 0.587312,
      0.927827 0.352142 0.123019,
      0.433379 -0.391053 -0.811948,
      -0.188904 0.0901665 0.977847,
      -0.012078 0.188601 0.98198,
      -0.0956649 0.570089 0.815994,
      -0.043439 -0.0104687 0.999001,
      -0.250685 0.543247 0.801274,
      -0.587046 0.0482312 0.808116,
      -0.578614 -0.354974 0.734302,
      -0.250298 -0.27074 0.929543,
      -0.498695 -0.47885 0.7225,
      0.806603 0.236611 0.541671,
      0.710449 0.432843 0.554895,
      0.947043 0.15124 0.283259,
      0.692266 0.296783 0.65779,
      0.954749 -0.176991 0.239016,
      0.950332 -0.170287 0.260523,
      0.908202 -0.41849 0.00600033,
      0.550667 -0.637568 -0.53877,
      0.549088 -0.632386 -0.546435,
      0.568349 -0.554616 -0.607767,
      0.527717 -0.56255 -0.636437,
      0.521859 -0.72178 -0.45464,
      0.55268 -0.614765 -0.56268,
      0.649692 -0.710226 -0.271069,
      0.491387 -0.806022 -0.329949,
      -0.0842488 0.221517 0.97151,
      -0.0285452 0.0126426 0.999513,
      -0.017696 -0.000843201 0.999843,
      0.00878517 -0.505608 0.862719,
      -0.150962 -0.394147 0.906564,
      -0.804219 0.592311 0.0489876,
      -0.796966 0.602489 0.043047,
      -0.948111 0.305282 0.0888222,
      -0.742073 0.243994 -0.624336,
      -0.868124 0.374107 -0.326198,
      0.490546 -0.224892 -0.841896,
      0.795105 -0.241968 -0.556112,
      0.544852 -0.279535 -0.790567,
      0.578997 -0.395318 -0.713082,
      0.393624 -0.280054 -0.875574,
      -0.93983 0.327672 0.0966952,
      -0.770415 0.255925 0.58392,
      -0.855401 0.325303 0.403072,
      -0.942684 0.0464225 -0.330441,
      -0.490703 0.0152999 -0.871193,
      -0.516599 -0.0346846 -0.855524,
      0.512044 -0.773047 0.374444,
      0.540423 -0.748573 0.384164,
      0.568521 -0.73658 0.366381,
      0.998661 0.00991145 0.0507787,
      0.984976 0.151864 0.0822121,
      0.934024 0.126534 0.33405,
      0.998196 -0.00779132 0.0595398,
      0.952989 0.000119844 -0.303003,
      0.650094 -0.269068 0.71062,
      0.571948 -0.475745 0.668239,
      0.438783 -0.30483 0.84531,
      0.640099 -0.451261 0.621801,
      0.774526 -0.0237522 0.632096,
      0.703102 -0.250566 0.66548,
      0.81845 -0.339426 0.463605,
      -0.104178 0.401888 -0.909743,
      0.00969588 0.0419959 -0.999071,
      -0.150778 0.44083 -0.884836,
      -0.264259 0.883016 -0.387879,
      0.00496758 0.0062406 -0.999968,
      -0.139871 0.862697 -0.485994,
      -0.0373458 0.435126 -0.899595,
      -0.459917 -0.844327 0.274933,
      -0.439024 -0.875656 0.201206,
      -0.64003 -0.736291 0.219629,
      -0.404456 -0.874853 0.266547,
      -0.584608 -0.769196 0.258015,
      -0.414466 -0.850005 0.32513,
      -0.477206 -0.812554 0.33471,
      0.500676 0.819606 -0.278513,
      0.586576 0.691893 -0.420967,
      0.702723 0.541862 -0.461048,
      -0.881085 0.228518 -0.414088,
      -0.385388 0.799909 -0.460023,
      -0.557513 0.193687 -0.807257,
      -0.831025 -0.0483483 -0.554129,
      -0.654056 0.749135 0.104919,
      -0.998682 -0.0475863 -0.0192159,
      -0.995867 0.0745599 0.0518545,
      -0.572409 -0.286307 0.76836,
      -0.307699 -0.472275 0.826001,
      -0.39792 -0.425145 0.812965,
      -0.263154 -0.260176 0.929009,
      -0.836429 -0.252423 0.486486,
      -0.723141 -0.197745 0.661788,
      -0.506331 -0.471773 0.721845,
      -0.00711326 0.00666175 0.999953,
      -0.00878873 0.260518 0.965429,
      -0.0475786 -0.255455 0.96565,
      -0.044499 -0.153238 0.987187,
      -0.0064507 -0.227167 0.973834,
      0.78365 -0.574782 0.235623,
      0.804042 -0.190346 -0.56328,
      0.750787 -0.616161 -0.238042,
      0.514317 -0.839212 0.17664,
      0.99606 -0.0764722 -0.044895,
      0.227111 -0.959735 -0.165316,
      0.727243 -0.626995 -0.279277,
      0.290724 -0.941016 0.173112,
      0.378964 0.719313 0.582216,
      0.807273 0.549111 -0.216302,
      0.578389 0.752335 0.31537,
      0.509522 -0.846428 -0.154748,
      0.670368 -0.739123 0.0656001,
      0.327091 -0.930201 0.166549,
      0.390545 -0.889674 -0.236547,
      0.738335 -0.652535 -0.170469,
      0.239555 -0.931983 -0.272068,
      0.48044 -0.845633 -0.232556,
      0.95087 -0.129477 0.281214,
      0.970539 -0.201551 0.132025,
      0.949652 0.130643 0.284768,
      0.864598 -0.476363 0.159841,
      0.978814 -0.04144 0.200512,
      0.949157 -0.273664 0.155594,
      0.690061 0.18708 -0.699154,
      0.720995 0.496947 -0.482918,
      0.944022 -0.0738475 -0.321512,
      0.834207 0.411227 -0.367412,
      0.973084 -0.00820058 -0.230306,
      -0.543014 0.10614 -0.832988,
      -0.925387 0.368029 0.0906277,
      -0.95546 0.177146 -0.23604,
      -0.968949 -0.00934341 0.247084,
      -0.849517 0.311254 -0.42596,
      -0.732427 0.289904 -0.616041,
      -0.717345 0.501004 -0.48416,
      -0.876172 0.206046 -0.435739,
      -0.7896 0.48681 -0.373561,
      -0.849589 0.352 -0.392803,
      0.356314 0.929972 0.0905147,
      0.478457 0.856522 0.193515,
      0.333056 0.915894 0.224082,
      0.102024 0.970163 0.219942,
      0.422985 0.906036 -0.0134697,
      0.261218 0.954382 -0.144638,
      0.161594 0.986757 0.0140466,
      0.308281 -0.569827 0.761748,
      0.434582 -0.740308 0.512916,
      0.404835 -0.681989 0.609098,
      0.322558 -0.423737 0.846406,
      0.241719 -0.723193 0.646965,
      0.164102 -0.595694 0.786269,
      -0.100516 -0.515008 0.851272,
      0.141923 0.838314 -0.526391,
      0.323726 0.874541 -0.36108,
      -0.000897502 0.974905 -0.222618,
      0.00141682 0.792461 -0.609921,
      0.0814966 0.26667 -0.960336,
      0.00987285 0.371421 -0.928412,
      0.997986 0.0631765 0.00571629,
      0.856982 0.482725 0.180443,
      0.507749 0.853918 0.11408,
      0.30634 0.923436 -0.23113,
      0.660215 -0.701815 0.267527,
      0.700381 -0.650505 0.293784,
      0.617862 -0.705598 0.346956,
      0.755471 -0.629992 0.179928,
      0.545673 -0.768518 0.334097,
      0.756558 -0.625934 0.18928,
      0.613593 -0.720194 0.323766,
      -0.494766 0.128746 -0.859437,
      -0.830704 0.550319 0.0841379,
      -0.868345 0.403171 -0.288842,
      -0.986681 0.161787 -0.0168897,
      -0.783839 0.610143 0.115424,
      -0.824162 0.482964 0.29581,
      -0.533622 0.732805 0.42219,
      0.476725 0.792049 -0.381302,
      0.272916 0.956023 -0.107408,
      0.284221 0.933406 -0.219022,
      0.777509 0.406884 -0.479505,
      0.462127 0.861601 -0.209961,
      0.722399 0.671248 -0.166026,
      0.8116 0.499413 -0.303135,
      -0.413372 0.674321 0.611894,
      -0.646569 0.596991 0.474921,
      -0.135978 0.824897 0.548685,
      -0.728661 0.484685 0.483874,
      0.353435 0.740871 0.571134,
      0.262026 0.718816 0.64393,
      -0.435791 0.658878 0.61316,
      -0.697622 0.484086 0.52819,
      -0.360777 0.886719 -0.289083,
      -0.410538 0.809527 -0.419671,
      -0.407283 0.819647 -0.402865,
      -0.280826 0.926911 -0.248943,
      -0.360961 0.903496 -0.231087,
      -0.211809 0.977281 -0.0076114,
      0.19201 0.871201 -0.45182,
      0.189526 0.956235 0.222924,
      -0.0675778 0.961296 -0.267101,
      0.663264 0.724386 0.188007,
      0.563147 0.826214 0.0153463,
      0.816873 0.556471 0.151849,
      0.951926 0.291409 -0.0944309,
      -0.896756 -0.188136 0.400542,
      -0.967032 -0.167603 0.191725,
      -0.935936 -0.131564 0.326672,
      -0.625885 -0.181893 0.758408,
      -0.672605 -0.359324 0.646908,
      -0.626045 -0.763496 0.158563,
      -0.96084 -0.21282 -0.177463,
      -0.121142 0.563437 0.817229,
      0.708041 -0.260227 -0.656475,
      0.389276 -0.921108 0.00496952,
      0.539429 -0.735537 -0.409881,
      0.587687 -0.802466 0.103309,
      0.422691 -0.743873 0.517673,
      0.263402 -0.809704 -0.524404,
      0.435404 -0.870088 -0.231021,
      0.498714 -0.723345 0.477552,
      0.426423 0.870691 -0.245071,
      0.351204 0.870313 -0.34527,
      0.374426 0.836611 -0.399859,
      0.520587 0.763924 -0.381326,
      0.262254 0.913506 -0.311015,
      0.400812 0.842216 -0.360585,
      0.285981 0.838958 -0.462995,
      0.176197 0.962532 -0.206123,
      -0.947777 -0.0639171 -0.312463,
      -0.971917 0.207405 0.11118,
      -0.99241 -0.0901842 -0.0836015,
      -0.807893 -0.483383 -0.33712,
      -0.747884 -0.638359 -0.182118,
      0.980714 -0.194387 0.0203267,
      0.982946 -0.0769299 0.167031,
      0.928401 -0.184623 0.32247,
      0.939299 -0.0581589 0.338136,
      0.9341 -0.354836 -0.0393428,
      0.798487 -0.537438 -0.271253,
      0.915164 -0.254076 -0.312921,
      0.64472 -0.369966 -0.668925,
      0.818656 -0.367194 -0.441556,
      0.741237 -0.322622 -0.588628,
      0.604581 -0.124079 -0.786821,
      0.330207 -0.372459 -0.867316,
      0.414959 -0.19508 -0.88868,
      -0.837521 -0.36205 -0.409241,
      -0.883121 -0.0727232 -0.463474,
      -0.801572 -0.448689 -0.395172,
      -0.857958 -0.433844 -0.275114,
      -0.837826 -0.380389 -0.391601,
      -0.960952 0.246376 -0.125977,
      -0.67938 -0.678702 -0.278939,
      -0.790528 -0.566665 -0.232285,
      -0.74285 -0.649353 -0.162833,
      -0.74043 -0.591347 -0.319486,
      -0.745836 -0.656154 -0.11485,
      -0.653063 -0.661534 -0.368621,
      -0.649854 -0.7443 -0.153973,
      -0.633966 -0.689079 -0.351079,
      0.430819 -0.898882 0.0800393,
      0.0235918 -0.999333 0.0278851,
      -0.918468 0.252253 0.304607,
      -0.596574 0.669352 0.442794,
      -0.646826 0.604187 0.465375,
      -0.132046 0.802621 0.58169,
      -0.898468 0.291196 0.328572,
      -0.974152 -0.183231 0.132118,
      -0.956079 -0.279393 -0.0886106,
      -0.883088 0.440563 0.161427,
      -0.160027 0.720311 0.674939,
      -0.473295 0.672174 0.569362,
      -0.31351 0.692251 0.65,
      -0.0170453 0.68997 0.723637,
      0.150437 0.792336 0.591247,
      -0.0837557 0.935465 0.343352,
      -0.598855 -0.227598 -0.767836,
      0.0176949 0.00084325 -0.999843,
      -0.00604597 0.457895 -0.888986,
      0.017696 0.000843198 -0.999843,
      0.706786 -0.707098 0.0216048,
      0.544375 -0.762999 0.34855,
      -0.138956 -0.653952 -0.743665,
      -0.214134 -0.66467 -0.715793,
      -0.0606914 -0.884413 -0.462742,
      0.499414 0.64329 -0.580313,
      0.236331 0.250548 -0.938815,
      0.492595 0.588567 -0.641046,
      0.532549 0.679611 -0.5045,
      0.579718 0.790644 -0.197,
      0.435386 0.880873 -0.185749,
      0.026893 -0.980716 -0.19358,
      0.603263 -0.773669 -0.193674,
      0.469238 -0.796913 -0.380455,
      -0.0811524 -0.978009 -0.192126,
      0.456662 -0.844741 0.279057,
      -0.176267 -0.923633 0.340341,
      -0.567053 -0.823586 0.0125408,
      -0.618553 -0.775819 -0.124487,
      0.956589 0.198611 -0.213287,
      0.891044 0.339113 -0.301732,
      0.903592 0.265648 -0.336084,
      0.896394 0.292968 -0.332637,
      0.948753 0.0563337 -0.310957,
      0.984207 0.160535 -0.0746045,
      -0.737808 -0.619765 0.26745,
      -0.692442 -0.721459 -0.00457679,
      -0.30708 -0.925296 0.222551,
      -0.818257 -0.572379 0.0532643,
      -0.696749 -0.502902 0.511498,
      -0.819033 -0.516642 0.249533,
      -0.699577 -0.589007 0.404553,
      0.71632 0.672786 0.185053,
      0.556811 0.77428 0.300752,
      0.651275 0.676477 0.343831,
      0.631116 0.775645 0.0081925,
      0.819052 0.379321 0.43043,
      0.909354 0.399402 -0.116415,
      0.839363 0.469694 -0.273599,
      0.280129 -0.568227 -0.773722,
      -0.00183814 -0.521402 -0.853309,
      0.474487 0.713415 0.515656,
      0.594938 0.625762 0.504451,
      0.479211 0.609527 0.631532,
      -0.798881 0.599996 0.0423446,
      -0.913969 0.288197 0.285662,
      -0.857107 0.32489 -0.399766,
      -0.723979 0.689559 0.0190387,
      -0.715627 0.691442 -0.0989218,
      -0.390621 0.882149 -0.263114,
      -0.364657 0.908265 -0.205134,
      -0.534191 -0.845191 0.0170758,
      -0.551073 -0.612326 -0.5669,
      -0.448982 -0.712649 -0.539024,
      -0.544464 -0.827521 0.136995,
      -0.401274 -0.70958 0.579203,
      0.953594 0.0264898 0.299927,
      0.916856 -0.0685381 0.393292,
      0.917313 0.0707873 -0.391824,
      0.373369 0.809229 -0.45359,
      0.27715 0.826034 -0.490771,
      0.484624 0.752172 -0.446517,
      0.438558 0.797998 -0.41336,
      0.169464 0.950442 -0.260657,
      0.323965 0.88439 -0.336007,
      0.763083 -0.0807148 0.641241,
      0.894932 -0.441929 -0.0616023,
      0.719396 0.457909 0.522291,
      0.632105 -0.77357 -0.0450813,
      0.202053 0.614977 0.762219,
      0.185624 0.228577 0.955665,
      0.583522 -0.574476 0.574003,
      0.743576 -0.468699 -0.476881,
      0.619634 -0.484124 -0.617801,
      0.583486 0.006511 -0.812097,
      0.748878 -0.351177 -0.562011,
      0.552073 -0.75457 -0.354739,
      -0.626118 -0.404426 -0.666645,
      -0.544353 -0.438028 -0.71541,
      -0.422738 0.112246 -0.899274,
      -0.662683 -0.692148 -0.285977,
      -0.583961 0.29894 -0.754735,
      -0.56905 -0.417691 -0.708319,
      -0.440353 -0.698087 -0.564592,
      -0.670401 -0.570283 -0.4747,
      0.360819 0.0657115 -0.930318,
      0.414094 -0.104649 -0.904199,
      0.401415 0.208909 -0.891753,
      0.116165 -0.176884 -0.977352,
      -0.194904 -0.944838 0.263236,
      0.199686 -0.9202 0.336686,
      -0.0782105 -0.918229 0.388252,
      0.440071 -0.777451 0.449342,
      -0.159364 -0.976211 0.147023,
      0.295929 -0.955035 -0.0182874,
      0.296413 -0.916183 0.26972,
      0.817914 -0.534723 -0.212338,
      0.968511 -0.24516 -0.043384,
      0.847433 -0.521476 0.0995991,
      0.429311 -0.271426 -0.861406,
      0.877711 -0.196835 -0.436898,
      0.466767 -0.868253 0.168119,
      0.1911 -0.904807 -0.380533,
      0.00971023 -0.626601 -0.77928,
      -0.933704 -0.141714 0.328806,
      -0.957089 -0.0561988 0.284291,
      -0.619351 -0.48293 0.619017,
      -0.870095 -0.0768495 0.486857,
      -0.83272 -0.516216 0.200244,
      -0.973854 -0.215113 -0.0730421,
      -0.99639 -0.081619 -0.0233499,
      -0.932377 -0.15586 0.32616,
      0.527453 0.568722 0.631149,
      0.374296 0.589968 0.71543,
      0.385568 0.607707 0.694283,
      0.422045 0.614786 0.666271,
      0.896221 0.289571 -0.33606,
      0.366413 0.173742 -0.914087,
      0.537031 0.449305 -0.713949,
      0.883129 -0.0802828 -0.462209,
      0.76011 0.647003 0.060173,
      0.956297 0.235015 0.173968,
      0.208331 -0.758447 0.617541,
      0.306297 -0.785422 0.537862,
      0.415214 -0.805083 0.423603,
      0.31368 -0.738506 0.596837,
      -0.065094 -0.881184 0.46827,
      -0.154485 -0.704283 0.692907,
      -0.0693218 -0.837838 0.541499,
      0.826985 -0.561738 0.0233559,
      0.486433 -0.368088 0.792398,
      0.870004 -0.355963 0.34115,
      0.920973 -0.228057 0.315909,
      0.917804 -0.396796 0.013719,
      0.766107 -0.172735 -0.619066,
      0.971541 0.0849446 -0.221116,
      0.923648 -0.278228 -0.26356,
      -0.558731 -0.614694 -0.556751,
      0.0434836 -0.571652 -0.819343,
      -0.275288 -0.472482 -0.837244,
      0.948479 -0.0789811 0.306838,
      0.954035 -0.00960106 0.299543,
      0.89203 -0.114796 0.437155,
      0.986038 0.0648232 0.153387,
      0.925142 0.26099 0.275676,
      -0.968131 0.242359 0.0631254,
      -0.98615 -0.164953 -0.0172907,
      -0.997901 -0.0570871 0.030578,
      -0.966862 -0.0652828 0.246813,
      -0.751808 0.652158 0.0973355,
      -0.893748 0.412153 0.177046,
      -0.934666 0.346551 0.0793797,
      0.897452 -0.0122275 -0.440942,
      0.810411 -0.211026 -0.546537,
      0.905156 -0.39704 -0.15183,
      0.991555 0.101095 -0.0812256,
      0.824692 0.56486 -0.0285777,
      0.914236 0.398247 0.0746454,
      0.992182 0.0413289 -0.117757,
      0.944443 0.105276 -0.31136,
      0.980467 0.0451541 -0.191433,
      0.943349 0.322058 -0.0798184,
      0.964651 -0.230551 -0.127653,
      0.893941 -0.436617 -0.101172,
      0.888311 -0.456156 0.0531501,
      0.837619 0.539085 0.08822,
      -0.759582 0.60828 -0.230282,
      -0.413634 0.905389 0.0958002,
      -0.260143 0.888632 -0.377702,
      0.841407 0.278101 -0.463351,
      0.928892 0.0624223 -0.365053,
      0.832371 -0.224099 -0.506891,
      0.519332 -0.212569 -0.827713,
      0.468149 0.195111 -0.86184,
      0.596409 0.48016 0.643228,
      0.246878 0.479917 0.841861,
      0.769823 0.47174 0.429924,
      0.572182 0.643212 0.508809,
      0.920704 -0.216988 0.324376,
      0.959257 -0.000285528 0.282533,
      0.841027 -0.503678 0.197436,
      0.761512 0.00552243 -0.648127,
      0.664171 0.0202195 -0.747307,
      0.844318 0.151877 -0.513868,
      0.763909 0.0337223 -0.644443,
      0.903407 0.0879526 -0.419666,
      0.819625 0.0103926 -0.572806,
      0.948344 -0.198759 -0.247264,
      0.880754 -0.119369 -0.458283,
      0.802099 -0.378481 -0.46194,
      0.542734 -0.197901 -0.816257,
      0.881224 -0.438819 -0.175733,
      0.522224 -0.37928 -0.763825,
      0.76058 -0.573774 -0.30381,
      0.437579 0.842346 -0.314606,
      0.100777 0.953762 -0.283163,
      0.170092 0.91949 -0.35441,
      0.288401 0.904254 -0.31488,
      0.520737 0.727318 -0.447037,
      0.442617 -0.0733691 -0.893704,
      0.123166 0.101122 -0.987221,
      0.46503 0.228103 -0.855404,
      0.811757 0.0184387 -0.583704,
      0.77823 -0.309066 -0.546659,
      0.442139 -0.235199 -0.86556,
      0.692198 -0.519723 -0.50075,
      0.0165724 0.0243128 -0.999567,
      0.0236636 0.397012 -0.917508,
      -0.0139692 0.592914 -0.805145,
      -0.196234 0.306226 -0.931514,
      0.0176947 0.000843169 -0.999843,
      -0.0956859 -0.0319935 -0.994897,
      0.0176961 0.000843207 -0.999843,
      0.0176949 0.000843032 -0.999843,
      0.436005 0.00928984 -0.899896,
      0.264602 -0.188546 -0.945746,
      0.165925 -0.15148 -0.974435,
      0.312113 -0.0548614 -0.94846,
      0.356925 -0.782169 0.510701,
      -0.149205 -0.649538 0.745546,
      -0.229013 -0.893607 0.386031,
      0.388607 -0.873244 0.293989,
      -0.33127 0.733946 0.592945,
      -0.329082 0.774524 0.540202,
      -0.179221 0.861275 0.475485,
      -0.418723 0.639229 0.645024,
      -0.227806 0.763558 0.604222,
      -0.315031 0.652024 0.689653,
      -0.541574 0.675984 -0.499743,
      -0.230959 0.504552 -0.831916,
      -0.00186469 0.383038 -0.923731,
      0.0555318 0.888866 -0.45479,
      -0.0289603 0.820438 -0.571001,
      -0.990274 -0.126877 0.0570948,
      -0.844416 -0.444799 -0.298521,
      -0.863515 -0.460176 -0.206348,
      -0.938973 0.0383542 0.341845,
      -0.979722 -0.093781 0.177058,
      0.489325 0.759767 0.428152,
      0.655664 0.691023 0.304291,
      0.907333 0.411876 0.0842874,
      0.638346 0.661742 0.393208,
      0.29283 0.795861 0.529958,
      0.414836 0.773355 0.479409,
      0.223878 0.766035 0.602552,
      0.954073 0.111492 0.278055,
      -0.0459214 0.993063 -0.108247,
      -0.00647339 0.970494 -0.241037,
      -0.0205999 0.997153 -0.0725426,
      -0.0424312 0.973792 -0.223445,
      -0.258259 -0.63631 0.726919,
      -0.284554 -0.596363 0.750587,
      -0.266424 -0.503403 0.821951,
      -0.26756 -0.485402 0.832344,
      -0.839757 0.171665 -0.51511,
      -0.786814 0.299087 -0.53988,
      -0.609169 -0.0019422 -0.793038,
      -0.571849 -0.0511724 -0.818761,
      -0.851623 -0.170849 -0.495529,
      -0.8084 0.542983 -0.227286,
      -0.862899 0.450315 -0.229396,
      0.607292 -0.593373 -0.528304,
      0.969361 -0.0227664 -0.244584,
      0.946242 -0.319758 0.048791,
      0.950938 -0.0153232 -0.309002,
      0.711557 -0.0305341 -0.701965,
      0.883602 -0.0976349 -0.457947,
      0.985527 0.0769157 -0.151062,
      -0.0528734 -0.815306 -0.576611,
      0.104487 -0.516722 -0.849753,
      -0.157582 -0.698558 -0.697986,
      0.252882 -0.55012 -0.795876,
      -0.320197 -0.879208 -0.352799,
      -0.398486 -0.875499 -0.273331,
      -0.312021 -0.675086 -0.668507,
      -0.657022 0.671973 0.341722,
      -0.925807 0.044089 0.375416,
      -0.684383 0.232796 0.69096,
      -0.536171 0.810834 0.234668,
      -0.775362 0.523962 0.352529,
      -0.545889 0.659646 0.516597,
      -0.610337 0.726341 0.316097,
      -0.860036 -0.242572 0.448885,
      -0.978524 0.034148 0.203284,
      -0.990471 -0.0665374 0.120584,
      -0.455221 -0.472871 0.754432,
      -0.519564 -0.498204 0.694151,
      -0.683897 -0.362473 0.633165,
      -0.350504 -0.531083 -0.771425,
      -0.442895 -0.592827 -0.672607,
      -0.513478 -0.666059 -0.541023,
      -0.453548 -0.678551 -0.577808,
      0.905791 -0.410334 0.105685,
      0.925035 -0.374091 0.0660756,
      0.878595 -0.47595 0.0392658,
      0.556794 0.523971 -0.644543,
      0.330913 0.182536 -0.925839,
      0.0176955 0.000843294 -0.999843,
      0.740522 -0.561516 -0.369225,
      0.603633 -0.707873 -0.366802,
      -0.864679 -0.471548 0.173125,
      -0.784016 -0.562221 0.263109,
      -0.856833 -0.447194 0.256621,
      -0.692122 -0.721648 0.0138553,
      -0.864377 -0.461597 0.199453,
      -0.908066 -0.418745 -0.00833167,
      -0.930522 -0.359944 -0.0675999,
      0.91937 0.063465 -0.388241,
      0.957011 -0.252873 -0.142077,
      0.988818 -0.00196037 -0.149111,
      -0.960441 -0.123925 0.249392,
      -0.988086 -0.130989 -0.0807952,
      -0.997527 0.0686537 -0.0150496,
      -0.982489 -0.183349 -0.0331459,
      0.905227 -0.25078 0.343036,
      0.879285 -0.393092 -0.268954,
      0.741339 -0.349158 -0.573153,
      0.39088 -0.129616 -0.91127,
      -0.958139 0.17384 0.227484,
      -0.971949 0.234573 0.0170229,
      0.964937 0.157228 0.210181,
      0.953076 -0.178166 0.244749,
      0.972485 -0.137113 0.18834,
      0.823975 -0.071209 0.562135,
      0.7332 0.238192 0.636932,
      0.776496 0.196247 0.598783,
      -0.646472 0.290427 -0.705497,
      -0.896073 0.261953 -0.358377,
      -0.709794 0.62071 -0.333033,
      -0.689997 0.47902 -0.542627,
      -0.38904 0.591089 -0.706585,
      -0.521442 0.493812 -0.695879,
      0.318731 0.728198 0.606744,
      0.383944 0.592617 0.70809,
      0.47609 0.627822 0.615774,
      0.332782 0.788314 0.51751,
      0.196231 0.879675 0.433204,
      0.199037 0.746128 0.635357,
      0.477909 -0.809592 -0.340827,
      0.954854 -0.181143 -0.235461,
      0.964342 0.19693 -0.176812,
      0.814008 -0.439125 -0.380211,
      0.859615 -0.362901 -0.359673,
      -0.681515 -0.662905 0.30999,
      -0.656105 -0.689408 0.306989,
      -0.649369 -0.757789 -0.06384,
      -0.798638 -0.450446 0.399093,
      -0.771719 -0.635928 -0.00669861,
      -0.962907 0.17807 -0.202736,
      -0.958004 0.213234 -0.19173,
      -0.686699 -0.0991377 -0.72015,
      -0.977179 0.00543887 -0.212349,
      -0.763454 -0.644193 -0.0463909,
      -0.94155 -0.335263 -0.0329074,
      -0.945057 -0.326464 -0.0170054,
      -0.767389 -0.639442 0.047193,
      -0.685343 -0.72481 -0.0703959,
      -0.624966 -0.780636 0.00498264,
      0.702976 -0.700635 -0.122205,
      0.73874 -0.657309 -0.149025,
      0.700463 -0.65662 -0.279645,
      0.727813 -0.649736 -0.219391,
      0.582737 -0.759427 -0.289289,
      0.668829 -0.64522 -0.369268,
      -0.46145 0.762789 -0.453009,
      -0.617089 0.785922 -0.0390864,
      -0.579265 0.790001 0.200877,
      -0.040679 -0.521671 -0.852177,
      -0.274493 -0.571179 -0.773568,
      -0.311265 -0.113472 -0.943524,
      -0.460948 0.0846573 -0.88338,
      0.798104 0.597386 -0.0784881,
      0.741169 0.657552 -0.135254,
      0.776824 0.292095 -0.557875,
      0.73968 0.577302 0.345827,
      0.99913 0.0403479 -0.0105179,
      0.144258 0.988349 0.0485411,
      0.82852 0.283784 0.482724,
      -0.0585303 -0.377403 -0.924197,
      -0.443931 -0.585372 -0.678428,
      -0.0447472 -0.475151 -0.878766,
      -0.233295 -0.493954 -0.837606,
      -0.824393 -0.51046 -0.244554,
      -0.864183 -0.478655 -0.15517,
      -0.81358 -0.473353 0.337676,
      -0.766363 -0.591841 0.249824,
      -0.761904 -0.603243 0.235796,
      -0.82603 -0.456851 0.330092,
      -0.822796 -0.46329 0.329194,
      -0.86448 -0.302447 0.401497,
      -0.877693 -0.319874 0.356842,
      -0.686312 -0.703154 0.185878,
      -0.362504 -0.832358 -0.41925,
      -0.406088 -0.640515 -0.651792,
      -0.430999 -0.885099 0.175611,
      -0.688159 -0.707852 -0.159321,
      -0.543969 -0.42176 0.725407,
      -0.372821 -0.606118 0.702585,
      -0.707705 -0.469837 0.527643,
      0.730901 0.417084 -0.540208,
      0.854903 0.345447 -0.38705,
      0.918281 0.217478 -0.330853,
      -0.885434 -0.217157 0.410912,
      -0.94597 -0.065914 0.317485,
      -0.875968 -0.392075 0.280994,
      -0.932936 -0.242376 0.266242,
      -0.915373 -0.163779 -0.367789,
      -0.924203 0.334589 -0.184119,
      -0.825405 0.354222 -0.439584,
      -0.451745 0.0442843 -0.891047,
      -0.885421 -0.250441 -0.391547,
      -0.591419 -0.587531 -0.552297,
      -0.745879 -0.642032 -0.177367,
      -0.559325 -0.122699 -0.819817,
      -0.800387 -0.0108505 -0.599386,
      -0.61019 -0.245536 -0.753246,
      -0.581241 -0.104026 -0.807055,
      -0.881346 0.14069 -0.451039,
      -0.565026 -0.182986 -0.804526,
      -0.427893 0.0599644 -0.901838,
      -0.238394 -0.481379 -0.84347,
      -0.445852 -0.760715 -0.471729,
      -0.653498 0.133465 -0.745069,
      -0.717764 -0.376537 -0.585692,
      -0.758832 -0.0329323 -0.650453,
      0.949516 0.222783 -0.220876,
      0.930512 0.297624 -0.213466,
      0.947079 0.200484 -0.250694,
      -0.687603 -0.650556 0.322458,
      -0.768526 -0.616205 -0.172218,
      -0.397597 -0.790205 0.46636,
      -0.828143 -0.470285 0.304977,
      -0.890234 -0.399448 -0.218916,
      -0.472157 -0.646543 0.599208,
      -0.364007 -0.668888 0.648142,
      -0.394538 -0.764405 0.509927,
      -0.490332 -0.761864 0.423247,
      -0.451427 -0.622469 0.639332,
      -0.611982 -0.642133 0.461674,
      0.778481 -0.448316 -0.439296,
      0.909771 -0.366463 0.19499,
      0.304336 0.247095 0.919958,
      0.527247 0.217946 0.821286,
      0.644056 -0.0650985 0.762204,
      0.61036 -0.309299 0.729243,
      0.454155 -0.173175 0.87393,
      -0.975932 -0.13192 0.173647,
      -0.979398 -0.112681 0.167576,
      0.998722 0.0470792 0.0183893,
      0.998656 0.0470859 0.0216616,
      0.992503 0.0471243 0.112766,
      0.995367 0.0088611 0.0957359,
      0.96384 -0.0522729 0.261303,
      0.581938 0.797899 0.157183,
      0.470343 0.871846 0.13661,
      0.595679 0.80305 -0.0166689,
      0.760317 0.635559 0.134099,
      0.787518 0.605186 -0.116467,
      0.210576 0.976847 0.0377961,
      0.0264234 0.927126 0.373817,
      0.0913861 0.995413 0.0283183,
      0.267625 0.937351 -0.223049,
      0.406763 0.742504 0.532195,
      0.261745 0.958421 -0.113664,
      0.664924 0.746907 -0.00219902,
      0.273821 0.960814 -0.0431013,
      0.668678 -0.602109 -0.436273,
      0.739311 -0.496729 -0.45462,
      0.625546 -0.60108 -0.497387,
      0.610198 -0.611219 -0.504053,
      0.00188516 0.0280016 -0.999606,
      -0.297272 0.295486 -0.90792,
      -0.29224 -0.616212 -0.731354,
      0.130904 -0.699998 -0.702044,
      0.706871 -0.401089 -0.582633,
      -0.247944 -0.625126 -0.740095,
      0.731236 -0.669664 -0.129785,
      0.661377 -0.749336 0.0327962,
      0.70348 -0.691484 -0.164211,
      0.476762 0.757737 -0.44557,
      0.55223 0.683964 -0.476693,
      0.673119 0.549572 -0.494855,
      0.344158 -0.286604 -0.894099,
      -0.00179529 0.900337 0.435189,
      -0.0542852 0.846918 0.528946,
      -0.0208927 0.69387 0.719798,
      -0.0475665 0.783603 0.619439,
      -0.106732 0.987692 0.114335,
      -0.0474214 0.998875 8.77853e-005,
      0.74801 0.446409 0.491121,
      0.689133 0.665866 -0.285862,
      0.897762 0.299427 -0.323059,
      0.637037 0.628857 -0.445783,
      0.790887 0.49447 -0.36055,
      0.844117 0.385164 -0.372981,
      -0.621721 0.54635 -0.561217,
      -0.690839 0.591885 -0.415227,
      -0.565182 0.542455 -0.621539,
      -0.30952 0.177397 -0.934199,
      -0.553424 0.253069 -0.793523,
      -0.0750593 0.88781 0.454048,
      0.138293 0.846953 0.513366,
      0.190052 0.781145 0.594721,
      -0.12983 0.913343 0.385938,
      -0.0403024 0.919362 0.391342,
      -0.0956405 0.893062 0.439651,
      -0.144337 0.897509 0.416706,
      -0.0859618 0.890962 0.445868,
      -0.0545306 0.915711 0.398121,
      0.72417 -0.605745 -0.329623,
      0.384867 -0.85759 -0.341199,
      0.328558 -0.8617 -0.386683,
      0.641022 -0.646124 -0.414264,
      0.607433 -0.731791 -0.309043,
      -0.891578 0.439468 -0.109342,
      -0.818477 -0.215009 0.532791,
      -0.59828 -0.0809858 0.797184,
      -0.907682 -0.089949 0.409906,
      -0.726198 -0.387512 0.567865,
      -0.653033 -0.441379 0.615413,
      -0.900954 0.355257 0.249146,
      -0.784026 0.503128 0.363547,
      -0.803808 0.578057 0.140505,
      -0.899085 0.165355 0.405344,
      -0.937597 -0.00637637 0.347665,
      -0.382886 -0.881617 0.275951,
      0.264704 -0.877438 0.400044,
      -0.112485 0.911848 0.394816,
      -0.104426 0.882351 0.458859,
      -0.000676285 0.940834 0.338868,
      -0.687626 -0.72544 0.0301228,
      -0.628523 -0.771349 -0.0998963,
      -0.686545 -0.725875 -0.0419574,
      -0.524855 -0.675909 0.517372,
      -0.674708 -0.501936 0.541138,
      -0.736745 -0.67157 0.0787437,
      0.25924 0.210032 0.942699,
      0.492396 0.243435 0.835635,
      0.299003 0.0231273 0.953972,
      0.559678 -0.364853 0.744072,
      0.508833 -0.501292 0.699853,
      0.614644 -0.363044 0.700294,
      0.539193 -0.460693 0.705006,
      -0.925437 0.0984748 -0.365882,
      -0.865627 0.240973 -0.438888,
      -0.871556 0.0511862 -0.487616,
      -0.823203 0.267496 -0.500782,
      -0.858167 0.230926 -0.458501,
      -0.949261 0.0254665 -0.313457,
      -0.948612 -0.0933663 -0.302355,
      -0.923197 -0.0831667 -0.375222,
      -0.883985 0.112004 -0.453901,
      -0.523877 -0.623608 -0.580229,
      -0.479424 -0.482301 -0.73317,
      -0.657242 -0.509332 -0.555531,
      -0.325679 -0.58975 -0.739004,
      -0.544921 -0.546456 -0.635961,
      0.404219 -0.106906 0.908393,
      0.63332 -0.260453 0.728745,
      -0.565646 -0.629621 0.532562,
      -0.420421 -0.666638 0.6155,
      -0.667496 -0.669054 0.326827,
      -0.315041 -0.558801 0.767131,
      -0.879963 -0.348827 -0.322468,
      -0.941912 -0.0706497 -0.328343,
      -0.943916 -0.324962 -0.0584996,
      0.506796 -0.50575 0.698122,
      0.561647 -0.476424 0.676441,
      0.377048 0.901227 -0.213601,
      0.326681 0.864221 -0.382625,
      0.237524 0.893729 -0.380566,
      0.0757522 0.958954 -0.273255,
      0.41936 -0.859213 -0.293069,
      -0.371556 -0.841943 0.391252,
      -0.365786 -0.872544 0.323833,
      -0.390136 -0.827084 0.40463,
      -0.397259 -0.858963 0.32306,
      -0.361277 -0.789497 0.496158,
      -0.39156 -0.821057 0.415387,
      -0.439649 -0.795666 0.416682,
      -0.0743506 -0.924135 -0.374763,
      0.508023 -0.543719 -0.668044,
      -0.207416 -0.890151 -0.40572,
      -0.954144 0.258314 -0.151271,
      -0.988551 0.148034 0.0292198,
      -0.921557 0.385293 0.0477704,
      -0.830987 0.549395 0.0873255,
      -0.958735 -0.104637 -0.264345,
      -0.577518 0.522346 0.627397,
      -0.477421 0.486664 0.731593,
      -0.680194 0.395598 0.617121,
      -0.677249 0.491293 0.54769,
      -0.487063 0.627513 0.607451,
      -0.544079 0.617363 0.568191,
      0.566389 -0.698291 0.437713,
      0.551594 -0.710315 0.43726,
      0.62124 -0.689967 0.371492,
      0.594905 -0.706466 0.383397,
      0.657404 -0.638958 0.399441,
      -0.611295 0.606461 -0.508452,
      -0.619131 0.297353 -0.726814,
      -0.418753 0.875367 -0.241616,
      -0.551261 0.819104 0.158685,
      0.0176956 0.000843187 -0.999843,
      0.017696 0.000843188 -0.999843,
      -0.544433 -0.170031 -0.82139,
      -0.507558 -0.264646 -0.819968,
      -0.124251 -0.30131 -0.945396,
      -0.903301 -0.0452328 -0.426617,
      -0.713394 -0.694011 0.0970405,
      -0.45135 -0.892165 0.0180204,
      -0.284394 -0.934182 -0.215462,
      -0.540189 -0.765683 0.349178,
      -0.747058 0.583731 0.318061,
      -0.388379 -0.432153 0.813883,
      -0.377043 -0.510207 0.772998,
      -0.181769 -0.489006 0.853131,
      -0.287491 -0.655306 0.698515,
      -0.247782 -0.588011 0.769966,
      -0.610708 0.617783 0.495357,
      -0.775625 0.580981 0.246712,
      -0.43241 0.743687 0.509855,
      -0.286364 0.677021 0.677966,
      -0.286542 0.619403 0.730913,
      0.600433 -0.776429 0.191412,
      0.419403 -0.520234 -0.743948,
      0.408443 -0.288378 -0.866032,
      0.977443 -0.211061 0.00760855,
      0.786311 -0.601007 0.143199,
      -0.590097 -0.603077 -0.536735,
      -0.437423 -0.65537 -0.615753,
      -0.431565 -0.668108 -0.606122,
      0.139055 -0.990198 0.013089,
      0.460463 -0.835864 0.298841,
      0.433641 -0.879184 0.197462,
      0.445448 -0.861 0.245469,
      0.63257 -0.609394 0.47801,
      0.827297 -0.47812 0.294926,
      0.810593 -0.49885 0.306736,
      0.477417 -0.544948 0.689279,
      0.309193 -0.712241 0.630169,
      0.280839 -0.706684 0.649405,
      0.535014 -0.639054 -0.552603,
      0.714336 -0.526992 -0.460439,
      0.670182 -0.586061 -0.4554,
      0.642471 -0.645355 -0.413217,
      0.480554 -0.585358 -0.653011,
      0.367778 -0.699875 -0.612302,
      0.164103 -0.687081 -0.707806,
      -0.00485721 0.436863 -0.899515,
      -0.00186324 0.383038 -0.923731,
      -0.0304661 0.840734 -0.54059,
      -0.034751 0.894987 -0.444736,
      -0.137219 0.883268 0.44834,
      -0.108832 0.932192 0.345216,
      -0.100712 0.888433 0.447822,
      -0.222965 0.84455 0.486849,
      -0.120009 0.895734 0.428086,
      -0.306111 0.684224 0.661917,
      0.381431 0.690443 -0.614653,
      0.51891 -0.0385647 -0.853959,
      0.528304 -0.0635353 -0.846675,
      -0.0475895 0.998867 -9.2361e-007,
      0.878284 0.0121545 -0.477985,
      0.875561 -0.185669 -0.446004,
      0.908684 0.386639 -0.15749,
      0.967758 0.178273 -0.177943,
      0.119799 -0.625502 0.770971,
      0.0216507 -0.706585 0.707297,
      0.250013 -0.762868 0.59626,
      0.135548 -0.666955 0.732665,
      0.228116 -0.581482 0.780923,
      0.277484 -0.579777 0.766069,
      0.981812 0.0197602 0.188823,
      0.860602 0.489062 0.142065,
      0.970172 -0.0963933 0.222429,
      -0.449507 -0.563365 0.693227,
      -0.383877 -0.485797 0.785264,
      -0.342916 -0.690208 0.637198,
      0.265736 -0.459666 0.847403,
      0.228802 -0.552332 0.80161,
      0.289675 -0.361628 0.886179,
      0.381044 -0.490416 0.783771,
      0.350531 -0.555359 0.754125,
      -0.167293 0.95073 0.261008,
      -0.0893143 0.93001 0.356517,
      -0.106792 0.890036 0.443205,
      -0.0604961 0.966032 0.251242,
      -0.207034 0.913586 0.349996,
      -0.300264 0.880346 0.367195,
      -0.285585 0.920406 0.267008,
      -0.245042 0.921493 0.301339,
      -0.134704 0.951912 0.275171,
      -0.135847 0.97244 0.189487,
      0.0427466 0.0699008 -0.996638,
      0.660343 -0.742273 0.113923,
      0.917176 -0.396669 -0.0379645,
      0.990827 -0.131955 0.0291607,
      -0.186486 -0.888931 -0.41836,
      -0.520982 -0.801183 -0.294421,
      0.759929 -0.643145 0.0941902,
      0.448024 -0.847886 0.283485,
      -0.940661 -0.0806362 0.329629,
      -0.762686 0.391583 -0.514755,
      -0.737452 -0.148353 -0.658905,
      -0.668115 -0.116437 -0.734891,
      -0.388698 -0.611658 0.689048,
      -0.254209 -0.713806 0.652579,
      -0.317342 -0.689372 0.6512,
      -0.110088 -0.986206 -0.123604,
      0.293198 -0.861429 -0.414698,
      0.404193 -0.912482 0.0632854,
      -0.208516 -0.909362 -0.359975,
      0.146494 -0.928179 0.342085,
      -0.541906 -0.817001 -0.1971,
      -0.418094 -0.908383 0.00610457,
      -0.725607 -0.592969 -0.349116,
      -0.736524 -0.577537 -0.352114,
      -0.651909 -0.614667 -0.444071,
      -0.671156 -0.571093 -0.472655,
      -0.768051 -0.589876 -0.249286,
      -0.807282 -0.576073 -0.1282,
      -0.720514 -0.606448 -0.336273,
      0.312218 -0.583371 0.749798,
      0.317581 -0.73301 0.60153,
      0.309063 -0.66678 0.678148,
      -0.524802 -0.761313 -0.380769,
      -0.35778 -0.724168 -0.589555,
      -0.391285 -0.758528 -0.521086,
      -0.861934 0.203244 0.464501,
      -0.702112 -0.711379 -0.0312848,
      -0.52273 -0.76193 0.382381,
      -0.79156 -0.595233 0.138314,
      -0.766949 -0.6171 0.176003,
      -0.790726 -0.611089 -0.0363663,
      -0.7712 -0.618921 -0.148957,
      -0.818536 -0.574414 -0.0068206,
      -0.738094 -0.667764 -0.096481,
      -0.834157 -0.540756 -0.108463,
      -0.713882 -0.700218 0.00820124,
      -0.608711 -0.685561 -0.399347,
      -0.612023 -0.789921 -0.0381125,
      -0.427353 -0.830314 0.357698,
      -0.422321 -0.850762 0.312808,
      -0.601313 0.608319 0.518045,
      -0.846155 0.361383 0.391693,
      -0.499145 0.306287 0.810581,
      -0.24906 0.968421 -0.0114197,
      -0.442618 0.87805 -0.181981,
      -0.459201 0.81989 -0.341929,
      0.120549 0.831938 -0.541616,
      0.095194 0.847188 -0.522696,
      0.0628589 0.952367 -0.298404,
      -0.089393 0.908357 -0.408529,
      -0.400589 -0.595034 -0.696751,
      -0.564273 -0.537875 -0.626328,
      -0.631553 -0.551213 -0.545256,
      -0.441717 -0.730638 -0.520629,
      -0.00992829 0.84127 -0.540523,
      -0.969789 -0.241998 0.0307626,
      -0.423343 0.898886 -0.113071,
      -0.296296 0.955028 0.0114453,
      -0.466044 0.884716 0.00893561,
      -0.202975 0.978102 0.0460138,
      -0.520296 0.686708 -0.507666,
      -0.96142 0.259813 0.0903881,
      -0.730992 0.674145 0.105738,
      -0.93289 0.212366 -0.290888,
      -0.911963 0.352125 -0.210549,
      -0.774828 0.271665 -0.570824,
      -0.796343 0.188185 -0.574826,
      0.856522 0.274544 -0.43703,
      0.711959 0.508271 -0.484536,
      0.447443 -0.628455 0.63627,
      0.588521 -0.776664 0.224581,
      0.780197 -0.624815 -0.0299904,
      0.178603 -0.225997 0.957615,
      -0.897733 -0.0418519 0.438547,
      0.666034 -0.665887 0.336145,
      0.553139 -0.773561 0.309259,
      0.669316 -0.555844 -0.493005,
      -0.0409393 0.946603 0.319792,
      0.0215108 0.902175 0.430833,
      -0.0187479 0.908227 0.418057,
      0.990415 0.0469333 -0.129906,
      0.774843 0.127926 -0.619075,
      0.561145 0.168035 -0.810481,
      0.849771 0.465214 -0.247923,
      0.621266 0.429551 -0.655373,
      0.823164 0.565543 -0.0506235,
      0.891703 0.437751 -0.115065,
      -0.0761035 0.704761 0.705351,
      0.0402437 0.659267 0.750831,
      -0.0157312 0.705832 0.708205,
      -0.00346501 0.541562 0.840654,
      -0.230728 0.713115 0.661991,
      -0.166372 0.770137 0.6158,
      0.848773 -0.519678 0.0975685,
      0.765055 -0.624347 0.157739,
      0.857193 -0.446835 0.256046,
      0.809127 -0.58547 0.0503844,
      0.208002 -0.336284 -0.918503,
      0.0573844 -0.390546 -0.918793,
      -0.0979338 -0.393615 -0.914044,
      0.213883 -0.268546 -0.939222,
      0.159975 -0.2833 -0.945595,
      0.986215 -0.156002 -0.0551747,
      -0.786781 0.595524 0.162256,
      -0.820804 0.565833 0.0781932,
      -0.671495 0.541109 0.506256,
      -0.551706 0.697607 -0.457127,
      -0.924862 0.23511 0.29892,
      -0.399272 0.598449 -0.69458,
      -0.438158 -0.788144 0.432257,
      -0.470361 -0.747939 0.468345,
      -0.475514 -0.759309 0.444225,
      -0.120867 0.894324 0.430785,
      -0.120442 0.87435 0.470113,
      -0.96041 0.0106293 -0.278386,
      -0.782952 0.139615 -0.606213,
      -0.631435 -0.489701 -0.601234,
      -0.609282 -0.543446 -0.577444,
      -0.536514 -0.355915 -0.765165,
      0.854457 0.507085 0.112996,
      0.815949 0.547993 0.184203,
      -0.165066 -0.556199 0.814491,
      -0.289705 -0.487298 0.823779,
      -0.0456733 -0.557946 0.82862,
      -0.125964 -0.68184 0.720575,
      0.101908 -0.6246 0.774267,
      -0.177512 -0.855562 0.486316,
      -0.145284 -0.973507 0.176567,
      0.0479059 -0.855705 0.515242,
      -0.48805 -0.871191 0.0532273,
      0.709236 -0.624206 -0.327643,
      0.798329 -0.586847 -0.135206,
      0.810089 -0.536291 -0.236954,
      0.650326 -0.654483 -0.385652,
      0.683759 -0.595603 -0.421581,
      0.601178 0.242782 0.761342,
      0.715423 0.0109491 0.698606,
      0.365802 0.0479102 0.929459,
      0.581446 -0.238511 0.777839,
      0.625639 -0.38963 0.675843,
      0.789834 -0.300918 0.534425,
      0.318496 -0.270374 0.908547,
      0.143555 -0.563266 0.813709,
      -0.751212 -0.644781 -0.141201,
      -0.956039 -0.29318 0.00591428,
      -0.951554 -0.0456253 -0.304078,
      -0.390332 -0.911949 -0.126454,
      0.942501 -0.320337 -0.0952704,
      0.949028 0.314729 0.0170651,
      0.967617 -0.251857 0.0169171,
      -0.580138 -0.7403 -0.339699,
      -0.398492 -0.870728 -0.28816,
      -0.591735 -0.80191 -0.0823957,
      -0.573421 -0.68747 -0.445615,
      0.483095 -0.695806 -0.531482,
      -0.165011 -0.0516278 -0.98494,
      -0.837693 -0.516052 -0.178775,
      -0.743569 -0.661845 0.0952199,
      -0.876147 -0.434997 -0.20771,
      -0.879948 -0.306382 -0.363072,
      -0.593452 -0.783127 0.185817,
      -0.893472 -0.397844 -0.208394,
      -0.727468 -0.684964 -0.0401709,
      -0.907885 -0.256592 -0.33152,
      0.390885 0.756362 0.524523,
      -0.932342 -0.198923 -0.30194,
      -0.973868 -0.0375305 -0.223993,
      -0.989133 -0.0971536 -0.110348,
      -0.932935 0.00410724 -0.360022,
      -0.940223 -0.333301 -0.0699351,
      -0.916863 -0.318134 -0.241148,
      -0.774308 0.00684207 -0.632772,
      -0.411547 0.0366298 -0.910652,
      -0.873774 0.139445 -0.465912,
      -0.392075 0.0946885 -0.915047,
      -0.949994 -0.0431957 -0.309268,
      -0.365601 -0.200759 -0.908863,
      -0.567046 -0.713003 -0.412415,
      -0.684771 -0.670832 -0.284735,
      -0.540936 -0.83595 -0.0926062,
      -0.566429 -0.738789 -0.36517,
      -0.640159 -0.725869 -0.251615,
      -0.674565 -0.612564 -0.41198,
      -0.658487 -0.664521 -0.35328,
      -0.611417 -0.727302 -0.311771,
      -0.062003 0.924621 -0.375809,
      0.118832 0.912101 -0.392366,
      -0.0218923 0.871167 -0.490499,
      -0.0434364 0.937263 -0.345906,
      -0.285953 0.910114 -0.299873,
      -0.111979 0.94127 -0.318547,
      0.0208197 0.733284 -0.679603,
      0.245454 0.823109 -0.512097,
      -0.0459573 0.871948 -0.487438,
      0.117374 0.929284 -0.350222,
      -0.184133 0.980826 0.0638405,
      -0.092628 0.98931 -0.112627,
      0.37459 -0.761968 0.528286,
      0.574412 -0.466493 0.672633,
      0.831143 -0.320302 0.454541,
      0.23343 -0.956083 0.177246,
      0.690829 -0.59131 0.416062,
      0.3511 -0.742591 0.57034,
      0.407863 -0.557819 0.722832,
      0.710246 -0.595845 0.374858,
      0.755884 -0.654647 -0.00872325,
      0.796049 -0.458404 -0.395187,
      0.770545 -0.549335 -0.323251,
      0.7157 -0.566821 -0.408028,
      0.728213 -0.482719 -0.486506,
      0.71117 -0.547141 -0.441446,
      0.859712 -0.411472 0.302632,
      0.918546 -0.324728 0.225444,
      -0.81705 0.570853 0.0809638,
      -0.777075 0.598299 0.195431,
      -0.411211 0.761866 0.500465,
      -0.985005 0.122028 -0.121958,
      -0.803208 0.291631 0.519431,
      0.850647 0.364022 -0.379325,
      0.723722 0.534911 -0.436002,
      0.725766 0.481097 -0.49174,
      -0.805013 -0.139202 -0.576694,
      -0.65741 0.0360623 -0.752669,
      -0.997461 -0.0454179 -0.054858,
      0.0253306 0.955539 0.293773,
      -0.0654238 0.952793 0.296488,
      -0.00314209 0.935903 0.352243,
      0.0586652 0.874954 0.480638,
      -0.0506659 0.956591 0.286995,
      -0.0641753 0.890557 0.450322,
      -0.476942 -0.639185 0.603298,
      -0.463353 -0.628295 0.624939,
      -0.485292 -0.589279 0.645943,
      -0.916761 -0.350596 0.191393,
      -0.895437 -0.386386 -0.22113,
      -0.804168 0.555203 -0.212282,
      0.636277 -0.431759 0.639325,
      0.810124 -0.570916 0.133247,
      0.785932 -0.615347 -0.0604836,
      0.876409 -0.388459 -0.284616,
      0.953544 0.273696 -0.125877,
      0.954943 0.270277 0.122611,
      -0.148428 0.975624 0.161635,
      -0.0565904 0.962839 0.264082,
      -0.146187 0.987586 -0.0574718,
      0.484547 0.314482 -0.816281,
      0.997644 0.0612446 0.0309157,
      0.579715 -0.807023 0.112441,
      -0.0315487 -0.983717 0.176933,
      0.388554 0.896568 -0.212582,
      0.258474 0.965142 -0.0411354,
      0.287727 0.956591 0.0463352,
      0.251277 0.957531 0.141403,
      -0.63324 0.773467 0.0274883,
      -0.476642 0.807109 -0.348406,
      -0.868818 0.391546 -0.303063,
      -0.912591 0.404937 0.0565951,
      -0.814514 0.529853 0.23627,
      0.642838 -0.730162 0.231566,
      0.721311 -0.639026 0.267125,
      0.527514 -0.728078 0.437757,
      0.688503 -0.725232 -0.00123819,
      0.470357 -0.697676 0.540382,
      0.700009 -0.713081 -0.0387622,
      0.885018 -0.465401 -0.0120345,
      0.953724 -0.298417 0.0368414,
      0.787717 -0.608307 0.0972816,
      0.813693 -0.57451 0.0885584,
      0.621208 0.748364 0.232492,
      0.44765 0.874631 0.186091,
      0.877806 -0.462889 0.123249,
      0.875117 -0.364517 0.318273,
      0.9318 -0.189911 0.309327,
      0.888455 -0.444141 0.115701,
      0.80643 -0.564991 0.174514,
      -0.30682 -0.525056 0.793838,
      -0.614265 -0.763689 -0.198638,
      -0.624179 -0.724755 -0.291772,
      -0.508299 -0.779264 -0.366579,
      -0.287087 -0.677002 -0.677679,
      0.400965 0.872534 0.279127,
      0.283001 0.93669 0.206209,
      0.249549 0.914716 0.317837,
      0.360011 0.898841 0.249954,
      0.503134 0.72529 0.469906,
      0.687269 0.713039 -0.138696,
      0.585731 0.598613 -0.546427,
      -0.751061 0.586377 0.303429,
      -0.606382 0.721847 0.333524,
      0.878968 0.0780395 -0.470451,
      0.654092 0.601846 -0.458197,
      0.859185 0.183293 -0.477708,
      0.835708 0.362976 -0.412117,
      0.887222 -0.195497 -0.417874,
      0.94006 -0.283571 -0.189406,
      -0.849599 -0.238825 -0.47026,
      -0.84567 -0.247852 -0.472664,
      -0.946223 0.309234 0.0950586,
      -0.941901 0.249661 -0.224703,
      -0.448831 0.884793 -0.125268,
      -0.429583 0.903023 0.00294847,
      -0.868029 0.476295 -0.140249,
      -0.611385 0.768761 0.187656,
      -0.464205 -0.847839 0.256287,
      -0.388707 -0.871925 0.297749,
      -0.505832 -0.794726 0.335477,
      0.828927 -0.515907 -0.216149,
      0.853987 -0.50054 -0.142008,
      0.757288 -0.621347 -0.201103,
      0.862754 -0.464342 -0.200106,
      0.7625 -0.6266 -0.161141,
      0.831681 -0.545796 -0.102047,
      0.398469 -0.689089 -0.605292,
      0.0502325 -0.896491 -0.440206,
      0.462274 -0.70326 -0.540118,
      -0.285227 -0.944567 0.162599,
      -0.382278 -0.879066 0.284793,
      -0.361045 -0.895243 0.261128,
      -0.235704 -0.971377 0.0295039,
      -0.259722 -0.961898 0.0854182,
      -0.440174 -0.894307 0.080381,
      -0.920873 -0.359699 -0.150363,
      -0.881342 -0.468508 -0.0611218,
      -0.174631 -0.656384 -0.733938,
      -0.369793 -0.862281 -0.346012,
      -0.320912 -0.899352 -0.296954,
      -0.460789 -0.648253 0.60617,
      0.883098 -0.000723239 -0.469187,
      0.40342 -0.0356691 -0.914319,
      0.270417 -0.00409733 -0.962735,
      0.998656 0.048872 0.0172745,
      0.786083 0.614407 -0.0676593,
      0.968575 -0.0276061 -0.247187,
      -0.780949 0.554051 -0.288352,
      -0.754612 0.244517 -0.60891,
      -0.591491 0.805105 -0.0440848,
      -0.637534 0.544184 -0.545357,
      -0.0921953 0.735298 -0.671444,
      0.391852 0.738008 -0.54936,
      0.238595 0.624727 -0.743497,
      -0.0425749 0.917327 -0.395851,
      -0.0161884 0.713212 -0.700762,
      -0.118634 0.82635 -0.55052,
      -0.096854 0.934336 -0.34298,
      -0.226478 0.94125 -0.250513,
      0.776594 0.609669 0.158762,
      -0.150245 0.744349 -0.650669,
      -0.0114412 0.723088 -0.690661,
      -0.0174326 0.983147 -0.181983,
      0.769398 0.369096 -0.521339,
      0.166053 0.983102 -0.0770542,
      0.195325 0.976675 -0.0891824,
      0.596358 0.731515 -0.33052,
      -0.797658 0.166055 -0.579799,
      -0.571614 -0.280219 -0.771191,
      -0.795631 -0.452337 -0.402942,
      -0.680247 -0.586403 -0.439767,
      0.693983 0.608595 0.384706,
      0.842502 -0.538163 -0.023908,
      0.86256 0.471995 0.18224,
      0.950127 -0.257675 0.175679,
      -0.0200104 0.848343 0.529068,
      0.11156 0.811337 0.573835,
      0.362164 -0.767453 0.529011,
      0.214972 -0.928058 -0.304131,
      -0.153059 -0.987678 -0.0326459,
      -0.0177728 0.999542 0.0244918,
      0.0327165 0.986302 -0.16167,
      0.156933 0.738214 -0.656058,
      -0.0468163 0.980382 -0.191468,
      -0.025067 0.971724 -0.234784,
      0.0931271 0.753555 0.650755,
      0.115433 0.53416 0.837465,
      -0.759006 -0.563418 0.326298,
      -0.34751 -0.773085 0.530638,
      -0.868493 -0.0885561 0.487727,
      -0.32736 -0.901239 -0.283908,
      -0.672536 -0.692335 0.26147,
      -0.476615 -0.785887 0.393979,
      -0.135198 -0.797882 0.587457,
      -0.136554 -0.538533 0.831466,
      -0.593234 -0.804925 0.0130026,
      -0.381285 -0.902108 0.202048,
      -0.44544 -0.578392 0.683408,
      0.0541437 0.998522 -0.00480529,
      0.0120155 0.99361 -0.11223,
      0.13645 0.862927 0.486557,
      0.278562 0.957046 0.0804157,
      -0.481844 -0.189969 -0.855417,
      0.503161 0.124109 -0.855235,
      0.305333 0.0315907 -0.951721,
      0.564868 0.331623 -0.755613,
      0.866549 0.475165 -0.152679,
      0.943698 0.148404 -0.295652,
      0.880726 0.125671 -0.45665,
      0.651377 0.164439 -0.740721,
      0.0378036 -0.827949 0.559527,
      -0.255227 -0.934896 0.246635,
      0.0959088 -0.590174 0.801558,
      0.93164 -0.337716 0.134142,
      0.582186 -0.395219 0.710536,
      -0.585337 -0.395365 -0.707861,
      -0.637057 -0.597116 -0.487453,
      -0.605324 -0.569917 -0.555678,
      -0.878121 -0.412451 -0.242463,
      -0.770577 -0.598413 -0.219349,
      -0.786084 -0.609975 -0.100012,
      -0.717946 -0.683445 0.132124,
      -0.706032 -0.708017 0.0151999,
      -0.846688 -0.524035 0.0922357,
      -0.753419 -0.607295 0.252095,
      -0.799429 -0.592725 0.0979292,
      -0.550637 0.368081 0.749209,
      -0.727615 0.659188 0.189862,
      -0.810008 0.294771 0.506948,
      -0.576328 -0.337225 0.744396,
      -0.570068 -0.173224 0.803129,
      -0.227862 -0.545696 -0.806409,
      -0.14097 -0.411031 -0.900656,
      -0.289141 -0.451304 -0.844229,
      -0.104095 -0.717061 -0.689194,
      0.9922 -0.0372175 0.118966,
      0.979391 0.0431338 0.197315,
      0.95007 -0.100524 0.295402,
      0.974214 -0.223609 -0.0300971,
      -0.765359 -0.641945 -0.0461621,
      -0.59733 -0.7888 0.144882,
      -0.363767 0.905821 -0.217167,
      -0.833835 0.38603 -0.394589,
      -0.390933 0.840705 -0.374682,
      -0.712533 0.320977 -0.623916,
      -0.0149736 0.942755 -0.333151,
      0.118733 0.973522 -0.195341,
      0.0646007 0.724824 0.685898,
      0.0017251 0.651157 0.758941,
      0.01237 0.688108 0.725503,
      0.0010209 0.689652 0.72414,
      0.0889277 0.729648 0.678016,
      0.0940106 0.779259 0.619611,
      -0.3183 0.731233 0.60331,
      -0.245237 0.738977 0.627513,
      -0.661633 0.658224 0.359141,
      -0.123388 0.714337 0.688838,
      -0.132864 0.727717 0.672886,
      -0.336139 0.75072 0.568709,
      -0.905356 0.424511 -0.0110079,
      -0.747873 -0.639271 -0.178937,
      -0.792765 -0.498064 -0.351364,
      0.116702 0.940534 0.319024,
      0.85347 -0.438196 -0.282085,
      0.850668 0.512713 -0.116147,
      0.980095 0.110531 -0.164912,
      0.925491 -0.316373 -0.208265,
      0.928234 0.360428 0.0920489,
      -0.806122 -0.35151 0.476035,
      -0.839399 -0.123753 0.52924,
      -0.702408 -0.255218 0.664445,
      -0.619959 -0.417021 0.664639,
      -0.651093 -0.566084 0.505596,
      0.506308 0.688288 -0.519531,
      0.582824 0.810452 -0.0590192,
      0.544609 0.735049 -0.403863,
      0.594208 0.600356 -0.535246,
      0.618028 0.584224 -0.526045,
      0.719179 0.508624 -0.473375,
      0.867615 0.463573 -0.179846,
      -0.893773 0.448521 5.9508e-005,
      -0.950787 0.210351 -0.2275,
      -0.600788 0.774877 0.196519,
      0.775194 -0.36885 0.51286,
      0.691213 -0.56899 0.445506,
      0.510383 -0.661855 0.549051,
      0.74793 -0.592179 0.299874,
      0.541589 -0.736482 0.40531,
      0.459485 0.873417 -0.161292,
      -0.0404672 -0.92921 -0.367329,
      -0.35613 -0.761562 -0.541475,
      0.14287 -0.767009 -0.625528,
      0.397866 -0.836917 -0.375862,
      -0.626118 -0.774929 0.0863869,
      -0.537008 -0.843576 -0.00134862,
      -0.561047 -0.756426 0.336223,
      -0.570161 -0.73683 0.363316,
      -0.562777 -0.703007 0.434813,
      -0.478292 -0.666661 0.571665,
      0.231178 0.760842 0.606363,
      0.474104 0.734759 0.485134,
      0.223237 0.820126 0.526838,
      -0.176388 0.725748 -0.664964,
      -0.488653 0.749788 -0.446135,
      -0.293601 0.824026 -0.48454,
      0.115359 0.771249 -0.625994,
      -0.297875 0.882798 -0.363233,
      0.0676014 0.851425 -0.520102,
      0.272349 0.752314 0.599874,
      0.446003 0.754738 0.481095,
      0.23402 0.771013 0.592261,
      0.200249 0.728573 0.655043,
      0.274541 0.730346 0.625477,
      -0.0632444 -0.772508 -0.631848,
      -0.570344 -0.649588 -0.502735,
      -0.0365875 -0.663719 -0.747087,
      -0.655207 -0.58489 -0.478129,
      0.312539 -0.77438 -0.55014,
      -0.0344237 -0.834099 -0.550539,
      -0.617549 -0.74372 0.255957,
      -0.73264 -0.654448 0.186911,
      -0.641429 -0.717604 0.271319,
      -0.598814 -0.692509 0.402309,
      -0.473307 -0.807191 -0.352737,
      -0.701117 -0.420388 -0.575942,
      0.421321 0.871411 0.25126,
      0.0376532 -0.368206 -0.928982,
      0.267049 -0.456544 -0.848677,
      -0.84502 -0.528861 0.0790363,
      -0.820369 -0.526169 -0.22392,
      -0.987944 -0.151294 -0.0328105,
      -0.87568 -0.46961 -0.112479,
      -0.876095 -0.481026 -0.0327207,
      0.661943 0.734441 -0.149759,
      0.495383 0.855638 -0.149932,
      0.522571 0.814802 -0.251033,
      0.690679 0.721126 0.0542179,
      0.687003 0.725943 0.0321431,
      -0.577179 0.81158 0.0905666,
      -0.725341 0.645748 -0.238516,
      -0.572512 0.793319 -0.207064,
      -0.647269 0.755893 -0.0983275,
      -0.491275 0.862894 0.118586,
      -0.439089 0.886448 0.146327,
      -0.378712 0.913067 0.151283,
      -0.503767 0.82648 0.251295,
      -0.441894 0.86173 0.2493,
      -0.526862 -0.752419 -0.395326,
      -0.516449 -0.834074 0.193908,
      -0.624218 -0.781216 -0.00730556,
      -0.622067 -0.717353 -0.313749,
      0.0943251 0.860966 0.499841,
      -0.84566 -0.235383 -0.479014,
      -0.775482 -0.337667 -0.533488,
      -0.80363 -0.582544 0.121746,
      -0.936993 -0.328891 0.117789,
      -0.899397 -0.31478 0.303312,
      -0.414779 -0.909809 0.0143443,
      -0.2826 -0.882363 0.376262,
      -0.0591774 -0.758667 0.648785,
      0.143363 -0.922645 0.358014,
      -0.512618 -0.74517 0.426549,
      -0.597666 -0.705504 0.380866,
      -0.148772 -0.37794 -0.913799,
      -0.895968 -0.0447787 -0.441854,
      -0.818466 0.00957706 -0.574475,
      -0.881306 -0.311032 -0.355752,
      -0.807619 0.0934397 -0.582254,
      -0.600405 -0.713716 0.360726,
      -0.524556 -0.666276 0.530016,
      -0.457967 -0.581052 0.672789,
      0.47775 0.429177 -0.766526,
      0.0159939 0.794617 -0.606901,
      -0.108229 0.700781 -0.705119,
      -0.00498099 0.990997 0.133789,
      0.0323876 0.999389 -0.0131745,
      0.0120469 0.959412 0.28175,
      -0.166655 0.985476 0.0326023,
      -0.0107169 0.96883 0.247493,
      -0.140825 0.956015 -0.2573,
      -0.0850412 0.996224 0.017466,
      0.80982 -0.584159 -0.0543035,
      0.779639 -0.6249 -0.0407841,
      0.819001 0.561357 0.118811,
      0.767332 0.556998 0.317734,
      -0.161325 0.800961 0.576573,
      -0.176819 0.961613 0.209847,
      -0.989604 -0.0963444 -0.10678,
      -0.426106 0.587801 -0.687694,
      0.612555 -0.78647 0.0790024,
      0.747151 -0.617335 0.2463,
      -0.05703 0.770626 0.634731,
      0.0219369 0.782801 0.621885,
      0.847593 -0.530481 -0.0132414,
      0.938466 -0.338387 0.0691126,
      0.977785 -0.205406 -0.0417841,
      -0.286921 0.737969 0.610802,
      0.0399909 0.784965 0.618249,
      0.259918 0.760365 0.595221,
      0.00645883 0.849585 0.527412,
      -0.379589 0.739989 0.555273,
      -0.53015 0.588918 0.610013,
      -0.207387 0.773697 0.598652,
      -0.479764 -0.718475 0.503607,
      -0.791638 -0.591732 0.15219,
      -0.869546 -0.490919 0.0537437,
      -0.671172 -0.520566 0.527767,
      -0.375066 -0.874947 0.306257,
      0.657196 -0.651107 -0.379675,
      0.506088 -0.694454 -0.511477,
      -0.650776 -0.513659 -0.559147,
      -0.611468 -0.617832 -0.494359,
      -0.870065 -0.122467 -0.477481,
      -0.348837 -0.784925 -0.512059,
      -0.345799 -0.885449 -0.310488,
      -0.0652327 -0.94991 -0.305639,
      -0.60264 -0.641142 -0.475144,
      -0.410144 -0.612339 -0.675887,
      0.527039 -0.555248 -0.643374,
      0.215988 -0.543233 -0.811324,
      0.532637 0.84516 -0.0447481,
      0.676147 0.704584 -0.215375,
      0.502085 0.853638 -0.13861,
      -0.774309 -0.515905 -0.366452,
      -0.473882 -0.68268 -0.556223,
      -0.281639 -0.776983 -0.563007,
      -0.884308 -0.334431 -0.325814,
      -0.990132 0.0346508 -0.135783,
      -0.671487 -0.659503 -0.337877,
      -0.833299 -0.551795 0.0337005,
      -0.911813 -0.39508 0.111846,
      -0.927081 -0.368069 -0.0710423,
      -0.766841 -0.608662 -0.203677,
      0.408715 0.696342 0.589966,
      0.224103 0.972094 -0.0693549,
      0.940054 0.323192 -0.108835,
      0.669789 0.724454 -0.16294,
      0.975529 0.0338072 -0.217257,
      -0.59229 -0.75126 0.291206,
      -0.650311 -0.719971 0.242358,
      -0.707111 -0.64768 0.283734,
      -0.505149 0.426952 -0.750025,
      -0.298832 0.570353 -0.765112,
      -0.602374 0.209252 -0.770298,
      0.141532 0.98964 -0.0241089,
      -0.0306524 0.998985 0.033012,
      0.00143778 0.988863 0.14882,
      0.140314 0.978897 0.148569,
      0.338621 0.935151 -0.104063,
      0.718357 -0.658688 -0.223817,
      -0.272229 -0.540676 -0.795966,
      0.212046 -0.612811 -0.761248,
      -0.210669 -0.406031 -0.889245,
      -0.676215 -0.592869 -0.437309,
      -0.936577 -0.284465 -0.204704,
      -0.986956 -0.141779 -0.0762622,
      -0.645102 -0.293335 -0.705548,
      -0.307884 -0.729976 0.610199,
      -0.0717183 0.907777 0.413277,
      0.0246714 -0.150002 -0.988378,
      -0.544569 -0.578781 0.607006,
      -0.52386 -0.479852 0.703784,
      -0.611852 -0.418525 0.671174,
      0.305594 0.914189 0.266217,
      0.622929 0.754999 -0.204782,
      0.011352 -0.918442 -0.395393,
      -0.819811 -0.572532 0.0108058,
      -0.779234 -0.625778 0.0345861,
      0.631898 -0.148286 0.760734,
      0.403744 -0.397714 0.823902,
      0.337263 0.691149 0.639193,
      0.41467 0.740739 0.528541,
      0.40694 0.683539 0.605949,
      0.342993 0.736311 0.583267,
      0.207306 0.846348 0.490631,
      0.749021 -0.315171 0.582782,
      0.834096 -0.191069 0.517472,
      0.80899 -0.332845 -0.48451,
      0.864906 -0.155071 -0.477379,
      -0.479082 0.828384 -0.290275,
      -0.512171 0.776731 -0.366565,
      0.949187 -0.21047 0.23398,
      0.883124 -0.0363137 0.467732,
      0.861658 -0.386723 0.328619,
      -0.95397 0.279922 -0.107635,
      -0.915964 0.383099 -0.119351,
      -0.661705 0.659504 0.356652,
      -0.707873 0.614953 0.347489,
      -0.927914 0.336877 -0.159654,
      -0.641066 -0.259436 -0.722307,
      0.499471 0.74052 -0.449621,
      -0.851079 0.29522 -0.434176,
      -0.296522 0.94062 -0.165255,
      -0.207738 0.815754 -0.539806,
      -0.614536 0.689546 0.38324,
      0.73589 -0.565347 -0.372624,
      0.674584 -0.626403 -0.390583,
      0.623914 -0.653018 -0.429301,
      0.723098 -0.507872 -0.468183,
      0.571372 -0.487193 -0.660437,
      -0.659554 -0.600111 0.452609,
      -0.297122 -0.80065 0.520268,
      -0.660988 -0.697024 0.277941,
      -0.902225 0.398302 0.165365,
      -0.0591723 0.921341 -0.384225,
      -0.0773583 0.87688 -0.474444,
      0.347727 -0.922288 0.168733,
      0.23235 -0.870647 0.433574,
      -0.664985 -0.571242 -0.481122,
      -0.645932 -0.557232 -0.52179,
      0.651175 0.64183 -0.405001,
      0.554765 0.434494 -0.709543,
      0.804467 0.356752 -0.474932,
      0.545776 0.405728 -0.733154,
      0.382007 0.775455 0.502733,
      -0.606082 0.579578 0.544752,
      0.834172 -0.549496 0.0470231,
      0.837667 -0.516498 0.177607,
      0.822426 -0.537698 -0.185731,
      -0.929648 -0.120278 -0.348263,
      0.0606373 -0.643107 -0.763372,
      -0.0506766 0.955678 0.29002,
      -0.00464603 0.793908 0.608021,
      -0.707885 -0.602328 -0.368916,
      -0.654812 -0.617168 -0.436263,
      -0.676573 -0.614799 -0.405303,
      0.0483605 0.72326 0.68888,
      0.018004 0.765102 0.643657,
      0.169377 0.758093 0.629767,
      0.0564581 0.760112 0.647335,
      0.930135 0.218425 0.295193,
      0.850103 -0.526497 0.0112285,
      0.96989 -0.240059 0.0410475,
      0.847242 0.46928 0.248912,
      0.515349 0.757271 0.401193,
      -0.318955 0.899237 0.299401,
      0.762128 -0.647079 -0.0212145,
      0.661513 -0.718451 -0.215009,
      -0.590775 -0.650322 -0.477563,
      -0.556324 -0.659878 -0.50504,
      -0.707468 -0.518797 -0.479936,
      0.123056 -0.941323 0.314274,
      0.255069 -0.911508 -0.322634,
      0.125065 -0.991943 -0.0202179,
      0.951099 -0.308167 -0.021061,
      0.772237 -0.628599 0.0922684,
      -0.786454 -0.591622 -0.177408,
      -0.442026 -0.640887 -0.627596,
      -0.497542 -0.815489 0.295684,
      -0.831068 -0.407812 0.378175,
      -0.568231 -0.383633 0.727969,
      -0.563431 -0.0766745 0.822597,
      -0.513688 -0.145075 0.845623,
      -0.524114 -0.486667 0.698899,
      -0.593031 -0.531705 0.604652,
      0.749956 -0.545524 -0.374126,
      0.757293 -0.517785 -0.398003,
      0.912833 -0.307977 -0.268115,
      0.236659 -0.787021 -0.569728,
      0.893619 -0.292607 -0.340332,
      0.772434 -0.434799 -0.462922,
      0.502088 -0.714381 -0.487409,
      0.746647 -0.373738 0.550308,
      0.862516 -0.368031 0.347303,
      0.900022 -0.10234 0.42366,
      0.69108 0.0868397 -0.717543,
      -0.706517 0.621122 -0.339176,
      -0.541412 0.81619 -0.201761,
      0.172858 -0.897216 -0.406353,
      -0.114795 -0.950285 -0.28945,
      0.0632581 -0.976559 -0.205744,
      0.673782 0.666523 0.319007,
      0.631318 0.711787 0.307889,
      0.564652 -0.140276 -0.813321,
      0.547157 -0.815227 -0.189801,
      -0.294137 -0.915467 0.274596,
      -0.271685 -0.959722 -0.0715571,
      -0.31582 0.781336 0.538304,
      -0.670506 0.635199 0.383333,
      -0.996631 0.0780142 0.0253009,
      -0.955157 0.221816 0.196143,
      -0.728179 0.352812 0.587604,
      -0.286787 0.781079 0.55468,
      -0.392928 0.687854 0.610299,
      -0.249131 0.825094 0.507103,
      -0.625557 -0.747413 -0.223723,
      -0.560105 -0.81441 -0.151716,
      -0.558569 -0.8283 -0.0438268,
      -0.681904 0.274616 -0.677933,
      -0.0938656 -0.670288 -0.736141,
      -0.106307 -0.477303 -0.872285,
      0.386387 0.579308 -0.71771,
      0.126648 0.647801 -0.751208,
      0.419533 -0.778309 0.467149,
      0.0243621 -0.895052 0.445295,
      0.152237 -0.709014 0.688566,
      0.0814065 0.984535 0.155126,
      -0.242754 0.949923 0.196766,
      -0.239686 0.948918 0.205195,
      -0.175864 -0.713876 0.67783,
      -0.0595997 0.72975 -0.681112,
      -0.0281941 0.694413 -0.719024,
      -0.0211293 0.706906 -0.706992,
      -0.0722309 0.829285 -0.554138,
      -0.530188 -0.750564 0.394404,
      -0.622163 -0.655607 0.427894,
      0.469718 0.882806 -0.00422684,
      0.448516 -0.0523573 0.89224,
      -0.937906 0.0567008 0.342225,
      -0.485784 0.527966 0.69661,
      -0.621025 0.363269 0.694524,
      -0.41623 0.620536 0.664596,
      -0.398837 0.534877 0.744873,
      -0.470891 0.361743 0.804614,
      -0.578728 0.69417 0.428021,
      -0.163159 0.820762 0.547475,
      0.450516 0.596808 -0.663969,
      -0.212591 0.101008 -0.971907,
      -0.816577 -0.173901 0.550418,
      -0.544933 0.765153 -0.342912,
      -0.53219 0.755707 -0.381682,
      0.706722 -0.500483 -0.50006,
      0.621858 -0.6048 -0.497503,
      0.763862 -0.458047 -0.454652,
      -0.972913 0.00643964 0.231082,
      -0.705961 0.345168 0.618448,
      0.803014 -0.551358 -0.226213,
      0.809236 -0.580889 -0.0877767,
      0.82866 -0.520855 -0.20502,
      0.900101 -0.366351 -0.235806,
      0.763754 -0.589834 -0.262251,
      -0.51399 -0.666719 -0.539722,
      -0.428691 -0.687652 -0.585968,
      -0.951341 0.189493 0.242986,
      -0.109391 0.865042 0.489629,
      -0.968809 0.0697662 -0.237784,
      0.631968 0.752019 0.187308,
      0.324711 0.944136 -0.0562983,
      0.750343 0.294006 0.59207,
      -0.66447 0.501412 -0.554135,
      -0.369886 0.547809 0.750393,
      0.200773 0.899181 -0.388799,
      0.0154923 0.665944 0.745841,
      -0.0437069 0.716546 0.696169,
      -0.567374 -0.662258 -0.489388,
      -0.734893 -0.47649 -0.482586,
      -0.958227 0.285536 -0.0164418,
      -0.902853 0.421885 0.0828818,
      -0.716995 0.6955 -0.046887,
      -0.697325 -0.650199 0.301627,
      -0.0283054 0.682274 0.730549,
      -0.0468211 0.790081 0.611211,
      -0.165634 0.754277 0.63532,
      0.280534 -0.813853 -0.508865,
      0.165988 -0.770344 -0.615644,
      0.0511543 -0.896087 -0.440921,
      0.527659 -0.849301 -0.0162391,
      -0.59016 -0.222767 0.775942,
      -0.552264 0.284882 0.783483,
      -0.569729 0.234569 0.787646,
      -0.521929 -0.223102 0.823296,
      -0.442616 -0.526982 0.725521,
      -0.355966 0.0536119 -0.93296,
      0.580897 -0.571776 0.579337,
      0.509214 -0.545767 0.665462,
      0.663531 -0.546098 0.511374,
      0.501537 -0.606023 0.617411,
      0.657882 -0.612589 0.438094,
      0.566325 -0.647052 0.51049,
      0.544211 -0.615759 0.569802,
      0.811443 -0.584267 0.0138736,
      0.97099 -0.125922 -0.203278,
      0.918821 -0.267367 -0.290317,
      0.136092 0.521805 0.842139,
      -0.609355 0.635004 0.474823,
      -0.779058 0.477088 0.406763,
      -0.0357278 0.977218 0.209207,
      0.978453 0.152685 0.138983,
      0.887858 -0.304143 -0.34526,
      0.934427 0.136496 0.328961,
      0.97394 0.11194 0.197257,
      -0.704486 -0.494127 0.509449,
      -0.748001 -0.261035 0.610209,
      0.817025 0.550172 0.172574,
      0.988278 0.152101 -0.0130948,
      0.984962 -0.172324 -0.0124448,
      -0.0290592 0.970835 0.237981,
      -0.058592 0.953275 0.296369,
      -0.0367949 0.986492 0.159624,
      -0.0751911 0.985404 0.152725,
      -0.123794 0.966405 0.225246,
      -0.184418 -0.828347 0.528991,
      -0.344099 -0.804902 0.483454,
      0.755542 0.367143 -0.542552,
      -0.486835 -0.545291 0.682386,
      -0.5079 -0.712639 -0.483924,
      -0.71189 -0.556693 -0.428143,
      -0.483708 0.288008 0.826485,
      0.49268 -0.817354 0.298662,
      0.527376 -0.732375 0.430698,
      0.468031 -0.774304 0.425911,
      0.540363 -0.77955 0.316719,
      0.574569 -0.733362 0.363387,
      0.535594 -0.784137 0.313479,
      -0.39341 0.913943 0.0996808,
      0.349092 0.930541 -0.110577,
      -0.168734 0.941072 -0.293108,
      0.071845 -0.360537 -0.929974,
      0.875334 -0.159768 -0.45636,
      -0.669547 -0.698476 0.252662,
      -0.634119 -0.697032 0.334723,
      0.074087 -0.754405 0.652214,
      -0.262454 -0.851196 0.454514,
      0.267422 -0.933849 -0.237511,
      0.0502044 -0.987105 -0.151995,
      -0.849799 -0.387943 -0.356849,
      -0.915536 -0.130443 -0.380499,
      -0.973403 -0.0104955 -0.228861,
      0.690044 -0.696296 0.197515,
      0.68137 -0.730904 -0.0389107,
      0.326769 -0.91455 -0.23837,
      0.470747 -0.870023 0.146483,
      0.700407 -0.700484 0.136941,
      -0.445031 0.366584 0.817046,
      0.38465 -0.810618 -0.441524,
      0.558589 -0.738595 0.377434,
      0.622773 -0.685622 0.376931,
      0.513657 -0.746601 0.422781,
      -0.295133 -0.948779 0.112764,
      0.726936 -0.640732 0.247036,
      0.415825 -0.871589 0.259656,
      0.894799 -0.443855 0.048254,
      -0.560252 -0.695121 -0.450472,
      -0.0299441 0.889196 0.456545,
      -0.0916214 0.941433 0.324513,
      -0.0899132 0.886944 0.45304,
      -0.353102 -0.930609 -0.0963698,
      -0.143664 -0.959407 -0.242692,
      0.509754 0.85052 -0.129482,
      0.0858526 0.550186 0.830617,
      -0.169889 0.660489 0.731363,
      -0.0238357 0.912465 0.408459,
      0.741789 -0.666185 -0.077111,
      0.70986 -0.690312 -0.139886,
      0.762225 -0.634899 -0.126157,
      0.670981 -0.712248 -0.206123,
      0.561511 -0.248594 -0.789244,
      0.8051 -0.54672 0.230027,
      -0.480535 -0.606708 -0.63324,
      -0.206394 -0.628404 -0.750006,
      -0.114447 -0.741448 -0.661179,
      -0.645492 -0.474066 -0.598833,
      0.665166 -0.644452 0.377142,
      0.419537 -0.601931 0.679461,
      0.656454 -0.641113 -0.397545,
      0.849554 -0.521905 0.0766341,
      0.865762 -0.498324 0.0461486,
      -0.542333 0.0664233 -0.837534,
      -0.353351 0.930222 -0.0991503,
      -0.00459963 0.955488 -0.294994,
      0.532578 0.491787 0.688844,
      0.720985 0.190161 0.666348,
      -0.354924 -0.749133 -0.559311,
      -0.819582 0.568072 0.074691,
      0.738157 -0.66292 -0.125144,
      -0.209379 0.898435 0.385972,
      -0.0682006 0.982195 0.175048,
      -0.0413398 0.939591 0.339793,
      0.763647 -0.640039 0.0848116,
      0.7934 -0.608468 -0.0168204,
      0.59452 0.778435 -0.201457,
      -0.0469978 0.998381 -0.0320519,
      -0.735802 -0.676108 0.0383746,
      -0.564845 -0.818961 0.101254,
      -0.758654 -0.651431 0.00904955,
      -0.839296 -0.536274 0.089398,
      -0.669228 0.111449 0.734652,
      0.81767 -0.573267 -0.052729,
      0.079694 0.97303 -0.216475,
      0.11287 0.987088 -0.113656,
      -0.126211 0.732823 0.668611,
      -0.72967 -0.677781 -0.0905282,
      -0.891832 -0.442716 0.0929435,
      -0.43687 -0.675213 -0.594333,
      0.699096 0.503693 -0.507501,
      0.684605 0.54571 -0.483235,
      0.267157 0.776428 0.570777,
      0.245199 0.772262 0.58608,
      0.559993 0.71008 0.426842,
      0.964824 0.26114 -0.030333,
      0.905083 0.372843 -0.204484,
      0.786951 0.575245 0.223162,
      0.985473 0.132334 -0.106449,
      -0.998554 -0.0368293 -0.0391652,
      -0.99871 -0.047588 -0.0177199,
      0.633887 -0.687093 0.355093,
      0.0738803 0.940826 0.330737,
      0.0335099 0.904699 0.424732,
      0.151487 0.948876 0.276922,
      0.0664495 0.92636 0.37073,
      0.00917063 0.932639 0.360694,
      0.0281824 0.765737 0.642536,
      0.152598 0.740734 0.654238,
      0.00133008 0.704349 0.709852,
      -0.0900376 0.760165 0.643461,
      0.54064 0.675895 -0.500873,
      0.76147 0.457356 -0.459335,
      0.808377 0.43756 -0.393786,
      -0.669886 0.619831 -0.408732,
      -0.630692 0.559394 -0.537872,
      0.0695856 0.987086 0.144292,
      0.280577 0.957238 -0.0705075,
      -0.794206 0.114858 -0.596694,
      -0.461133 -0.723299 -0.513999,
      0.639241 0.490693 0.592108,
      0.832242 -0.551692 0.0548592,
      0.876228 -0.420259 -0.235812,
      0.697102 -0.688872 0.198757,
      0.71711 -0.696341 -0.0293749,
      0.964292 -0.254813 0.0721962,
      -0.590888 0.805661 0.0419807,
      -0.581757 0.679471 -0.447078,
      -0.482657 0.871006 0.0916049,
      0.13088 -0.75481 -0.642754,
      -0.380291 -0.881458 0.28002,
      -0.388859 -0.875709 0.286222,
      -0.68897 -0.682525 0.243884,
      -0.834048 -0.544151 0.0908987,
      -0.901665 -0.432208 -0.0140057,
      -0.957408 0.11682 0.26405,
      -0.853202 -0.521542 -0.00630282,
      -0.130235 0.776696 0.616264,
      -0.269745 0.871246 0.410084,
      -0.417327 0.818028 0.395813,
      -0.325904 0.794593 0.512258,
      -0.307788 0.877068 0.368806,
      -0.768218 -0.521404 -0.371455,
      -0.928162 0.368848 0.0496584,
      0.49767 0.744391 0.445204,
      0.492971 -0.737725 0.461239,
      0.513043 -0.727936 0.454858,
      0.517733 -0.738153 0.432531,
      0.579364 0.81025 -0.0885019,
      0.981633 0.16669 -0.0928006,
      0.935925 0.31319 -0.161109,
      0.92334 0.355599 -0.144886,
      0.862615 0.461462 -0.207241,
      -0.884444 -0.456517 -0.0966972,
      -0.955223 0.125725 -0.267849,
      -0.986484 -0.04641 -0.157147,
      -0.642115 -0.729187 0.236588,
      -0.961991 -0.260834 0.080861,
      -0.991976 -0.100283 -0.0769855,
      -0.133865 0.987698 0.080828,
      -0.273604 0.956917 0.0972176,
      -0.120526 0.982969 0.138729,
      -0.685708 -0.561858 -0.462731,
      0.779735 -0.463224 0.421232,
      0.860786 -0.396025 0.319706,
      0.719179 -0.632728 0.287118,
      0.93352 0.309667 -0.180683,
      0.994576 0.104017 3.16864e-005,
      0.95974 -0.00273559 0.280875,
      0.998642 0.047751 0.0208402,
      0.557052 -0.712597 0.426496,
      0.561891 -0.710733 0.423247,
      -0.424781 0.888528 -0.173434,
      -0.859607 0.509836 -0.0338053,
      -0.368755 0.904602 -0.21381,
      -0.126495 -0.672511 0.729197,
      -0.925969 -0.188674 0.327083,
      0.887905 -0.0920377 0.450725,
      0.981394 -0.0736071 -0.177336,
      -0.517507 -0.580944 0.628244,
      -0.710397 0.633045 0.307557,
      -0.915486 0.401388 0.0277935,
      -0.355815 0.765864 0.535582,
      -0.50117 -0.851903 -0.151955,
      -0.661698 -0.716993 0.219265,
      0.340622 0.782816 0.520746,
      0.982145 0.0206298 -0.186991,
      0.75342 -0.657416 0.0127839,
      0.97848 -0.132695 0.158018,
      0.760429 0.607135 0.230511,
      0.0354051 -0.789436 0.612811,
      -0.0447762 -0.984632 0.168806,
      0.52885 -0.700399 0.479332,
      0.104983 -0.649193 -0.753343,
      -0.541614 0.709426 0.450964,
      -0.419201 0.828032 0.372336,
      -0.287969 -0.780753 -0.554526,
      0.551638 -0.804268 0.221018,
      0.545775 -0.807288 0.224535,
      0.582937 -0.805459 0.106868,
      0.795043 -0.586059 0.156334,
      -0.185612 0.952318 -0.242153,
      -0.193185 0.941708 -0.275438,
      -0.472529 0.806634 -0.355046,
      0.744033 -0.0335302 0.667301,
      0.916891 -0.200553 0.345093,
      0.284287 0.8843 -0.370397,
      -0.0206602 0.946726 -0.321377,
      0.517069 -0.764694 0.384555,
      0.478184 -0.789543 0.384657,
      0.787935 -0.287694 -0.544417,
      0.152667 0.938765 0.308892,
      0.257275 0.937436 0.234571,
      -0.596852 -0.780836 -0.184561,
      -0.0645343 -0.441682 -0.894848,
      -0.466551 -0.690077 -0.553285,
      -0.08418 0.960931 0.263676,
      -0.925656 -0.172545 -0.336732,
      0.154606 0.788707 0.595011,
      -0.436111 -0.89417 0.10133,
      0.210571 -0.726232 -0.654406,
      0.803487 -0.59491 0.0221676,
      0.508297 -0.83713 0.202109,
      0.508671 -0.769532 -0.386102,
      0.302685 0.748285 0.590297,
      0.867086 -0.441946 -0.229883,
      -0.670382 0.050679 -0.740283,
      -0.465341 0.00493234 -0.885118,
      0.656242 0.550364 -0.516183,
      0.494077 -0.8577 0.142258,
      0.435363 -0.886406 0.157303,
      0.145095 -0.870884 -0.469584,
      0.886463 -0.459728 0.0532335,
      0.0835883 0.988803 -0.123617,
      0.262091 0.91633 -0.302734,
      -0.896274 -0.420355 -0.141401,
      0.723713 -0.606499 -0.32924,
      -0.534468 0.621926 0.572321,
      0.727288 -0.60141 -0.330693,
      -0.706088 0.411865 -0.576027,
      -0.709774 -0.654704 0.259969,
      -0.856266 0.0209034 -0.516113,
      -0.806814 0.445147 -0.388452,
      -0.937957 0.320169 -0.133152,
      -0.773571 0.335366 -0.537697,
      -0.89098 0.188527 0.413052,
      0.916703 -0.382512 0.1155,
      -0.481426 0.633604 0.605619,
      0.801514 -0.557514 0.216226,
      0.615708 -0.769506 -0.169597,
      0.480688 0.686067 -0.546125,
      -0.0166681 -0.834467 0.550805,
      -0.580992 0.711805 0.394693,
      -0.451836 0.443517 0.774039,
      -0.602864 -0.706244 0.371181,
      -0.486459 0.709392 -0.51002,
      0.166374 -0.863924 -0.475347,
      0.992218 0.0349706 0.119502,
      -0.710738 -0.0393879 -0.702353,
      -0.413393 -0.0260832 -0.910179,
      -0.956446 -0.209902 0.202862,
      0.0121074 0.940637 0.339198,
      -0.0625035 0.944151 0.32353,
      -0.108142 -0.793705 0.598614,
      0.221974 0.0903468 -0.970858,
      0.233932 -0.213541 0.948513,
      0.29005 -0.603956 0.742366,
      -0.110348 0.89662 0.428831,
      0.0796999 -0.967159 -0.241352,
      0.823581 -0.566425 -0.0296233,
      0.946378 -0.0582147 0.317774,
      0.396917 0.724188 0.563923,
      -0.179928 0.33723 -0.924068,
      -0.665675 -0.655469 -0.356702,
      -0.195662 -0.507334 0.839243,
      0.675891 -0.710518 0.195795,
      -0.0263183 0.965141 0.260403,
      -0.603578 0.536101 -0.59016,
      -0.134117 -0.371563 0.91867,
      -0.505639 -0.638159 0.580589,
      -0.617473 -0.57909 0.532336,
      -0.621732 0.546466 0.561092,
      -0.0744645 0.983742 0.163424,
      -0.260677 0.925375 -0.27519,
      -0.0376744 0.974287 0.222137,
      -0.40847 0.875766 -0.257268,
      -0.726035 -0.520152 -0.449794,
      0.147286 0.973445 -0.175248,
      -0.0340503 0.971826 0.233228,
      -0.806977 0.200093 -0.555653 ]
  }
  normalPerVertex TRUE
}
}
}
