# Supplementary material for: Volume of the crocodilian brain and endocast during ontogeny
Source: PLoS One. 2017 Jun 14;12(6):e0178491. doi: 10.1371/journal.pone.0178491 (PMC5470673; doi:10.1371/journal.pone.0178491)
Supplement: S7 Fig — 3D image of crocodilian adult brain in vrml format. (WRL) [file pone.0178491.s007.wrl]

#VRML V2.0 utf8 CosmoWorlds V1.0

Group {
  children Shape {
    appearance Appearance {
      material Material {
        ambientIntensity 0.2
        diffuseColor 0.0784314 0.647059 0.8
        emissiveColor 0 0 0
        specularColor 0.3 0.3 0.3
        shininess 0.2
        transparency 0
      }
    }
    geometry IndexedFaceSet {
      coord Coordinate {
        point [
        2.11346 -4.3176 -50.6223,
        -0.014698 -4.3176 -48.7592,
        1.9483 -5.31369 -48.1355,
        0.117847 -3.3176 -50.7548,
        4.10909 -5.3176 -50.4897,
        4.06495 -5.31369 -52.4971,
        2.24601 -4.3176 -52.6179,
        2.24601 -4.81164 -52.6179,
        -0.817665 -9.31369 -66.8483,
        -2.81328 -9.31369 -66.9809,
        -0.817665 -7.31369 -66.8483,
        1.17796 -7.31369 -66.7158,
        1.17796 -9.31369 -66.7158,
        1.04567 -10.3098 -64.7241,
        -2.94557 -10.3098 -64.9892,
        0.515484 -3.3176 -56.7416,
        2.66702 -5.31369 -56.5987,
        2.5111 -5.3176 -56.6091,
        -1.61268 -3.3176 -54.8786,
        -1.48014 -3.3176 -56.8742,
        -5.60392 -3.3176 -55.1436,
        0.382938 -3.3176 -54.746,
        -3.15668 -9.31369 -12.8885,
        -3.15667 -7.31369 -12.8885,
        -3.03976 -7.31369 -10.8763,
        -3.14103 -9.31369 -16.8963,
        -3.84013 -7.31369 -8.92506,
        -4.52869 -9.30978 -10.9752,
        -4.39614 -10.3098 -12.9708,
        -4.2636 -11.3098 -14.9664,
        -4.29725 -7.31369 -14.4598,
        -3.39048 -11.3137 -16.9128,
        -3.07812 -11.3098 -62.9935,
        -5.07374 -10.3098 -63.1261,
        0.91312 -10.3098 -62.7285,
        -1.34759 -10.3098 -58.8698,
        -3.21066 -10.3098 -60.9979,
        -5.20628 -10.3098 -61.1305,
        2.58507 -15.3137 -27.5441,
        2.65108 -16.3098 -28.538,
        3.1422 -15.3137 -28.5054,
        0.65546 -16.8059 -28.6706,
        2.58507 -13.3137 -27.5441,
        0.556572 -15.3137 -27.1817,
        -4.5035 -19.3137 -41.533,
        -4.40357 -16.8059 -43.0375,
        -2.50788 -19.3137 -41.4004,
        -2.5405 -19.8059 -40.9093,
        -6.49912 -17.3137 -41.6655,
        -6.532 -19.3137 -41.1705,
        -4.53612 -19.8059 -41.0419,
        3.50111 -7.31369 -56.5434,
        2.46696 -5.31369 -58.6164,
        -4.93338 -9.31369 -65.1212,
        -1.70414 -13.3137 -23.323,
        -1.60525 -14.3098 -24.8119,
        -0.61525 -13.3137 -24.7462,
        -3.60087 -15.3098 -24.9445,
        -1.73779 -11.8059 -22.8163,
        -1.11413 -11.3137 -24.7793,
        -3.86596 -12.8059 -20.9532,
        -4.92632 -4.8059 -4.98836,
        -6.92194 -4.8059 -5.1209,
        -4.8264 -5.31369 -6.49288,
        -3.64006 -5.31369 -6.90736,
        -5.05861 -3.31369 -2.99666,
        -3.06325 -2.80587 -2.86023,
        -3.19579 -1.80588 -0.864629,
        -3.18796 -3.31369 -4.87291,
        3.4461 -11.3137 -40.5078,
        3.07222 -13.3137 -42.5409,
        2.82275 -9.31369 -42.5575,
        3.4461 -13.3137 -40.5078,
        3.4461 -9.31369 -40.5078,
        5.44171 -11.3137 -40.3753,
        2.47205 -11.3137 -48.594,
        2.09004 -7.31369 -46.615,
        2.83839 -11.3137 -46.5653,
        2.47205 -13.3137 -48.594,
        4.10909 -9.30978 -50.4897,
        4.60021 -7.31369 -50.4571,
        2.11346 -10.8059 -50.6223,
        2.1132 -11.3137 -50.6184,
        -3.54229 -11.3137 -56.005,
        -5.73672 -11.3137 -53.1441,
        -6.08721 -9.31369 -55.1757,
        -3.47575 -10.3098 -57.0067,
        -3.57568 -13.3137 -55.5022,
        -1.48014 -10.3098 -56.8742,
        -1.58006 -13.3137 -55.3697,
        -1.54667 -11.3137 -55.8725,
        -2.00288 -9.8215 -18.8251,
        -2.01069 -11.3137 -18.8256,
        -2.00288 -11.3098 -18.8251,
        -2.84477 -9.31369 -18.881,
        -1.87034 -10.3176 -20.8207,
        2.57329 -15.3137 -42.5741,
        1.45074 -16.8059 -40.6442,
        -0.412594 -17.3137 -42.7685,
        1.71583 -16.3098 -44.6355,
        2.70584 -15.3137 -44.5697,
        -2.81328 -7.31369 -66.9809,
        -4.94119 -7.3176 -65.1217,
        -4.94119 -9.30978 -65.1217,
        -6.3132 -9.31369 -63.2084,
        -6.69519 -9.31369 -61.2294,
        -6.44575 -7.31369 -61.2128,
        -5.56225 -7.31369 -63.1585,
        4.91179 -18.8059 -32.3967,
        6.03435 -17.3137 -34.3266,
        5.9018 -17.3137 -32.331,
        5.04434 -19.3098 -34.3923,
        4.8129 -17.3137 -30.9078,
        3.04872 -19.3098 -34.5249,
        0.821663 -17.3137 -31.1729,
        1.04567 -6.3176 -64.7241,
        -2.94557 -6.3176 -64.9892,
        -3.74084 -15.8059 -53.0155,
        -3.6083 -13.8059 -55.0111,
        -1.71261 -15.3137 -53.3741,
        -1.87777 -17.3098 -50.8874,
        -5.22194 -15.3137 -53.1139,
        -4.00594 -16.3098 -49.0243,
        4.24163 -8.30978 -52.4854,
        2.73714 -9.31369 -52.5853,
        1.84837 -15.3098 -46.6311,
        2.83839 -13.3137 -46.5653,
        3.20476 -13.3137 -44.5366,
        -4.93375 -5.3176 -35.055,
        -4.16195 -3.31369 -39.0126,
        -4.82458 -5.31369 -39.0566,
        -6.89572 -7.31369 -35.6943,
        -2.90449 -5.31369 -35.4292,
        -2.80559 -3.3176 -36.9181,
        -2.93814 -5.8215 -34.9225,
        -5.03265 -7.31369 -33.5661,
        2.28514 -7.31369 -64.6418,
        2.03567 -9.31369 -64.6583,
        -3.17231 -5.31369 -8.8807,
        -4.69385 -7.31369 -8.4885,
        -4.66123 -7.80587 -8.97959,
        -4.79378 -5.80587 -6.98398,
        -6.48015 -7.31369 -9.10039,
        -6.65685 -6.80588 -9.11213,
        -6.78939 -5.80587 -7.11652,
        -3.03063 -1.31369 -3.35137,
        -4.45855 -1.31369 -4.9573,
        -5.05887 0.178501 -2.99277,
        -3.06351 0.686306 -2.85633,
        -3.06325 -0.821499 -2.86023,
        -2.90733 -1.31369 -2.84988,
        -6.82201 -5.31369 -6.62542,
        1.58328 -7.3176 -42.6398,
        1.45074 -6.3176 -40.6442,
        3.4461 -7.31369 -40.5078,
        5.44171 -9.31369 -40.3753,
        3.53229 -5.31369 -54.5369,
        4.37392 -7.31369 -54.4771,
        2.37856 -4.3176 -54.6135,
        -3.4935 0.686306 3.61769,
        -7.58467 1.69022 4.85712,
        -7.45212 1.19413 2.86152,
        -3.46088 0.194122 3.1266,
        -3.59343 1.69022 5.1222,
        -2.47869 0.686306 3.19183,
        -5.33139 -15.8059 -29.0682,
        -3.20323 -17.3098 -30.9313,
        -1.34016 -15.8059 -28.8031,
        -7.19447 -17.3098 -31.1963,
        -5.36401 -15.3137 -28.5771,
        -9.32263 -15.8059 -29.3333,
        -5.46394 -15.3098 -27.0726,
        -3.60087 -8.3176 -24.9445,
        -5.94729 -9.31369 -27.1047,
        -6.21238 -9.31369 -23.1135,
        -3.73341 -8.3176 -22.9488,
        -3.33578 -8.3176 -28.9357,
        -1.4727 -9.8215 -26.8075,
        -2.61085 -9.31369 -24.8787,
        -2.74339 -9.31369 -22.8831,
        -9.93884 2.68631 2.69637,
        -9.27106 4.68631 2.74072,
        -9.80629 2.68631 0.700759,
        -9.3152 1.69022 0.733375,
        -9.3152 3.6824 0.733375,
        -9.58029 3.19409 4.72459,
        -10.0714 4.68631 4.69197,
        -9.4814 4.68631 3.23566,
        -9.58003 2.68631 4.72068,
        -9.44774 1.19413 2.72898,
        -1.70687 0.686306 -0.765742,
        -2.95414 -1.31369 -0.84858,
        1.60677 -15.3137 -50.6559,
        0.316406 -13.3137 -53.7443,
        1.47423 -15.3137 -48.6603,
        0.117847 -16.8059 -50.7548,
        0.21674 -15.3137 -52.2437,
        7.04781 -9.31369 -38.2681,
        7.29726 -13.3137 -38.2515,
        5.44171 -13.3137 -40.3753,
        -7.8495 4.68631 8.84445,
        -7.71721 3.69022 6.85273,
        -9.70502 4.68631 6.72071,
        -9.71283 4.69022 6.72019,
        -7.99717 -10.3098 -49.2894,
        -7.62301 -13.3137 -47.2601,
        -8.12972 -10.3098 -47.2938,
        -8.48827 -9.31369 -49.322,
        -6.85901 -13.3137 -51.2182,
        -7.85683 -9.31369 -51.2845,
        -2.57415 -3.31369 -40.4027,
        -2.18193 -3.31369 -38.8811,
        -2.5405 -4.8215 -40.9093,
        -2.67305 -1.8215 -38.9137,
        -6.5243 -8.80587 -11.1077,
        -1.20761 -8.3176 -30.7987,
        2.78363 -10.3176 -30.5336,
        0.920555 -7.3176 -32.6618,
        -1.34016 -8.3176 -28.8031,
        -3.07068 -7.8215 -32.9269,
        -3.20323 -8.3176 -30.9313,
        -1.61268 -13.8059 -54.8786,
        -3.99851 -8.3176 -18.9576,
        -5.99412 -9.3176 -19.0902,
        -4.13105 -8.3176 -16.962,
        -3.86596 -8.3176 -20.9532,
        -8.75336 -9.31369 -45.3308,
        -8.75336 -13.3137 -45.3308,
        -9.13536 -9.31369 -43.3517,
        -8.26226 -8.3176 -45.2981,
        -8.19625 -13.3137 -46.2921,
        -8.62082 -9.31369 -47.3264,
        -8.12972 -8.3176 -47.2938,
        0.556572 -11.3137 -27.1817,
        -1.4727 -14.8059 -26.8075,
        -3.21066 -4.3176 -60.9979,
        -5.07374 -6.8215 -63.1261,
        -4.94903 -5.31369 -61.1134,
        -3.34321 -3.3176 -59.0023,
        -1.0825 -5.3176 -62.861,
        -1.11615 -5.31369 -62.3543,
        -1.21505 -4.3176 -60.8654,
        -2.87594 -9.31369 -20.8875,
        -10.7881 -6.8215 -37.4482,
        -8.79245 -6.8215 -37.3157,
        -10.6555 -5.3176 -39.4439,
        -12.6511 -7.3176 -39.5764,
        -10.9206 -7.8215 -35.4526,
        -12.7837 -8.3176 -37.5808,
        4.73275 -7.31369 -52.4527,
        -7.18703 2.1785 -1.12971,
        -9.24918 2.68631 -0.260536,
        -8.17704 0.686306 -1.19546,
        -7.08814 0.686306 -2.61864,
        -5.09252 0.686306 -2.4861,
        -5.32396 4.1785 0.998453,
        -5.19141 2.1785 -0.997168,
        2.20185 -9.31369 -54.6252,
        1.99657 -9.31369 -56.6433,
        0.382938 -10.3098 -54.746,
        -7.05448 -2.80587 -3.12531,
        -7.02083 -3.31369 -3.63203,
        -7.18703 -1.80587 -1.12971,
        -7.91195 -3.31369 -5.18665,
        -6.92194 -2.3176 -5.1209,
        -7.87561 -1.31369 -3.17985,
        -7.02187 -1.31369 -3.61645,
        -8.34074 -1.31369 -1.20633,
        -3.70757 -5.31369 -10.9207,
        -2.77194 -3.31369 -37.4248,
        -3.30485 -3.31369 -6.8851,
        -4.66123 -3.3176 -8.97959,
        -4.79378 -1.8215 -6.98398,
        -1.6967 2.68631 6.74365,
        -5.85414 3.69022 8.98089,
        -1.59781 1.69022 5.25474,
        -3.82487 4.68631 8.60673,
        -1.7301 4.68631 7.24647,
        -1.10669 2.68631 5.28736,
        -1.10669 4.68631 5.28736,
        -7.84976 5.19406 8.84835,
        -8.59034 6.68631 8.79917,
        -9.71283 6.6824 6.72019,
        -1.32445 -5.31369 -36.8197,
        -0.54488 -6.3176 -40.7768,
        -6.92938 -7.3176 -35.1876,
        -6.66428 -5.8215 -39.1788,
        -8.52736 -6.8215 -41.3069,
        -8.26226 -15.3098 -45.2981,
        -8.39481 -15.3098 -43.3025,
        -8.88591 -13.3137 -43.3351,
        -8.21809 -15.3137 -43.2908,
        -6.9552 -15.3137 -47.2158,
        -7.74774 -15.3137 -45.264,
        -6.26665 -16.3098 -45.1656,
        -0.014698 -16.3098 -48.7592,
        -2.14286 -16.3098 -46.8961,
        -0.279789 -16.3098 -44.768,
        -0.147243 -16.3098 -46.7636,
        -9.58029 5.6824 4.72459,
        -6.39176 -9.80587 -13.1034,
        -6.25921 -10.8059 -15.099,
        -6.63341 -9.31369 -13.1194,
        -7.49867 -9.31369 -15.1813,
        -0.942516 -5.8215 -34.79,
        -7.16082 -9.31369 -31.703,
        -7.99717 -7.8215 -49.2894,
        -2.01032 -4.3176 -48.8917,
        -3.87339 -3.3176 -51.0199,
        -4.00594 -4.3176 -49.0243,
        -9.05754 -8.3176 -33.3245,
        -9.19009 -9.82147 -31.3289,
        -13.0488 -10.3176 -33.5896,
        5.30943 -7.3176 -38.3836,
        -6.00156 -15.3098 -49.1568,
        -8.39481 -7.3176 -43.3025,
        -6.26665 -6.3176 -45.1656,
        -7.62301 -7.31369 -47.2601,
        -6.1341 -5.8215 -47.1612,
        -7.48268 -5.31369 -49.2552,
        -7.99691 -7.31369 -49.2933,
        3.37983 -17.3137 -39.51,
        -7.33445 -6.3176 -59.2674,
        -7.20974 -5.31369 -57.2547,
        -7.46699 -5.8215 -57.2718,
        -7.33445 -7.30978 -59.2674,
        -7.46699 -7.30978 -57.2718,
        -8.42064 -7.31369 -55.3307,
        -8.68575 -5.31369 -51.3395,
        -5.86901 -3.3176 -51.1524,
        -4.52869 -4.8215 -10.9752,
        -4.49607 -5.31369 -11.4663,
        -6.00981 -5.31369 -11.0736,
        -7.21965 -1.31369 -0.638633,
        -7.31958 -0.309784 0.865914,
        -3.22841 -1.31369 -0.373555,
        -3.32834 -0.309784 1.13099,
        -1.46527 1.19412 3.25914,
        -1.83941 0.686306 1.22988,
        -8.89134 -19.3137 -35.8268,
        -8.79245 -20.8059 -37.3157,
        -6.79683 -19.8059 -37.1832,
        -10.7725 -19.3137 -37.4472,
        -5.0663 -18.8059 -33.0594,
        -13.0814 -17.3137 -33.0985,
        -12.9162 -18.3098 -35.5852,
        -11.1857 -16.8059 -31.4614,
        -12.5189 -15.3137 -41.5681,
        -14.3895 -13.3137 -39.6919,
        -12.5189 -11.3137 -41.5681,
        -13.3917 -15.3137 -39.6256,
        -10.5232 -11.3137 -41.4356,
        -8.49474 -15.3137 -41.798,
        -10.6229 -17.3137 -39.935,
        -15.0444 -14.8059 -33.7221,
        -15.077 -13.3137 -33.231,
        -15.286 -13.3137 -33.7382,
        -14.5351 -15.3137 -33.6883,
        -15.1535 -15.3137 -35.7338,
        -15.0107 -15.3137 -34.2288,
        -6.62423 -5.31369 -9.60325,
        -6.5243 -5.8215 -11.1077,
        -7.14536 -5.31369 -9.14457,
        -6.65685 -4.8215 -9.11213,
        -9.35354 -7.31369 -51.3839,
        -8.97154 -7.31369 -53.3629,
        -8.7221 -5.31369 -53.3463,
        6.8414 -13.3137 -31.2703,
        3.1422 -13.3137 -28.5054,
        -4.35943 -5.31369 -41.0301,
        3.31381 -19.8059 -38.5161,
        1.45048 -19.3137 -40.6403,
        -0.677425 -21.3098 -38.7812,
        5.55109 -17.3137 -38.3675,
        5.16908 -19.3137 -36.3885,
        3.18126 -20.3098 -36.5205,
        -10.5232 -7.31369 -41.4356,
        -9.99289 -7.31369 -41.4043,
        -1.87034 -11.3098 -20.8207,
        -14.5351 -11.3137 -33.6883,
        -14.7793 -11.3176 -37.7133,
        -13.1477 -11.3137 -32.1007,
        -14.2726 -9.31369 -37.6797,
        -4.39614 -6.3176 -12.9708,
        -6.39176 -7.3176 -13.1034,
        0.648029 -7.8158 -58.7372,
        -1.21505 -6.80229 -60.8654,
        -1.34759 -6.81633 -58.8698,
        0.648029 -7.80421 -58.7372,
        -11.2517 -15.3137 -30.4675,
        -14.9118 -15.8059 -35.7177,
        -4.66866 -20.3098 -39.0463,
        -6.66428 -21.3098 -39.1788,
        -2.67305 -20.3098 -38.9137,
        -2.80559 -19.8059 -36.9181,
        -6.12667 -11.8059 -17.0946,
        -4.13105 -12.3098 -16.962,
        -7.61049 -5.31369 -7.17106,
        -7.26486 -7.31369 -11.1569,
        -1.33298 2.68631 1.26742,
        -0.97414 2.68631 3.29175,
        -1.34052 2.68631 1.26301,
        -5.92016 4.68631 9.97479,
        -5.03301 4.68631 9.03543,
        -7.91577 6.68631 9.84225,
        -5.92016 6.68631 9.97479,
        -7.73208 -8.30978 -53.2806,
        -7.59954 -7.80587 -55.2762,
        -8.20011 -13.3137 -27.2543,
        -7.55845 -13.3137 -25.7163,
        -8.44957 -11.3137 -27.2709,
        -9.35525 -15.3137 -28.8422,
        -10.3126 -13.3137 -29.399,
        0.648029 -10.3098 -58.7372,
        2.5111 -9.30978 -56.6091,
        2.76839 -9.31369 -60.6008,
        -5.59649 -14.3098 -25.077,
        2.90848 -7.31369 -62.592,
        2.39943 -9.31369 -62.6298,
        3.26732 -7.31369 -60.5677,
        0.91312 -5.8215 -62.7285,
        2.77619 -6.3176 -60.6003,
        3.31381 -5.3176 -38.5161,
        3.18126 -6.3176 -36.5205,
        5.04434 -8.3176 -34.3923,
        7.16471 -9.31369 -36.2559,
        -1.34759 -6.80684 -58.8698,
        -3.99851 -12.3098 -18.9576,
        -5.99412 -12.3098 -19.0902,
        -0.97414 4.68631 3.29175,
        -1.36637 4.68631 1.77021,
        7.53108 -15.3137 -34.2272,
        7.53108 -13.3137 -34.2272,
        7.39854 -13.3137 -32.2316,
        6.90741 -15.3098 -32.2642,
        -6.71904 -11.3137 -23.1471,
        -7.33485 -11.3137 -25.1925,
        -6.60213 -11.3137 -21.135,
        -5.72903 -13.3098 -23.0814,
        -5.86158 -12.3098 -21.0858,
        -5.33883 -9.30978 -59.1349,
        -7.45919 -7.31369 -57.2713,
        -7.32701 -9.8215 -29.2007,
        -7.75087 6.68631 7.35943,
        -5.58905 6.17847 4.98966,
        -7.45212 5.1785 2.86152,
        -6.36832 -9.31369 -17.1106,
        -6.12667 -8.82153 -17.0946,
        -6.48522 -11.3137 -19.1228,
        -7.84119 -5.31369 -55.2922,
        -5.47137 -3.3176 -57.1393,
        -5.70385 -9.31369 -53.6392,
        -13.2748 -17.3137 -37.6134,
        -12.7837 -18.8059 -37.5808,
        -12.1366 -17.3137 -39.5422,
        -3.16317 2.68631 -1.35576,
        -5.33139 -8.3176 -29.0682,
        -6.25921 -8.3176 -15.099,
        -6.54768 -7.31369 -13.1137,
        -1.73779 -10.3176 -22.8163,
        -1.87814 -11.3137 -20.8212,
        -6.36832 -11.3137 -17.1106,
        0.316406 -11.3137 -53.7443,
        -8.62728 -19.3137 -39.8024,
        -8.6599 -19.8059 -39.3113,
        -8.52761 -17.3137 -41.303,
        -15.5199 -13.3137 -37.7625,
        -0.942516 -20.3098 -34.79,
        -3.36199 4.68631 1.63768,
        -3.32834 4.6824 1.13099,
        -3.19579 3.1785 -0.864629,
        -3.46088 6.1785 3.1266,
        -8.80848 0.686306 0.767029,
        -4.40357 -5.3176 -43.0375,
        1.18564 -6.3176 -36.653,
        0.780575 -4.8215 -60.7329,
        -1.59781 6.6824 5.25474,
        -1.46527 6.1785 3.25914,
        3.04872 -6.8215 -34.5249,
        4.8129 -11.3137 -30.9078,
        4.40251 -9.31369 -32.4306,
        2.65108 -11.3176 -28.538,
        -4.11575 6.68631 9.09634,
        2.64365 -5.3176 -58.6047,
        -2.14286 -5.3176 -46.8961,
        -2.40795 -5.3176 -42.9049,
        -0.279789 -6.3176 -44.768,
        -6.78939 -3.8215 -7.11652,
        -6.82305 -3.31369 -6.60984,
        -5.90854 -1.31369 -5.0536,
        -5.85414 7.6824 8.98089,
        -7.84976 7.6824 8.84835,
        7.53108 -11.3137 -34.2272,
        -3.07068 -18.8059 -32.9269,
        7.03996 -9.3176 -34.2598,
        6.90741 -10.8215 -32.2642,
        0.648029 -3.8215 -58.7372,
        -2.27541 -16.3098 -44.9005,
        2.77619 -9.30978 -60.6003,
        -3.82487 6.68631 8.60676,
        -1.49614 -11.3137 -22.8003,
        -2.24483 6.68631 7.21618,
        -3.72598 7.17847 7.11781,
        -2.10921 -5.31369 -47.4028,
        -12.5189 -9.31369 -41.5681,
        -13.8906 -9.31369 -39.6587,
        -0.147243 -5.3176 -46.7636,
        0.648029 -4.82384 -58.7372,
        0.648029 -4.80994 -58.7372 ]
      }
  solid FALSE
  coordIndex [
      0, 1, 2, -1, 
      0, 3, 1, -1, 
      0, 2, 4, -1, 
      0, 4, 5, -1, 
      0, 6, 3, -1, 
      0, 7, 6, -1, 
      0, 5, 7, -1, 
      8, 9, 10, -1, 
      8, 10, 11, -1, 
      8, 12, 13, -1, 
      8, 11, 12, -1, 
      8, 14, 9, -1, 
      8, 13, 14, -1, 
      15, 16, 17, -1, 
      18, 19, 20, -1, 
      15, 18, 21, -1, 
      15, 19, 18, -1, 
      22, 23, 24, -1, 
      22, 25, 23, -1, 
      22, 24, 26, -1, 
      22, 27, 28, -1, 
      22, 28, 29, -1, 
      23, 25, 30, -1, 
      22, 29, 31, -1, 
      32, 14, 13, -1, 
      32, 33, 14, -1, 
      32, 13, 34, -1, 
      32, 34, 35, -1, 
      32, 35, 36, -1, 
      32, 36, 37, -1, 
      32, 37, 33, -1, 
      38, 39, 40, -1, 
      38, 41, 39, -1, 
      38, 40, 42, -1, 
      38, 42, 43, -1, 
      38, 43, 41, -1, 
      44, 45, 46, -1, 
      44, 46, 47, -1, 
      44, 48, 45, -1, 
      44, 49, 48, -1, 
      44, 50, 49, -1, 
      44, 47, 50, -1, 
      17, 16, 51, -1, 
      17, 51, 52, -1, 
      14, 33, 53, -1, 
      54, 55, 56, -1, 
      54, 57, 55, -1, 
      58, 56, 59, -1, 
      54, 56, 58, -1, 
      54, 58, 60, -1, 
      54, 60, 57, -1, 
      61, 62, 63, -1, 
      61, 63, 64, -1, 
      61, 65, 62, -1, 
      61, 66, 67, -1, 
      61, 64, 68, -1, 
      61, 68, 66, -1, 
      69, 70, 71, -1, 
      69, 72, 70, -1, 
      69, 71, 73, -1, 
      69, 73, 74, -1, 
      69, 74, 72, -1, 
      75, 76, 77, -1, 
      75, 77, 78, -1, 
      75, 79, 80, -1, 
      75, 81, 79, -1, 
      75, 78, 82, -1, 
      75, 82, 81, -1, 
      83, 84, 85, -1, 
      83, 85, 86, -1, 
      83, 87, 84, -1, 
      83, 86, 88, -1, 
      83, 89, 87, -1, 
      83, 90, 89, -1, 
      83, 88, 90, -1, 
      91, 92, 93, -1, 
      91, 94, 92, -1, 
      91, 93, 95, -1, 
      91, 95, 94, -1, 
      96, 72, 97, -1, 
      96, 97, 98, -1, 
      96, 99, 100, -1, 
      96, 98, 99, -1, 
      96, 100, 70, -1, 
      96, 70, 72, -1, 
      9, 101, 10, -1, 
      9, 102, 101, -1, 
      9, 103, 102, -1, 
      104, 105, 106, -1, 
      104, 33, 105, -1, 
      104, 106, 107, -1, 
      104, 103, 33, -1, 
      108, 109, 110, -1, 
      108, 111, 109, -1, 
      108, 110, 112, -1, 
      108, 113, 111, -1, 
      108, 112, 114, -1, 
      108, 114, 113, -1, 
      10, 115, 11, -1, 
      10, 116, 115, -1, 
      10, 101, 116, -1, 
      117, 118, 119, -1, 
      117, 119, 120, -1, 
      117, 121, 118, -1, 
      117, 122, 121, -1, 
      117, 120, 122, -1, 
      75, 80, 76, -1, 
      79, 123, 80, -1, 
      79, 124, 123, -1, 
      79, 81, 124, -1, 
      100, 125, 126, -1, 
      100, 126, 127, -1, 
      100, 99, 125, -1, 
      100, 127, 70, -1, 
      128, 129, 130, -1, 
      128, 130, 131, -1, 
      128, 132, 133, -1, 
      128, 134, 132, -1, 
      128, 133, 129, -1, 
      128, 131, 135, -1, 
      128, 135, 134, -1, 
      11, 115, 136, -1, 
      11, 137, 12, -1, 
      11, 136, 137, -1, 
      64, 26, 138, -1, 
      139, 140, 26, -1, 
      139, 26, 141, -1, 
      139, 142, 140, -1, 
      139, 143, 142, -1, 
      139, 141, 144, -1, 
      139, 144, 143, -1, 
      145, 68, 146, -1, 
      145, 146, 147, -1, 
      145, 148, 149, -1, 
      145, 149, 150, -1, 
      145, 147, 148, -1, 
      145, 150, 66, -1, 
      145, 66, 68, -1, 
      63, 151, 144, -1, 
      63, 62, 151, -1, 
      63, 141, 64, -1, 
      63, 144, 141, -1, 
      73, 71, 152, -1, 
      73, 152, 153, -1, 
      73, 154, 155, -1, 
      73, 153, 154, -1, 
      73, 155, 74, -1, 
      156, 51, 16, -1, 
      156, 157, 51, -1, 
      156, 158, 5, -1, 
      156, 5, 157, -1, 
      159, 160, 161, -1, 
      159, 161, 162, -1, 
      159, 163, 160, -1, 
      159, 164, 163, -1, 
      159, 162, 164, -1, 
      165, 166, 167, -1, 
      165, 168, 166, -1, 
      165, 167, 169, -1, 
      165, 170, 168, -1, 
      165, 171, 170, -1, 
      172, 173, 174, -1, 
      172, 174, 175, -1, 
      172, 176, 173, -1, 
      172, 177, 176, -1, 
      172, 178, 177, -1, 
      172, 179, 178, -1, 
      172, 175, 179, -1, 
      180, 181, 182, -1, 
      180, 182, 183, -1, 
      182, 181, 184, -1, 
      180, 185, 186, -1, 
      180, 186, 187, -1, 
      180, 188, 185, -1, 
      180, 183, 189, -1, 
      180, 189, 188, -1, 
      180, 187, 181, -1, 
      149, 148, 190, -1, 
      149, 191, 150, -1, 
      149, 190, 191, -1, 
      192, 82, 78, -1, 
      192, 193, 82, -1, 
      192, 78, 194, -1, 
      192, 195, 196, -1, 
      192, 194, 195, -1, 
      192, 196, 193, -1, 
      74, 155, 197, -1, 
      74, 198, 199, -1, 
      74, 199, 72, -1, 
      74, 197, 198, -1, 
      158, 6, 7, -1, 
      158, 7, 5, -1, 
      200, 185, 201, -1, 
      202, 185, 200, -1, 
      202, 186, 185, -1, 
      202, 203, 186, -1, 
      202, 200, 203, -1, 
      204, 205, 206, -1, 
      204, 206, 207, -1, 
      204, 208, 205, -1, 
      204, 209, 208, -1, 
      204, 207, 209, -1, 
      210, 211, 212, -1, 
      210, 212, 129, -1, 
      210, 213, 211, -1, 
      210, 129, 213, -1, 
      140, 27, 26, -1, 
      140, 214, 27, -1, 
      140, 142, 214, -1, 
      215, 216, 217, -1, 
      215, 218, 216, -1, 
      215, 217, 219, -1, 
      215, 219, 220, -1, 
      215, 220, 218, -1, 
      221, 119, 118, -1, 
      221, 193, 119, -1, 
      221, 118, 89, -1, 
      221, 89, 193, -1, 
      222, 223, 224, -1, 
      222, 225, 223, -1, 
      222, 224, 25, -1, 
      222, 25, 94, -1, 
      222, 94, 225, -1, 
      226, 227, 228, -1, 
      226, 228, 229, -1, 
      226, 230, 227, -1, 
      226, 231, 206, -1, 
      226, 206, 230, -1, 
      226, 232, 231, -1, 
      226, 229, 232, -1, 
      56, 233, 59, -1, 
      56, 43, 233, -1, 
      56, 55, 234, -1, 
      56, 234, 43, -1, 
      235, 236, 237, -1, 
      235, 237, 238, -1, 
      235, 239, 116, -1, 
      235, 240, 239, -1, 
      235, 241, 240, -1, 
      235, 238, 241, -1, 
      175, 174, 225, -1, 
      175, 242, 179, -1, 
      175, 225, 242, -1, 
      243, 244, 245, -1, 
      243, 245, 246, -1, 
      243, 247, 244, -1, 
      243, 246, 248, -1, 
      243, 248, 247, -1, 
      4, 2, 80, -1, 
      4, 80, 5, -1, 
      249, 5, 80, -1, 
      249, 80, 123, -1, 
      249, 157, 5, -1, 
      249, 123, 157, -1, 
      250, 251, 184, -1, 
      250, 252, 251, -1, 
      250, 253, 252, -1, 
      250, 254, 253, -1, 
      250, 255, 256, -1, 
      250, 256, 254, -1, 
      250, 184, 255, -1, 
      70, 127, 71, -1, 
      257, 51, 157, -1, 
      257, 258, 51, -1, 
      257, 157, 123, -1, 
      257, 259, 258, -1, 
      257, 124, 259, -1, 
      257, 123, 124, -1, 
      260, 261, 65, -1, 
      260, 65, 262, -1, 
      260, 263, 261, -1, 
      264, 265, 266, -1, 
      260, 262, 267, -1, 
      260, 267, 263, -1, 
      263, 265, 264, -1, 
      138, 23, 268, -1, 
      24, 23, 138, -1, 
      22, 26, 27, -1, 
      24, 138, 26, -1, 
      213, 269, 211, -1, 
      213, 129, 269, -1, 
      89, 118, 87, -1, 
      89, 90, 193, -1, 
      270, 271, 272, -1, 
      270, 272, 146, -1, 
      138, 68, 64, -1, 
      270, 146, 68, -1, 
      270, 138, 268, -1, 
      270, 68, 138, -1, 
      185, 160, 201, -1, 
      185, 188, 160, -1, 
      273, 274, 163, -1, 
      273, 163, 275, -1, 
      273, 276, 274, -1, 
      273, 277, 276, -1, 
      273, 278, 279, -1, 
      273, 279, 277, -1, 
      273, 275, 278, -1, 
      203, 200, 280, -1, 
      203, 280, 281, -1, 
      186, 281, 282, -1, 
      203, 281, 186, -1, 
      211, 269, 133, -1, 
      211, 283, 284, -1, 
      211, 133, 283, -1, 
      211, 284, 212, -1, 
      244, 247, 285, -1, 
      244, 285, 131, -1, 
      244, 131, 286, -1, 
      245, 286, 287, -1, 
      244, 286, 245, -1, 
      288, 289, 290, -1, 
      288, 291, 289, -1, 
      288, 290, 227, -1, 
      288, 227, 230, -1, 
      288, 230, 292, -1, 
      288, 292, 293, -1, 
      288, 293, 294, -1, 
      120, 195, 295, -1, 
      120, 119, 195, -1, 
      120, 296, 122, -1, 
      120, 295, 296, -1, 
      99, 98, 297, -1, 
      99, 297, 298, -1, 
      99, 298, 125, -1, 
      187, 186, 299, -1, 
      187, 299, 181, -1, 
      300, 28, 27, -1, 
      300, 301, 28, -1, 
      300, 27, 214, -1, 
      300, 214, 302, -1, 
      300, 302, 303, -1, 
      300, 303, 301, -1, 
      219, 217, 304, -1, 
      219, 304, 134, -1, 
      219, 134, 135, -1, 
      219, 135, 305, -1, 
      219, 305, 220, -1, 
      207, 231, 232, -1, 
      207, 206, 231, -1, 
      207, 306, 209, -1, 
      207, 232, 306, -1, 
      307, 3, 308, -1, 
      307, 308, 309, -1, 
      307, 1, 3, -1, 
      103, 53, 33, -1, 
      103, 107, 102, -1, 
      310, 311, 305, -1, 
      310, 312, 311, -1, 
      310, 305, 285, -1, 
      310, 285, 247, -1, 
      310, 247, 312, -1, 
      155, 154, 313, -1, 
      155, 313, 197, -1, 
      122, 296, 294, -1, 
      122, 314, 121, -1, 
      122, 294, 292, -1, 
      122, 292, 314, -1, 
      133, 269, 129, -1, 
      133, 132, 283, -1, 
      229, 228, 315, -1, 
      229, 315, 316, -1, 
      229, 317, 232, -1, 
      229, 316, 317, -1, 
      135, 285, 305, -1, 
      135, 131, 285, -1, 
      317, 306, 232, -1, 
      317, 318, 319, -1, 
      317, 319, 320, -1, 
      317, 316, 318, -1, 
      317, 320, 306, -1, 
      72, 199, 321, -1, 
      72, 321, 97, -1, 
      322, 323, 237, -1, 
      322, 324, 323, -1, 
      322, 237, 106, -1, 
      322, 106, 325, -1, 
      322, 325, 326, -1, 
      322, 326, 327, -1, 
      319, 328, 320, -1, 
      319, 329, 328, -1, 
      319, 318, 309, -1, 
      319, 309, 329, -1, 
      330, 271, 268, -1, 
      330, 268, 331, -1, 
      330, 332, 271, -1, 
      330, 331, 332, -1, 
      333, 267, 262, -1, 
      333, 262, 67, -1, 
      333, 334, 267, -1, 
      333, 67, 335, -1, 
      333, 335, 336, -1, 
      333, 336, 334, -1, 
      164, 337, 275, -1, 
      164, 275, 163, -1, 
      164, 338, 337, -1, 
      164, 336, 338, -1, 
      164, 162, 336, -1, 
      339, 340, 341, -1, 
      339, 342, 340, -1, 
      339, 341, 343, -1, 
      339, 343, 168, -1, 
      339, 344, 345, -1, 
      339, 346, 344, -1, 
      339, 345, 342, -1, 
      339, 168, 346, -1, 
      347, 348, 349, -1, 
      347, 350, 348, -1, 
      347, 349, 351, -1, 
      347, 351, 352, -1, 
      347, 352, 353, -1, 
      347, 353, 350, -1, 
      28, 301, 29, -1, 
      354, 355, 356, -1, 
      354, 357, 355, -1, 
      354, 356, 358, -1, 
      354, 359, 357, -1, 
      354, 358, 359, -1, 
      360, 332, 361, -1, 
      360, 361, 362, -1, 
      360, 363, 332, -1, 
      360, 362, 363, -1, 
      364, 365, 209, -1, 
      364, 209, 320, -1, 
      364, 366, 365, -1, 
      364, 328, 366, -1, 
      364, 320, 328, -1, 
      40, 112, 367, -1, 
      40, 367, 368, -1, 
      40, 39, 112, -1, 
      40, 368, 42, -1, 
      130, 286, 131, -1, 
      130, 369, 286, -1, 
      130, 129, 369, -1, 
      369, 129, 212, -1, 
      370, 371, 321, -1, 
      370, 372, 47, -1, 
      370, 321, 373, -1, 
      370, 373, 374, -1, 
      370, 375, 372, -1, 
      370, 374, 375, -1, 
      228, 290, 351, -1, 
      228, 351, 376, -1, 
      228, 227, 290, -1, 
      228, 287, 315, -1, 
      228, 377, 287, -1, 
      228, 376, 377, -1, 
      93, 92, 378, -1, 
      93, 378, 95, -1, 
      379, 356, 355, -1, 
      379, 380, 356, -1, 
      379, 355, 381, -1, 
      379, 381, 312, -1, 
      379, 382, 380, -1, 
      379, 312, 382, -1, 
      383, 331, 268, -1, 
      383, 332, 331, -1, 
      383, 23, 30, -1, 
      383, 30, 384, -1, 
      383, 268, 23, -1, 
      383, 384, 361, -1, 
      383, 361, 332, -1, 
      385, 386, 387, -1, 
      385, 387, 388, -1, 
      357, 389, 355, -1, 
      357, 359, 390, -1, 
      357, 344, 389, -1, 
      357, 390, 344, -1, 
      391, 392, 50, -1, 
      391, 50, 393, -1, 
      391, 341, 392, -1, 
      391, 393, 394, -1, 
      391, 394, 341, -1, 
      107, 106, 236, -1, 
      107, 236, 102, -1, 
      29, 301, 395, -1, 
      29, 395, 396, -1, 
      22, 31, 92, -1, 
      29, 396, 31, -1, 
      78, 126, 125, -1, 
      78, 77, 126, -1, 
      78, 125, 194, -1, 
      191, 335, 67, -1, 
      191, 190, 335, -1, 
      191, 67, 150, -1, 
      397, 143, 144, -1, 
      397, 398, 143, -1, 
      362, 398, 397, -1, 
      362, 397, 263, -1, 
      362, 361, 398, -1, 
      338, 399, 400, -1, 
      338, 401, 399, -1, 
      338, 190, 401, -1, 
      338, 336, 335, -1, 
      338, 335, 190, -1, 
      393, 372, 394, -1, 
      393, 47, 372, -1, 
      393, 50, 47, -1, 
      168, 343, 166, -1, 
      168, 170, 346, -1, 
      402, 200, 274, -1, 
      402, 274, 403, -1, 
      402, 404, 200, -1, 
      402, 403, 405, -1, 
      402, 405, 404, -1, 
      365, 406, 209, -1, 
      365, 407, 406, -1, 
      365, 366, 327, -1, 
      365, 327, 407, -1, 
      408, 409, 410, -1, 
      408, 411, 409, -1, 
      408, 410, 412, -1, 
      408, 412, 411, -1, 
      409, 411, 171, -1, 
      413, 34, 414, -1, 
      414, 34, 415, -1, 
      413, 414, 258, -1, 
      413, 258, 88, -1, 
      413, 88, 35, -1, 
      413, 35, 34, -1, 
      106, 237, 236, -1, 
      106, 105, 325, -1, 
      171, 169, 234, -1, 
      171, 234, 57, -1, 
      171, 411, 170, -1, 
      171, 416, 409, -1, 
      171, 57, 416, -1, 
      417, 418, 136, -1, 
      417, 419, 418, -1, 
      417, 136, 420, -1, 
      417, 421, 419, -1, 
      417, 420, 421, -1, 
      313, 422, 423, -1, 
      313, 154, 422, -1, 
      313, 423, 424, -1, 
      313, 425, 197, -1, 
      313, 424, 425, -1, 
      388, 387, 426, -1, 
      143, 398, 142, -1, 
      427, 31, 396, -1, 
      427, 396, 428, -1, 
      427, 92, 31, -1, 
      427, 428, 60, -1, 
      427, 60, 92, -1, 
      411, 389, 170, -1, 
      411, 412, 389, -1, 
      400, 278, 275, -1, 
      400, 275, 337, -1, 
      400, 429, 278, -1, 
      400, 337, 338, -1, 
      400, 399, 429, -1, 
      429, 399, 430, -1, 
      399, 401, 430, -1, 
      431, 198, 432, -1, 
      431, 432, 433, -1, 
      431, 373, 198, -1, 
      431, 109, 373, -1, 
      431, 110, 109, -1, 
      431, 433, 434, -1, 
      431, 434, 110, -1, 
      126, 77, 127, -1, 
      435, 174, 436, -1, 
      435, 437, 174, -1, 
      435, 436, 409, -1, 
      435, 409, 438, -1, 
      435, 438, 439, -1, 
      435, 439, 437, -1, 
      416, 57, 438, -1, 
      416, 438, 409, -1, 
      325, 105, 440, -1, 
      325, 440, 441, -1, 
      325, 441, 326, -1, 
      34, 137, 418, -1, 
      34, 418, 415, -1, 
      34, 13, 137, -1, 
      410, 173, 442, -1, 
      410, 436, 173, -1, 
      410, 442, 412, -1, 
      410, 409, 436, -1, 
      163, 274, 160, -1, 
      22, 92, 25, -1, 
      25, 92, 94, -1, 
      299, 186, 282, -1, 
      299, 282, 443, -1, 
      299, 443, 444, -1, 
      299, 444, 445, -1, 
      299, 445, 181, -1, 
      223, 437, 446, -1, 
      223, 446, 447, -1, 
      223, 447, 224, -1, 
      446, 437, 448, -1, 
      223, 174, 437, -1, 
      223, 225, 174, -1, 
      323, 324, 449, -1, 
      323, 449, 450, -1, 
      323, 450, 237, -1, 
      218, 176, 177, -1, 
      218, 220, 176, -1, 
      216, 177, 233, -1, 
      218, 177, 216, -1, 
      199, 373, 321, -1, 
      199, 198, 373, -1, 
      84, 208, 209, -1, 
      84, 121, 208, -1, 
      84, 209, 451, -1, 
      84, 87, 121, -1, 
      84, 451, 85, -1, 
      452, 453, 345, -1, 
      452, 454, 453, -1, 
      452, 345, 390, -1, 
      452, 390, 350, -1, 
      452, 350, 454, -1, 
      43, 167, 41, -1, 
      43, 234, 167, -1, 
      43, 42, 233, -1, 
      254, 256, 455, -1, 
      254, 148, 147, -1, 
      254, 455, 148, -1, 
      254, 147, 253, -1, 
      456, 442, 173, -1, 
      456, 305, 442, -1, 
      456, 173, 176, -1, 
      456, 176, 220, -1, 
      456, 220, 305, -1, 
      302, 214, 398, -1, 
      302, 457, 303, -1, 
      302, 398, 458, -1, 
      302, 458, 384, -1, 
      302, 384, 457, -1, 
      378, 459, 95, -1, 
      378, 460, 459, -1, 
      378, 92, 460, -1, 
      301, 303, 461, -1, 
      301, 461, 395, -1, 
      462, 259, 124, -1, 
      462, 90, 259, -1, 
      462, 124, 81, -1, 
      462, 193, 90, -1, 
      462, 82, 193, -1, 
      462, 81, 82, -1, 
      463, 464, 342, -1, 
      463, 49, 464, -1, 
      463, 342, 353, -1, 
      463, 353, 465, -1, 
      463, 465, 49, -1, 
      358, 356, 466, -1, 
      358, 466, 390, -1, 
      358, 390, 359, -1, 
      142, 398, 214, -1, 
      438, 57, 60, -1, 
      438, 60, 439, -1, 
      370, 47, 371, -1, 
      372, 375, 467, -1, 
      372, 467, 394, -1, 
      346, 170, 389, -1, 
      346, 389, 344, -1, 
      356, 380, 466, -1, 
      255, 468, 469, -1, 
      255, 469, 470, -1, 
      255, 471, 468, -1, 
      255, 470, 256, -1, 
      255, 184, 445, -1, 
      255, 445, 444, -1, 
      255, 444, 471, -1, 
      352, 289, 291, -1, 
      352, 291, 48, -1, 
      352, 465, 353, -1, 
      352, 48, 465, -1, 
      352, 290, 289, -1, 
      352, 351, 290, -1, 
      334, 336, 162, -1, 
      334, 472, 267, -1, 
      334, 189, 472, -1, 
      334, 162, 161, -1, 
      334, 161, 189, -1, 
      461, 303, 448, -1, 
      448, 303, 446, -1, 
      461, 448, 395, -1, 
      287, 286, 369, -1, 
      287, 369, 473, -1, 
      287, 473, 315, -1, 
      287, 377, 245, -1, 
      422, 153, 474, -1, 
      422, 154, 153, -1, 
      422, 474, 423, -1, 
      50, 392, 464, -1, 
      381, 311, 312, -1, 
      381, 412, 311, -1, 
      381, 389, 412, -1, 
      381, 355, 389, -1, 
      169, 167, 234, -1, 
      94, 95, 242, -1, 
      94, 242, 225, -1, 
      445, 184, 181, -1, 
      421, 52, 419, -1, 
      421, 475, 52, -1, 
      421, 420, 475, -1, 
      125, 298, 194, -1, 
      386, 426, 387, -1, 
      429, 279, 278, -1, 
      429, 476, 279, -1, 
      429, 430, 477, -1, 
      429, 477, 476, -1, 
      189, 183, 472, -1, 
      189, 161, 188, -1, 
      182, 252, 183, -1, 
      251, 182, 184, -1, 
      251, 252, 182, -1, 
      464, 340, 342, -1, 
      464, 392, 340, -1, 
      464, 49, 50, -1, 
      95, 179, 242, -1, 
      95, 459, 179, -1, 
      423, 474, 478, -1, 
      423, 478, 424, -1, 
      119, 193, 196, -1, 
      119, 196, 195, -1, 
      216, 479, 480, -1, 
      216, 368, 479, -1, 
      216, 480, 217, -1, 
      216, 233, 481, -1, 
      216, 481, 368, -1, 
      194, 298, 295, -1, 
      194, 295, 195, -1, 
      469, 430, 470, -1, 
      469, 468, 430, -1, 
      274, 200, 201, -1, 
      274, 201, 160, -1, 
      274, 276, 403, -1, 
      252, 253, 265, -1, 
      252, 265, 267, -1, 
      252, 267, 472, -1, 
      252, 472, 183, -1, 
      326, 407, 327, -1, 
      326, 441, 407, -1, 
      322, 327, 324, -1, 
      121, 314, 208, -1, 
      121, 87, 118, -1, 
      97, 321, 371, -1, 
      97, 371, 98, -1, 
      217, 480, 478, -1, 
      217, 478, 304, -1, 
      230, 205, 292, -1, 
      230, 206, 205, -1, 
      441, 85, 407, -1, 
      441, 440, 85, -1, 
      324, 327, 449, -1, 
      179, 459, 178, -1, 
      403, 276, 482, -1, 
      403, 482, 405, -1, 
      253, 147, 266, -1, 
      253, 266, 265, -1, 
      245, 376, 246, -1, 
      245, 377, 376, -1, 
      446, 303, 457, -1, 
      446, 457, 447, -1, 
      470, 455, 256, -1, 
      470, 401, 455, -1, 
      470, 430, 401, -1, 
      47, 46, 371, -1, 
      150, 67, 66, -1, 
      401, 190, 455, -1, 
      141, 26, 64, -1, 
      92, 60, 460, -1, 
      52, 483, 419, -1, 
      52, 51, 483, -1, 
      67, 65, 61, -1, 
      67, 262, 65, -1, 
      148, 455, 190, -1, 
      134, 304, 283, -1, 
      134, 283, 132, -1, 
      473, 316, 315, -1, 
      473, 484, 316, -1, 
      473, 369, 485, -1, 
      473, 485, 486, -1, 
      473, 486, 484, -1, 
      272, 271, 487, -1, 
      272, 487, 488, -1, 
      272, 488, 489, -1, 
      272, 489, 146, -1, 
      405, 482, 490, -1, 
      405, 490, 491, -1, 
      405, 491, 404, -1, 
      396, 395, 428, -1, 
      259, 90, 88, -1, 
      259, 88, 258, -1, 
      436, 174, 173, -1, 
      55, 57, 234, -1, 
      37, 440, 105, -1, 
      37, 36, 440, -1, 
      37, 105, 33, -1, 
      198, 197, 425, -1, 
      198, 425, 492, -1, 
      198, 492, 432, -1, 
      363, 362, 487, -1, 
      363, 487, 271, -1, 
      363, 271, 332, -1, 
      350, 466, 348, -1, 
      350, 390, 466, -1, 
      350, 353, 454, -1, 
      205, 208, 314, -1, 
      205, 314, 292, -1, 
      248, 382, 312, -1, 
      248, 246, 382, -1, 
      248, 312, 247, -1, 
      112, 110, 434, -1, 
      112, 434, 367, -1, 
      112, 39, 114, -1, 
      306, 320, 209, -1, 
      493, 394, 467, -1, 
      493, 343, 394, -1, 
      493, 467, 114, -1, 
      493, 114, 166, -1, 
      493, 166, 343, -1, 
      492, 433, 432, -1, 
      492, 425, 494, -1, 
      492, 494, 495, -1, 
      492, 495, 433, -1, 
      496, 241, 238, -1, 
      496, 238, 19, -1, 
      21, 3, 6, -1, 
      21, 18, 3, -1, 
      437, 439, 448, -1, 
      404, 491, 281, -1, 
      404, 281, 280, -1, 
      404, 280, 200, -1, 
      3, 18, 308, -1, 
      341, 394, 343, -1, 
      341, 340, 392, -1, 
      296, 295, 298, -1, 
      296, 298, 297, -1, 
      296, 497, 294, -1, 
      296, 297, 497, -1, 
      361, 384, 398, -1, 
      419, 414, 498, -1, 
      419, 483, 51, -1, 
      419, 498, 415, -1, 
      419, 415, 418, -1, 
      147, 146, 489, -1, 
      147, 489, 266, -1, 
      98, 497, 297, -1, 
      98, 46, 45, -1, 
      98, 371, 46, -1, 
      98, 45, 497, -1, 
      482, 499, 490, -1, 
      482, 276, 499, -1, 
      468, 471, 477, -1, 
      468, 477, 430, -1, 
      460, 58, 500, -1, 
      460, 60, 58, -1, 
      282, 281, 491, -1, 
      282, 491, 443, -1, 
      109, 374, 373, -1, 
      109, 111, 374, -1, 
      178, 459, 59, -1, 
      178, 59, 177, -1, 
      116, 101, 102, -1, 
      116, 102, 236, -1, 
      116, 239, 115, -1, 
      501, 277, 279, -1, 
      501, 499, 277, -1, 
      501, 476, 502, -1, 
      277, 499, 276, -1, 
      501, 502, 499, -1, 
      308, 329, 309, -1, 
      308, 18, 20, -1, 
      308, 20, 329, -1, 
      114, 167, 166, -1, 
      114, 467, 113, -1, 
      114, 41, 167, -1, 
      114, 39, 41, -1, 
      342, 454, 353, -1, 
      342, 453, 454, -1, 
      342, 345, 453, -1, 
      266, 489, 264, -1, 
      318, 316, 484, -1, 
      318, 484, 503, -1, 
      368, 481, 42, -1, 
      368, 367, 479, -1, 
      329, 366, 328, -1, 
      329, 20, 366, -1, 
      494, 425, 424, -1, 
      494, 480, 495, -1, 
      494, 424, 480, -1, 
      504, 505, 246, -1, 
      504, 246, 376, -1, 
      504, 349, 505, -1, 
      504, 351, 349, -1, 
      504, 376, 351, -1, 
      369, 212, 485, -1, 
      136, 115, 420, -1, 
      136, 418, 137, -1, 
      42, 481, 233, -1, 
      485, 212, 284, -1, 
      485, 284, 486, -1, 
      367, 434, 433, -1, 
      367, 433, 495, -1, 
      367, 495, 479, -1, 
      448, 439, 428, -1, 
      448, 428, 395, -1, 
      457, 384, 30, -1, 
      457, 30, 224, -1, 
      457, 224, 447, -1, 
      49, 465, 48, -1, 
      349, 348, 505, -1, 
      475, 240, 241, -1, 
      412, 442, 311, -1, 
      137, 13, 12, -1, 
      71, 76, 152, -1, 
      71, 127, 77, -1, 
      71, 77, 76, -1, 
      444, 502, 471, -1, 
      444, 443, 502, -1, 
      111, 375, 374, -1, 
      111, 113, 375, -1, 
      476, 471, 502, -1, 
      476, 501, 279, -1, 
      476, 477, 471, -1, 
      458, 398, 384, -1, 
      30, 25, 224, -1, 
      345, 344, 390, -1, 
      62, 397, 151, -1, 
      62, 261, 397, -1, 
      62, 65, 261, -1, 
      397, 261, 263, -1, 
      486, 284, 152, -1, 
      486, 152, 76, -1, 
      486, 506, 484, -1, 
      486, 76, 506, -1, 
      460, 500, 459, -1, 
      58, 59, 500, -1, 
      268, 271, 270, -1, 
      144, 151, 397, -1, 
      294, 293, 292, -1, 
      294, 48, 291, -1, 
      294, 497, 45, -1, 
      294, 45, 48, -1, 
      60, 428, 439, -1, 
      237, 450, 238, -1, 
      188, 161, 160, -1, 
      238, 450, 20, -1, 
      238, 20, 19, -1, 
      209, 406, 451, -1, 
      505, 348, 380, -1, 
      505, 382, 246, -1, 
      505, 380, 382, -1, 
      113, 467, 375, -1, 
      489, 488, 264, -1, 
      35, 88, 86, -1, 
      35, 86, 36, -1, 
      502, 490, 499, -1, 
      502, 443, 490, -1, 
      424, 478, 480, -1, 
      263, 264, 488, -1, 
      263, 488, 487, -1, 
      263, 487, 362, -1, 
      327, 366, 449, -1, 
      443, 491, 490, -1, 
      311, 442, 305, -1, 
      284, 283, 474, -1, 
      284, 474, 153, -1, 
      284, 153, 152, -1, 
      420, 115, 239, -1, 
      420, 239, 240, -1, 
      498, 414, 415, -1, 
      20, 450, 449, -1, 
      20, 449, 366, -1, 
      495, 480, 479, -1, 
      406, 407, 85, -1, 
      406, 85, 451, -1, 
      466, 380, 348, -1, 
      484, 506, 503, -1, 
      478, 474, 304, -1, 
      440, 36, 86, -1, 
      440, 86, 85, -1, 
      76, 2, 506, -1, 
      76, 80, 2, -1, 
      459, 500, 59, -1, 
      304, 474, 283, -1, 
      233, 177, 59, -1, 
      265, 263, 267, -1, 
      2, 1, 506, -1, 
      1, 503, 506, -1, 
      14, 103, 9, -1, 
      14, 53, 103, -1, 
      15, 156, 16, -1, 
      15, 21, 156, -1, 
      15, 507, 475, -1, 
      15, 508, 507, -1, 
      21, 158, 156, -1, 
      103, 104, 107, -1, 
      235, 116, 236, -1, 
      475, 420, 240, -1, 
      475, 507, 508, -1, 
      15, 496, 19, -1, 
      496, 475, 241, -1, 
      496, 52, 475, -1, 
      496, 17, 52, -1, 
      15, 17, 496, -1, 
      165, 169, 171, -1, 
      6, 158, 21, -1, 
      51, 414, 419, -1, 
      51, 258, 414, -1, 
      291, 288, 294, -1, 
      307, 503, 1, -1, 
      503, 309, 318, -1, 
      307, 309, 503, -1, 
      426, 385, 388, -1, 
      386, 385, 426, -1, 
      15, 475, 508, -1] 
  normal Normal {
    vector [
      0.520715 0.837423 0.166067,
      0.134253 0.878692 0.458123,
      0.521896 0.662693 0.537087,
      0.18236 0.960913 0.208306,
      0.729423 0.621087 0.286692,
      0.747257 0.660843 -0.069958,
      0.778018 0.626114 0.0516751,
      0.800023 0.597612 0.0531372,
      0.0563576 -0.526065 -0.848575,
      -0.310114 -0.34595 -0.885521,
      0.0563577 0.526064 -0.848576,
      0.547759 0.323402 -0.771603,
      0.54479 -0.497814 -0.674822,
      0.31174 -0.90738 -0.281922,
      -0.167121 -0.816114 -0.553199,
      0.17763 0.93656 -0.302165,
      0.505034 0.318052 -0.802361,
      0.635088 0.512632 -0.577816,
      -3.31419e-007 1 -1.06638e-007,
      0.0298136 0.996937 -0.0723036,
      -0.244627 0.968409 -0.048399,
      0.301341 0.935909 -0.182395,
      0.848219 -0.44815 0.282287,
      0.867872 0.423635 -0.259484,
      0.976016 -0.151946 0.1559,
      0.816275 0.575627 -0.0484568,
      0.614056 -0.586858 0.527762,
      0.150882 -0.844178 0.514391,
      0.0808093 -0.88895 0.45082,
      0.23206 -0.869953 0.435121,
      0.159886 0.877496 -0.452148,
      0.64041 -0.716658 0.276183,
      -0.124882 -0.992112 0.0108585,
      -0.484523 -0.830037 -0.276181,
      0.411115 -0.911554 0.00730198,
      -0.0348147 -0.995429 0.0889355,
      -0.197374 -0.944933 0.261048,
      -0.338266 -0.907508 0.249008,
      0.48015 -0.414141 0.773268,
      0.388706 -0.740528 0.548203,
      0.757505 -0.173633 0.629315,
      -0.0767078 -0.847442 0.525318,
      0.625526 0.106994 0.772832,
      0.135171 -0.53073 0.836693,
      -0.0954534 -0.572447 -0.814367,
      -0.0701015 -0.793332 -0.604739,
      0.0735915 -0.631809 -0.771623,
      0.0377158 -0.834615 -0.549541,
      -0.363431 -0.593379 -0.718205,
      -0.273282 -0.56019 -0.781987,
      -0.0179226 -0.859568 -0.510707,
      0.993145 0.0789889 -0.0861621,
      0.621307 0.773802 -0.123317,
      -0.294061 -0.673966 -0.677715,
      0.595394 -0.544564 0.590725,
      0.52878 -0.761122 0.375612,
      0.777052 -0.314748 0.545091,
      0.0120228 -0.923653 0.383041,
      0.855435 -0.330743 0.398548,
      0.89415 0.331887 0.300577,
      0.233915 -0.902064 0.362718,
      0.236426 -0.863312 0.445865,
      -0.23767 -0.85244 0.465681,
      0.0378969 -0.848273 0.528201,
      0.544033 -0.682585 0.487961,
      -0.135876 -0.785865 0.603286,
      0.90552 -0.41369 0.0943109,
      0.433262 -0.717072 0.545977,
      0.989522 -0.142622 0.0224759,
      0.747351 0.0146146 -0.664269,
      0.992501 -0.10174 -0.0677571,
      0.970181 0.215543 -0.110864,
      0.630659 -0.21912 -0.744484,
      0.508307 0.183924 -0.841306,
      0.402194 0.00708954 -0.915527,
      0.987583 -0.156961 0.00658852,
      0.834211 0.470347 0.287863,
      0.986428 0.0810858 -0.142775,
      0.964615 -0.210831 -0.158329,
      0.784844 -0.606307 -0.128112,
      0.951365 0.0125217 0.307811,
      0.807374 -0.471181 -0.355156,
      0.935957 -0.0392369 -0.349922,
      -0.291217 -0.512719 -0.807658,
      -0.835887 -0.188718 -0.515439,
      -0.708883 -0.679327 -0.189734,
      -0.260359 -0.930828 -0.25646,
      -0.372861 -0.430013 -0.822231,
      0.19715 -0.931714 -0.305025,
      0.244795 -0.487715 -0.837979,
      0.498459 -0.420644 -0.758022,
      0.556226 0.337184 0.759553,
      0.647359 -0.612441 0.453699,
      0.8512 -0.320491 0.415626,
      0.689298 0.701197 0.182182,
      0.884697 0.46586 0.0168866,
      0.81197 -0.583585 -0.0115494,
      0.72351 -0.350358 -0.594797,
      0.280517 -0.804847 -0.523002,
      0.433705 -0.886426 -0.161707,
      0.893531 -0.435108 -0.110828,
      -0.287674 0.522368 -0.80273,
      -0.721424 0.457962 -0.519441,
      -0.642191 -0.387443 -0.661421,
      -0.901745 -0.17756 -0.394118,
      -0.837806 -0.545957 0.00343427,
      -0.849965 0.348292 -0.395287,
      -0.826897 0.422608 -0.371004,
      0.423646 -0.804184 0.416907,
      0.869187 -0.494026 0.0212606,
      0.806324 -0.507608 0.303603,
      0.499971 -0.838254 0.217622,
      0.525507 -0.535097 0.661448,
      0.0194735 -0.902133 0.431019,
      -0.0310656 -0.873612 0.485631,
      0.274596 0.894031 -0.353986,
      -0.17954 0.887764 -0.423841,
      -0.18833 -0.848507 -0.494538,
      -0.0296483 -0.705034 -0.708554,
      0.249349 -0.701108 -0.668036,
      -0.00312333 -0.99252 -0.122042,
      -0.579322 -0.64945 -0.492545,
      -0.350902 -0.931963 -0.0911722,
      0.787558 -0.593399 -0.166223,
      0.596291 -0.744039 -0.301402,
      0.730486 -0.636215 -0.248234,
      0.95198 -0.220238 -0.21267,
      0.996621 -0.0596097 -0.0565088,
      -0.422516 0.722858 0.546769,
      -0.671673 0.707141 -0.220922,
      -0.699309 0.714763 0.00893686,
      -0.282887 0.925657 0.251266,
      0.360049 0.598598 0.715573,
      0.205801 0.889605 0.407736,
      0.114496 0.742452 0.660042,
      -0.191621 0.782868 0.591946,
      0.886491 0.349157 -0.303682,
      0.862127 -0.441077 -0.249375,
      0.999474 -0.0034681 0.0322341,
      -0.047223 -0.665096 0.745263,
      0.00472177 -0.761863 0.647721,
      0.151817 -0.698145 0.699675,
      -0.571007 -0.509917 0.643379,
      -0.571781 -0.624647 0.531866,
      -0.243841 -0.759187 0.603471,
      0.866753 0.267268 -0.421078,
      0.506074 0.760991 -0.405934,
      -0.0138793 0.688568 -0.725039,
      0.50818 0.422106 -0.750719,
      0.982678 0.0166773 -0.184568,
      0.997868 -0.0110757 -0.0643201,
      -0.184112 -0.842121 0.506887,
      0.61694 0.776029 -0.131011,
      0.180081 0.849411 -0.496056,
      0.387706 0.405849 -0.827629,
      0.500576 0.255602 -0.827098,
      0.741369 0.54791 -0.387515,
      0.944963 -0.151955 -0.28975,
      0.664682 0.711563 -0.227762,
      0.0201125 -0.825704 0.563744,
      -0.301452 -0.765545 0.568391,
      -0.197993 -0.846371 0.494424,
      0.0509683 -0.852175 0.520769,
      0.0244972 -0.860525 0.508819,
      0.342254 -0.863524 0.370388,
      0.162528 -0.812226 0.560245,
      -0.0151906 -0.805299 0.592674,
      -0.163756 -0.83707 0.522013,
      -0.102869 -0.837233 0.537083,
      0.326708 -0.85457 0.403697,
      -0.268795 -0.770085 0.578549,
      -0.0463565 -0.935362 0.35064,
      0.267879 0.962283 0.047467,
      -0.519713 0.8382 0.165287,
      -0.726388 0.686167 0.0391906,
      0.327608 0.944563 0.0217592,
      0.0287652 0.981024 0.191739,
      0.555339 0.729853 0.398639,
      0.738627 0.664533 0.113251,
      0.705557 0.707102 0.0468622,
      -0.996641 -0.0598211 -0.0559266,
      -0.724314 0.595879 -0.346839,
      -0.958369 0.0115031 -0.2853,
      -0.889436 -0.41748 -0.186046,
      -0.390286 0.737896 -0.550624,
      -0.713012 -0.472177 0.518327,
      -0.998818 -0.0444155 0.0197469,
      -0.85888 0.367811 -0.356426,
      -0.649201 -0.520069 0.555037,
      -0.679625 -0.700496 0.217752,
      0.964102 -0.175183 -0.199548,
      0.926044 -0.338354 0.167211,
      0.844918 -0.434702 -0.311685,
      0.691951 -0.340748 -0.636471,
      0.697413 -0.716276 0.0237527,
      0.499842 -0.834339 -0.232456,
      0.525197 -0.574979 -0.627349,
      0.869299 0.286184 -0.403011,
      0.944315 -0.0647956 -0.3226,
      0.437719 -0.201449 -0.876254,
      -0.601888 -0.604968 0.521291,
      -0.46089 -0.738196 0.492593,
      -0.630858 -0.717577 0.29513,
      -0.783089 -0.405318 0.471687,
      -0.938371 -0.308389 -0.156062,
      -0.906507 -0.284687 -0.311767,
      -0.939752 -0.293938 -0.174548,
      -0.989831 -0.0473389 -0.134142,
      -0.887793 -0.318866 -0.331886,
      -0.875699 -0.378848 -0.299376,
      0.306817 0.525253 -0.793708,
      0.826013 0.560159 -0.0626437,
      0.237609 0.76798 -0.594768,
      0.350621 0.936228 0.0232889,
      -0.613779 -0.677655 0.405041,
      0.123596 0.952917 0.276898,
      0.502941 0.68092 0.532351,
      0.157251 0.796035 0.584465,
      0.205729 0.94562 0.251947,
      -0.105215 0.843924 0.526044,
      -0.0832314 0.995763 0.0391013,
      0.285823 -0.686287 -0.668817,
      0.267283 0.963131 0.0306264,
      -0.663613 0.742819 -0.0885292,
      0.03724 0.977032 -0.209813,
      0.16918 0.985538 0.00963559,
      -0.971947 0.124208 -0.199727,
      -0.957113 -0.106395 -0.269473,
      -0.836845 0.309515 -0.451543,
      -0.843449 0.520703 -0.132145,
      -0.866821 -0.162548 -0.471381,
      -0.997802 -1.54575e-006 -0.0662727,
      -0.904936 0.424591 -0.0285011,
      0.608121 0.437011 0.662729,
      0.162277 -0.944752 0.284797,
      -0.125632 0.893861 -0.430383,
      -0.582597 0.731311 -0.354633,
      -0.560368 0.695721 -0.449399,
      -0.0784421 0.960437 -0.267223,
      0.20657 0.952564 -0.223495,
      0.231373 0.921661 -0.31146,
      0.140238 0.875907 -0.461649,
      0.70718 0.706635 0.0237449,
      -0.395955 0.800269 0.450321,
      0.00028859 0.917098 0.398661,
      -0.218025 0.957011 -0.191297,
      -0.710607 0.691756 -0.128499,
      -0.322888 0.857846 0.399805,
      -0.562658 0.753453 0.340183,
      0.996204 -0.067742 -0.0546636,
      -0.158682 0.649595 -0.743537,
      -0.596219 0.323995 -0.734541,
      -0.866362 0.0331295 -0.498316,
      -0.321592 0.570503 -0.755715,
      -0.0709823 0.685547 -0.72456,
      -0.122937 0.823699 -0.55354,
      -0.156473 0.692419 -0.704324,
      0.616138 -0.769801 -0.166677,
      0.362001 -0.888275 0.282707,
      0.549973 -0.75964 -0.347098,
      -0.41878 -0.771857 0.478394,
      -0.58122 -0.59983 0.549898,
      -0.214728 -0.795097 0.567197,
      -0.968585 0.147948 -0.199888,
      -0.538077 0.669096 -0.512624,
      -0.707289 0.461205 -0.535754,
      -0.388825 0.647417 -0.655489,
      -0.776156 -0.561205 0.287456,
      0.62717 0.635707 -0.450038,
      0.0939256 0.948957 0.301095,
      0.82127 0.511231 -0.253294,
      -0.0256627 0.836756 -0.546974,
      -0.0702269 0.845647 -0.529102,
      0.613797 -0.474547 0.630919,
      -0.0172739 -0.726742 0.686694,
      0.586677 -0.732158 0.346057,
      0.509979 -0.189886 0.838966,
      0.768513 0.0347296 0.638891,
      0.965509 -0.17996 0.188166,
      0.964801 0.110813 0.238496,
      -0.860979 -0.185205 0.473724,
      -0.867583 0.0746754 0.491653,
      -0.662639 0.738686 -0.123499,
      0.558115 0.776493 0.292517,
      0.449039 0.8784 -0.163641,
      -0.0702183 0.955733 0.285733,
      -0.135305 0.985664 0.100796,
      -0.355658 0.841794 -0.406066,
      -0.672312 -0.645066 -0.363161,
      -0.623901 -0.780349 -0.0424541,
      -0.955124 -0.213511 -0.20531,
      -0.384103 -0.919761 -0.0806545,
      -0.624761 -0.700762 -0.344393,
      -0.212626 -0.811597 -0.544151,
      -0.245491 -0.926176 -0.286239,
      0.314684 -0.935638 0.159864,
      -0.00452664 -0.997665 0.0681519,
      0.0121869 -0.982945 -0.183496,
      0.250871 -0.965183 -0.0740668,
      -0.448291 0.79629 -0.40615,
      -0.579492 -0.72905 0.364245,
      -0.558397 -0.759967 0.332632,
      -0.991937 -0.0706784 -0.105197,
      -0.997252 -0.0352666 0.0651503,
      0.103415 0.913962 0.392402,
      -0.236216 0.911067 0.337874,
      -0.975193 0.2201 -0.0235452,
      -0.0325599 0.870975 0.490247,
      -0.0152261 0.973249 0.229246,
      -0.117829 0.854715 0.505549,
      -0.207738 0.834476 0.510387,
      -0.363864 0.754841 0.545727,
      -0.485206 0.757305 0.437109,
      0.689792 0.713795 -0.121178,
      -0.718027 -0.660041 -0.220871,
      -0.713036 0.665774 -0.21983,
      -0.517995 0.855202 -0.0176345,
      -0.866177 0.469384 0.171512,
      -0.34421 0.878102 0.332349,
      -0.637183 0.622869 0.453908,
      -0.948262 0.0350445 0.315548,
      0.441729 -0.256056 -0.859832,
      -0.912018 0.23986 -0.332703,
      -0.754805 0.589603 -0.287467,
      -0.896742 0.388249 -0.212407,
      -0.904324 -0.4133 -0.10668,
      -0.674991 -0.708653 -0.205421,
      -0.925598 -0.217617 -0.309695,
      -0.808369 0.509501 0.29487,
      -0.353644 0.904735 0.237465,
      0.132345 0.75172 -0.646066,
      0.118915 0.771847 -0.624588,
      -0.473286 0.694813 -0.541512,
      -0.129033 -0.770734 0.623955,
      -0.244608 -0.85217 0.462573,
      0.505235 -0.69902 0.506071,
      0.231787 -0.886227 0.401095,
      0.749585 -0.651388 0.117542,
      0.817598 -0.575231 -0.0253465,
      -0.156089 -0.878506 0.451512,
      -0.251266 -0.927761 0.275906,
      0.150268 -0.879555 0.451446,
      -0.44208 -0.862216 -0.247282,
      -0.0650251 -0.911683 0.405716,
      -0.561139 -0.672532 0.482519,
      -0.582506 -0.797239 0.158417,
      -0.300548 -0.752841 0.585578,
      -0.43448 -0.360812 -0.825252,
      -0.850939 -0.0522402 -0.52266,
      -0.478482 0.0222375 -0.877815,
      -0.726263 -0.48405 -0.488095,
      -0.385772 -0.0663505 -0.920205,
      -0.537499 -0.540716 -0.647087,
      -0.403068 -0.569932 -0.716041,
      -0.849048 -0.295023 0.438268,
      -0.736633 -0.00897577 0.676233,
      -0.979435 0.102588 0.17373,
      -0.612552 -0.520071 0.595237,
      -0.96352 -0.267364 0.0120854,
      -0.77274 -0.572501 0.274073,
      -0.627123 0.656661 -0.418942,
      -0.601049 0.653604 -0.459937,
      -0.719902 0.566392 -0.401174,
      -0.645122 0.625917 -0.438229,
      -0.983207 -0.0959296 0.155245,
      -0.822098 -0.506753 -0.25953,
      -0.851708 0.493206 -0.177033,
      0.706411 0.0185378 0.707559,
      0.749537 0.252595 0.611875,
      -0.351844 0.911094 -0.214741,
      0.470458 -0.708017 -0.52667,
      0.446329 -0.487992 -0.750103,
      -0.109959 -0.98857 -0.103141,
      0.752272 -0.442722 -0.487938,
      0.734194 -0.663347 -0.144668,
      0.267425 -0.95378 0.137069,
      -0.331228 0.489998 -0.806343,
      -0.0650803 0.684946 -0.725682,
      0.786013 -0.616644 -0.0439631,
      -0.806204 0.486516 0.336656,
      -0.950955 0.277232 -0.137212,
      -0.57916 0.430157 0.692487,
      -0.788829 0.599045 0.137455,
      0.0291222 0.79575 -0.604924,
      -0.477881 0.692348 -0.540633,
      -0.644459 0.295901 0.705064,
      0.997508 0.00169117 0.0705272,
      0.601312 0.341304 -0.722451,
      0.0662692 0 -0.997802,
      -0.615912 -0.297304 0.729563,
      -0.805368 -0.590918 -0.0468806,
      0.16558 -0.976628 0.137041,
      0.0693868 -0.995618 -0.0626922,
      -0.1802 -0.981571 -0.0636073,
      -0.207613 -0.951863 0.225507,
      -0.6317 -0.73593 0.243644,
      0.246526 -0.938208 0.24288,
      -0.768584 -0.565486 0.299171,
      -0.999206 0.0349295 -0.0191515,
      0.862054 -0.0113437 -0.506689,
      0.974558 -0.222134 -0.029879,
      0.774661 0.177914 -0.606833,
      0.107474 -0.397642 0.911225,
      0.5021 -0.259973 0.824809,
      -0.66797 0.0959207 0.737981,
      0.25582 0.356851 0.89845,
      -0.55898 -0.793677 -0.240037,
      -0.566776 -0.794322 -0.218672,
      -0.832021 -0.0299731 0.553934,
      -0.804361 -0.355351 0.47616,
      -0.841434 0.357965 0.404784,
      -0.61942 -0.380416 0.686733,
      -0.713157 0.209529 0.668958,
      0.138986 -0.977925 0.156034,
      0.566337 -0.775111 0.280117,
      0.624231 -0.718666 -0.306356,
      -0.474046 -0.799405 0.369097,
      0.904372 0.340274 -0.257537,
      0.879593 -0.440867 -0.178754,
      0.937959 0.10894 -0.329188,
      0.445836 0.86163 -0.242535,
      0.726434 0.641378 -0.246838,
      0.297323 0.94958 -0.0994783,
      0.370016 0.869864 0.326227,
      0.512874 0.804282 0.300151,
      0.867058 0.497679 0.0229417,
      0.523186 -0.851587 0.0328072,
      0.346184 -0.920962 0.178844,
      -0.433061 -0.897591 0.0823972,
      0.988332 0.135301 -0.0699551,
      0.591575 0.571207 -0.569001,
      0.940431 -0.337156 0.0437605,
      0.999991 0 0.00414178,
      0.957999 -0.014475 0.286406,
      0.827636 -0.320152 0.461,
      -0.956298 -0.159158 0.245281,
      -0.904441 0.321288 0.280643,
      -0.998678 -0.0484843 0.0170768,
      -0.560602 -0.718552 0.411593,
      -0.699491 -0.706427 0.108039,
      -0.536189 -0.832161 0.141458,
      -0.610374 -0.779869 -0.138738,
      -0.593855 0.769738 0.234179,
      -0.00274164 0.902637 -0.430394,
      -0.150885 0.922644 -0.354911,
      -0.109177 0.886664 -0.44934,
      -0.869217 0.445662 -0.21412,
      -0.60747 0.760078 -0.230785,
      -0.951439 -0.305489 -0.0379577,
      -0.80643 0.533456 -0.255137,
      -0.527689 0.814354 -0.241603,
      -0.80465 -0.547105 -0.230684,
      -0.847314 -0.438078 -0.300243,
      -0.662448 -0.699143 -0.269,
      -0.470636 -0.549282 -0.6905,
      0.290959 0.63454 -0.716032,
      -0.305383 0.945021 0.116945,
      -0.620239 0.750044 -0.229647,
      -0.448034 0.550296 -0.704585,
      0.957671 0.287324 0.0176322,
      0.742122 -0.668129 0.0534775,
      -0.853958 -0.507524 0.114779,
      0.789916 -0.315646 -0.525738,
      -0.518478 -0.563884 -0.642818,
      -0.453193 -0.691069 -0.563063,
      -0.374047 -0.348779 -0.859327,
      -0.95183 -0.146123 -0.26957,
      -0.0775566 -0.910855 0.405374,
      -0.0221115 0.885165 -0.464752,
      -0.0565841 0.944398 -0.3239,
      0.174533 0.690172 -0.702282,
      -0.0827732 0.889575 -0.449227,
      -0.849366 -0.526637 -0.035079,
      -0.177942 0.978062 -0.108314,
      0.0729532 0.991967 0.103342,
      0.254662 0.864977 -0.432391,
      0.654909 0.755677 -0.00687455,
      0.487646 0.736232 -0.469216,
      0.322245 0.874908 0.361516,
      0.434765 0.505296 0.745423,
      0.387461 0.690048 0.611316,
      0.716065 0.461901 0.523353,
      0.572897 0.260487 0.777133,
      0.480193 0.876749 -0.0269416,
      -0.0506397 0.99167 0.118436,
      0.179614 0.967771 -0.176516,
      0.338528 0.935183 0.104075,
      -0.584417 0.647215 -0.489458,
      -0.606916 0.601563 -0.519399,
      -0.389407 0.79311 -0.468336,
      0.222539 0.953712 0.202262,
      -0.300217 0.916659 0.263831,
      0.988866 0.126366 0.0785924,
      -0.0960796 -0.876826 0.47111,
      0.696989 0.643343 0.316727,
      0.714811 0.41071 0.566006,
      0.375158 0.895824 -0.238235,
      -0.00993389 -0.977118 -0.212466,
      0.714662 -0.546959 -0.435998,
      0.625903 0.528965 0.573098,
      0.976076 -0.108523 0.188407,
      0.710256 0.576573 0.403856,
      0.0891108 0.993128 -0.0758658,
      -0.0704989 0.926952 0.368497,
      -0.448829 0.242216 -0.860165,
      -0.872758 0.253316 -0.417283,
      0.209732 0.876458 0.433398,
      -0.997802 -5.92655e-007 -0.0662722,
      -0.997802 2.01258e-007 -0.0662727 ]
  }
  normalPerVertex TRUE
}
}
}
