# Supplementary material for: Volume of the crocodilian brain and endocast during ontogeny
Source: PLoS One. 2017 Jun 14;12(6):e0178491. doi: 10.1371/journal.pone.0178491 (PMC5470673; doi:10.1371/journal.pone.0178491)
Supplement: S8 Fig — 3D image of crocodilian adult endocast in vrml format. (WRL) [file pone.0178491.s008.wrl]

#VRML V2.0 utf8 CosmoWorlds V1.0

Group {
  children Shape {
    appearance Appearance {
      material Material {
        ambientIntensity 0.2
        diffuseColor 0.0784314 0.647059 0.8
        emissiveColor 0 0 0
        specularColor 0.3 0.3 0.3
        shininess 0.2
        transparency 0
      }
    }
    geometry IndexedFaceSet {
      coord Coordinate {
        point [
        6.91526 -17.3137 -36.2725,
        7.53108 -15.3137 -34.2272,
        6.90741 -17.3098 -32.2642,
        8.66144 -13.3137 -36.1565,
        5.7329 -19.3137 -32.3422,
        5.04434 -20.3098 -34.3923,
        4.80013 -19.3137 -38.4174,
        7.30505 -14.8059 -38.251,
        -1.37922 -11.3137 -20.7881,
        -0.248867 -11.3137 -22.7174,
        -1.73779 -9.3176 -22.8163,
        -2.00288 -9.3176 -18.8251,
        -1.62868 -13.3137 -20.8046,
        -1.90295 -13.3137 -20.3296,
        -2.00288 -11.8059 -18.8251,
        -2.13543 -10.3098 -16.8295,
        2.58507 -17.3137 -27.5442,
        2.65108 -18.8059 -28.538,
        4.1374 -17.3137 -28.4393,
        -1.4727 -18.3098 -26.8075,
        4.63891 -15.3137 -28.406,
        2.5188 -13.3137 -26.5464,
        0.390629 -15.3137 -24.6833,
        -9.411 -11.3137 -25.3303,
        -7.72465 -9.3176 -23.2139,
        -8.94072 -9.31369 -27.3035,
        -8.21575 -11.3137 -23.2465,
        -10.1957 -11.3137 -27.3869,
        -7.9663 -13.3137 -23.23,
        -9.55407 -15.3137 -25.8488,
        0.753773 2.68631 7.41533,
        1.25526 4.68631 7.44864,
        0.62384 4.68631 9.41112,
        1.88674 2.68631 5.48617,
        0.132717 3.19406 9.37851,
        -1.89552 2.68631 9.73706,
        -1.63043 0.686306 5.74584,
        0.397808 1.19409 5.38728,
        -0.007607 6.68631 11.3736,
        0.132717 7.6824 9.37851,
        -1.9618 8.68631 10.7349,
        0.000431 6.68631 11.3702,
        -2.128 8.6824 13.2372,
        -1.63687 6.68631 13.2698,
        -0.176498 4.68631 11.3624,
        2.62022 -17.3137 -54.5974,
        2.44457 -15.3137 -55.6074,
        2.86968 -15.3137 -54.5809,
        2.73714 -17.3137 -52.5853,
        0.507679 -17.3137 -56.7422,
        2.37856 -17.8059 -54.6135,
        2.24601 -18.3098 -52.6179,
        -5.33143 -15.3137 -21.0506,
        -3.8323 -15.3137 -21.46,
        -3.86596 -15.3098 -20.9532,
        -3.73341 -16.3098 -22.9488,
        -5.86158 -14.8059 -21.0858,
        -1.48014 2.6824 -56.8742,
        0.515484 1.6824 -56.7416,
        -1.34759 1.6824 -58.8698,
        -1.61268 2.6824 -54.8786,
        -3.47575 2.1785 -57.0067,
        -3.6083 2.6824 -55.0111,
        -10.6555 -5.3176 -39.4439,
        -10.5556 -5.31369 -40.9483,
        -12.7837 -6.8215 -37.5808,
        -12.5186 -6.3176 -41.572,
        -8.28315 -5.31369 -37.2819,
        -8.6599 -5.3176 -39.3113,
        -7.59954 -2.3176 -55.2762,
        -9.45482 -3.31369 -57.4038,
        -9.58737 -3.31369 -55.4082,
        -7.33445 -2.8215 -59.2674,
        -9.86025 -3.3176 -51.4175,
        -5.47137 0.6824 -57.1393,
        -7.89828 -1.31369 -50.7783,
        -6.22756 0.686306 -53.1807,
        -2.01032 4.1785 -48.8917,
        -4.00594 3.6824 -49.0243,
        -4.13848 3.6824 -47.0287,
        -2.14286 4.6824 -46.8961,
        -1.87777 3.6824 -50.8874,
        -0.388847 2.68631 -50.7885,
        -0.653938 2.68631 -46.7973,
        0.538204 2.68631 -0.616636,
        -1.06789 2.68631 -2.7238,
        -1.20018 5.1785 -0.73209,
        -1.06763 2.1785 -2.7277,
        0.405659 4.68631 1.37899,
        1.90237 2.68631 1.47839,
        -0.077614 0.686306 -2.66194,
        0.787651 0.686306 -0.600069,
        -5.3623 2.68631 -51.1188,
        -3.87339 3.6824 -51.0199,
        -5.49484 2.68631 -49.1232,
        7.91307 -9.31369 -36.2062,
        6.90741 -9.82149 -32.2642,
        8.5289 -11.3137 -34.1609,
        8.29507 -11.3137 -38.1853,
        7.1725 -7.82149 -36.2554,
        8.04562 -9.31369 -38.2018,
        -10.921 0.686306 -1.3777,
        -9.18265 -1.30978 -1.26225,
        -11.303 0.686306 0.601355,
        -8.79285 -1.31369 -3.24077,
        -10.921 2.68631 -1.3777,
        -9.53342 0.686306 -3.28995,
        -12.1319 2.68631 0.546303,
        -4.8089 -11.3137 -67.1134,
        -6.93681 -13.3098 -65.2542,
        -6.80452 -11.3137 -67.2459,
        -2.94557 -13.3098 -64.9892,
        -4.8089 -9.31369 -67.1134,
        -0.817665 -11.3137 -66.8483,
        -0.817665 -9.31369 -66.8483,
        -6.65685 -4.8215 -9.11213,
        -6.62423 -5.31369 -9.60325,
        -7.81057 -5.31369 -9.18875,
        -6.6905 -3.31369 -8.60544,
        -6.14236 -3.31369 -9.07796,
        -7.18703 6.1785 -1.12971,
        -3.19579 6.1785 -0.864629,
        -3.0969 4.68631 -2.35357,
        -5.02625 2.68631 -3.48391,
        -5.32396 7.1785 0.998453,
        -9.08376 2.68631 -2.75118,
        -10.3364 4.68631 -1.33887,
        -7.31958 8.1785 0.865914,
        7.39854 -15.3137 -32.2316,
        6.77512 -15.3137 -30.2725,
        -15.1769 -11.8215 -31.7265,
        -15.0444 -10.8215 -33.7221,
        -15.286 -11.3137 -33.7382,
        -15.668 -13.3137 -31.7591,
        -13.0488 -8.8215 -33.5896,
        -15.243 -13.3137 -30.7326,
        -11.8016 -11.3137 -29.4979,
        -11.1521 -9.31369 -31.9681,
        -12.1995 4.68631 6.55504,
        -11.3266 4.68631 8.61744,
        -11.7085 5.6824 6.58765,
        -11.8407 4.68631 8.57937,
        -11.8644 2.68631 6.5773,
        -12.067 2.68631 4.55943,
        -12.067 4.68631 4.55943,
        -12.9323 2.68631 2.49756,
        -10.8041 4.68631 0.63449,
        0.390629 -11.3137 -24.6833,
        1.26348 -11.3137 -26.6258,
        -2.11972 -9.31369 -24.8461,
        0.382561 -13.3137 -24.6799,
        -0.248867 -13.3137 -22.7174,
        -1.70414 -15.3137 -23.323,
        6.76709 -13.3137 -30.2691,
        -4.66123 -2.8215 -8.97959,
        -4.62861 -3.31369 -9.47071,
        -11.3441 -5.31369 -41.494,
        -8.52736 -4.3176 -41.3069,
        -9.87597 -5.31369 -43.4009,
        -9.42353 -11.3137 -65.4194,
        -9.17408 -9.31369 -65.4028,
        -8.80014 -11.3137 -67.3785,
        -9.55607 -9.31369 -63.4238,
        -8.93243 -12.3098 -65.3868,
        -9.06498 -11.3098 -63.3912,
        -6.11923 4.69022 12.9721,
        -7.9823 3.69022 10.8439,
        -3.99107 3.69022 11.109,
        -8.04832 4.68631 11.8379,
        -2.128 4.69022 13.2372,
        -7.85759 6.68631 12.8566,
        -4.18963 6.68631 14.0986,
        5.64493 -9.31369 -62.4142,
        4.90436 -7.3176 -62.4634,
        5.76183 -7.31369 -60.402,
        5.51237 -9.31369 -60.4186,
        5.64492 -11.3137 -62.4142,
        5.06952 -9.31369 -64.9501,
        6.02691 -11.3137 -64.3932,
        -14.7871 -17.3137 -33.705,
        -15.5355 -15.3137 -33.7547,
        -14.9118 -17.3098 -35.7177,
        -14.6702 -15.3137 -31.6928,
        -13.4073 -19.3137 -35.6178,
        -12.5343 -19.3137 -33.5554,
        -13.2473 -17.3137 -30.6001,
        -3.99851 -8.3176 -18.9576,
        -5.99412 -8.3176 -19.0902,
        -6.12667 -8.3176 -17.0946,
        -5.86158 -8.3176 -21.0858,
        -4.13105 -7.82153 -16.962,
        -3.86596 -8.3176 -20.9532,
        -3.28136 -7.31369 -14.9012,
        -2.92286 -5.31369 -8.86414,
        -3.70756 -5.31369 -10.9207,
        -3.679 -3.31369 -8.91436,
        -4.52869 -4.8215 -10.9752,
        -2.76553 -3.31369 -7.34258,
        -3.17231 -7.31369 -8.8807,
        -2.90722 -7.31369 -12.8719,
        -3.55431 -7.31369 -6.90167,
        -2.79816 -5.30978 -6.85145,
        -1.44178 -3.31369 -4.75694,
        -11.2323 -5.31369 -49.5042,
        -11.2323 -7.31369 -49.5042,
        -10.6164 -7.31369 -47.4589,
        -10.3513 -5.31369 -51.4501,
        -10.2812 -5.31369 -47.4366,
        -9.99279 -3.8215 -49.4219,
        2.11346 -18.3098 -50.6223,
        0.250393 -18.8059 -52.7504,
        -9.3152 -0.309784 0.733375,
        -7.31958 -1.80587 0.865914,
        -9.00594 -1.31369 -1.25051,
        -2.40795 -22.3098 -42.9049,
        -2.5405 -22.3098 -40.9093,
        -6.53174 -21.8059 -41.1744,
        -4.27103 -21.3098 -45.0331,
        -0.445992 -21.3137 -42.2657,
        -8.42847 -19.3137 -42.7958,
        -6.75514 -19.3137 -45.1981,
        -8.39481 -17.8059 -43.3025,
        -8.6599 -21.3098 -39.3113,
        -10.457 -17.3137 -42.4334,
        -10.523 -18.8059 -41.4395,
        -5.47137 -6.81863 -57.1393,
        -5.07374 -8.81667 -63.1261,
        -5.07374 -8.80769 -63.1261,
        -2.19401 6.68631 14.2311,
        -5.62739 2.68631 -47.1276,
        -4.40357 4.6824 -43.0375,
        -5.75993 0.686306 -45.132,
        -4.89467 2.68631 -43.0701,
        -8.02979 -1.31369 -48.7982,
        -1.74523 3.1785 -52.883,
        1.10787 0.686306 -50.6891,
        1.24041 0.686306 -52.6847,
        0.343872 0.686306 -46.731,
        0.073711 2.68631 -52.7622,
        0.250393 2.6824 -52.7504,
        -1.34759 -6.81633 -58.8698,
        -1.21505 -6.80229 -60.8654,
        -1.34759 -6.80684 -58.8698,
        0.648029 -7.8158 -58.7372,
        0.648029 -7.80421 -58.7372,
        -7.84976 9.6824 8.84835,
        -8.45009 8.68631 10.8129,
        -6.11923 8.6824 12.9721,
        -3.99107 9.17853 11.109,
        -9.71283 8.6824 6.72019,
        -5.7216 9.6824 6.98527,
        -7.58467 9.6824 4.85712,
        1.02148 4.68631 3.42429,
        0.639465 6.68631 5.40333,
        5.10292 -11.3137 -65.4529,
        5.0369 -12.3098 -64.459,
        3.04128 -13.3098 -64.5915,
        3.17357 -11.3137 -66.5832,
        0.662899 0.194122 1.39607,
        -1.33272 -1.30978 1.26353,
        -1.20018 -1.30978 -0.73209,
        -1.46527 -0.309784 3.25914,
        0.530354 0.690216 3.39167,
        1.15141 0.686306 1.42851,
        3.14018 -7.31369 -66.0805,
        -0.817665 -5.31369 -66.8483,
        1.04567 -3.8215 -64.7241,
        3.39727 -5.31369 -62.5635,
        -15.1379 -9.31369 -39.7416,
        -14.7793 -8.8215 -37.7133,
        -14.6546 -9.31369 -35.7006,
        -13.2592 -7.31369 -41.6212,
        -9.02389 -7.31369 -33.8312,
        -7.2019 -12.8059 -61.263,
        -5.82993 -13.3137 -59.1675,
        -7.15774 -11.3137 -59.2557,
        -9.19726 -9.31369 -61.3994,
        -5.20628 -14.3098 -61.1305,
        -2.9307 1.17847 -4.85582,
        -1.44437 0.686306 -4.75711,
        -2.89808 0.686306 -5.34694,
        -6.90631 0.686306 -5.11986,
        6.93092 -13.3137 -40.2803,
        6.92832 -9.31369 -40.2805,
        -7.59211 -15.8058 -25.2095,
        -7.49218 -17.3137 -26.7141,
        -9.45518 -17.3098 -27.3377,
        -11.3843 -15.3137 -28.4719,
        4.63927 -4.3176 -58.4722,
        2.64365 -1.8215 -58.6047,
        4.50672 -2.8215 -56.4766,
        3.26472 -3.31369 -60.5679,
        5.62929 -5.31369 -58.4064,
        4.77181 -5.8215 -60.4678,
        4.92773 -5.31369 -60.4574,
        -10.0439 6.68631 11.7053,
        -10.0105 4.68631 11.2025,
        -8.0812 6.68631 12.3328,
        4.90436 -12.3098 -62.4634,
        2.90874 -13.3098 -62.5959,
        -0.949955 -13.3098 -64.8566,
        -10.5703 6.68631 4.65883,
        -3.73341 -7.8171 -22.9488,
        -5.72903 -7.3176 -23.0814,
        -8.26226 -16.8059 -45.2981,
        -10.2579 -13.8059 -45.4307,
        -7.49046 -17.3137 -49.2557,
        -8.48567 -15.3137 -49.3218,
        4.67292 -7.31369 -58.9789,
        1.01363 0.686306 3.42377,
        -6.39176 -10.3098 -13.1034,
        -4.29621 -11.3137 -14.4753,
        -4.39614 -10.8059 -12.9708,
        -4.52869 -9.80588 -10.9752,
        -6.00196 -11.3137 -15.0819,
        -6.5165 -9.31369 -11.1072,
        -7.13231 -9.31369 -13.1525,
        -6.25921 -10.8059 -15.099,
        4.50672 -7.30978 -56.4766,
        3.63366 -9.31369 -58.539,
        -14.5064 -11.3137 -41.704,
        -13.0071 -15.3137 -41.6045,
        -15.1379 -11.3137 -39.7416,
        -12.3863 -13.3137 -43.5637,
        -14.5145 -9.31369 -41.7006,
        -12.4526 -9.31369 -42.5659,
        2.77619 -12.8059 -60.6003,
        -11.131 -7.31369 -43.4843,
        -11.8793 -9.31369 -43.534,
        -12.4526 -7.31369 -42.5659,
        -3.07812 -0.821499 -62.9935,
        -5.20628 -0.821503 -61.1305,
        -3.21066 0.682404 -60.9979,
        -1.21505 1.1785 -60.8654,
        -5.31539 -3.31369 -63.1421,
        -0.949955 -1.8215 -64.8566,
        -2.94557 -2.8215 -64.9892,
        -1.0825 0.178497 -62.861,
        1.13915 -15.3137 -58.7046,
        3.00223 -11.3137 -56.5765,
        2.77645 -13.3137 -60.6042,
        0.780575 -14.8059 -60.7329,
        -1.38125 -17.3137 -58.3631,
        -7.48303 -11.3137 -19.1891,
        -6.15002 -13.3137 -19.1005,
        -6.02674 -13.3137 -18.5991,
        -6.94777 -11.3137 -17.1491,
        -6.8516 -9.31369 -21.1515,
        -6.98414 -9.31369 -19.1559,
        -7.11669 -9.31369 -17.1603,
        -7.49868 -9.31369 -15.1813,
        -6.65685 -8.80587 -9.11213,
        -4.66123 -8.80587 -8.97959,
        -4.79378 -8.30978 -6.98398,
        -6.78939 -7.80587 -7.11652,
        -7.14795 -7.31369 -9.14474,
        3.89056 -11.3137 -28.4557,
        4.77924 -9.82146 -30.4011,
        2.68473 -9.31369 -29.0447,
        6.51763 -11.3137 -30.2857,
        -6.09502 -15.3137 -55.1763,
        -7.47483 -13.3137 -53.2635,
        -5.96247 -13.3137 -57.1719,
        -7.60737 -15.3137 -51.2679,
        -5.47137 -15.3098 -57.1393,
        -7.10847 -17.3137 -51.2348,
        -5.60392 -17.3098 -55.1436,
        -9.05037 0.686306 -3.25395,
        1.45074 -21.3098 -40.6442,
        1.31819 -21.3098 -38.6486,
        1.54963 -19.3137 -42.1331,
        -9.09863 -7.31369 -62.8845,
        -9.68862 -7.31369 -61.4282,
        -9.19752 -5.8215 -61.3955,
        -8.68823 -5.31369 -61.3617,
        -7.06936 -5.3176 -63.2586,
        -9.06498 -7.8215 -63.3912,
        -8.95083 -3.31369 -47.3483,
        -3.07068 -3.8215 -32.9269,
        -1.1192 -3.31369 -34.8017,
        -3.03703 -3.31369 -33.4336,
        -1.07506 -5.8215 -32.7943,
        -5.0663 -4.3176 -33.0594,
        -3.16957 -5.31369 -31.438,
        -3.46088 8.6824 3.1266,
        -9.58029 8.17847 4.72459,
        -9.95371 -5.31369 -57.437,
        -10.0863 -5.31369 -55.4413,
        -9.46261 -6.30978 -57.4043,
        -9.33007 -4.8215 -59.3999,
        -9.33007 -6.80587 -59.3999,
        -9.57172 -5.31369 -59.416,
        -3.37497 -9.31369 -10.8986,
        -2.90722 -9.31369 -12.8719,
        4.8653 -5.31369 -54.4483,
        -6.04068 -1.31369 -37.133,
        -6.76318 -3.31369 -37.6899,
        -4.9001 -1.31369 -35.5617,
        -7.6543 -3.31369 -39.2445,
        -4.83383 0.686306 -36.5595,
        -5.40922 0.686306 -39.0954,
        -5.58905 0.194096 4.98966,
        -7.45212 -0.80587 2.86152,
        -3.42723 -1.31369 2.61988,
        -9.58029 1.1941 4.72459,
        -3.85852 2.19407 9.11343,
        -7.71721 1.1941 6.85273,
        -7.84976 3.19406 8.84835,
        -9.71283 2.1941 6.72019,
        -10.749 -11.3137 -45.4633,
        -8.93243 -8.8215 -65.3868,
        -4.92632 -7.30978 -4.98836,
        -6.92194 -5.8059 -5.1209,
        -7.52995 -5.31369 -7.16571,
        -5.19141 -4.30978 -0.997168,
        -5.05887 -5.80587 -2.99277,
        -3.06325 -4.80588 -2.86023,
        -7.05448 -4.80587 -3.12531,
        -3.19579 -3.30978 -0.864629,
        -5.29031 -3.31369 0.491724,
        -6.67771 -3.31369 -1.09588,
        -1.27014 -15.3137 -22.7852,
        5.57426 -9.31369 -42.3709,
        5.9305 -7.31369 -40.3467,
        7.30505 -7.3176 -38.251,
        7.64798 -11.3137 -32.215,
        -1.3001 6.68631 0.772396,
        -1.73036 9.6824 7.25035,
        -1.46527 7.6824 3.25914,
        -2.77467 -9.31369 -14.8675,
        -3.10988 -11.3137 -14.8898,
        -8.27793 -21.3137 -37.2815,
        -6.79683 -22.3098 -37.1832,
        -4.93375 -21.8059 -35.055,
        -10.9206 -21.3098 -35.4526,
        -7.06192 -20.8059 -33.192,
        -8.26226 -4.3176 -45.2981,
        -6.3914 -1.31369 -43.1695,
        -6.26665 -1.3176 -45.1656,
        -10.7029 6.68631 6.65444,
        -6.78939 -1.8215 -7.11652,
        -7.77942 -3.31369 -7.18227,
        -4.00594 -21.3098 -49.0243,
        -5.99375 -19.3137 -49.1563,
        -2.01032 -20.3098 -48.8917,
        -3.87339 -20.8059 -51.0199,
        -1.87777 -20.3098 -50.8874,
        -4.73138 -7.31369 -14.9975,
        -4.29725 -7.31369 -14.4598,
        -6.25921 -7.3176 -15.099,
        -4.12361 8.6824 13.1046,
        -1.0825 -6.82093 -62.861,
        -3.34321 -16.3098 -59.0023,
        -3.47575 -17.8059 -57.0067,
        -5.6923 -19.3137 -51.1407,
        -3.6083 -18.8059 -55.0111,
        -6.5243 -9.30978 -11.1077,
        -7.76376 -7.31369 -11.1901,
        -6.87511 -7.31369 -13.1355,
        -2.14322 -9.31369 -16.83,
        -7.17887 -19.3137 -31.1953,
        -5.19885 -19.8059 -31.0638,
        -11.0532 -20.3098 -33.457,
        -5.46394 -18.3098 -27.0726,
        -11.1857 -18.8059 -31.4614,
        -9.32263 -17.8059 -29.3333,
        -1.07543 -1.31369 -2.72821,
        -1.11615 -13.3137 -62.3543,
        -3.07812 -13.3098 -62.9935,
        -5.46394 -5.8215 -27.0726,
        -5.59649 -7.3176 -25.077,
        -3.60087 -7.3176 -24.9445,
        -3.46832 -6.3176 -26.9401,
        -2.72814 -3.31369 -0.83357,
        -2.40795 4.6824 -42.9049,
        -4.53612 4.6824 -41.0419,
        -2.68083 2.68631 -38.9142,
        -1.41793 2.68631 -42.8392,
        -2.64212 -11.3137 -16.8631,
        -4.13105 -13.3098 -16.962,
        -6.92938 -5.3176 -35.1876,
        -1.48014 -18.3098 -56.8742,
        -3.24432 0.686306 -60.4913,
        -5.08158 0.686306 -59.1178,
        0.648029 0.682404 -58.7372,
        0.000431 4.68631 11.3702,
        -7.91194 -1.31369 -5.18665,
        -8.41085 -3.31369 -5.21979,
        -6.82305 -1.31369 -6.60984,
        3.04872 -21.3098 -34.5249,
        3.5789 -15.8059 -42.5073,
        0.788006 -19.3098 -30.6662,
        2.91618 -20.3098 -32.5293,
        -1.3065 -19.3137 -29.3098,
        1.52038 2.68631 3.45743,
        4.60021 -7.31369 -50.4571,
        3.23603 -11.3137 -52.5521,
        4.48329 -7.31369 -52.4693,
        4.23385 -3.31369 -52.4859,
        4.46766 -3.31369 -48.4615,
        4.08566 -5.31369 -46.4825,
        5.33293 -7.31369 -46.3996,
        5.20038 -11.3137 -44.404,
        4.46766 -11.3137 -48.4615,
        2.87508 -13.3137 -62.0892,
        -9.35354 -9.31369 -51.3839,
        -10.0265 -11.3137 -48.9152,
        -9.7277 -7.80587 -53.4131,
        -11.6142 -9.31369 -47.5252,
        1.25605 0.686306 -56.6925,
        2.75277 -1.31369 -56.5931,
        -4.49607 -5.31369 -11.4663,
        -4.39614 -5.8215 -12.9708,
        -4.8089 -7.31369 -67.1134,
        -4.90857 -5.31369 -65.6128,
        -8.82075 -7.31369 -59.3661,
        -6.46138 -11.3137 -57.205,
        -8.58954 -7.31369 -55.3419,
        -12.9162 -20.3098 -35.5852,
        -12.3939 -19.3137 -39.5593,
        -5.59649 -16.8058 -25.077,
        -15.6524 -11.3137 -35.7669,
        -16.0188 -13.3137 -37.7956,
        -1.64634 -19.3137 -54.3719,
        -4.76115 -1.31369 -7.47512,
        -2.83181 -1.31369 -6.34476,
        -1.44178 -1.31369 -4.75694,
        -1.82378 -3.31369 -2.77792,
        1.97313 -1.31369 -48.6272,
        0.460777 -1.31369 -44.7188,
        2.58894 -3.31369 -46.5819,
        -0.038128 0.686306 -44.7519,
        -4.76756 2.68631 -37.5573,
        -2.80559 1.1785 -36.9181,
        -1.68303 0.686306 -38.848,
        -4.66866 3.6824 -39.0463,
        -1.30103 0.686306 -40.827,
        -6.00981 -5.31369 -11.0736,
        -6.5243 -5.8215 -11.1077,
        -6.90419 -7.31369 -65.7453,
        4.37418 -3.3176 -54.4809,
        -5.77558 0.686306 -41.1242,
        -6.59392 -11.3137 -55.2094,
        -8.85464 -11.3137 -51.3507,
        -4.2636 -11.8059 -14.9664,
        -6.80452 -9.31369 -67.2459,
        -4.66866 -22.3098 -39.0463,
        -0.809975 -22.3098 -36.7856,
        -0.942516 -22.3098 -34.79,
        -1.20761 -20.3098 -30.7987,
        -3.99851 -13.8059 -18.9576,
        5.04434 -7.3176 -34.3923,
        3.18126 -6.3176 -36.5205,
        0.403835 -1.31369 -62.7623,
        -1.99545 3.69022 11.2416,
        -5.19885 -5.3176 -31.0638,
        3.35293 -15.3137 -50.54,
        2.47205 -17.3137 -48.594,
        2.60459 -17.3137 -50.5897,
        3.46985 -13.3137 -48.5278,
        -9.84538 3.19407 8.71581,
        -10.1338 4.68631 10.701,
        -11.7085 2.1941 6.58765,
        -5.95504 -7.31369 -27.1052,
        -3.33578 -6.3176 -28.9357,
        -11.5759 1.1941 4.59205,
        3.81034 -13.3137 -45.9918,
        3.33731 -15.3137 -46.5322,
        0.336033 -19.3137 -46.7315,
        2.45639 -17.3137 -44.5863,
        -2.83821 0.686306 -36.427,
        -1.31667 -1.31369 -36.8192,
        -2.93788 -1.31369 -34.9264,
        4.37418 -7.30978 -54.4809,
        -11.4434 0.69022 2.59644,
        -5.15976 2.68631 -39.0789,
        -15.2704 -15.3137 -37.7459,
        -4.79378 -0.821499 -6.98398,
        -9.94427 6.68631 10.2047,
        0.811501 -3.31369 -38.6823,
        -0.303219 -1.31369 -40.7607,
        1.07659 -3.31369 -42.6735,
        -9.59516 -6.30978 -55.4087,
        1.45074 -4.3176 -40.6442,
        3.06443 -5.31369 -42.5415,
        0.047504 -5.31369 -34.7242,
        3.31381 -5.3176 -38.5161,
        -9.19009 -7.82147 -31.3289,
        0.788006 -7.82147 -30.6662,
        3.5789 -5.3176 -42.5073,
        5.31728 -7.31369 -42.3918,
        -2.13543 -9.3176 -16.8295,
        -1.34016 -7.3176 -28.8031,
        4.95092 -13.3137 -44.4206,
        -1.0825 -6.7884 -62.861,
        -3.73341 -7.3176 -22.9488 ]
      }
  solid FALSE
  coordIndex [
      0, 1, 2, -1, 
      0, 3, 1, -1, 
      0, 2, 4, -1, 
      0, 5, 6, -1, 
      0, 6, 7, -1, 
      0, 4, 5, -1, 
      0, 7, 3, -1, 
      8, 9, 10, -1, 
      8, 10, 11, -1, 
      8, 12, 9, -1, 
      8, 13, 12, -1, 
      8, 14, 13, -1, 
      8, 11, 15, -1, 
      16, 17, 18, -1, 
      16, 19, 17, -1, 
      16, 18, 20, -1, 
      16, 20, 21, -1, 
      16, 22, 19, -1, 
      16, 21, 22, -1, 
      23, 24, 25, -1, 
      23, 26, 24, -1, 
      23, 25, 27, -1, 
      23, 28, 26, -1, 
      23, 29, 28, -1, 
      23, 27, 29, -1, 
      30, 31, 32, -1, 
      30, 33, 31, -1, 
      30, 34, 35, -1, 
      30, 35, 36, -1, 
      30, 37, 33, -1, 
      30, 36, 37, -1, 
      38, 39, 40, -1, 
      38, 41, 39, -1, 
      38, 40, 42, -1, 
      38, 43, 44, -1, 
      38, 42, 43, -1, 
      38, 44, 41, -1, 
      45, 46, 47, -1, 
      45, 47, 48, -1, 
      45, 49, 46, -1, 
      45, 50, 49, -1, 
      45, 51, 50, -1, 
      45, 48, 51, -1, 
      52, 53, 54, -1, 
      52, 55, 53, -1, 
      52, 54, 56, -1, 
      52, 56, 55, -1, 
      57, 58, 59, -1, 
      57, 60, 58, -1, 
      57, 59, 61, -1, 
      57, 61, 62, -1, 
      57, 62, 60, -1, 
      63, 64, 65, -1, 
      65, 64, 66, -1, 
      63, 65, 67, -1, 
      63, 67, 68, -1, 
      63, 68, 64, -1, 
      69, 70, 71, -1, 
      69, 72, 70, -1, 
      69, 71, 73, -1, 
      69, 74, 72, -1, 
      69, 73, 75, -1, 
      69, 75, 76, -1, 
      69, 76, 74, -1, 
      77, 78, 79, -1, 
      77, 79, 80, -1, 
      77, 81, 78, -1, 
      77, 82, 81, -1, 
      77, 83, 82, -1, 
      77, 80, 83, -1, 
      84, 85, 86, -1, 
      84, 87, 85, -1, 
      84, 86, 88, -1, 
      84, 88, 89, -1, 
      84, 90, 87, -1, 
      84, 89, 91, -1, 
      84, 91, 90, -1, 
      92, 93, 62, -1, 
      92, 78, 93, -1, 
      92, 62, 76, -1, 
      92, 76, 75, -1, 
      92, 75, 94, -1, 
      92, 94, 78, -1, 
      95, 96, 97, -1, 
      95, 97, 98, -1, 
      95, 99, 96, -1, 
      95, 98, 100, -1, 
      95, 100, 99, -1, 
      101, 102, 103, -1, 
      101, 104, 102, -1, 
      101, 105, 106, -1, 
      101, 107, 105, -1, 
      101, 103, 107, -1, 
      101, 106, 104, -1, 
      108, 109, 110, -1, 
      108, 111, 109, -1, 
      108, 110, 112, -1, 
      108, 113, 111, -1, 
      108, 114, 113, -1, 
      108, 112, 114, -1, 
      115, 116, 117, -1, 
      115, 117, 118, -1, 
      115, 119, 116, -1, 
      115, 118, 119, -1, 
      120, 121, 122, -1, 
      120, 122, 123, -1, 
      120, 124, 121, -1, 
      120, 125, 126, -1, 
      120, 126, 127, -1, 
      120, 123, 125, -1, 
      120, 127, 124, -1, 
      2, 128, 129, -1, 
      2, 1, 128, -1, 
      2, 129, 18, -1, 
      2, 18, 4, -1, 
      130, 131, 132, -1, 
      130, 132, 133, -1, 
      130, 134, 131, -1, 
      130, 135, 136, -1, 
      130, 136, 137, -1, 
      130, 133, 135, -1, 
      130, 137, 134, -1, 
      138, 139, 140, -1, 
      138, 141, 139, -1, 
      138, 142, 141, -1, 
      138, 143, 142, -1, 
      138, 140, 144, -1, 
      138, 144, 143, -1, 
      107, 145, 146, -1, 
      107, 103, 145, -1, 
      107, 146, 126, -1, 
      107, 126, 105, -1, 
      147, 148, 149, -1, 
      147, 149, 9, -1, 
      147, 150, 148, -1, 
      147, 151, 150, -1, 
      147, 9, 151, -1, 
      22, 152, 19, -1, 
      22, 150, 152, -1, 
      22, 21, 150, -1, 
      129, 128, 153, -1, 
      129, 153, 20, -1, 
      129, 20, 18, -1, 
      119, 118, 154, -1, 
      119, 154, 155, -1, 
      119, 155, 116, -1, 
      64, 156, 66, -1, 
      64, 68, 157, -1, 
      64, 157, 158, -1, 
      64, 158, 156, -1, 
      159, 160, 161, -1, 
      159, 162, 160, -1, 
      159, 163, 164, -1, 
      159, 164, 162, -1, 
      159, 161, 163, -1, 
      165, 166, 167, -1, 
      165, 168, 166, -1, 
      165, 167, 169, -1, 
      165, 170, 168, -1, 
      165, 171, 170, -1, 
      165, 169, 171, -1, 
      172, 173, 174, -1, 
      172, 175, 176, -1, 
      172, 177, 173, -1, 
      172, 176, 178, -1, 
      172, 178, 177, -1, 
      179, 180, 181, -1, 
      179, 182, 180, -1, 
      179, 181, 183, -1, 
      179, 184, 185, -1, 
      179, 183, 184, -1, 
      179, 185, 182, -1, 
      186, 187, 188, -1, 
      186, 189, 187, -1, 
      186, 188, 190, -1, 
      186, 11, 191, -1, 
      186, 191, 189, -1, 
      186, 190, 11, -1, 
      11, 190, 192, -1, 
      193, 194, 195, -1, 
      195, 194, 196, -1, 
      193, 195, 197, -1, 
      193, 198, 199, -1, 
      193, 200, 198, -1, 
      193, 201, 200, -1, 
      193, 197, 202, -1, 
      203, 204, 205, -1, 
      203, 206, 204, -1, 
      203, 207, 208, -1, 
      203, 208, 206, -1, 
      51, 48, 209, -1, 
      51, 209, 210, -1, 
      51, 210, 50, -1, 
      102, 211, 103, -1, 
      102, 212, 211, -1, 
      102, 213, 212, -1, 
      102, 104, 213, -1, 
      214, 215, 216, -1, 
      214, 216, 217, -1, 
      214, 218, 215, -1, 
      214, 217, 218, -1, 
      219, 220, 216, -1, 
      219, 221, 220, -1, 
      219, 216, 222, -1, 
      219, 223, 221, -1, 
      219, 224, 223, -1, 
      219, 222, 224, -1, 
      225, 226, 227, -1, 
      225, 227, 226, -1, 
      43, 42, 228, -1, 
      43, 228, 169, -1, 
      43, 169, 44, -1, 
      229, 230, 79, -1, 
      229, 79, 78, -1, 
      229, 231, 232, -1, 
      229, 233, 231, -1, 
      229, 232, 230, -1, 
      229, 94, 233, -1, 
      229, 78, 94, -1, 
      82, 234, 81, -1, 
      82, 235, 236, -1, 
      82, 237, 235, -1, 
      82, 83, 237, -1, 
      82, 238, 234, -1, 
      82, 236, 239, -1, 
      82, 239, 238, -1, 
      240, 241, 242, -1, 
      240, 243, 241, -1, 
      240, 242, 244, -1, 
      240, 244, 243, -1, 
      245, 246, 247, -1, 
      245, 247, 248, -1, 
      245, 249, 246, -1, 
      245, 248, 250, -1, 
      245, 251, 249, -1, 
      245, 250, 251, -1, 
      31, 33, 252, -1, 
      31, 252, 253, -1, 
      31, 253, 39, -1, 
      31, 39, 32, -1, 
      30, 32, 34, -1, 
      254, 255, 256, -1, 
      254, 256, 257, -1, 
      254, 178, 255, -1, 
      254, 177, 178, -1, 
      254, 257, 177, -1, 
      258, 259, 260, -1, 
      258, 260, 91, -1, 
      258, 261, 259, -1, 
      258, 262, 261, -1, 
      258, 263, 262, -1, 
      258, 91, 263, -1, 
      257, 264, 177, -1, 
      257, 114, 264, -1, 
      257, 256, 113, -1, 
      257, 113, 114, -1, 
      264, 114, 265, -1, 
      264, 265, 266, -1, 
      264, 266, 267, -1, 
      264, 267, 173, -1, 
      264, 173, 177, -1, 
      65, 268, 269, -1, 
      65, 269, 270, -1, 
      65, 271, 268, -1, 
      65, 66, 271, -1, 
      65, 270, 134, -1, 
      65, 272, 67, -1, 
      65, 134, 272, -1, 
      273, 274, 275, -1, 
      273, 275, 276, -1, 
      273, 277, 274, -1, 
      273, 109, 277, -1, 
      273, 163, 109, -1, 
      273, 276, 164, -1, 
      273, 164, 163, -1, 
      9, 149, 10, -1, 
      9, 12, 151, -1, 
      278, 87, 279, -1, 
      278, 85, 87, -1, 
      278, 279, 280, -1, 
      278, 280, 281, -1, 
      278, 281, 123, -1, 
      278, 123, 122, -1, 
      278, 122, 85, -1, 
      98, 282, 283, -1, 
      98, 7, 282, -1, 
      98, 283, 100, -1, 
      98, 3, 7, -1, 
      98, 97, 3, -1, 
      29, 284, 28, -1, 
      29, 285, 284, -1, 
      29, 286, 285, -1, 
      29, 287, 286, -1, 
      29, 27, 287, -1, 
      288, 289, 290, -1, 
      288, 291, 289, -1, 
      288, 290, 292, -1, 
      288, 293, 294, -1, 
      288, 294, 291, -1, 
      288, 292, 293, -1, 
      168, 295, 296, -1, 
      168, 296, 166, -1, 
      168, 297, 295, -1, 
      168, 170, 297, -1, 
      256, 255, 298, -1, 
      256, 299, 300, -1, 
      256, 298, 299, -1, 
      256, 300, 113, -1, 
      144, 301, 146, -1, 
      144, 140, 301, -1, 
      144, 146, 145, -1, 
      144, 145, 143, -1, 
      126, 125, 105, -1, 
      126, 146, 127, -1, 
      302, 303, 191, -1, 
      191, 303, 189, -1, 
      304, 221, 223, -1, 
      304, 223, 305, -1, 
      304, 220, 221, -1, 
      304, 306, 220, -1, 
      304, 307, 306, -1, 
      304, 305, 307, -1, 
      293, 267, 291, -1, 
      293, 173, 267, -1, 
      293, 291, 294, -1, 
      293, 174, 173, -1, 
      293, 292, 174, -1, 
      174, 292, 308, -1, 
      37, 309, 33, -1, 
      37, 36, 262, -1, 
      37, 262, 309, -1, 
      310, 311, 312, -1, 
      310, 312, 313, -1, 
      310, 314, 311, -1, 
      310, 315, 316, -1, 
      310, 316, 317, -1, 
      310, 313, 315, -1, 
      310, 317, 314, -1, 
      178, 176, 298, -1, 
      178, 298, 255, -1, 
      308, 175, 174, -1, 
      308, 292, 318, -1, 
      308, 318, 319, -1, 
      308, 319, 175, -1, 
      320, 321, 322, -1, 
      320, 322, 268, -1, 
      320, 323, 321, -1, 
      320, 324, 325, -1, 
      320, 325, 323, -1, 
      320, 268, 324, -1, 
      176, 326, 298, -1, 
      176, 175, 326, -1, 
      325, 327, 328, -1, 
      325, 328, 323, -1, 
      325, 329, 327, -1, 
      325, 324, 329, -1, 
      330, 331, 332, -1, 
      330, 332, 333, -1, 
      330, 334, 331, -1, 
      330, 335, 336, -1, 
      330, 336, 334, -1, 
      330, 337, 335, -1, 
      330, 333, 337, -1, 
      338, 339, 46, -1, 
      338, 340, 339, -1, 
      338, 46, 49, -1, 
      341, 49, 342, -1, 
      338, 49, 341, -1, 
      338, 341, 340, -1, 
      343, 344, 345, -1, 
      343, 28, 344, -1, 
      343, 345, 346, -1, 
      343, 347, 26, -1, 
      343, 26, 28, -1, 
      343, 348, 347, -1, 
      343, 349, 348, -1, 
      343, 346, 350, -1, 
      351, 352, 353, -1, 
      351, 353, 354, -1, 
      351, 313, 352, -1, 
      351, 354, 355, -1, 
      351, 355, 315, -1, 
      351, 315, 313, -1, 
      356, 357, 358, -1, 
      356, 359, 357, -1, 
      356, 358, 148, -1, 
      356, 148, 21, -1, 
      356, 21, 20, -1, 
      356, 153, 359, -1, 
      356, 20, 153, -1, 
      360, 361, 362, -1, 
      360, 363, 361, -1, 
      360, 362, 364, -1, 
      360, 365, 363, -1, 
      360, 366, 365, -1, 
      360, 364, 366, -1, 
      125, 367, 106, -1, 
      125, 281, 367, -1, 
      125, 106, 105, -1, 
      125, 123, 281, -1, 
      155, 195, 196, -1, 
      155, 154, 195, -1, 
      155, 196, 116, -1, 
      368, 215, 218, -1, 
      368, 369, 215, -1, 
      368, 218, 370, -1, 
      368, 6, 369, -1, 
      368, 370, 6, -1, 
      371, 372, 373, -1, 
      371, 373, 374, -1, 
      371, 162, 372, -1, 
      371, 374, 375, -1, 
      371, 375, 376, -1, 
      371, 376, 162, -1, 
      208, 233, 75, -1, 
      208, 377, 233, -1, 
      208, 75, 73, -1, 
      208, 207, 377, -1, 
      208, 73, 206, -1, 
      378, 379, 380, -1, 
      378, 381, 379, -1, 
      378, 380, 382, -1, 
      378, 382, 383, -1, 
      378, 383, 381, -1, 
      127, 384, 124, -1, 
      127, 251, 384, -1, 
      127, 146, 385, -1, 
      127, 385, 251, -1, 
      386, 387, 70, -1, 
      386, 388, 387, -1, 
      386, 70, 389, -1, 
      386, 390, 388, -1, 
      386, 389, 391, -1, 
      386, 391, 372, -1, 
      287, 185, 286, -1, 
      287, 136, 135, -1, 
      287, 135, 182, -1, 
      287, 27, 136, -1, 
      287, 182, 185, -1, 
      392, 200, 352, -1, 
      193, 199, 194, -1, 
      198, 200, 392, -1, 
      198, 392, 393, -1, 
      78, 81, 93, -1, 
      292, 290, 394, -1, 
      292, 394, 318, -1, 
      395, 396, 397, -1, 
      395, 398, 396, -1, 
      395, 397, 399, -1, 
      395, 399, 400, -1, 
      395, 400, 398, -1, 
      401, 402, 403, -1, 
      401, 404, 402, -1, 
      401, 403, 36, -1, 
      401, 36, 405, -1, 
      401, 406, 404, -1, 
      401, 405, 406, -1, 
      36, 261, 262, -1, 
      36, 403, 261, -1, 
      36, 35, 405, -1, 
      406, 407, 408, -1, 
      406, 408, 404, -1, 
      406, 405, 407, -1, 
      328, 327, 409, -1, 
      328, 409, 323, -1, 
      70, 387, 71, -1, 
      70, 72, 389, -1, 
      162, 164, 276, -1, 
      162, 276, 372, -1, 
      162, 376, 410, -1, 
      162, 410, 160, -1, 
      189, 303, 347, -1, 
      189, 347, 187, -1, 
      354, 353, 411, -1, 
      354, 411, 412, -1, 
      354, 413, 355, -1, 
      354, 412, 413, -1, 
      414, 415, 416, -1, 
      414, 417, 415, -1, 
      414, 416, 418, -1, 
      414, 418, 419, -1, 
      414, 419, 420, -1, 
      414, 420, 417, -1, 
      151, 152, 150, -1, 
      151, 421, 152, -1, 
      151, 12, 421, -1, 
      283, 282, 422, -1, 
      283, 423, 424, -1, 
      283, 424, 100, -1, 
      283, 422, 423, -1, 
      128, 1, 425, -1, 
      128, 425, 153, -1, 
      121, 124, 426, -1, 
      121, 86, 122, -1, 
      121, 426, 86, -1, 
      427, 250, 248, -1, 
      427, 384, 250, -1, 
      427, 248, 40, -1, 
      427, 40, 39, -1, 
      427, 428, 384, -1, 
      427, 253, 428, -1, 
      427, 39, 253, -1, 
      393, 199, 198, -1, 
      393, 429, 199, -1, 
      430, 392, 312, -1, 
      393, 392, 430, -1, 
      393, 430, 429, -1, 
      431, 222, 432, -1, 
      431, 432, 433, -1, 
      431, 434, 222, -1, 
      431, 433, 435, -1, 
      431, 435, 434, -1, 
      436, 207, 158, -1, 
      436, 377, 207, -1, 
      436, 158, 157, -1, 
      436, 157, 437, -1, 
      436, 438, 377, -1, 
      436, 437, 438, -1, 
      122, 86, 85, -1, 
      140, 139, 439, -1, 
      140, 439, 301, -1, 
      118, 440, 154, -1, 
      118, 117, 441, -1, 
      118, 441, 440, -1, 
      442, 217, 443, -1, 
      442, 444, 217, -1, 
      442, 443, 445, -1, 
      442, 446, 444, -1, 
      442, 445, 446, -1, 
      447, 448, 192, -1, 
      447, 449, 448, -1, 
      447, 192, 190, -1, 
      447, 190, 449, -1, 
      228, 42, 450, -1, 
      228, 171, 169, -1, 
      228, 450, 171, -1, 
      226, 451, 227, -1, 
      226, 241, 451, -1, 
      364, 274, 452, -1, 
      364, 362, 274, -1, 
      364, 452, 453, -1, 
      364, 453, 366, -1, 
      191, 11, 10, -1, 
      454, 445, 443, -1, 
      454, 443, 365, -1, 
      454, 455, 445, -1, 
      454, 365, 366, -1, 
      454, 366, 455, -1, 
      316, 315, 456, -1, 
      350, 457, 458, -1, 
      316, 456, 355, -1, 
      316, 457, 350, -1, 
      316, 350, 346, -1, 
      220, 443, 217, -1, 
      220, 306, 443, -1, 
      220, 217, 216, -1, 
      192, 429, 459, -1, 
      192, 448, 429, -1, 
      460, 435, 461, -1, 
      460, 462, 435, -1, 
      460, 461, 463, -1, 
      460, 464, 462, -1, 
      460, 465, 464, -1, 
      460, 463, 465, -1, 
      91, 89, 263, -1, 
      91, 260, 466, -1, 
      277, 467, 452, -1, 
      277, 452, 274, -1, 
      277, 468, 467, -1, 
      277, 109, 468, -1, 
      303, 469, 470, -1, 
      471, 469, 303, -1, 
      471, 149, 472, -1, 
      471, 10, 149, -1, 
      450, 42, 40, -1, 
      450, 248, 247, -1, 
      450, 40, 248, -1, 
      450, 247, 171, -1, 
      419, 212, 420, -1, 
      419, 402, 212, -1, 
      419, 418, 473, -1, 
      419, 473, 403, -1, 
      419, 403, 402, -1, 
      474, 230, 475, -1, 
      474, 80, 230, -1, 
      474, 475, 476, -1, 
      474, 476, 477, -1, 
      474, 477, 83, -1, 
      474, 83, 80, -1, 
      478, 430, 479, -1, 
      478, 479, 14, -1, 
      478, 429, 430, -1, 
      478, 14, 15, -1, 
      478, 15, 429, -1, 
      15, 14, 8, -1, 
      465, 185, 464, -1, 
      465, 463, 285, -1, 
      465, 285, 286, -1, 
      465, 286, 185, -1, 
      238, 60, 234, -1, 
      238, 239, 58, -1, 
      238, 58, 60, -1, 
      109, 163, 110, -1, 
      109, 111, 468, -1, 
      396, 398, 67, -1, 
      396, 480, 397, -1, 
      396, 67, 480, -1, 
      39, 41, 32, -1, 
      342, 452, 467, -1, 
      342, 453, 452, -1, 
      342, 49, 481, -1, 
      342, 481, 453, -1, 
      482, 483, 61, -1, 
      482, 331, 483, -1, 
      482, 61, 59, -1, 
      482, 59, 333, -1, 
      482, 333, 332, -1, 
      482, 332, 331, -1, 
      352, 313, 392, -1, 
      352, 200, 353, -1, 
      113, 300, 111, -1, 
      355, 456, 315, -1, 
      355, 117, 457, -1, 
      355, 457, 316, -1, 
      355, 413, 117, -1, 
      59, 484, 333, -1, 
      59, 58, 484, -1, 
      485, 34, 32, -1, 
      485, 32, 41, -1, 
      485, 44, 34, -1, 
      485, 41, 44, -1, 
      486, 487, 104, -1, 
      486, 104, 367, -1, 
      486, 281, 488, -1, 
      486, 367, 281, -1, 
      486, 441, 487, -1, 
      486, 440, 441, -1, 
      486, 488, 440, -1, 
      369, 5, 489, -1, 
      6, 370, 490, -1, 
      6, 490, 7, -1, 
      6, 5, 369, -1, 
      420, 212, 213, -1, 
      420, 213, 417, -1, 
      349, 343, 350, -1, 
      349, 350, 458, -1, 
      349, 188, 348, -1, 
      349, 449, 188, -1, 
      17, 491, 492, -1, 
      17, 493, 491, -1, 
      17, 492, 4, -1, 
      17, 4, 18, -1, 
      17, 19, 493, -1, 
      365, 443, 306, -1, 
      365, 306, 363, -1, 
      263, 89, 494, -1, 
      263, 494, 309, -1, 
      263, 309, 262, -1, 
      495, 496, 497, -1, 
      495, 497, 498, -1, 
      495, 499, 500, -1, 
      495, 498, 499, -1, 
      495, 500, 501, -1, 
      495, 501, 502, -1, 
      495, 503, 496, -1, 
      340, 504, 326, -1, 
      340, 341, 504, -1, 
      340, 326, 339, -1, 
      67, 272, 480, -1, 
      67, 398, 68, -1, 
      204, 206, 387, -1, 
      204, 505, 506, -1, 
      204, 507, 505, -1, 
      204, 508, 205, -1, 
      203, 205, 207, -1, 
      204, 506, 508, -1, 
      509, 484, 58, -1, 
      509, 289, 484, -1, 
      509, 58, 236, -1, 
      509, 510, 289, -1, 
      509, 236, 510, -1, 
      199, 511, 194, -1, 
      199, 448, 512, -1, 
      199, 512, 511, -1, 
      421, 53, 152, -1, 
      421, 12, 53, -1, 
      265, 335, 266, -1, 
      265, 336, 335, -1, 
      265, 114, 513, -1, 
      265, 514, 336, -1, 
      265, 513, 514, -1, 
      515, 276, 275, -1, 
      515, 372, 276, -1, 
      515, 275, 516, -1, 
      515, 517, 388, -1, 
      515, 388, 390, -1, 
      515, 516, 517, -1, 
      515, 390, 372, -1, 
      12, 13, 53, -1, 
      518, 519, 222, -1, 
      518, 183, 519, -1, 
      518, 434, 462, -1, 
      518, 184, 183, -1, 
      518, 462, 184, -1, 
      267, 266, 291, -1, 
      55, 152, 53, -1, 
      55, 19, 152, -1, 
      55, 520, 19, -1, 
      55, 56, 520, -1, 
      521, 322, 522, -1, 
      521, 269, 268, -1, 
      521, 522, 180, -1, 
      521, 180, 132, -1, 
      521, 132, 131, -1, 
      521, 131, 270, -1, 
      521, 270, 269, -1, 
      455, 453, 481, -1, 
      455, 366, 453, -1, 
      455, 481, 523, -1, 
      455, 523, 445, -1, 
      154, 197, 195, -1, 
      154, 524, 197, -1, 
      154, 440, 524, -1, 
      279, 525, 280, -1, 
      526, 202, 197, -1, 
      526, 525, 279, -1, 
      526, 279, 90, -1, 
      202, 466, 527, -1, 
      526, 466, 202, -1, 
      124, 384, 426, -1, 
      528, 529, 530, -1, 
      528, 237, 529, -1, 
      528, 530, 499, -1, 
      528, 499, 498, -1, 
      528, 498, 235, -1, 
      528, 235, 237, -1, 
      86, 426, 88, -1, 
      194, 511, 196, -1, 
      237, 83, 531, -1, 
      237, 531, 529, -1, 
      313, 312, 392, -1, 
      476, 532, 533, -1, 
      476, 533, 534, -1, 
      476, 535, 532, -1, 
      476, 475, 535, -1, 
      476, 536, 477, -1, 
      476, 534, 536, -1, 
      458, 449, 349, -1, 
      458, 537, 449, -1, 
      458, 457, 117, -1, 
      458, 538, 537, -1, 
      376, 375, 539, -1, 
      376, 539, 410, -1, 
      374, 334, 375, -1, 
      374, 373, 391, -1, 
      374, 391, 389, -1, 
      374, 389, 72, -1, 
      374, 72, 334, -1, 
      3, 97, 1, -1, 
      236, 235, 498, -1, 
      236, 58, 239, -1, 
      236, 498, 540, -1, 
      236, 540, 510, -1, 
      398, 157, 68, -1, 
      398, 437, 157, -1, 
      398, 541, 437, -1, 
      398, 400, 541, -1, 
      527, 473, 418, -1, 
      527, 466, 473, -1, 
      527, 418, 416, -1, 
      527, 416, 201, -1, 
      104, 417, 213, -1, 
      104, 487, 417, -1, 
      104, 106, 367, -1, 
      348, 187, 347, -1, 
      348, 188, 187, -1, 
      505, 542, 543, -1, 
      505, 507, 542, -1, 
      505, 543, 506, -1, 
      312, 311, 430, -1, 
      544, 314, 479, -1, 
      544, 479, 430, -1, 
      544, 311, 314, -1, 
      544, 430, 311, -1, 
      410, 545, 160, -1, 
      410, 539, 545, -1, 
      46, 496, 47, -1, 
      46, 339, 496, -1, 
      433, 432, 546, -1, 
      433, 546, 547, -1, 
      433, 461, 435, -1, 
      433, 548, 549, -1, 
      433, 547, 548, -1, 
      433, 549, 461, -1, 
      344, 56, 550, -1, 
      344, 28, 56, -1, 
      344, 550, 345, -1, 
      548, 547, 489, -1, 
      548, 492, 549, -1, 
      548, 489, 492, -1, 
      97, 96, 425, -1, 
      97, 425, 1, -1, 
      99, 551, 96, -1, 
      99, 552, 551, -1, 
      99, 100, 424, -1, 
      99, 424, 552, -1, 
      197, 524, 525, -1, 
      197, 525, 526, -1, 
      193, 202, 201, -1, 
      372, 390, 386, -1, 
      372, 391, 373, -1, 
      337, 333, 553, -1, 
      337, 553, 335, -1, 
      44, 554, 34, -1, 
      44, 169, 554, -1, 
      303, 470, 24, -1, 
      303, 24, 347, -1, 
      382, 380, 397, -1, 
      382, 397, 480, -1, 
      382, 480, 555, -1, 
      382, 555, 383, -1, 
      341, 342, 467, -1, 
      341, 467, 299, -1, 
      341, 299, 504, -1, 
      556, 557, 558, -1, 
      556, 559, 557, -1, 
      556, 558, 48, -1, 
      556, 47, 496, -1, 
      556, 496, 559, -1, 
      556, 48, 47, -1, 
      560, 407, 166, -1, 
      560, 408, 407, -1, 
      560, 166, 296, -1, 
      560, 561, 139, -1, 
      560, 296, 561, -1, 
      560, 139, 141, -1, 
      560, 562, 408, -1, 
      560, 141, 142, -1, 
      560, 142, 562, -1, 
      469, 563, 470, -1, 
      469, 472, 564, -1, 
      464, 184, 462, -1, 
      464, 185, 184, -1, 
      182, 133, 180, -1, 
      182, 135, 133, -1, 
      470, 25, 24, -1, 
      470, 563, 25, -1, 
      153, 425, 359, -1, 
      26, 347, 24, -1, 
      346, 345, 314, -1, 
      314, 345, 479, -1, 
      346, 314, 317, -1, 
      346, 317, 316, -1, 
      206, 73, 71, -1, 
      204, 387, 507, -1, 
      562, 143, 565, -1, 
      562, 142, 143, -1, 
      562, 565, 408, -1, 
      407, 405, 166, -1, 
      543, 542, 361, -1, 
      543, 361, 363, -1, 
      543, 307, 506, -1, 
      543, 363, 307, -1, 
      559, 566, 567, -1, 
      559, 567, 557, -1, 
      559, 503, 566, -1, 
      559, 496, 503, -1, 
      370, 218, 568, -1, 
      370, 568, 569, -1, 
      370, 569, 490, -1, 
      21, 148, 150, -1, 
      539, 513, 545, -1, 
      539, 514, 513, -1, 
      539, 375, 514, -1, 
      549, 492, 491, -1, 
      549, 491, 493, -1, 
      549, 493, 461, -1, 
      570, 571, 533, -1, 
      570, 572, 571, -1, 
      570, 533, 399, -1, 
      570, 399, 572, -1, 
      224, 321, 223, -1, 
      224, 519, 321, -1, 
      224, 222, 519, -1, 
      247, 170, 171, -1, 
      247, 246, 170, -1, 
      514, 334, 336, -1, 
      514, 375, 334, -1, 
      557, 567, 569, -1, 
      557, 569, 568, -1, 
      557, 568, 209, -1, 
      557, 209, 558, -1, 
      116, 538, 117, -1, 
      116, 537, 538, -1, 
      116, 196, 537, -1, 
      48, 558, 209, -1, 
      167, 166, 405, -1, 
      167, 554, 169, -1, 
      167, 405, 35, -1, 
      167, 35, 554, -1, 
      573, 497, 339, -1, 
      339, 497, 496, -1, 
      573, 339, 319, -1, 
      573, 318, 394, -1, 
      573, 319, 318, -1, 
      573, 394, 497, -1, 
      143, 574, 565, -1, 
      143, 145, 103, -1, 
      532, 399, 533, -1, 
      532, 400, 399, -1, 
      532, 575, 400, -1, 
      532, 535, 575, -1, 
      309, 494, 33, -1, 
      270, 131, 134, -1, 
      209, 446, 210, -1, 
      209, 444, 446, -1, 
      209, 568, 444, -1, 
      416, 415, 411, -1, 
      527, 201, 202, -1, 
      416, 200, 201, -1, 
      416, 411, 200, -1, 
      458, 117, 538, -1, 
      180, 133, 132, -1, 
      180, 576, 181, -1, 
      180, 522, 576, -1, 
      525, 524, 577, -1, 
      525, 577, 280, -1, 
      329, 66, 156, -1, 
      329, 271, 66, -1, 
      329, 156, 327, -1, 
      329, 324, 271, -1, 
      49, 523, 481, -1, 
      49, 50, 523, -1, 
      415, 412, 411, -1, 
      415, 417, 412, -1, 
      394, 540, 498, -1, 
      394, 290, 540, -1, 
      394, 498, 497, -1, 
      50, 210, 523, -1, 
      163, 161, 110, -1, 
      561, 295, 139, -1, 
      139, 295, 578, -1, 
      561, 296, 295, -1, 
      537, 196, 511, -1, 
      537, 511, 512, -1, 
      499, 530, 500, -1, 
      402, 211, 212, -1, 
      402, 404, 211, -1, 
      571, 572, 379, -1, 
      571, 379, 579, -1, 
      571, 580, 534, -1, 
      571, 534, 533, -1, 
      571, 579, 580, -1, 
      494, 89, 88, -1, 
      494, 88, 252, -1, 
      494, 252, 33, -1, 
      377, 438, 233, -1, 
      385, 301, 439, -1, 
      385, 146, 301, -1, 
      385, 439, 249, -1, 
      385, 249, 251, -1, 
      426, 384, 428, -1, 
      426, 428, 88, -1, 
      215, 546, 216, -1, 
      215, 547, 546, -1, 
      215, 369, 547, -1, 
      96, 357, 359, -1, 
      96, 551, 357, -1, 
      96, 359, 425, -1, 
      200, 411, 353, -1, 
      530, 581, 500, -1, 
      530, 529, 581, -1, 
      61, 483, 74, -1, 
      61, 74, 62, -1, 
      440, 488, 577, -1, 
      440, 577, 524, -1, 
      261, 403, 259, -1, 
      388, 517, 582, -1, 
      388, 582, 387, -1, 
      34, 554, 35, -1, 
      536, 531, 477, -1, 
      536, 534, 580, -1, 
      536, 580, 529, -1, 
      536, 529, 531, -1, 
      216, 432, 222, -1, 
      216, 546, 432, -1, 
      5, 492, 489, -1, 
      5, 4, 492, -1, 
      581, 580, 583, -1, 
      581, 529, 580, -1, 
      581, 583, 584, -1, 
      581, 584, 500, -1, 
      579, 379, 585, -1, 
      579, 586, 583, -1, 
      579, 583, 580, -1, 
      579, 552, 586, -1, 
      579, 585, 552, -1, 
      207, 205, 158, -1, 
      136, 587, 137, -1, 
      136, 27, 25, -1, 
      136, 25, 587, -1, 
      93, 234, 62, -1, 
      93, 81, 234, -1, 
      56, 54, 550, -1, 
      56, 28, 284, -1, 
      56, 284, 520, -1, 
      384, 251, 250, -1, 
      300, 467, 468, -1, 
      300, 299, 467, -1, 
      300, 468, 111, -1, 
      565, 574, 404, -1, 
      565, 404, 408, -1, 
      439, 139, 578, -1, 
      439, 578, 249, -1, 
      161, 160, 545, -1, 
      161, 545, 110, -1, 
      379, 381, 585, -1, 
      379, 572, 380, -1, 
      572, 399, 397, -1, 
      572, 397, 380, -1, 
      345, 550, 479, -1, 
      441, 117, 413, -1, 
      441, 413, 487, -1, 
      271, 324, 268, -1, 
      289, 553, 484, -1, 
      289, 510, 290, -1, 
      289, 291, 553, -1, 
      76, 62, 74, -1, 
      175, 172, 174, -1, 
      175, 319, 326, -1, 
      188, 449, 190, -1, 
      280, 577, 281, -1, 
      218, 217, 568, -1, 
      233, 438, 231, -1, 
      233, 94, 75, -1, 
      577, 488, 281, -1, 
      88, 428, 252, -1, 
      547, 369, 489, -1, 
      531, 83, 477, -1, 
      7, 490, 282, -1, 
      508, 409, 205, -1, 
      508, 506, 409, -1, 
      551, 588, 357, -1, 
      551, 585, 588, -1, 
      551, 552, 585, -1, 
      275, 274, 516, -1, 
      400, 575, 541, -1, 
      260, 259, 473, -1, 
      91, 466, 90, -1, 
      260, 473, 466, -1, 
      266, 335, 553, -1, 
      266, 553, 291, -1, 
      249, 578, 246, -1, 
      542, 362, 361, -1, 
      542, 516, 362, -1, 
      542, 517, 516, -1, 
      542, 507, 517, -1, 
      429, 15, 459, -1, 
      192, 459, 11, -1, 
      461, 493, 463, -1, 
      438, 437, 231, -1, 
      589, 584, 586, -1, 
      589, 500, 584, -1, 
      589, 586, 423, -1, 
      589, 423, 590, -1, 
      589, 590, 500, -1, 
      517, 507, 582, -1, 
      298, 326, 504, -1, 
      298, 504, 299, -1, 
      422, 502, 590, -1, 
      422, 282, 502, -1, 
      422, 590, 423, -1, 
      357, 588, 358, -1, 
      520, 463, 19, -1, 
      520, 285, 463, -1, 
      520, 284, 285, -1, 
      444, 568, 217, -1, 
      459, 15, 591, -1, 
      459, 591, 11, -1, 
      72, 483, 331, -1, 
      72, 331, 334, -1, 
      72, 74, 483, -1, 
      383, 564, 592, -1, 
      383, 555, 564, -1, 
      383, 592, 381, -1, 
      535, 475, 575, -1, 
      409, 506, 305, -1, 
      409, 305, 323, -1, 
      409, 327, 205, -1, 
      363, 306, 307, -1, 
      472, 149, 592, -1, 
      472, 592, 564, -1, 
      479, 550, 14, -1, 
      435, 462, 434, -1, 
      234, 60, 62, -1, 
      569, 567, 490, -1, 
      574, 211, 404, -1, 
      574, 103, 211, -1, 
      574, 143, 103, -1, 
      79, 230, 80, -1, 
      282, 593, 502, -1, 
      282, 490, 593, -1, 
      583, 586, 584, -1, 
      206, 71, 387, -1, 
      137, 272, 134, -1, 
      137, 587, 272, -1, 
      272, 587, 555, -1, 
      272, 555, 480, -1, 
      15, 11, 591, -1, 
      553, 333, 484, -1, 
      183, 181, 519, -1, 
      424, 586, 552, -1, 
      424, 423, 586, -1, 
      90, 279, 87, -1, 
      90, 466, 526, -1, 
      582, 507, 387, -1, 
      223, 323, 305, -1, 
      223, 321, 323, -1, 
      566, 593, 567, -1, 
      566, 502, 593, -1, 
      566, 503, 502, -1, 
      428, 253, 252, -1, 
      521, 268, 322, -1, 
      541, 231, 437, -1, 
      541, 575, 232, -1, 
      541, 232, 231, -1, 
      148, 358, 592, -1, 
      148, 592, 149, -1, 
      512, 448, 449, -1, 
      501, 500, 502, -1, 
      495, 502, 503, -1, 
      587, 25, 563, -1, 
      587, 563, 555, -1, 
      297, 170, 246, -1, 
      297, 246, 295, -1, 
      295, 246, 578, -1, 
      417, 487, 412, -1, 
      523, 210, 446, -1, 
      523, 446, 445, -1, 
      54, 53, 13, -1, 
      54, 13, 550, -1, 
      513, 114, 112, -1, 
      513, 112, 545, -1, 
      576, 519, 181, -1, 
      576, 321, 519, -1, 
      576, 522, 322, -1, 
      576, 322, 321, -1, 
      518, 222, 434, -1, 
      156, 158, 327, -1, 
      110, 545, 112, -1, 
      274, 362, 516, -1, 
      550, 13, 14, -1, 
      500, 590, 502, -1, 
      575, 475, 232, -1, 
      473, 259, 403, -1, 
      307, 305, 506, -1, 
      540, 290, 510, -1, 
      585, 381, 588, -1, 
      463, 493, 19, -1, 
      588, 592, 358, -1, 
      588, 381, 592, -1, 
      319, 339, 326, -1, 
      205, 327, 158, -1, 
      593, 490, 567, -1, 
      230, 232, 475, -1, 
      412, 487, 413, -1, 
      227, 451, 594, -1, 
      241, 594, 451, -1, 
      191, 10, 302, -1, 
      10, 471, 595, -1, 
      471, 472, 469, -1, 
      471, 303, 595, -1, 
      449, 537, 512, -1, 
      563, 469, 555, -1, 
      564, 555, 469, -1, 
      241, 227, 594, -1, 
      226, 227, 241, -1, 
      242, 243, 244, -1, 
      242, 241, 243, -1, 
      595, 302, 10, -1, 
      303, 302, 595, -1, 
      199, 429, 448, -1] 
  normal Normal {
    vector [
      0.879994 -0.460786 -0.11527,
      0.955418 -0.247612 0.160829,
      0.892717 -0.379135 0.243542,
      0.968406 -0.238631 -0.0724253,
      0.64475 -0.697335 0.313083,
      0.577855 -0.815823 0.0227247,
      0.697721 -0.608572 -0.377923,
      0.828478 -0.369677 -0.42067,
      0.946171 0.0464674 0.320316,
      0.877014 0.33412 0.345269,
      0.731651 0.644653 0.221605,
      0.746788 0.664922 -0.0136055,
      0.748933 -0.35393 0.560208,
      0.738686 -0.536044 0.408657,
      0.807854 -0.466307 0.360457,
      0.891445 -0.149345 0.42781,
      0.477243 -0.374438 0.795006,
      0.243679 -0.823422 0.512442,
      0.617554 -0.398833 0.677908,
      0.157599 -0.799794 0.579217,
      0.617187 -0.0412168 0.785737,
      0.651607 0.0972702 0.752295,
      0.561044 -0.321689 0.762723,
      -0.890203 0.171565 0.422024,
      -0.803199 0.531051 0.269919,
      -0.699636 0.651377 0.293629,
      -0.92691 0.130245 0.351957,
      -0.841486 0.221351 0.492854,
      -0.810893 -0.366642 0.456098,
      -0.680268 -0.353173 0.642265,
      0.659951 -0.610915 0.437319,
      0.977638 0.109134 0.179759,
      0.953121 -0.0890465 0.289191,
      0.958769 -0.23271 0.163121,
      0.499435 -0.706376 0.501595,
      0.17133 -0.852969 0.493041,
      0.226887 -0.874886 0.427898,
      0.384395 -0.844236 0.373506,
      0.654004 0.459469 0.600972,
      0.780582 0.576853 0.240693,
      0.418312 0.882277 0.215874,
      0.635419 0.257505 0.727965,
      0.561626 0.643384 0.520224,
      0.792566 -0.0109025 0.609688,
      0.413106 -0.427639 0.804033,
      0.893921 -0.3009 -0.332213,
      0.900028 -0.210441 -0.381658,
      0.974411 -0.0685911 -0.214053,
      0.94244 -0.334288 -0.00768324,
      0.590892 -0.647757 -0.480892,
      0.544812 -0.769846 -0.332442,
      0.699611 -0.71241 -0.0549276,
      -0.198943 -0.86172 0.466754,
      0.349538 -0.874523 0.336204,
      0.231764 -0.801883 0.550699,
      -0.0107354 -0.90051 0.434703,
      -0.484344 -0.717081 0.501204,
      0.10045 0.969051 -0.225499,
      0.549594 0.812028 -0.196359,
      0.127432 0.923 -0.363086,
      0.202565 0.970619 -0.129872,
      -0.342819 0.884944 -0.315197,
      -0.35151 0.910091 -0.219487,
      -0.240874 0.967115 0.0816573,
      -0.36556 0.917164 0.158668,
      -0.578743 0.795479 0.179638,
      -0.678493 0.728884 -0.0915186,
      -0.52127 0.790027 0.322698,
      -0.4866 0.85745 0.167328,
      -0.660915 0.73952 -0.127677,
      -0.786469 0.58657 -0.193396,
      -0.832589 0.551087 -0.0556645,
      -0.703032 0.632062 -0.32595,
      -0.806598 0.58982 -0.0388889,
      -0.735413 0.659289 -0.156543,
      -0.801623 0.592198 -0.081869,
      -0.787663 0.586892 -0.187472,
      0.23218 0.962104 -0.142995,
      -0.393127 0.917485 -0.0605957,
      -0.438866 0.884282 -0.159508,
      0.187304 0.973246 -0.133073,
      0.193371 0.965254 -0.175764,
      0.647839 0.760817 0.0382429,
      0.843256 0.531113 0.0826911,
      0.790317 0.310125 -0.528414,
      0.651512 0.33607 -0.680139,
      0.576621 0.574131 -0.581276,
      0.691686 0.350515 -0.631435,
      0.804023 0.523542 -0.28187,
      0.97298 0.120488 -0.196958,
      0.887306 0.0281891 -0.460319,
      0.875376 -0.409465 -0.257013,
      -0.68824 0.71118 -0.143351,
      -0.220067 0.962304 -0.159816,
      -0.744688 0.665578 -0.0494609,
      0.923431 0.362438 0.126153,
      0.699457 0.576552 0.422312,
      0.963692 0.15155 0.219842,
      0.962544 0.0151121 -0.270704,
      0.694208 0.682275 0.229293,
      0.95091 0.277887 -0.136192,
      -0.854897 -0.352968 -0.380216,
      -0.462198 -0.886003 0.0370427,
      -0.771979 -0.635325 -0.0202734,
      -0.813001 -0.439963 -0.381394,
      -0.742875 0.157126 -0.650728,
      -0.458424 0.0637727 -0.886443,
      -0.91817 0.106643 -0.381565,
      0.0612239 -0.382684 -0.921848,
      -0.172246 -0.915906 -0.362558,
      -0.00246652 -0.424995 -0.905192,
      0.0303275 -0.889132 -0.456646,
      0.0662685 0 -0.997802,
      0.0571801 -0.50545 -0.860959,
      0.0929932 0.0178557 -0.995507,
      -0.502562 0.421981 -0.754562,
      -0.473412 0.704625 -0.528568,
      -0.792485 0.435019 -0.427465,
      -0.476347 0.564534 -0.674089,
      -0.493213 0.542357 -0.68014,
      -0.0310013 0.66116 -0.749604,
      0.189152 0.791615 -0.581005,
      0.18751 0.619352 -0.762393,
      -0.0984984 0.590716 -0.800845,
      0.186155 0.794062 -0.57863,
      -0.330533 0.394672 -0.857311,
      -0.617139 0.523093 -0.587803,
      -0.221667 0.816121 -0.533676,
      0.967957 -0.119769 0.220714,
      0.817109 -0.182671 0.546776,
      -0.723205 0.546848 0.421819,
      -0.816496 0.530293 0.228305,
      -0.959143 0.264174 0.101277,
      -0.972312 -0.0354109 0.230988,
      -0.501949 0.744601 0.440019,
      -0.74835 0.0149718 0.663135,
      -0.640123 0.493314 0.588969,
      -0.481685 0.752809 0.448618,
      -0.946227 0.307245 0.101267,
      -0.800235 0.374569 0.468319,
      -0.808369 0.578401 0.109511,
      -0.651381 0.093289 0.752994,
      -0.879755 -0.30908 0.361248,
      -0.957095 -0.269647 0.106113,
      -0.916095 0.394956 -0.0691399,
      -0.997551 0.00255833 -0.0698975,
      -0.758532 0.599687 -0.254961,
      0.882802 0.336783 0.327473,
      0.620267 0.499084 0.605132,
      0.713221 0.670339 0.204844,
      0.805923 -0.03957 0.590696,
      0.92985 -0.258348 0.261983,
      0.58276 -0.712126 0.391495,
      0.789192 0.0439886 0.61257,
      0.0630362 0.793012 -0.605936,
      -0.045072 0.634495 -0.771612,
      -0.531157 0.798621 -0.282978,
      -0.680228 0.729752 0.0689332,
      -0.642575 0.758797 -0.106421,
      -0.979185 -0.180875 -0.0920942,
      -0.833689 0.330904 -0.442114,
      -0.627735 -0.18464 -0.756212,
      -0.989236 0.102686 -0.104248,
      -0.625272 -0.759778 -0.178245,
      -0.889219 -0.394599 0.231478,
      -0.229646 -0.625419 0.74573,
      -0.184855 -0.853952 0.486411,
      -0.0260059 -0.855728 0.516771,
      -0.462555 -0.414352 0.783808,
      0.290456 -0.640488 0.710922,
      -0.653401 0.0247236 0.756608,
      -0.157258 -7.65714e-007 0.987558,
      0.984429 0.156857 -0.0793486,
      0.816709 0.468463 -0.336939,
      0.992494 0.121448 0.0143701,
      0.844249 -0.263265 0.466835,
      0.873039 -0.350487 0.339059,
      0.77964 0.307873 -0.545321,
      0.943727 -0.264046 -0.199146,
      -0.813722 -0.522734 0.254177,
      -0.974795 -0.194783 0.108781,
      -0.88345 -0.458764 -0.0951371,
      -0.801578 -0.355669 0.480596,
      -0.819565 -0.57052 0.0531106,
      -0.60469 -0.688807 0.399868,
      -0.578668 -0.608099 0.543469,
      0.117623 0.990552 -0.070516,
      -0.457717 0.888578 -0.0304009,
      -0.439758 0.873529 -0.208708,
      -0.313272 0.937581 0.151005,
      0.0675521 0.952119 -0.29817,
      0.288325 0.941852 0.17258,
      0.56489 0.811367 0.150276,
      0.979787 0.0492081 -0.193899,
      0.603962 0.6088 -0.514385,
      0.588696 0.609862 -0.530571,
      0.0389745 0.778384 -0.626578,
      0.729132 0.416107 -0.543343,
      0.974688 -0.169709 0.145544,
      0.861213 0.428646 -0.273084,
      0.784616 -0.565504 0.254133,
      0.856969 -0.512401 0.0552221,
      0.961712 -0.231106 -0.147312,
      -0.950155 0.304305 0.067852,
      -0.974515 -0.105348 -0.198045,
      -0.946384 0.237474 0.219006,
      -0.943148 0.29076 -0.161029,
      -0.821234 0.48989 0.292544,
      -0.819263 0.566099 0.0913204,
      0.664838 -0.746638 0.0228691,
      0.344437 -0.927263 -0.146784,
      -0.461133 -0.842592 0.2782,
      -0.490714 -0.826809 0.27493,
      -0.487067 -0.863323 0.132054,
      0.168113 -0.951333 -0.258269,
      0.149905 -0.985729 -0.07659,
      -0.338474 -0.906989 -0.250612,
      -0.0751986 -0.957866 -0.277197,
      0.480578 -0.790423 -0.379838,
      -0.596236 -0.533777 -0.599654,
      -0.744728 -0.593036 -0.306086,
      -0.656014 -0.477769 -0.584279,
      -0.411808 -0.872305 -0.263624,
      -0.558861 -0.495762 -0.664752,
      -0.518945 -0.573781 -0.633618,
      0 0 0,
      -0.00629247 0.994148 0.107847,
      0.490833 -0.532373 0.689683,
      0.379554 0.11211 0.918352,
      -0.805335 0.591004 0.0463773,
      -0.567141 0.820253 -0.074413,
      -0.941993 0.302292 0.14584,
      -0.958073 0.285395 0.0254085,
      -0.844575 0.505206 0.17737,
      0.193855 0.964393 -0.179905,
      0.808213 0.57602 0.122443,
      0.823071 0.565914 0.0479138,
      0.877494 0.445148 0.178459,
      0.17145 0.977641 -0.12175,
      0.536891 0.843648 -0.00252283,
      0.601312 0.341304 -0.722451,
      0.502185 0.0037452 -0.864752,
      0.523187 -0.851586 0.0328073,
      -0.644505 0.295893 0.705026,
      0.0662696 0 -0.997802,
      -0.23271 0.961345 0.147181,
      -0.675983 0.617682 0.401891,
      -0.247959 0.745738 0.618377,
      0.0985981 0.973454 0.206555,
      -0.739404 0.672399 0.0340832,
      0.0522575 0.997971 -0.0363813,
      -0.235384 0.952388 -0.193782,
      0.900121 0.381937 -0.209538,
      0.839346 0.515894 -0.171322,
      0.581697 -0.338366 -0.739687,
      0.57539 -0.762474 -0.295904,
      0.272909 -0.868487 -0.413826,
      0.31716 -0.172897 -0.932478,
      0.626383 -0.77136 0.112465,
      0.532993 -0.78886 0.30597,
      0.72526 -0.688364 0.0123767,
      0.395836 -0.84107 0.368666,
      0.304642 -0.924213 0.23027,
      0.783147 -0.621035 0.0315731,
      0.561994 0.383073 -0.733088,
      0.0744453 0.379807 -0.922065,
      0.627735 0.53895 -0.561677,
      0.751591 0.528299 -0.394982,
      -0.925293 0.34918 -0.148005,
      -0.820149 0.563133 0.101177,
      -0.767334 0.592582 0.245043,
      -0.765871 0.575951 -0.28587,
      -0.458218 0.827628 0.324143,
      -0.709861 -0.656573 0.254971,
      -0.845234 -0.531612 0.05448,
      -0.825392 -0.434835 0.360066,
      -0.888198 -0.322156 0.327597,
      -0.327267 -0.9252 -0.192099,
      0.234833 0.602658 -0.762664,
      0.586553 0.424105 -0.689993,
      0.187745 0.619259 -0.762411,
      -0.335397 0.570211 -0.749912,
      0.869199 -0.201377 -0.451598,
      0.836915 0.194413 -0.511641,
      -0.48074 -0.662011 0.575005,
      -0.292519 -0.775201 0.559907,
      -0.428457 -0.706758 0.562954,
      -0.706366 -0.128498 0.696086,
      0.825463 0.505571 -0.251017,
      0.737402 0.621037 -0.265615,
      0.816445 0.570791 -0.0872684,
      0.706617 0.528514 -0.470494,
      0.989356 0.132613 -0.0599098,
      0.799393 0.39502 -0.452692,
      0.871651 0.16644 -0.461002,
      -0.780447 0.184292 0.597443,
      -0.617582 -0.526787 0.584027,
      -0.685871 0.0974027 0.721175,
      0.586092 -0.7908 0.176441,
      0.260152 -0.960175 -0.101912,
      0.0166432 -0.967402 -0.252699,
      -0.784728 0.602289 -0.146461,
      0.213561 0.558088 0.801829,
      -0.388301 0.844754 0.368257,
      -0.765146 -0.572016 -0.295549,
      -0.811814 -0.374731 -0.447811,
      -0.860337 -0.476217 -0.181762,
      -0.872604 -0.389701 -0.29444,
      0.838107 -0.3575 0.412032,
      0.625176 -0.77022 0.126156,
      -0.52014 -0.799585 0.300196,
      -0.059477 -0.861335 0.504545,
      0.0569167 -0.915133 0.399115,
      -0.0194786 -0.910004 0.414142,
      -0.541167 -0.711677 0.447944,
      -0.556723 -0.777088 0.293587,
      -0.770568 -0.601016 0.212142,
      -0.784929 -0.575183 0.230329,
      0.917843 -0.387804 0.084685,
      0.885099 -0.388628 0.256061,
      -0.812273 -0.0819626 -0.57749,
      -0.735816 -0.376144 -0.563107,
      -0.93452 -0.0960961 -0.342693,
      -0.729137 -0.146656 -0.668469,
      -0.716024 0.21505 -0.664126,
      -0.617806 0.10882 -0.778765,
      0.843185 -0.417038 0.339293,
      -0.781177 0.333096 -0.528024,
      -0.797011 0.203836 -0.568529,
      -0.56479 0.380807 -0.732119,
      -0.397064 0.685917 -0.609801,
      -0.625702 0.640689 -0.444988,
      -0.391835 0.861103 -0.323985,
      0.114823 0.928988 -0.351847,
      -0.624597 0.562665 -0.541559,
      0.178862 0.633901 -0.752448,
      -0.386442 0.557888 -0.734454,
      0.185988 0.799553 -0.571072,
      0.81535 -0.534215 -0.223201,
      0.964227 -0.260743 -0.0477556,
      0.890237 -0.4554 -0.00943704,
      0.468877 -0.805061 -0.363362,
      0.0636784 -0.789572 -0.610345,
      -0.986047 -0.109424 0.125446,
      -0.602121 -0.730525 0.322154,
      -0.567188 -0.779673 0.265345,
      -0.792282 -0.53868 0.286553,
      -0.827423 0.543008 0.143223,
      -0.840407 0.539074 -0.0558184,
      -0.838234 0.513035 -0.18482,
      -0.999548 0.0138366 -0.0266883,
      -0.473563 -0.83553 0.278617,
      0.248912 -0.894203 0.372081,
      0.140588 -0.916997 0.373299,
      -0.718584 -0.604603 0.343645,
      -0.880221 -0.419755 0.221396,
      0.574503 0.340685 0.744231,
      0.460897 0.700422 0.544961,
      0.4637 0.694978 0.549535,
      0.669794 0.382973 0.636167,
      -0.910061 -0.249953 -0.330624,
      -0.904582 -0.183983 -0.384554,
      -0.958557 -0.200582 -0.202326,
      -0.895883 -0.292936 -0.33404,
      -0.830923 -0.413102 -0.372711,
      -0.875123 -0.415323 -0.248328,
      -0.747249 -0.529489 -0.401573,
      -0.46231 0.145984 -0.874619,
      0.481768 -0.815203 -0.321472,
      0.392001 -0.913482 -0.109024,
      0.729249 -0.556679 -0.397876,
      -0.761278 0.435998 -0.479959,
      -0.995715 -0.0923938 -0.00397211,
      -0.779168 0.485507 -0.39646,
      -0.657401 0.599769 -0.456181,
      -0.62436 0.565311 -0.539071,
      -0.761743 0.494487 -0.418605,
      -0.765207 0.525238 0.372268,
      0.227666 0.670312 0.706293,
      0.636028 0.529023 0.561786,
      0.0679284 0.647621 0.758929,
      0.522076 0.689398 0.502162,
      -0.356095 0.71971 0.595998,
      0.226747 0.837454 0.497249,
      0.231563 0.881489 -0.411528,
      -0.731102 0.64001 -0.236384,
      -0.996213 -0.0623088 -0.0606373,
      -0.986985 -0.0798695 -0.139573,
      -0.826412 -0.562984 0.009623,
      -0.800028 0.491456 -0.344132,
      -0.754624 -0.62767 0.19124,
      -0.865743 0.426539 -0.261827,
      0.642561 -0.669021 0.373532,
      0.978489 -0.161086 0.128883,
      0.992763 -3.17871e-005 0.120088,
      -0.85161 0.316711 0.417677,
      -0.793969 0.403065 0.45514,
      -0.596176 0.457377 0.659833,
      -0.86604 0.460375 0.195011,
      -0.487413 0.516279 0.704191,
      -0.930436 0.304588 0.203751,
      -0.0951925 -0.886008 0.453793,
      -0.34263 -0.812848 0.471045,
      0.160282 -0.836935 0.523306,
      -0.238526 -0.900842 0.362752,
      -0.0611352 -0.864461 0.498969,
      -0.270635 -0.828898 0.489576,
      -0.185511 -0.866519 0.463391,
      -0.158602 -0.863333 0.479063,
      -0.948699 -0.0318135 -0.314575,
      -0.73827 0.48043 -0.473439,
      0.0248466 -0.836973 0.54668,
      -0.723317 -0.596034 0.348648,
      -0.958856 -0.275194 0.0697333,
      -0.0710488 -0.801123 0.594268,
      -0.157953 -0.815058 0.557432,
      0.588467 -0.684839 0.42977,
      -0.680277 -0.636461 0.363511,
      0.290635 -0.892863 0.343987,
      -0.149513 -0.87082 0.468315,
      -0.538732 -0.69786 0.471975,
      0.597336 -0.774058 0.209819,
      0.905429 0.154651 -0.395325,
      0.768928 0.556264 -0.31515,
      0.714426 0.695095 -0.0802373,
      0.92042 0.102727 0.377193,
      0.443301 0.768475 -0.461444,
      0.416313 0.907813 -0.0505836,
      0.638363 0.703 -0.313502,
      0.964465 0.029063 0.262609,
      0.662195 -0.637498 0.393821,
      -0.265267 -0.94128 0.208865,
      -0.298569 -0.947179 0.11708,
      -0.148608 -0.941079 0.303787,
      -0.196921 -0.970024 0.142392,
      -0.126845 -0.907227 0.40106,
      -0.735012 0.660877 0.151654,
      -0.894694 0.445065 -0.0379484,
      -0.867844 0.435085 0.239893,
      -0.828498 0.552485 0.0913839,
      -0.475735 0.605281 -0.638209,
      -0.889182 0.269574 -0.369711,
      -0.0596657 -0.992856 -0.103327,
      -0.721836 -0.679618 -0.130658,
      0.431555 -0.902048 0.00837182,
      -0.269608 -0.914297 -0.30228,
      0.382113 -0.913553 -0.13932,
      0.00692593 0.992335 -0.12338,
      0.413716 0.890405 -0.189786,
      -0.329024 0.868725 -0.370216,
      0.0146369 0.800864 0.598667,
      -0.601451 0.341641 0.722176,
      -0.450772 -0.728933 -0.51523,
      -0.413371 -0.742754 -0.526727,
      -0.674248 -0.689193 -0.265335,
      -0.345809 -0.837622 -0.422854,
      -0.587329 -0.733397 0.342306,
      -0.99754 -0.0694143 -0.00982366,
      -0.74196 0.583972 -0.329352,
      0.804809 0.406185 0.432777,
      -0.205303 -0.844046 0.495417,
      -0.139895 -0.882158 0.449696,
      -0.319295 -0.804376 0.501029,
      -0.188285 -0.883171 0.429601,
      -0.297782 -0.788296 0.538438,
      -0.231089 -0.889038 0.395233,
      0.903652 -0.428258 -0.00284486,
      -0.00362056 -0.882424 -0.470441,
      0.0593114 -0.988999 -0.135509,
      -0.380532 0.898847 0.217417,
      -0.819805 0.568194 0.0712451,
      0.501738 0.844065 0.189241,
      0.485955 0.831448 0.269337,
      0.493005 -0.833885 0.248156,
      0.553296 0.81396 0.177008,
      -0.491719 0.844089 0.213836,
      0.655936 0.633983 0.40965,
      0.883856 0.402124 0.238942,
      0.833247 -0.441096 0.333366,
      0.27301 -0.856892 0.437265,
      -0.691267 0.629948 0.353999,
      0.0809186 -0.885646 -0.457257,
      -0.333931 0.899007 -0.283331,
      -0.606116 0.726834 -0.323012,
      0.646754 0.702461 -0.297081,
      0.589425 -0.364217 0.721058,
      -0.806581 0.300772 -0.508884,
      -0.977079 -0.198609 -0.0766246,
      -0.516422 0.544406 -0.661008,
      0.33143 -0.935728 0.120692,
      0.786777 -0.517006 -0.337174,
      0.156715 -0.879262 0.449821,
      0.218104 -0.868064 0.445978,
      0.0492686 -0.916722 0.396476,
      0.998304 0.0407952 -0.0415366,
      0.994359 -0.0141366 -0.105124,
      0.973427 -0.16144 -0.162409,
      0.985243 -0.171106 -0.00433171,
      0.918954 0.38959 0.0611849,
      0.851559 0.449584 0.269669,
      0.795352 0.56469 0.220321,
      0.93683 0.303582 0.173744,
      0.979497 -0.0240896 -0.200013,
      0.921478 -0.331594 -0.202298,
      0.678308 -0.7274 0.103864,
      -0.84053 -0.376937 -0.389137,
      -0.878668 -0.318174 -0.355961,
      -0.785841 -0.489914 -0.377409,
      -0.997012 -0.0296456 0.0713309,
      0.794123 0.593624 -0.130304,
      0.742858 0.668289 -0.0393979,
      0.275822 0.804797 -0.525571,
      0.272292 0.836165 -0.476114,
      -0.175963 0.289868 -0.940752,
      -0.464247 0.559651 -0.686487,
      -0.834048 -0.494304 0.245004,
      -0.917114 -0.391653 0.0742238,
      -0.802205 -0.567857 -0.184408,
      -0.648861 -0.756441 0.0823205,
      -0.699953 -0.585383 -0.409136,
      -0.264328 -0.821523 0.505204,
      -0.96049 0.266863 0.0790101,
      -0.979789 -0.0817095 -0.182587,
      0.228536 -0.919624 -0.319473,
      0.19175 0.65374 -0.732022,
      0.522262 0.391852 -0.757426,
      0.887887 -0.0177517 -0.45972,
      0.720304 -0.649961 0.242308,
      0.761472 0.597208 0.252,
      0.875289 0.411538 0.253978,
      0.701629 0.581034 0.412451,
      0.912184 0.343643 0.223226,
      -0.474814 0.613754 0.63076,
      0.502814 0.598307 0.623865,
      0.859209 0.442162 0.257396,
      -0.347495 0.819887 0.455008,
      0.896641 0.377353 0.231603,
      -0.434441 0.818459 -0.376013,
      -0.476093 0.792589 -0.38097,
      -0.553781 0.576348 -0.600957,
      0.85722 0.506096 0.0950766,
      -0.938916 0.343037 0.027603,
      -0.896044 -0.284253 -0.341035,
      -0.871152 -0.236193 -0.430474,
      0.00683678 -0.753895 0.65696,
      -0.291313 0.294426 -0.910192,
      -0.0376045 -0.99929 -0.00235181,
      0.1177 -0.992754 -0.0242166,
      0.0736623 -0.957228 0.279799,
      0.0693586 -0.844402 0.531201,
      0.13873 -0.881374 0.451589,
      0.39678 0.843169 0.362812,
      0.418594 0.854823 0.306688,
      0.67458 0.617376 -0.404709,
      0.20313 -0.825945 0.525883,
      -0.39763 0.875955 0.273118,
      0.980669 -0.195657 0.00246907,
      0.894057 -0.445511 0.0467069,
      0.915558 -0.397561 0.06081,
      0.960488 -0.261583 -0.0950591,
      -0.409557 -0.704971 0.579033,
      -0.869644 -0.355665 0.342378,
      -0.642779 -0.632432 0.432279,
      -0.74525 0.640807 0.184305,
      0.305065 0.933329 0.189292,
      -0.480173 -0.823182 0.302993,
      0.907692 -0.259287 -0.329948,
      0.924672 -0.32834 -0.192808,
      0.593186 -0.799905 -0.0910008,
      0.829739 -0.55208 -0.0821008,
      0.363571 0.597454 0.714749,
      0.765982 0.500078 0.403972,
      0.226942 0.577386 0.784297,
      0.950796 -0.309819 0.000248951,
      -0.597685 -0.792793 0.119383,
      -0.951196 0.286095 0.115654,
      -0.877714 -0.330084 -0.347366,
      -0.0250536 0.659161 -0.751584,
      -0.841408 0.530118 0.104916,
      0.726311 0.640042 0.250635,
      0.862692 0.482855 0.150377,
      0.783209 0.584875 0.210962,
      -0.781621 -0.569207 -0.255091,
      0.726783 0.686457 0.0237289,
      0.404413 0.911161 0.0789691,
      0.532381 0.735519 0.419025,
      0.474579 0.878413 0.0562629,
      -0.595719 0.760238 0.259147,
      0.398101 0.83029 0.390043,
      0.463373 0.885982 -0.0179559,
      0.91818 0.342125 -0.19974,
      0.69825 0.453134 0.554181,
      0.491733 0.784565 0.377698,
      0.850685 -0.299431 -0.43206,
      -0.425093 -0.618027 0.661316,
      0.21044 0.626944 0.750104 ]
  }
  normalPerVertex TRUE
}
}
}
