# Supplementary material for: Volume of the crocodilian brain and endocast during ontogeny
Source: PLoS One. 2017 Jun 14;12(6):e0178491. doi: 10.1371/journal.pone.0178491 (PMC5470673; doi:10.1371/journal.pone.0178491)
Supplement: S9 Fig — 3D image of crocodilian large adult brain in vrml format. (WRL) [file pone.0178491.s009.wrl]

#VRML V2.0 utf8 CosmoWorlds V1.0

Group {
  children Shape {
    appearance Appearance {
      material Material {
        ambientIntensity 0.2
        diffuseColor 0.0784314 0.647059 0.8
        emissiveColor 0 0 0
        specularColor 0.3 0.3 0.3
        shininess 0.2
        transparency 0
      }
    }
    geometry IndexedFaceSet {
      coord Coordinate {
        point [
        63.4479 3.05685 -62.0665,
        63.827 4.44187 -62.8352,
        63.4479 4.53275 -62.3343,
        63.0829 4.89002 -60.3651,
        63.0829 3.41411 -60.0973,
        63.8358 2.6728 -59.9655,
        64.5759 1.58023 -61.8026,
        63.827 2.96597 -62.5674,
        60.9343 7.31274 -32.3397,
        59.4414 8.03677 -30.4331,
        59.4343 7.80372 -32.4234,
        59.4326 8.32697 -33.0185,
        61.0703 7.29491 -30.3043,
        61.3152 6.93772 -32.273,
        60.9273 6.95571 -34.3076,
        52.9406 25.6997 37.5288,
        53.6894 24.3112 38.2783,
        53.6929 25.9656 38.9944,
        53.0665 24.2237 37.7961,
        53.6876 27.1693 37.2595,
        53.3173 28.2942 35.024,
        52.9335 25.3427 35.5609,
        75.9524 5.04777 -25.8844,
        75.9606 6.79004 -24.684,
        75.5815 5.40503 -23.9153,
        76.7024 6.52319 -26.1548,
        74.0745 3.57304 -25.6102,
        74.0616 3.21603 -27.578,
        76.6954 6.16617 -28.1227,
        56.7168 0.466301 -59.5398,
        57.8359 -1.00742 -59.2764,
        57.4738 -0.653046 -57.3067,
        57.8288 -0.992554 -61.3117,
        55.9738 0.823799 -57.5693,
        56.9507 1.22801 -63.7441,
        55.5888 1.94293 -59.8036,
        71.0182 11.0501 -43.2171,
        69.8991 12.5238 -43.4805,
        70.6503 12.8832 -41.5157,
        69.8921 12.1668 -45.4484,
        71.4032 11.4069 -41.2506,
        71.4032 9.93096 -40.9828,
        71.3962 9.57394 -42.9507,
        71.3926 10.7216 -45.0274,
        60.8569 13.3392 -55.7921,
        62.364 13.3234 -53.762,
        63.8569 11.4895 -55.4672,
        59.364 13.3253 -53.7516,
        59.371 13.9302 -51.8287,
        62.3499 11.5096 -57.4902,
        59.3499 11.8733 -57.5534,
        57.857 11.4933 -55.4465,
        58.2519 12.5818 -51.5801,
        58.2449 12.2248 -53.5479,
        57.871 12.5792 -51.5782,
        58.2589 12.9389 -49.6122,
        59.6313 23.1967 21.6977,
        59.6261 22.5743 20.302,
        58.1313 23.5753 21.6344,
        58.1278 22.6624 20.7876,
        59.633 22.9257 22.2392,
        61.1243 22.4784 19.79,
        61.1295 21.2717 21.5255,
        65.4677 2.72457 -21.8842,
        66.9624 1.10959 -23.1051,
        68.4694 2.81403 -21.3911,
        65.4624 1.84849 -23.2338,
        66.9747 4.55796 -20.1816,
        63.6004 5.76962 -21.9059,
        62.8433 3.93716 -23.6034,
        63.8218 -1.35341 -63.3003,
        65.3147 -0.967697 -65.4083,
        63.8288 -0.996384 -61.3325,
        65.3188 -0.253181 -63.5053,
        62.3288 -2.10524 -61.1259,
        62.3218 -2.46227 -63.0938,
        62.3147 -2.08134 -65.1955,
        62.6102 21.3915 15.9166,
        61.1102 21.7643 15.8543,
        61.1172 22.1214 17.8222,
        62.6031 21.0345 13.9487,
        63.3573 20.2899 16.1138,
        62.6143 20.6474 18.0842,
        61.1049 20.0207 14.6302,
        71.0323 2.90869 -37.6747,
        71.4061 3.41621 -39.8008,
        71.4132 3.2832 -37.7441,
        71.4184 4.65073 -36.4756,
        71.2913 3.26556 -35.7077,
        69.9202 2.53135 -35.5696,
        69.9061 1.94125 -39.5279,
        69.9132 2.17432 -37.5375,
        62.347 4.12863 -56.159,
        62.3569 4.11095 -54.1232,
        62.3499 3.75392 -56.091,
        62.3429 3.3969 -58.0589,
        62.34 3.77161 -58.1269,
        62.34 5.24751 -58.3947,
        62.347 5.60454 -56.4268,
        62.354 4.48566 -54.1912,
        63.864 3.72905 -52.0266,
        64.9761 3.0081 -53.9324,
        65.364 3.72808 -52.0318,
        62.7402 3.72356 -49.9889,
        63.871 3.71996 -49.9923,
        62.364 4.46223 -52.1543,
        55.9347 21.2701 38.3218,
        55.8087 19.7943 38.59,
        55.9277 19.4371 36.6217,
        55.1911 21.4484 39.3044,
        55.1894 19.8825 39.0764,
        55.1876 22.7407 38.0576,
        55.1876 22.7451 38.0489,
        54.4435 22.7469 38.0591,
        63.7223 19.9326 14.1446,
        64.1025 19.9017 13.9742,
        64.0961 20.1865 12.0646,
        62.5961 20.1874 12.0698,
        61.852 19.5768 12.1832,
        62.8363 3.58013 -25.5713,
        62.4513 3.22335 -27.5378,
        63.9554 2.10641 -25.3079,
        61.7013 4.69973 -27.803,
        62.4654 6.88921 -24.1377,
        62.4584 6.53218 -26.1055,
        71.0323 13.24 -39.5492,
        69.9061 13.4948 -41.624,
        58.6943 8.77232 -30.5638,
        59.0652 8.41505 -32.533,
        59.0793 9.1291 -28.5973,
        58.6943 10.2482 -30.8316,
        59.3048 -1.11127 -68.2351,
        59.3077 -1.32663 -67.3544,
        58.1886 0.513168 -67.6842,
        60.8077 -2.43742 -67.1582,
        59.3042 0.334648 -68.6681,
        62.3042 -1.14316 -68.4107,
        69.8921 2.57915 -43.7089,
        68.3997 2.22698 -41.4323,
        66.8921 2.58105 -43.6985,
        66.8851 0.748116 -45.3986,
        69.8991 2.93618 -41.741,
        69.885 1.48418 -45.5428,
        71.385 2.95914 -45.8158,
        71.3921 3.69379 -43.9165,
        73.3034 15.7856 -33.9211,
        72.9325 15.698 -34.4041,
        72.9343 16.397 -34.0307,
        74.436 14.3996 -33.1576,
        74.0604 16.1422 -31.9559,
        68.4132 2.17527 -37.5323,
        66.9062 1.81919 -39.495,
        72.1602 4.38388 -37.9464,
        72.1602 5.8598 -38.2142,
        71.7753 5.50301 -40.1807,
        71.3962 5.14622 -42.1473,
        61.8132 15.7928 -33.8814,
        60.9443 13.1986 -31.375,
        61.6943 16.15 -31.9131,
        62.4414 16.8846 -32.049,
        61.3152 12.8414 -33.3441,
        62.4267 13.9307 -35.7425,
        62.4291 15.5275 -35.3441,
        62.4343 16.4036 -33.9944,
        59.6278 16.7585 21.8574,
        58.1313 16.2015 22.9722,
        59.6243 17.3223 20.7309,
        59.6261 18.1451 21.0976,
        60.3784 18.411 22.5633,
        60.0005 16.9354 22.8324,
        58.1278 16.7587 21.8587,
        59.6313 16.5724 22.8996,
        59.357 -2.15115 -52.9763,
        57.857 -0.550339 -53.2614,
        58.9797 -2.1299 -57.0442,
        60.8429 -2.49429 -56.9847,
        59.364 -1.79412 -51.0085,
        62.3499 -2.38612 -54.977,
        62.364 -2.53397 -50.8849,
        74.3821 8.85799 -46.8968,
        73.2542 10.3346 -47.1606,
        72.8915 10.6612 -45.3606,
        74.375 8.50097 -48.8646,
        72.892 9.21527 -44.9276,
        74.3821 7.38209 -46.629,
        74.2491 7.02515 -48.5964,
        60.9326 11.2792 -33.5516,
        59.0652 9.89095 -32.8008,
        59.4414 10.9828 -30.9676,
        59.4326 9.80287 -33.2863,
        60.5723 11.7229 -31.1059,
        59.8082 9.53345 -34.7712,
        61.3082 12.4843 -35.312,
        58.1384 24.6702 23.4683,
        59.6354 23.1963 23.7304,
        59.633 21.4512 22.5146,
        60.0005 21.3631 22.0291,
        62.9629 18.862 8.24359,
        62.585 17.3864 8.51267,
        62.5838 17.477 9.01236,
        62.5779 17.0293 6.54481,
        62.22 19.2195 10.214,
        64.075 19.2394 6.13849,
        62.9559 18.505 6.27572,
        62.5891 19.5825 10.1469,
        64.082 19.5964 8.10635,
        64.0891 19.9534 10.0742,
        71.4255 3.53465 -34.2246,
        71.7964 3.62227 -33.7416,
        71.4272 3.01139 -33.6294,
        71.4255 5.01054 -34.4924,
        56.6331 22.9318 22.2726,
        55.1437 23.4683 25.2296,
        55.1437 24.9442 24.9618,
        56.6384 24.6712 23.4735,
        57.0075 20.2461 24.2751,
        57.0122 22.8409 21.7716,
        58.1313 21.0011 22.1014,
        57.7681 19.8886 22.3046,
        72.9483 1.86765 -27.3294,
        72.9554 2.10073 -25.339,
        69.9483 1.01052 -27.1632,
        71.4413 2.49744 -29.4709,
        72.9448 3.03961 -28.5504,
        76.7094 9.83204 -24.7225,
        77.4454 9.11752 -28.6608,
        56.493 1.89456 -51.6674,
        56.374 3.72758 -49.9669,
        55.9949 4.84669 -52.2013,
        55.6099 3.01401 -53.9001,
        57.25 0.775208 -49.4344,
        56.3517 1.26706 -55.1261,
        57.3843 16.937 22.8414,
        58.1308 19.8595 22.1444,
        56.6378 15.7898 24.9208,
        56.6355 18.6226 23.7293,
        65.3974 2.11033 -42.0753,
        56.2997 26.8164 35.2815,
        55.1747 28.2931 35.0176,
        55.1818 27.1742 37.2533,
        55.1876 27.1684 37.2543,
        55.8087 25.6979 37.5189,
        56.0517 25.3407 35.5501,
        56.6706 24.9833 33.5801,
        55.1736 28.2992 32.9838,
        55.1806 28.2917 35.0099,
        56.6717 26.3671 32.805,
        60.8358 -2.48521 -59.019,
        59.3288 -1.97939 -61.138,
        62.3429 -1.7573 -57.1238,
        63.455 -1.01385 -59.2953,
        69.9219 7.78201 -36.022,
        69.9219 10.7338 -36.5576,
        69.9243 9.52708 -34.8062,
        69.9243 8.05117 -34.5385,
        71.0323 7.33641 -38.4781,
        71.2913 6.21738 -36.2433,
        71.0464 6.57455 -34.2746,
        55.1876 23.4902 37.9216,
        55.1894 24.3102 38.273,
        53.6876 23.8601 37.8599,
        55.5567 24.2221 37.7875,
        66.871 0.772018 -49.4682,
        66.861 1.74019 -52.5181,
        68.371 1.14871 -49.5419,
        68.378 0.762016 -47.4391,
        65.364 -0.31913 -51.2975,
        65.378 0.270012 -47.3391,
        63.8816 8.68681 -47.8405,
        62.3798 8.59919 -48.3235,
        63.878 9.62029 -49.0302,
        65.378 8.14925 -48.7687,
        63.8851 7.0255 -46.5268,
        65.3822 7.23994 -47.4127,
        72.9782 15.064 -21.0929,
        73.7165 16.0946 -23.8154,
        71.4764 17.9275 -22.1152,
        74.5905 14.6181 -23.5506,
        71.4835 16.8087 -19.8795,
        71.8526 15.3339 -19.6054,
        72.9764 13.4989 -21.317,
        71.4817 13.7676 -19.836,
        62.5891 16.3943 10.7253,
        61.718 17.7439 10.4836,
        62.3147 8.61034 -67.1353,
        63.8147 8.24331 -67.0741,
        63.8077 7.88628 -69.042,
        63.8218 8.60033 -65.1063,
        60.8077 7.88818 -69.0316,
        59.3148 7.87426 -66.9911,
        60.8218 9.34017 -65.2298,
        62.3288 9.69625 -63.2671,
        52.3095 17.9635 36.902,
        53.6736 16.1326 35.1966,
        53.6806 17.5994 36.9631,
        52.1695 17.2495 32.9667,
        53.6823 18.0505 37.3815,
        52.1906 19.7965 38.6025,
        52.1835 20.9154 36.3668,
        52.1765 20.5584 34.399,
        53.6876 18.3226 38.8646,
        70.7983 13.9542 -35.6126,
        70.6743 12.4784 -35.3444,
        70.7913 13.5972 -37.5804,
        71.4308 12.6572 -34.3592,
        69.9202 14.3328 -37.7108,
        69.9272 15.056 -35.8094,
        71.4302 14.1035 -34.7897,
        64.9691 10.0306 -57.2392,
        63.8499 10.7664 -57.3687,
        63.8429 9.66854 -59.2021,
        65.354 10.3874 -55.2726,
        65.354 8.91149 -55.0049,
        65.214 8.19753 -58.9401,
        65.347 7.07855 -56.7049,
        57.257 2.60813 -47.7343,
        56.374 6.67939 -50.5025,
        57.8833 5.82593 -46.8038,
        62.9734 17.3383 16.6507,
        62.6154 17.6035 18.1125,
        62.6102 17.2194 16.6735,
        62.6085 17.2521 16.1753,
        62.6154 19.0808 17.8524,
        63.3573 18.814 16.3816,
        63.7223 18.4567 14.4124,
        62.6031 16.9844 14.6835,
        64.0902 16.6236 12.711,
        66.878 7.77064 -48.7053,
        68.378 7.76969 -48.7105,
        66.8816 7.20901 -47.5831,
        68.371 7.04656 -50.612,
        65.3739 8.14962 -50.8014,
        66.871 7.04751 -50.6068,
        66.1961 18.503 6.26452,
        66.6871 18.1456 4.29494,
        65.568 18.8814 4.16544,
        66.3221 17.027 6.53186,
        65.575 19.1145 6.15579,
        66.3291 17.384 8.49972,
        66.3291 18.8599 8.23195,
        69.9835 17.4221 -19.9776,
        68.4888 17.0783 -18.3932,
        69.9887 17.076 -18.4061,
        71.4835 16.8043 -19.8708,
        66.9853 16.9008 -19.372,
        69.9782 18.0177 -21.618,
        66.9765 17.9304 -22.0996,
        74.4342 4.10448 -31.8059,
        71.4343 3.24445 -31.6391,
        72.9278 3.65225 -33.5764,
        74.4325 5.36568 -32.5349,
        74.0604 4.3349 -29.8137,
        75.9413 5.1985 -29.9771,
        74.8034 5.4533 -32.0519,
        66.2505 16.0515 -15.6502,
        65.1285 13.1004 -15.1108,
        65.4994 13.188 -14.6278,
        64.8695 14.2194 -17.3455,
        66.1335 16.4086 -13.6819,
        67.0046 17.1431 -13.8183,
        65.4865 15.3379 -19.5833,
        68.4976 17.3992 -15.9027,
        58.5286 18.3644 30.709,
        59.5235 18.0068 28.7377,
        58.8995 20.959 28.2043,
        59.0235 16.5312 29.0072,
        58.1636 20.1976 32.4104,
        58.0376 18.7218 32.6786,
        58.1595 16.5313 31.0429,
        70.0029 14.8424 -13.9118,
        69.2517 11.9789 -12.8894,
        69.2447 11.6219 -14.8572,
        69.9923 14.3041 -16.879,
        70.7587 13.8109 -11.1945,
        70.0087 16.7632 -11.7274,
        70.0017 16.4062 -13.6953,
        70.7447 16.0487 -15.6658,
        70.0028 16.3155 -14.195,
        63.878 13.6704 -49.765,
        63.864 12.0944 -53.5444,
        62.3781 13.7934 -49.782,
        66.878 12.9305 -49.6415,
        62.3833 13.2026 -48.1582,
        65.3851 13.2885 -47.6684,
        62.3411 3.68096 -58.6265,
        62.3411 5.15687 -58.8943,
        62.3429 5.62223 -58.4627,
        62.3499 5.97926 -56.4948,
        63.8429 3.02982 -57.9977,
        64.5829 1.93726 -59.8347,
        72.885 10.6981 -47.2253,
        71.385 11.8088 -47.4214,
        72.4913 9.97807 -49.1259,
        62.4443 2.86632 -29.5057,
        61.6943 4.3427 -29.7709,
        62.8152 2.50906 -31.4749,
        63.9343 1.4072 -31.279,
        63.9413 1.39236 -29.2436,
        65.4413 1.39141 -29.2488,
        68.4431 1.47728 -28.759,
        66.9554 0.628601 -25.0505,
        65.4343 1.40625 -31.2842,
        65.1858 6.76942 -66.8116,
        65.3048 6.41231 -68.7799,
        64.9409 4.17478 -64.3073,
        65.3048 3.46049 -68.2443,
        64.5688 7.12684 -64.8416,
        64.205 7.84113 -60.9045,
        62.3429 10.4103 -59.3314,
        64.5829 6.36497 -60.6381,
        64.4499 7.48395 -62.8733,
        63.8288 8.83341 -63.1159,
        66.8646 10.7741 -53.1409,
        68.371 11.7107 -51.4582,
        69.871 10.9718 -51.3295,
        65.3622 10.6565 -53.7891,
        65.3587 9.00352 -54.4976,
        66.8605 7.61384 -53.7545,
        69.8639 8.64687 -52.9403,
        69.8587 7.52338 -54.253,
        55.1665 27.9422 31.016,
        55.1595 27.9571 28.9806,
        53.6665 27.6991 31.0654,
        55.5357 27.5788 31.0806,
        64.068 15.1983 4.83903,
        63.3209 16.6718 4.57436,
        64.0627 16.405 3.10359,
        64.0639 16.3143 2.6039,
        65.568 15.1974 4.83384,
        64.075 15.5554 6.80688,
        65.5539 14.4833 0.898108,
        59.3236 -1.63325 -62.7094,
        66.2499 5.19725 -50.2689,
        66.1169 6.31622 -52.5041,
        66.1169 4.84032 -52.2363,
        66.871 5.56008 -50.3369,
        66.8727 5.28473 -49.7867,
        65.3727 3.80837 -49.5214,
        63.5042 5.91304 -46.3236,
        62.3798 5.64738 -47.788,
        63.8851 5.53807 -46.2569,
        63.8798 4.17053 -47.5253,
        53.7814 26.8658 27.1509,
        52.9054 25.3905 27.4217,
        53.6624 27.2229 29.1192,
        53.6472 25.1236 25.9509,
        55.1525 27.6 27.0128,
        55.1472 26.5986 25.6779,
        65.4343 16.5256 -34.0273,
        65.4256 15.3471 -36.3384,
        64.068 18.8823 4.17063,
        65.582 19.5954 8.10116,
        63.8429 -0.282341 -57.3967,
        63.8358 -0.639359 -59.3646,
        60.8851 -0.352142 -45.1775,
        59.3781 -1.44615 -47.0063,
        62.3781 -1.81992 -46.9492,
        59.3851 -0.345428 -45.1734,
        62.3851 -0.353088 -45.1827,
        60.8868 0.09893 -44.7592,
        68.5257 12.3154 -6.84984,
        68.9019 13.4073 -5.01661,
        68.5328 12.7964 -4.90446,
        67.0328 12.6734 -4.87678,
        69.2728 13.05 -6.98579,
        70.0158 12.6925 -8.95624,
        67.0257 12.3163 -6.84465,
        68.5187 11.9584 -8.8177,
        61.6732 4.74753 -35.9423,
        61.6873 5.46158 -32.0065,
        60.8992 2.81983 -41.6877,
        60.148 1.84447 -43.5408,
        62.3992 1.58897 -41.4698,
        59.78 3.67763 -41.8394,
        61.0351 4.03387 -39.8758,
        64.3644 13.8627 -19.3117,
        63.9765 13.6251 -21.2998,
        63.9853 12.4749 -18.5583,
        63.6144 12.3873 -19.0413,
        63.9836 13.7361 -19.2874,
        69.9906 17.1651 -17.8983,
        70.7376 15.6917 -17.6336,
        69.9976 17.5222 -15.9304,
        58.1296 21.2764 21.5512,
        58.8772 18.055 20.6006,
        58.8772 21.0068 20.065,
        63.8499 3.38685 -56.0298,
        73.2401 6.66875 -50.5608,
        70.9842 3.71836 -50.0175,
        72.8692 6.58112 -51.0438,
        72.878 4.81792 -48.191,
        72.8651 8.14489 -50.8273,
        72.871 8.13913 -50.8263,
        55.1905 25.8461 38.3358,
        65.1777 14.1237 -1.06795,
        65.5381 15.1559 -3.7814,
        65.5416 13.8585 -2.52969,
        65.5469 13.7603 -1.00333,
        64.4348 15.9571 0.634726,
        65.5521 14.3884 0.39126,
        64.7998 17.0757 -1.6022,
        60.1732 7.70029 -36.4726,
        59.8082 8.05755 -34.5035,
        55.5263 20.6041 26.2481,
        54.7763 23.5564 25.7151,
        54.7763 25.0323 25.4473,
        55.8913 20.2468 24.2789,
        69.9694 2.81308 -21.3963,
        69.9624 1.1077 -23.1155,
        69.9735 4.49703 -20.5174,
        71.4694 3.67763 -21.5545,
        67.0398 18.9283 -3.97898,
        68.5345 17.9231 -5.33438,
        68.5328 18.4463 -5.92954,
        67.0451 18.4596 -2.3774,
        67.0328 18.5712 -5.94684,
        65.9137 17.8369 -5.8096,
        68.5369 18.1922 -3.85079,
        65.9207 18.1939 -3.84174,
        60.1662 8.81918 -38.7083,
        60.1591 6.98624 -40.4083,
        60.922 10.7395 -36.5265,
        62.2434 21.0046 20.0534,
        62.6143 17.6956 18.6198,
        61.4875 19.5292 20.3238,
        58.1366 15.7298 24.5902,
        59.2516 15.817 25.0706,
        58.1384 15.4545 25.1404,
        52.9365 22.3908 36.0965,
        52.9195 23.1527 31.893,
        53.6806 22.0272 36.1598,
        53.6823 22.4782 36.5781,
        53.6806 21.2777 36.2958,
        53.6823 21.0023 36.846,
        66.8903 12.0809 -45.9381,
        65.0113 12.1727 -45.432,
        66.8921 12.1687 -45.438,
        68.385 13.2866 -47.6788,
        55.6029 2.65698 -55.8679,
        55.5959 3.77586 -58.1036,
        55.6029 5.6088 -56.4035,
        71.4852 15.422 -19.1198,
        68.5345 16.4472 -5.0666,
        69.2728 17.4777 -7.78912,
        68.9019 17.835 -5.81994,
        68.9019 14.8832 -5.28439,
        68.5369 15.2404 -3.31523,
        68.5345 14.9713 -4.79883,
        59.6313 20.2507 22.2322,
        65.4202 14.3357 -37.6952,
        66.9202 15.0727 -37.8343,
        63.9132 14.1016 -39.6801,
        62.4203 13.2277 -37.4835,
        66.929 15.5232 -35.3673,
        75.9676 10.0989 -23.2517,
        75.9641 12.8722 -24.7712,
        74.4712 11.7542 -22.5304,
        74.8327 8.71435 -22.4803,
        55.1525 14.3226 29.4217,
        56.6524 14.6936 29.3491,
        55.1595 14.6797 31.3896,
        56.6472 14.7918 27.8227,
        54.4054 15.0582 29.2909,
        55.1472 14.7913 27.8202,
        69.929 8.14182 -34.0388,
        66.9624 20.0427 -26.5402,
        69.9624 20.2868 -26.5952,
        68.4554 20.5466 -28.6696,
        69.9695 19.7838 -24.4713,
        65.4484 18.5916 -30.3368,
        66.9695 19.0449 -24.3265,
        64.8414 18.695 -26.2881,
        62.4536 6.44153 -26.6052,
        61.3363 8.0088 -26.3694,
        60.9513 7.65202 -28.336,
        65.3188 1.22273 -63.7731,
        65.6839 0.865471 -65.7422,
        68.4501 19.5452 -30.0045,
        66.9413 17.98 -32.2639,
        62.4484 17.1176 -30.0587,
        65.4413 17.0047 -32.0816,
        70.0204 14.2563 -8.73976,
        70.0204 15.7322 -9.00754,
        60.9132 11.7676 -39.2459,
        60.5429 11.4137 -41.213,
        60.1662 10.2951 -38.976,
        62.4132 13.2397 -39.5183,
        60.9203 12.0007 -37.2555,
        62.3611 6.31859 -52.4911,
        62.3681 5.1997 -50.2554,
        62.3681 8.15151 -50.791,
        62.354 5.96156 -54.4589,
        62.3569 6.33628 -54.5269,
        62.364 7.43701 -52.694,
        65.5146 15.2901 -11.4441,
        65.5076 13.4572 -13.1442,
        65.8925 12.3381 -10.9099,
        65.8984 16.7658 -11.7132,
        65.5217 15.6471 -9.47625,
        65.8996 12.6951 -8.942,
        76.7024 12.4268 -27.2259,
        75.9624 14.1334 -25.5002,
        72.9606 18.5978 -26.8235,
        72.9554 18.696 -28.35,
        71.4554 19.8068 -28.5461,
        73.3315 17.2137 -26.0497,
        71.4636 19.0478 -24.3431,
        56.2786 27.2213 29.1101,
        57.0357 26.1019 31.3432,
        56.6524 26.4893 27.2089,
        56.6495 26.864 27.141,
        58.1495 23.9113 27.6713,
        53.6876 22.0066 38.1962,
        53.6929 21.5379 39.7977,
        53.3032 27.5802 31.0883,
        52.9265 27.9374 33.0575,
        53.6736 28.6721 32.9216,
        52.9195 26.1045 31.3574,
        71.3938 4.87705 -43.6309,
        71.7612 4.78896 -44.1165,
        71.3973 6.53147 -42.9148,
        72.5112 6.26439 -44.3868,
        68.4109 13.7646 -3.04702,
        67.9179 14.1219 -1.07743,
        67.0398 13.0304 -2.90892,
        68.5345 13.4954 -4.53105,
        56.374 8.1553 -50.7702,
        57.131 9.98776 -49.0728,
        57.124 11.1066 -51.3084,
        56.367 9.27419 -53.0059,
        56.3693 8.06465 -51.2699,
        53.0314 23.9145 27.689,
        54.0333 22.4379 27.9533,
        59.6243 22.4793 19.7952,
        59.6172 21.9983 17.8498,
        52.9265 26.4615 33.3253,
        53.6806 28.6515 34.9579,
        63.8499 6.34444 -56.5664,
        57.131 11.4637 -49.3405,
        57.8781 12.9362 -49.6104,
        68.4272 2.7673 -33.5744,
        68.4202 2.53229 -35.5644,
        65.4273 1.78718 -33.3859,
        68.4343 2.14231 -31.4284,
        53.6812 28.3228 35.1816,
        53.6935 27.1751 37.2584,
        62.3921 1.10798 -43.4152,
        62.4132 3.2889 -37.7129,
        65.4132 2.17716 -37.5219,
        63.9279 2.18201 -33.2775,
        65.4202 2.53419 -35.5541,
        62.4203 3.64593 -35.7451,
        76.3174 10.5941 -28.9247,
        74.8104 10.2381 -30.8874,
        74.8104 11.714 -31.1551,
        75.9383 13.1892 -31.4268,
        76.3046 8.76121 -30.6248,
        76.0694 13.5461 -29.4594,
        58.5636 6.41656 -68.7566,
        58.1956 6.77383 -66.7874,
        59.3077 7.02721 -68.87,
        58.1886 4.94089 -68.4875,
        59.3048 6.26827 -69.574,
        73.8335 3.93023 -23.6414,
        72.9624 2.5817 -23.3937,
        72.9712 5.85157 -21.4541,
        58.1454 23.9117 25.6386,
        59.6354 21.7204 23.9982,
        56.6402 24.7647 23.9726,
        65.371 9.26234 -51.0033,
        63.871 9.62936 -51.0645,
        63.864 8.90625 -52.9659,
        65.364 7.4352 -52.7044,
        53.6946 20.1519 40.5613,
        52.1906 21.2724 38.3347,
        65.4062 14.3596 -41.7649,
        66.9062 14.2347 -41.7476,
        66.8991 12.8918 -43.5366,
        65.3974 12.4417 -43.9498,
        63.8991 13.2655 -43.5936,
        68.5187 17.8562 -9.88776,
        68.5257 18.2133 -7.9199,
        70.0158 17.1202 -9.75957,
        68.5117 17.4992 -11.8556,
        66.6496 17.1223 -9.74793,
        67.0117 17.3762 -11.8279,
        59.6424 22.0774 25.9661,
        58.146 23.5831 25.8623,
        59.6436 19.0349 26.002,
        75.9395 7.19767 -30.84,
        76.3104 5.80938 -30.0892,
        62.5961 16.6274 12.7157,
        62.9829 16.6243 12.7148,
        61.1031 17.363 14.6202,
        61.1085 17.2516 16.1728,
        71.3921 11.0503 -45.2512,
        66.8974 12.4407 -43.955,
        63.8851 0.627983 -45.3661,
        59.0793 10.605 -28.8651,
        63.8622 7.7029 -53.2637,
        63.8569 6.70146 -54.5985,
        58.1454 15.0735 27.2421,
        56.6454 14.7026 27.3148,
        59.4484 8.51776 -28.4877,
        59.4501 9.21673 -28.1143,
        59.4501 10.6926 -28.3821,
        65.3587 7.52761 -54.2298,
        65.354 7.43558 -54.7371,
        72.9337 14.2811 -33.811,
        74.4378 13.0123 -32.4017,
        72.9343 11.3588 -33.1127,
        66.8798 5.64454 -47.8035,
        66.878 5.551 -48.3026,
        65.3798 4.16958 -47.5305,
        68.3798 5.64359 -47.8087,
        65.3833 5.82401 -46.8143,
        64.0627 17.8809 2.83581,
        64.1898 17.7902 2.33568,
        64.6828 17.4328 0.366091,
        59.3148 -2.07944 -65.1852,
        58.1956 -0.605721 -65.4485,
        63.9712 7.33315 -21.6907,
        65.1133 7.60159 -20.2111,
        63.3554 10.5545 -20.7405,
        63.2224 10.1976 -22.708,
        62.4642 8.45158 -23.9289,
        69.8828 12.3356 -10.9237,
        68.5117 11.6013 -10.7856,
        67.0187 11.9593 -8.81251,
        63.8042 3.28362 -69.2193,
        60.8042 1.80961 -68.9411,
        60.8042 4.76142 -69.4767,
        63.8042 1.80772 -68.9515,
        63.8042 6.23544 -69.7548,
        65.3077 2.34783 -68.0425,
        65.3048 1.83675 -68.7914,
        67.0591 17.6977 1.8261,
        67.8009 15.9549 0.623081,
        67.8009 17.4309 0.355305,
        67.0591 16.2218 2.09388,
        67.0539 18.5325 0.158102,
        67.058 16.3124 2.59354,
        65.5609 18.5244 2.19758,
        67.058 17.7884 2.32576,
        65.5539 18.9053 0.095823,
        58.641 1.48839 -45.5034,
        59.2481 20.6495 18.0959,
        59.2481 19.1736 18.3637,
        53.2833 16.5348 29.027,
        53.6507 16.4467 28.5415,
        53.6595 16.0345 31.1491,
        54.2884 15.4153 31.2592,
        52.1624 16.8925 30.9988,
        53.6507 17.924 28.2814,
        72.9782 10.6363 -20.2895,
        70.7306 12.3828 -19.0659,
        72.9782 9.16041 -20.0217,
        71.1026 9.43076 -18.5317,
        53.6665 15.7756 33.2288,
        55.1665 15.4085 33.29,
        55.1736 16.1317 35.1914,
        60.3344 9.48534 -26.6337,
        64.0891 16.2694 10.7426,
        59.3781 14.4112 -49.8833,
        69.9132 13.9758 -39.6787,
        66.0547 0.508209 -67.7114,
        65.3042 0.330864 -68.6889,
        65.6768 1.98435 -67.9779,
        65.6768 -0.967468 -67.4423,
        71.2843 10.2881 -39.0145,
        58.266 11.82 -47.3766,
        72.8915 4.75757 -44.2895,
        73.2542 4.43098 -46.0895,
        72.885 4.06801 -46.0224,
        56.6454 25.6422 25.33,
        57.3896 25.0306 25.4383,
        55.1454 26.1274 25.2473,
        69.929 11.0936 -34.5744,
        71.4325 11.2712 -33.5956,
        71.429 15.5204 -35.3829,
        71.4343 16.5219 -34.048,
        65.9066 17.4798 -7.77747,
        52.5404 19.8441 30.462,
        54.2814 20.9619 28.2203,
        54.7763 16.1768 27.054,
        55.1437 17.5646 26.3007,
        65.5873 17.6508 9.97054,
        65.5873 19.1267 9.70277,
        65.4602 19.2175 10.2028,
        65.5861 17.7415 10.4702,
        65.582 16.2833 8.7021,
        65.6336 11.9812 -12.8769,
        65.4993 11.7107 -14.3677,
        56.6647 15.6788 32.7116,
        56.6595 15.0506 31.3169,
        69.8739 2.39284 -48.9208,
        69.878 1.25111 -47.5332,
        68.3639 2.50588 -51.8208,
        68.5046 10.8782 -12.687,
        64.597 2.65131 -55.899,
        64.5899 2.29428 -57.8669,
        63.3209 18.1477 4.30658,
        64.8403 19.5749 12.1729,
        56.7027 4.17998 -64.2788,
        55.5888 4.89474 -60.3392,
        62.3992 13.2665 -43.5885,
        58.631 -0.344536 -47.2035,
        59.023 3.32107 -43.8046,
        58.014 4.4406 -46.0368,
        63.4902 9.62672 -51.0626,
        62.371 8.52624 -50.859,
        62.3751 8.50854 -48.8231,
        64.082 15.9124 8.77475,
        61.477 18.1011 12.4523,
        55.617 7.79875 -52.7355,
        56.3692 6.58735 -51.0098,
        55.9879 8.9174 -54.9725,
        68.3569 5.95847 -54.4758,
        66.8587 4.57346 -53.7071,
        74.8034 6.92921 -32.3197,
        72.9272 5.09816 -34.0094,
        71.4765 6.8654 -20.1002,
        68.4782 6.21143 -19.4706,
        63.878 4.07699 -48.0245,
        62.7472 4.08058 -48.0211,
        62.3781 4.44406 -48.0857,
        68.5046 17.1422 -13.8235,
        61.1172 16.9614 18.7583,
        61.1102 16.9763 16.723,
        55.9277 22.389 36.0861,
        57.4206 22.031 34.1131,
        57.4206 20.5551 34.3809,
        56.6735 17.6066 34.9185,
        71.3622 7.70235 -53.2666,
        71.3587 6.04653 -53.9904,
        71.3639 7.90797 -52.8116,
        75.5604 14.6653 -31.6933,
        66.871 6.67207 -50.5426,
        60.5793 12.08 -29.138,
        61.5773 15.0312 -29.677,
        64.3504 16.1005 -23.783,
        65.4695 17.9389 -24.1205,
        63.3414 17.22 -26.0151,
        65.1074 16.457 -21.8177,
        63.0914 15.7443 -25.7465,
        63.3484 13.1493 -23.2439,
        64.5759 0.104317 -61.5348,
        64.5829 0.461342 -59.567,
        61.1242 18.0528 20.589,
        65.575 15.6784 6.7792,
        68.378 5.55006 -48.3078,
        68.3727 5.28378 -49.7919,
        69.99 9.7578 -16.729,
        69.9905 11.2637 -16.8316,
        69.6038 9.78873 -16.5586,
        68.4906 9.42623 -16.4888,
        69.9852 8.04202 -17.7834,
        71.4314 9.73533 -33.6584,
        72.9325 9.79435 -33.3331,
        64.1025 18.4258 14.242,
        65.2153 18.0987 12.4393,
        59.2645 16.174 27.0385,
        67.0468 18.5473 -1.87722,
        65.5469 18.5483 -1.87203,
        68.166 17.0736 -1.61384,
        59.6155 20.5614 17.6103,
        59.9911 20.292 16.1254,
        59.9911 18.8161 16.3932,
        59.6155 19.0855 17.8781,
        55.5959 5.25177 -58.3713,
        56.3429 8.56632 -58.9754,
        56.3359 7.84032 -60.8763,
        63.8358 5.63039 -60.5021,
        65.3399 6.72153 -58.6728,
        63.8429 5.98741 -58.5343,
        66.9852 8.04391 -17.773,
        68.4923 9.8773 -16.0705,
        66.9906 9.67124 -16.5279,
        60.2084 10.9613 -26.9011,
        62.466 11.4947 -23.9609,
        62.4654 12.9407 -24.394,
        60.5863 12.437 -27.1702,
        60.734 18.4586 14.4227,
        63.8077 -2.43931 -67.1686,
        65.3048 -1.11507 -68.2559,
        65.3077 -1.33046 -67.3751,
        68.371 5.55913 -50.3421,
        55.1806 17.8426 36.9136,
        59.3042 4.76237 -69.4715,
        59.3042 1.81055 -68.9359,
        60.8042 6.23734 -69.7444,
        63.9836 10.9169 -18.7759,
        65.4836 9.31516 -18.4906,
        58.624 -0.701561 -49.1714,
        65.5398 17.8136 -3.77138,
        55.1823 18.0482 37.3686,
        68.3587 3.09661 -53.4445,
        66.8599 3.1566 -53.1139,
        69.8575 4.5116 -54.048,
        70.983 4.83724 -52.2531,
        61.8273 16.5069 -29.9457,
        62.4572 15.4755 -27.2279,
        63.2295 12.0305 -21.0079,
        72.9747 7.50598 -20.7379,
        57.0677 3.82272 -66.248,
        57.0677 2.34682 -65.9802,
        57.8095 2.07997 -67.451,
        66.9976 10.5222 -14.6497,
        66.9923 9.87685 -16.073,
        68.4976 10.1493 -14.5874,
        65.1707 16.7185 -3.57137,
        59.78 6.62945 -42.3749,
        59.78 8.10535 -42.6427,
        59.3939 6.36053 -43.8572,
        67.0521 14.3889 0.393778,
        67.0468 13.3874 -0.94105,
        67.0539 14.4824 0.89292,
        57.7007 -0.248375 -63.4789,
        65.6617 13.4093 -5.0054,
        65.9066 13.0521 -6.97415,
        65.5287 14.5283 -7.24062,
        65.5357 16.3612 -5.54052,
        62.3751 5.55673 -48.2876,
        62.371 4.08704 -50.0536,
        71.4032 6.97915 -40.4472,
        75.0764 15.3797 -27.7558,
        75.9553 14.2664 -27.557,
        67.0257 18.2142 -7.91471,
        55.1437 16.0887 26.5684,
        56.0173 18.7708 24.5463,
        67.065 16.6695 4.56141,
        65.0159 5.91209 -46.3288,
        71.4817 7.86256 -18.7725,
        71.7612 9.21667 -44.9198,
        58.0376 23.1495 31.8753,
        67.0046 11.1232 -12.7261,
        65.3587 3.0999 -53.4264,
        57.0847 7.48859 -62.8478,
        57.4667 9.32127 -61.149,
        59.3288 9.57419 -63.2342,
        59.3218 8.60317 -65.0907,
        60.1591 9.93806 -40.9439,
        59.3974 10.9668 -43.6766,
        64.471 -0.300423 -55.363,
        59.6155 17.611 18.1536,
        60.4891 17.3399 16.6592,
        65.4976 11.2669 -14.7794,
        71.3728 9.7138 -50.5826,
        59.3921 12.1705 -45.4115,
        59.398 12.1763 -45.4126,
        58.273 10.7011 -45.1409,
        71.7964 5.09817 -34.0094,
        71.429 6.66497 -33.7762,
        72.9302 6.72306 -33.456,
        59.3851 13.6526 -47.7131,
        57.516 8.86863 -46.8384,
        71.4431 17.7104 -31.7149,
        59.6172 17.3401 18.695,
        53.6595 21.6825 30.1244,
        53.0384 22.7956 29.9247,
        71.3938 9.30477 -44.4342,
        72.9483 18.0949 -30.2735,
        74.8174 16.4987 -29.9906,
        55.1876 19.4314 38.658,
        65.7261 1.53171 -53.6673,
        65.3552 1.44408 -54.1503,
        65.3569 -0.301437 -53.3334,
        58.6451 7.74905 -44.6067,
        69.878 12.1907 -49.518,
        71.3962 6.62212 -42.4151,
        71.4308 8.22944 -33.5559,
        73.8053 8.40575 -32.584,
        52.9124 24.2716 29.6573,
        62.3921 12.9095 -45.5563,
        65.5381 16.6304 -4.0569,
        55.1454 14.8275 27.2975,
        57.8499 11.1362 -57.4143,
        59.3429 11.1501 -59.4549,
        60.8358 10.7922 -61.4279,
        67.0117 11.6023 -10.7804,
        68.7518 6.67158 -50.5453,
        68.7589 5.5527 -48.3096,
        68.371 6.67113 -50.5478,
        69.1309 7.02837 -48.5787,
        60.5359 12.5326 -43.4486,
        63.0941 -1.77547 -55.0905,
        69.9396 17.5328 -32.6937,
        71.4483 19.3258 -30.4915,
        60.8921 12.9104 -45.5511,
        68.3815 7.20806 -47.5883 ]
      }
  solid FALSE
  coordIndex [
      0, 1, 2, -1, 
      0, 2, 3, -1, 
      0, 4, 5, -1, 
      0, 3, 4, -1, 
      0, 6, 7, -1, 
      0, 5, 6, -1, 
      0, 7, 1, -1, 
      8, 9, 10, -1, 
      8, 10, 11, -1, 
      8, 12, 9, -1, 
      8, 13, 12, -1, 
      8, 11, 14, -1, 
      8, 14, 13, -1, 
      15, 16, 17, -1, 
      15, 18, 16, -1, 
      15, 17, 19, -1, 
      15, 19, 20, -1, 
      15, 21, 18, -1, 
      22, 23, 24, -1, 
      22, 25, 23, -1, 
      22, 24, 26, -1, 
      22, 26, 27, -1, 
      22, 27, 28, -1, 
      22, 28, 25, -1, 
      29, 30, 31, -1, 
      29, 32, 30, -1, 
      29, 31, 33, -1, 
      29, 34, 32, -1, 
      29, 35, 34, -1, 
      29, 33, 35, -1, 
      36, 37, 38, -1, 
      36, 39, 37, -1, 
      36, 38, 40, -1, 
      36, 41, 42, -1, 
      36, 42, 43, -1, 
      36, 40, 41, -1, 
      36, 43, 39, -1, 
      44, 45, 46, -1, 
      44, 47, 48, -1, 
      44, 46, 49, -1, 
      44, 49, 50, -1, 
      44, 50, 51, -1, 
      44, 51, 47, -1, 
      52, 53, 54, -1, 
      52, 54, 55, -1, 
      52, 47, 53, -1, 
      52, 48, 47, -1, 
      52, 55, 48, -1, 
      56, 57, 58, -1, 
      58, 57, 59, -1, 
      56, 58, 60, -1, 
      56, 61, 57, -1, 
      56, 62, 61, -1, 
      56, 60, 62, -1, 
      63, 64, 65, -1, 
      63, 66, 64, -1, 
      63, 65, 67, -1, 
      63, 67, 68, -1, 
      63, 69, 66, -1, 
      63, 68, 69, -1, 
      70, 71, 72, -1, 
      72, 71, 73, -1, 
      70, 72, 74, -1, 
      70, 75, 76, -1, 
      70, 74, 75, -1, 
      70, 76, 71, -1, 
      77, 78, 79, -1, 
      77, 80, 78, -1, 
      77, 79, 61, -1, 
      77, 81, 80, -1, 
      77, 82, 81, -1, 
      78, 80, 83, -1, 
      84, 85, 86, -1, 
      84, 86, 87, -1, 
      84, 88, 89, -1, 
      84, 87, 88, -1, 
      84, 90, 85, -1, 
      84, 91, 90, -1, 
      84, 89, 91, -1, 
      92, 93, 94, -1, 
      92, 94, 95, -1, 
      92, 96, 97, -1, 
      92, 95, 96, -1, 
      92, 98, 99, -1, 
      92, 97, 98, -1, 
      92, 99, 93, -1, 
      100, 101, 93, -1, 
      100, 102, 101, -1, 
      100, 103, 104, -1, 
      100, 105, 103, -1, 
      100, 104, 102, -1, 
      100, 93, 105, -1, 
      106, 107, 108, -1, 
      106, 109, 110, -1, 
      106, 111, 109, -1, 
      106, 110, 107, -1, 
      106, 112, 111, -1, 
      109, 111, 113, -1, 
      80, 81, 114, -1, 
      80, 114, 115, -1, 
      80, 115, 116, -1, 
      80, 117, 118, -1, 
      80, 118, 83, -1, 
      119, 120, 121, -1, 
      119, 121, 69, -1, 
      119, 122, 120, -1, 
      119, 69, 123, -1, 
      119, 124, 122, -1, 
      119, 123, 124, -1, 
      38, 125, 40, -1, 
      38, 126, 125, -1, 
      38, 37, 126, -1, 
      127, 128, 9, -1, 
      127, 9, 129, -1, 
      127, 130, 128, -1, 
      127, 129, 130, -1, 
      131, 132, 133, -1, 
      131, 134, 132, -1, 
      131, 133, 135, -1, 
      131, 136, 134, -1, 
      131, 135, 136, -1, 
      137, 138, 139, -1, 
      137, 139, 140, -1, 
      137, 141, 138, -1, 
      137, 142, 143, -1, 
      137, 143, 144, -1, 
      137, 140, 142, -1, 
      137, 144, 141, -1, 
      145, 146, 147, -1, 
      145, 148, 146, -1, 
      145, 147, 149, -1, 
      145, 149, 148, -1, 
      90, 141, 85, -1, 
      90, 91, 150, -1, 
      90, 138, 141, -1, 
      90, 151, 138, -1, 
      90, 150, 151, -1, 
      152, 153, 87, -1, 
      152, 154, 153, -1, 
      152, 87, 86, -1, 
      152, 85, 155, -1, 
      152, 86, 85, -1, 
      156, 157, 158, -1, 
      156, 158, 159, -1, 
      156, 160, 157, -1, 
      156, 161, 160, -1, 
      156, 162, 161, -1, 
      156, 163, 162, -1, 
      156, 159, 163, -1, 
      164, 165, 166, -1, 
      164, 167, 168, -1, 
      164, 168, 169, -1, 
      166, 165, 170, -1, 
      164, 171, 165, -1, 
      164, 169, 171, -1, 
      172, 173, 174, -1, 
      172, 174, 175, -1, 
      172, 176, 173, -1, 
      172, 175, 177, -1, 
      172, 177, 178, -1, 
      172, 178, 176, -1, 
      179, 180, 181, -1, 
      179, 182, 180, -1, 
      179, 181, 183, -1, 
      179, 183, 184, -1, 
      179, 184, 185, -1, 
      179, 185, 182, -1, 
      186, 187, 188, -1, 
      186, 189, 187, -1, 
      186, 188, 190, -1, 
      186, 190, 160, -1, 
      186, 191, 189, -1, 
      186, 192, 191, -1, 
      186, 160, 192, -1, 
      60, 58, 193, -1, 
      60, 194, 195, -1, 
      60, 193, 194, -1, 
      60, 195, 196, -1, 
      60, 196, 62, -1, 
      197, 198, 199, -1, 
      197, 200, 198, -1, 
      197, 199, 201, -1, 
      197, 202, 203, -1, 
      197, 203, 200, -1, 
      202, 204, 205, -1, 
      197, 204, 202, -1, 
      197, 201, 204, -1, 
      205, 204, 206, -1, 
      207, 208, 209, -1, 
      207, 210, 208, -1, 
      207, 209, 89, -1, 
      207, 88, 210, -1, 
      207, 89, 88, -1, 
      211, 212, 213, -1, 
      211, 214, 58, -1, 
      211, 215, 212, -1, 
      211, 216, 217, -1, 
      211, 217, 218, -1, 
      211, 58, 216, -1, 
      219, 26, 220, -1, 
      219, 27, 26, -1, 
      219, 220, 221, -1, 
      219, 221, 222, -1, 
      219, 222, 223, -1, 
      219, 223, 27, -1, 
      25, 224, 23, -1, 
      25, 28, 225, -1, 
      25, 225, 224, -1, 
      226, 227, 228, -1, 
      226, 228, 229, -1, 
      226, 230, 227, -1, 
      226, 173, 230, -1, 
      226, 231, 173, -1, 
      226, 229, 231, -1, 
      232, 170, 165, -1, 
      232, 233, 170, -1, 
      232, 165, 234, -1, 
      232, 235, 233, -1, 
      232, 234, 235, -1, 
      138, 151, 236, -1, 
      138, 236, 139, -1, 
      237, 238, 239, -1, 
      237, 239, 240, -1, 
      237, 241, 242, -1, 
      237, 242, 243, -1, 
      237, 240, 241, -1, 
      237, 244, 245, -1, 
      237, 245, 238, -1, 
      237, 246, 244, -1, 
      237, 243, 246, -1, 
      247, 248, 74, -1, 
      247, 30, 248, -1, 
      249, 74, 250, -1, 
      247, 174, 30, -1, 
      247, 175, 174, -1, 
      247, 249, 175, -1, 
      247, 74, 249, -1, 
      251, 252, 253, -1, 
      251, 253, 254, -1, 
      251, 255, 252, -1, 
      251, 256, 255, -1, 
      251, 257, 256, -1, 
      251, 254, 257, -1, 
      258, 259, 260, -1, 
      258, 261, 259, -1, 
      258, 260, 113, -1, 
      258, 113, 112, -1, 
      258, 112, 261, -1, 
      262, 263, 264, -1, 
      262, 264, 265, -1, 
      262, 266, 263, -1, 
      262, 267, 266, -1, 
      262, 265, 267, -1, 
      268, 269, 270, -1, 
      268, 270, 271, -1, 
      268, 272, 269, -1, 
      268, 273, 272, -1, 
      268, 271, 273, -1, 
      274, 275, 276, -1, 
      274, 277, 275, -1, 
      274, 276, 278, -1, 
      274, 278, 279, -1, 
      274, 280, 277, -1, 
      274, 281, 280, -1, 
      274, 279, 281, -1, 
      199, 198, 282, -1, 
      199, 283, 201, -1, 
      199, 282, 283, -1, 
      284, 285, 286, -1, 
      284, 287, 285, -1, 
      284, 286, 288, -1, 
      284, 288, 289, -1, 
      284, 289, 290, -1, 
      284, 290, 291, -1, 
      292, 293, 294, -1, 
      292, 295, 293, -1, 
      292, 294, 296, -1, 
      292, 297, 298, -1, 
      292, 298, 299, -1, 
      292, 300, 297, -1, 
      292, 299, 295, -1, 
      292, 296, 300, -1, 
      301, 302, 303, -1, 
      301, 304, 302, -1, 
      301, 303, 305, -1, 
      301, 306, 307, -1, 
      301, 307, 304, -1, 
      301, 305, 306, -1, 
      308, 309, 46, -1, 
      308, 310, 309, -1, 
      308, 46, 311, -1, 
      308, 311, 312, -1, 
      313, 312, 314, -1, 
      308, 313, 310, -1, 
      308, 312, 313, -1, 
      227, 230, 315, -1, 
      227, 316, 228, -1, 
      227, 317, 316, -1, 
      227, 315, 317, -1, 
      318, 319, 320, -1, 
      318, 320, 321, -1, 
      318, 322, 319, -1, 
      318, 323, 322, -1, 
      318, 324, 323, -1, 
      318, 321, 325, -1, 
      318, 325, 326, -1, 
      327, 328, 329, -1, 
      327, 330, 328, -1, 
      327, 329, 271, -1, 
      327, 271, 331, -1, 
      327, 331, 332, -1, 
      327, 332, 330, -1, 
      333, 334, 335, -1, 
      333, 336, 334, -1, 
      333, 335, 337, -1, 
      333, 338, 336, -1, 
      333, 337, 339, -1, 
      333, 339, 338, -1, 
      340, 341, 342, -1, 
      340, 342, 343, -1, 
      340, 344, 341, -1, 
      340, 276, 345, -1, 
      340, 345, 346, -1, 
      340, 278, 276, -1, 
      340, 346, 344, -1, 
      340, 343, 278, -1, 
      347, 348, 349, -1, 
      347, 349, 350, -1, 
      347, 351, 348, -1, 
      347, 352, 351, -1, 
      347, 353, 352, -1, 
      347, 350, 353, -1, 
      354, 355, 356, -1, 
      354, 357, 355, -1, 
      354, 356, 358, -1, 
      354, 358, 359, -1, 
      354, 360, 357, -1, 
      354, 341, 344, -1, 
      354, 344, 360, -1, 
      354, 361, 341, -1, 
      354, 359, 361, -1, 
      362, 363, 364, -1, 
      362, 365, 363, -1, 
      362, 364, 366, -1, 
      362, 367, 368, -1, 
      362, 366, 367, -1, 
      362, 368, 365, -1, 
      369, 370, 371, -1, 
      369, 371, 372, -1, 
      369, 373, 370, -1, 
      369, 374, 373, -1, 
      369, 375, 374, -1, 
      369, 372, 376, -1, 
      369, 377, 375, -1, 
      369, 376, 377, -1, 
      378, 379, 380, -1, 
      378, 381, 379, -1, 
      378, 380, 382, -1, 
      378, 382, 383, -1, 
      378, 383, 381, -1, 
      97, 384, 385, -1, 
      97, 385, 386, -1, 
      97, 96, 384, -1, 
      97, 386, 387, -1, 
      97, 387, 98, -1, 
      5, 4, 384, -1, 
      5, 384, 95, -1, 
      5, 388, 389, -1, 
      5, 95, 388, -1, 
      5, 389, 6, -1, 
      390, 391, 181, -1, 
      390, 392, 391, -1, 
      390, 181, 180, -1, 
      390, 180, 392, -1, 
      393, 394, 395, -1, 
      393, 120, 394, -1, 
      393, 395, 396, -1, 
      393, 396, 397, -1, 
      393, 397, 120, -1, 
      120, 397, 121, -1, 
      120, 122, 394, -1, 
      278, 343, 279, -1, 
      384, 96, 95, -1, 
      384, 4, 3, -1, 
      384, 3, 385, -1, 
      398, 399, 400, -1, 
      398, 401, 399, -1, 
      398, 400, 121, -1, 
      398, 121, 397, -1, 
      398, 397, 396, -1, 
      398, 396, 401, -1, 
      402, 286, 285, -1, 
      402, 403, 286, -1, 
      402, 285, 287, -1, 
      402, 404, 405, -1, 
      402, 405, 403, -1, 
      402, 406, 404, -1, 
      402, 287, 406, -1, 
      407, 408, 310, -1, 
      407, 291, 408, -1, 
      407, 310, 313, -1, 
      407, 409, 410, -1, 
      407, 410, 411, -1, 
      407, 313, 409, -1, 
      407, 411, 291, -1, 
      412, 381, 413, -1, 
      412, 379, 381, -1, 
      412, 413, 414, -1, 
      412, 415, 379, -1, 
      412, 416, 415, -1, 
      412, 417, 416, -1, 
      412, 414, 418, -1, 
      412, 418, 419, -1, 
      412, 419, 417, -1, 
      1, 410, 2, -1, 
      1, 406, 410, -1, 
      1, 404, 406, -1, 
      1, 7, 404, -1, 
      420, 421, 422, -1, 
      420, 422, 244, -1, 
      420, 423, 421, -1, 
      420, 244, 423, -1, 
      424, 425, 426, -1, 
      424, 426, 427, -1, 
      424, 428, 429, -1, 
      424, 430, 428, -1, 
      424, 429, 200, -1, 
      424, 200, 425, -1, 
      424, 427, 430, -1, 
      248, 30, 32, -1, 
      248, 32, 431, -1, 
      248, 431, 75, -1, 
      248, 75, 74, -1, 
      432, 433, 434, -1, 
      432, 434, 102, -1, 
      432, 435, 433, -1, 
      432, 436, 435, -1, 
      432, 437, 436, -1, 
      432, 102, 437, -1, 
      438, 439, 272, -1, 
      438, 272, 440, -1, 
      438, 441, 439, -1, 
      438, 440, 441, -1, 
      442, 443, 444, -1, 
      442, 445, 443, -1, 
      442, 444, 421, -1, 
      442, 446, 447, -1, 
      442, 421, 446, -1, 
      442, 447, 445, -1, 
      162, 163, 448, -1, 
      162, 448, 449, -1, 
      162, 449, 161, -1, 
      202, 450, 203, -1, 
      202, 337, 450, -1, 
      202, 451, 337, -1, 
      202, 205, 451, -1, 
      250, 452, 249, -1, 
      250, 453, 452, -1, 
      250, 74, 72, -1, 
      250, 72, 453, -1, 
      454, 455, 456, -1, 
      454, 457, 455, -1, 
      454, 456, 458, -1, 
      454, 458, 459, -1, 
      454, 459, 457, -1, 
      46, 45, 379, -1, 
      46, 379, 415, -1, 
      46, 415, 311, -1, 
      46, 309, 49, -1, 
      460, 461, 462, -1, 
      460, 462, 463, -1, 
      460, 464, 461, -1, 
      460, 465, 464, -1, 
      460, 463, 466, -1, 
      460, 466, 467, -1, 
      460, 467, 465, -1, 
      13, 14, 468, -1, 
      13, 469, 12, -1, 
      470, 471, 472, -1, 
      470, 473, 471, -1, 
      470, 472, 474, -1, 
      470, 474, 473, -1, 
      475, 357, 360, -1, 
      475, 360, 476, -1, 
      475, 477, 357, -1, 
      475, 478, 477, -1, 
      475, 479, 478, -1, 
      475, 476, 479, -1, 
      480, 342, 341, -1, 
      480, 481, 342, -1, 
      480, 341, 361, -1, 
      480, 482, 481, -1, 
      480, 361, 482, -1, 
      217, 216, 483, -1, 
      484, 483, 485, -1, 
      217, 233, 218, -1, 
      217, 483, 233, -1, 
      93, 99, 105, -1, 
      93, 486, 94, -1, 
      93, 101, 486, -1, 
      487, 488, 489, -1, 
      487, 490, 488, -1, 
      487, 489, 491, -1, 
      487, 491, 492, -1, 
      487, 185, 490, -1, 
      487, 182, 185, -1, 
      487, 492, 182, -1, 
      241, 493, 261, -1, 
      241, 261, 242, -1, 
      241, 240, 493, -1, 
      494, 495, 496, -1, 
      494, 496, 497, -1, 
      494, 498, 495, -1, 
      494, 497, 499, -1, 
      495, 498, 500, -1, 
      494, 499, 498, -1, 
      13, 468, 469, -1, 
      14, 501, 468, -1, 
      14, 11, 502, -1, 
      14, 502, 501, -1, 
      212, 503, 504, -1, 
      212, 504, 505, -1, 
      212, 506, 503, -1, 
      212, 215, 506, -1, 
      211, 213, 214, -1, 
      212, 505, 213, -1, 
      111, 112, 113, -1, 
      507, 65, 508, -1, 
      507, 509, 65, -1, 
      507, 508, 510, -1, 
      507, 510, 509, -1, 
      66, 69, 121, -1, 
      66, 121, 400, -1, 
      66, 400, 64, -1, 
      511, 512, 513, -1, 
      511, 514, 512, -1, 
      511, 515, 516, -1, 
      512, 514, 517, -1, 
      511, 516, 518, -1, 
      501, 474, 468, -1, 
      501, 502, 191, -1, 
      501, 519, 520, -1, 
      501, 520, 474, -1, 
      501, 521, 519, -1, 
      501, 191, 521, -1, 
      522, 82, 61, -1, 
      522, 61, 62, -1, 
      522, 322, 82, -1, 
      522, 523, 322, -1, 
      522, 62, 524, -1, 
      522, 524, 523, -1, 
      525, 234, 165, -1, 
      525, 165, 526, -1, 
      525, 527, 234, -1, 
      525, 526, 527, -1, 
      528, 299, 298, -1, 
      528, 529, 299, -1, 
      528, 530, 531, -1, 
      528, 532, 530, -1, 
      528, 18, 21, -1, 
      528, 531, 18, -1, 
      528, 21, 529, -1, 
      528, 298, 533, -1, 
      534, 383, 535, -1, 
      534, 535, 536, -1, 
      534, 537, 383, -1, 
      534, 39, 537, -1, 
      534, 536, 39, -1, 
      538, 539, 33, -1, 
      538, 33, 231, -1, 
      538, 540, 539, -1, 
      538, 229, 540, -1, 
      538, 231, 229, -1, 
      342, 481, 541, -1, 
      342, 541, 343, -1, 
      542, 543, 544, -1, 
      542, 545, 543, -1, 
      542, 544, 512, -1, 
      542, 512, 517, -1, 
      542, 517, 546, -1, 
      542, 546, 547, -1, 
      542, 547, 545, -1, 
      400, 508, 64, -1, 
      400, 221, 508, -1, 
      400, 399, 221, -1, 
      167, 548, 168, -1, 
      549, 550, 551, -1, 
      549, 551, 552, -1, 
      549, 553, 550, -1, 
      549, 552, 161, -1, 
      549, 161, 449, -1, 
      549, 449, 553, -1, 
      554, 555, 556, -1, 
      554, 224, 555, -1, 
      554, 556, 557, -1, 
      554, 557, 224, -1, 
      558, 559, 560, -1, 
      558, 561, 559, -1, 
      558, 560, 562, -1, 
      558, 562, 563, -1, 
      558, 563, 561, -1, 
      254, 564, 257, -1, 
      254, 253, 564, -1, 
      565, 566, 567, -1, 
      565, 568, 566, -1, 
      565, 567, 569, -1, 
      565, 570, 568, -1, 
      565, 569, 571, -1, 
      565, 571, 570, -1, 
      572, 122, 124, -1, 
      572, 124, 573, -1, 
      572, 574, 122, -1, 
      572, 573, 574, -1, 
      128, 11, 10, -1, 
      128, 189, 11, -1, 
      128, 10, 9, -1, 
      128, 130, 187, -1, 
      128, 187, 189, -1, 
      575, 576, 404, -1, 
      575, 73, 576, -1, 
      575, 404, 7, -1, 
      575, 7, 6, -1, 
      575, 6, 73, -1, 
      569, 567, 577, -1, 
      569, 577, 578, -1, 
      569, 579, 571, -1, 
      569, 580, 579, -1, 
      569, 578, 580, -1, 
      581, 373, 582, -1, 
      581, 465, 373, -1, 
      581, 582, 545, -1, 
      581, 464, 465, -1, 
      581, 545, 464, -1, 
      583, 584, 585, -1, 
      583, 586, 584, -1, 
      583, 585, 587, -1, 
      583, 587, 552, -1, 
      583, 552, 586, -1, 
      588, 589, 105, -1, 
      588, 105, 99, -1, 
      588, 590, 589, -1, 
      588, 99, 591, -1, 
      588, 591, 592, -1, 
      588, 592, 593, -1, 
      588, 593, 590, -1, 
      594, 358, 595, -1, 
      594, 595, 596, -1, 
      594, 597, 358, -1, 
      594, 598, 597, -1, 
      594, 599, 598, -1, 
      594, 596, 599, -1, 
      555, 224, 600, -1, 
      555, 601, 277, -1, 
      555, 277, 556, -1, 
      555, 600, 601, -1, 
      602, 603, 604, -1, 
      602, 604, 566, -1, 
      602, 605, 603, -1, 
      602, 606, 605, -1, 
      602, 566, 606, -1, 
      607, 421, 423, -1, 
      607, 423, 608, -1, 
      607, 446, 421, -1, 
      607, 609, 610, -1, 
      607, 611, 609, -1, 
      607, 610, 446, -1, 
      607, 608, 611, -1, 
      113, 260, 531, -1, 
      113, 531, 612, -1, 
      113, 612, 613, -1, 
      614, 615, 616, -1, 
      614, 617, 615, -1, 
      614, 616, 422, -1, 
      614, 422, 444, -1, 
      614, 444, 617, -1, 
      618, 155, 144, -1, 
      618, 144, 619, -1, 
      618, 620, 155, -1, 
      618, 619, 621, -1, 
      618, 621, 620, -1, 
      622, 546, 623, -1, 
      622, 547, 546, -1, 
      622, 623, 624, -1, 
      622, 624, 625, -1, 
      622, 625, 547, -1, 
      180, 182, 392, -1, 
      626, 627, 628, -1, 
      626, 316, 627, -1, 
      626, 628, 629, -1, 
      626, 629, 630, -1, 
      626, 630, 316, -1, 
      504, 445, 505, -1, 
      504, 631, 445, -1, 
      504, 503, 632, -1, 
      504, 632, 631, -1, 
      61, 79, 633, -1, 
      61, 633, 57, -1, 
      633, 79, 634, -1, 
      61, 82, 77, -1, 
      615, 617, 635, -1, 
      615, 635, 20, -1, 
      615, 636, 616, -1, 
      615, 20, 636, -1, 
      387, 386, 637, -1, 
      387, 592, 98, -1, 
      387, 637, 592, -1, 
      54, 53, 628, -1, 
      54, 628, 638, -1, 
      54, 638, 639, -1, 
      54, 639, 55, -1, 
      640, 641, 89, -1, 
      640, 89, 209, -1, 
      640, 642, 641, -1, 
      640, 643, 642, -1, 
      640, 348, 643, -1, 
      640, 209, 348, -1, 
      20, 644, 636, -1, 
      20, 645, 644, -1, 
      20, 635, 21, -1, 
      20, 21, 15, -1, 
      20, 19, 645, -1, 
      472, 471, 646, -1, 
      472, 646, 236, -1, 
      472, 647, 474, -1, 
      472, 648, 647, -1, 
      472, 236, 151, -1, 
      472, 151, 648, -1, 
      649, 642, 396, -1, 
      649, 650, 642, -1, 
      649, 396, 395, -1, 
      649, 395, 651, -1, 
      649, 651, 650, -1, 
      652, 653, 654, -1, 
      652, 654, 655, -1, 
      652, 656, 653, -1, 
      652, 657, 600, -1, 
      652, 225, 656, -1, 
      225, 600, 224, -1, 
      652, 600, 225, -1, 
      658, 659, 660, -1, 
      658, 661, 659, -1, 
      658, 660, 662, -1, 
      658, 662, 661, -1, 
      663, 664, 220, -1, 
      663, 510, 664, -1, 
      663, 220, 26, -1, 
      663, 665, 510, -1, 
      663, 24, 665, -1, 
      663, 26, 24, -1, 
      194, 193, 666, -1, 
      194, 666, 667, -1, 
      194, 667, 195, -1, 
      214, 193, 58, -1, 
      214, 668, 193, -1, 
      214, 213, 668, -1, 
      669, 271, 270, -1, 
      669, 331, 271, -1, 
      669, 270, 670, -1, 
      669, 671, 672, -1, 
      669, 672, 331, -1, 
      613, 673, 109, -1, 
      613, 109, 113, -1, 
      613, 297, 673, -1, 
      613, 674, 297, -1, 
      613, 612, 674, -1, 
      675, 550, 676, -1, 
      675, 676, 677, -1, 
      675, 551, 550, -1, 
      675, 677, 678, -1, 
      675, 678, 679, -1, 
      675, 679, 551, -1, 
      680, 681, 543, -1, 
      682, 543, 582, -1, 
      680, 682, 374, -1, 
      680, 543, 682, -1, 
      680, 374, 683, -1, 
      680, 684, 681, -1, 
      680, 685, 684, -1, 
      680, 683, 685, -1, 
      686, 667, 687, -1, 
      686, 687, 364, -1, 
      686, 688, 667, -1, 
      686, 364, 688, -1, 
      225, 689, 656, -1, 
      225, 690, 689, -1, 
      225, 28, 690, -1, 
      325, 691, 692, -1, 
      325, 692, 326, -1, 
      325, 693, 691, -1, 
      318, 326, 324, -1, 
      325, 321, 694, -1, 
      325, 694, 693, -1, 
      544, 543, 681, -1, 
      544, 681, 513, -1, 
      544, 513, 512, -1, 
      39, 43, 695, -1, 
      39, 695, 391, -1, 
      39, 536, 696, -1, 
      39, 391, 537, -1, 
      39, 696, 37, -1, 
      697, 456, 267, -1, 
      697, 458, 456, -1, 
      697, 267, 140, -1, 
      697, 140, 139, -1, 
      697, 139, 236, -1, 
      697, 236, 646, -1, 
      697, 646, 458, -1, 
      130, 698, 188, -1, 
      130, 129, 698, -1, 
      130, 188, 187, -1, 
      592, 699, 593, -1, 
      592, 700, 699, -1, 
      592, 591, 98, -1, 
      592, 637, 700, -1, 
      527, 526, 701, -1, 
      527, 701, 702, -1, 
      527, 702, 234, -1, 
      129, 703, 704, -1, 
      129, 704, 705, -1, 
      129, 705, 698, -1, 
      129, 9, 703, -1, 
      625, 624, 462, -1, 
      625, 462, 461, -1, 
      625, 461, 547, -1, 
      312, 311, 416, -1, 
      312, 706, 707, -1, 
      312, 707, 314, -1, 
      312, 416, 706, -1, 
      708, 304, 307, -1, 
      708, 307, 146, -1, 
      708, 148, 709, -1, 
      708, 146, 148, -1, 
      708, 710, 304, -1, 
      708, 709, 710, -1, 
      711, 712, 713, -1, 
      711, 714, 712, -1, 
      711, 713, 715, -1, 
      711, 329, 714, -1, 
      711, 715, 329, -1, 
      427, 498, 430, -1, 
      427, 426, 716, -1, 
      427, 717, 718, -1, 
      427, 716, 717, -1, 
      427, 718, 498, -1, 
      45, 44, 48, -1, 
      45, 48, 380, -1, 
      45, 380, 379, -1, 
      719, 134, 76, -1, 
      719, 76, 431, -1, 
      719, 132, 134, -1, 
      719, 720, 132, -1, 
      719, 431, 720, -1, 
      721, 722, 723, -1, 
      721, 723, 724, -1, 
      721, 68, 722, -1, 
      721, 724, 725, -1, 
      721, 725, 123, -1, 
      721, 123, 68, -1, 
      467, 726, 465, -1, 
      467, 727, 726, -1, 
      467, 728, 727, -1, 
      467, 466, 728, -1, 
      729, 730, 731, -1, 
      729, 732, 730, -1, 
      729, 731, 733, -1, 
      729, 405, 734, -1, 
      729, 403, 405, -1, 
      729, 733, 403, -1, 
      729, 734, 735, -1, 
      729, 735, 732, -1, 
      736, 737, 738, -1, 
      736, 739, 737, -1, 
      736, 738, 740, -1, 
      736, 741, 739, -1, 
      736, 742, 743, -1, 
      736, 743, 741, -1, 
      736, 740, 742, -1, 
      742, 740, 744, -1, 
      459, 458, 646, -1, 
      459, 471, 457, -1, 
      457, 471, 745, -1, 
      459, 646, 471, -1, 
      485, 57, 633, -1, 
      485, 633, 634, -1, 
      485, 59, 57, -1, 
      485, 746, 747, -1, 
      485, 634, 746, -1, 
      485, 747, 484, -1, 
      485, 483, 59, -1, 
      485, 548, 484, -1, 
      485, 196, 548, -1, 
      562, 748, 749, -1, 
      562, 749, 563, -1, 
      562, 750, 748, -1, 
      562, 560, 751, -1, 
      562, 751, 750, -1, 
      748, 750, 752, -1, 
      748, 752, 753, -1, 
      748, 753, 749, -1, 
      343, 541, 279, -1, 
      754, 556, 280, -1, 
      754, 557, 556, -1, 
      754, 280, 755, -1, 
      754, 756, 557, -1, 
      754, 755, 757, -1, 
      754, 757, 756, -1, 
      293, 758, 759, -1, 
      293, 295, 758, -1, 
      293, 759, 760, -1, 
      293, 760, 294, -1, 
      99, 98, 591, -1, 
      703, 761, 704, -1, 
      703, 9, 574, -1, 
      703, 574, 761, -1, 
      692, 762, 326, -1, 
      692, 282, 762, -1, 
      692, 691, 282, -1, 
      337, 335, 450, -1, 
      337, 451, 339, -1, 
      244, 422, 616, -1, 
      244, 616, 636, -1, 
      244, 246, 423, -1, 
      244, 636, 245, -1, 
      122, 574, 12, -1, 
      122, 12, 394, -1, 
      48, 55, 763, -1, 
      48, 763, 380, -1, 
      95, 94, 388, -1, 
      676, 550, 764, -1, 
      676, 126, 677, -1, 
      676, 764, 126, -1, 
      541, 481, 372, -1, 
      541, 281, 279, -1, 
      541, 372, 281, -1, 
      531, 530, 533, -1, 
      531, 533, 612, -1, 
      531, 260, 18, -1, 
      126, 37, 677, -1, 
      126, 764, 125, -1, 
      647, 648, 650, -1, 
      647, 651, 468, -1, 
      647, 468, 474, -1, 
      647, 650, 651, -1, 
      765, 766, 735, -1, 
      765, 735, 767, -1, 
      765, 768, 766, -1, 
      765, 767, 576, -1, 
      765, 576, 768, -1, 
      40, 125, 769, -1, 
      40, 769, 41, -1, 
      638, 628, 627, -1, 
      638, 627, 770, -1, 
      638, 770, 639, -1, 
      667, 666, 687, -1, 
      667, 548, 195, -1, 
      667, 688, 548, -1, 
      771, 772, 184, -1, 
      771, 773, 772, -1, 
      771, 184, 621, -1, 
      771, 621, 619, -1, 
      771, 144, 773, -1, 
      771, 619, 144, -1, 
      163, 159, 448, -1, 
      287, 284, 291, -1, 
      287, 291, 411, -1, 
      287, 410, 406, -1, 
      287, 411, 410, -1, 
      767, 735, 734, -1, 
      767, 734, 576, -1, 
      774, 609, 775, -1, 
      774, 447, 446, -1, 
      774, 775, 193, -1, 
      776, 668, 213, -1, 
      774, 776, 447, -1, 
      774, 668, 776, -1, 
      304, 777, 302, -1, 
      304, 778, 777, -1, 
      304, 710, 778, -1, 
      779, 146, 307, -1, 
      779, 307, 306, -1, 
      779, 147, 146, -1, 
      779, 780, 147, -1, 
      779, 306, 780, -1, 
      597, 598, 781, -1, 
      597, 684, 685, -1, 
      597, 685, 358, -1, 
      753, 752, 782, -1, 
      753, 782, 783, -1, 
      753, 784, 749, -1, 
      753, 785, 784, -1, 
      753, 783, 785, -1, 
      786, 339, 787, -1, 
      786, 338, 339, -1, 
      786, 787, 788, -1, 
      786, 788, 789, -1, 
      786, 789, 790, -1, 
      786, 790, 338, -1, 
      595, 791, 596, -1, 
      595, 792, 791, -1, 
      595, 358, 356, -1, 
      595, 356, 792, -1, 
      311, 415, 416, -1, 
      560, 793, 759, -1, 
      560, 794, 793, -1, 
      560, 759, 758, -1, 
      560, 559, 794, -1, 
      560, 758, 751, -1, 
      561, 563, 702, -1, 
      561, 701, 559, -1, 
      561, 702, 701, -1, 
      795, 143, 796, -1, 
      795, 490, 143, -1, 
      795, 796, 264, -1, 
      795, 264, 797, -1, 
      795, 797, 488, -1, 
      795, 488, 490, -1, 
      726, 373, 465, -1, 
      726, 798, 370, -1, 
      726, 370, 373, -1, 
      726, 727, 798, -1, 
      388, 486, 799, -1, 
      388, 94, 486, -1, 
      388, 800, 389, -1, 
      388, 799, 800, -1, 
      200, 203, 801, -1, 
      200, 429, 198, -1, 
      200, 801, 425, -1, 
      206, 116, 802, -1, 
      206, 204, 116, -1, 
      206, 802, 788, -1, 
      206, 788, 787, -1, 
      206, 787, 451, -1, 
      35, 33, 539, -1, 
      35, 803, 34, -1, 
      35, 804, 803, -1, 
      35, 539, 804, -1, 
      551, 679, 805, -1, 
      551, 586, 552, -1, 
      457, 745, 806, -1, 
      457, 806, 455, -1, 
      745, 807, 808, -1, 
      745, 471, 807, -1, 
      745, 808, 315, -1, 
      745, 315, 806, -1, 
      270, 809, 670, -1, 
      270, 810, 809, -1, 
      270, 811, 810, -1, 
      270, 269, 811, -1, 
      282, 812, 762, -1, 
      282, 691, 693, -1, 
      282, 813, 283, -1, 
      282, 198, 429, -1, 
      814, 540, 228, -1, 
      814, 228, 815, -1, 
      814, 816, 540, -1, 
      814, 630, 629, -1, 
      814, 629, 816, -1, 
      814, 815, 630, -1, 
      417, 706, 416, -1, 
      417, 672, 706, -1, 
      417, 419, 817, -1, 
      417, 817, 818, -1, 
      417, 433, 672, -1, 
      417, 818, 433, -1, 
      353, 350, 819, -1, 
      353, 819, 689, -1, 
      353, 690, 352, -1, 
      353, 689, 690, -1, 
      349, 820, 350, -1, 
      349, 208, 820, -1, 
      349, 348, 208, -1, 
      509, 510, 665, -1, 
      509, 665, 821, -1, 
      509, 821, 822, -1, 
      509, 67, 65, -1, 
      509, 822, 67, -1, 
      441, 823, 824, -1, 
      441, 824, 825, -1, 
      441, 440, 715, -1, 
      441, 825, 439, -1, 
      441, 713, 823, -1, 
      441, 715, 713, -1, 
      361, 359, 826, -1, 
      361, 826, 482, -1, 
      482, 826, 377, -1, 
      319, 322, 523, -1, 
      319, 523, 827, -1, 
      320, 827, 828, -1, 
      319, 827, 320, -1, 
      829, 243, 242, -1, 
      829, 830, 243, -1, 
      829, 242, 261, -1, 
      829, 831, 830, -1, 
      829, 108, 831, -1, 
      829, 261, 112, -1, 
      282, 693, 813, -1, 
      367, 366, 831, -1, 
      367, 831, 108, -1, 
      367, 793, 368, -1, 
      367, 832, 793, -1, 
      833, 419, 418, -1, 
      833, 834, 419, -1, 
      833, 418, 835, -1, 
      833, 489, 834, -1, 
      833, 835, 489, -1, 
      148, 149, 836, -1, 
      148, 655, 709, -1, 
      148, 836, 655, -1, 
      433, 331, 672, -1, 
      433, 332, 331, -1, 
      433, 837, 332, -1, 
      433, 435, 837, -1, 
      433, 818, 434, -1, 
      502, 11, 191, -1, 
      157, 190, 838, -1, 
      157, 160, 190, -1, 
      157, 838, 839, -1, 
      157, 839, 158, -1, 
      840, 841, 842, -1, 
      840, 843, 841, -1, 
      840, 842, 844, -1, 
      840, 844, 845, -1, 
      840, 845, 476, -1, 
      840, 476, 843, -1, 
      846, 389, 847, -1, 
      846, 6, 389, -1, 
      846, 847, 72, -1, 
      846, 72, 73, -1, 
      846, 73, 6, -1, 
      848, 827, 523, -1, 
      848, 523, 524, -1, 
      338, 849, 336, -1, 
      338, 790, 849, -1, 
      712, 437, 713, -1, 
      712, 850, 437, -1, 
      437, 850, 851, -1, 
      712, 714, 850, -1, 
      261, 493, 259, -1, 
      437, 102, 104, -1, 
      437, 104, 823, -1, 
      437, 823, 713, -1, 
      437, 851, 436, -1, 
      610, 609, 446, -1, 
      852, 853, 854, -1, 
      852, 854, 855, -1, 
      852, 757, 853, -1, 
      852, 856, 757, -1, 
      852, 855, 856, -1, 
      778, 857, 777, -1, 
      778, 710, 858, -1, 
      778, 858, 857, -1, 
      302, 777, 253, -1, 
      302, 252, 303, -1, 
      802, 789, 788, -1, 
      802, 859, 860, -1, 
      802, 860, 789, -1, 
      802, 115, 859, -1, 
      802, 116, 115, -1, 
      73, 71, 576, -1, 
      666, 193, 775, -1, 
      666, 775, 687, -1, 
      701, 861, 365, -1, 
      701, 365, 559, -1, 
      701, 526, 861, -1, 
      862, 514, 863, -1, 
      862, 864, 514, -1, 
      862, 863, 740, -1, 
      862, 738, 864, -1, 
      862, 740, 738, -1, 
      389, 800, 847, -1, 
      865, 746, 634, -1, 
      865, 747, 746, -1, 
      865, 634, 866, -1, 
      865, 866, 867, -1, 
      865, 868, 747, -1, 
      865, 867, 868, -1, 
      191, 192, 521, -1, 
      191, 11, 189, -1, 
      869, 539, 540, -1, 
      869, 804, 539, -1, 
      869, 540, 870, -1, 
      869, 871, 804, -1, 
      869, 870, 871, -1, 
      872, 2, 409, -1, 
      872, 409, 873, -1, 
      872, 874, 386, -1, 
      872, 873, 874, -1, 
      409, 2, 410, -1, 
      872, 3, 2, -1, 
      872, 385, 3, -1, 
      872, 386, 385, -1, 
      505, 776, 213, -1, 
      505, 447, 776, -1, 
      505, 445, 447, -1, 
      421, 444, 422, -1, 
      855, 875, 856, -1, 
      855, 854, 876, -1, 
      855, 876, 877, -1, 
      855, 877, 875, -1, 
      878, 761, 879, -1, 
      878, 879, 880, -1, 
      878, 881, 838, -1, 
      878, 880, 881, -1, 
      878, 838, 705, -1, 
      878, 705, 704, -1, 
      878, 704, 761, -1, 
      118, 882, 83, -1, 
      118, 117, 204, -1, 
      118, 204, 201, -1, 
      118, 201, 283, -1, 
      118, 283, 813, -1, 
      363, 688, 364, -1, 
      363, 861, 688, -1, 
      363, 365, 861, -1, 
      751, 758, 750, -1, 
      738, 737, 864, -1, 
      396, 642, 401, -1, 
      699, 700, 706, -1, 
      699, 706, 672, -1, 
      699, 672, 671, -1, 
      699, 671, 593, -1, 
      883, 134, 136, -1, 
      883, 76, 134, -1, 
      883, 136, 884, -1, 
      883, 884, 885, -1, 
      883, 71, 76, -1, 
      883, 885, 71, -1, 
      436, 886, 435, -1, 
      436, 851, 886, -1, 
      832, 367, 108, -1, 
      832, 108, 887, -1, 
      832, 887, 760, -1, 
      832, 760, 793, -1, 
      888, 661, 662, -1, 
      888, 889, 661, -1, 
      888, 662, 890, -1, 
      888, 890, 731, -1, 
      888, 731, 730, -1, 
      888, 730, 889, -1, 
      276, 568, 345, -1, 
      276, 275, 606, -1, 
      276, 606, 568, -1, 
      386, 874, 637, -1, 
      18, 260, 16, -1, 
      79, 78, 634, -1, 
      28, 352, 690, -1, 
      28, 351, 352, -1, 
      28, 27, 351, -1, 
      357, 477, 355, -1, 
      580, 448, 159, -1, 
      580, 159, 579, -1, 
      580, 578, 448, -1, 
      68, 67, 722, -1, 
      68, 123, 69, -1, 
      165, 171, 526, -1, 
      854, 853, 876, -1, 
      482, 377, 376, -1, 
      482, 376, 481, -1, 
      707, 706, 700, -1, 
      707, 700, 637, -1, 
      707, 637, 314, -1, 
      239, 19, 240, -1, 
      239, 645, 19, -1, 
      239, 238, 644, -1, 
      239, 644, 645, -1, 
      722, 891, 723, -1, 
      722, 875, 892, -1, 
      722, 892, 891, -1, 
      722, 822, 875, -1, 
      722, 67, 822, -1, 
      806, 315, 230, -1, 
      806, 893, 455, -1, 
      806, 230, 893, -1, 
      348, 351, 222, -1, 
      348, 222, 643, -1, 
      348, 209, 208, -1, 
      863, 500, 718, -1, 
      863, 894, 500, -1, 
      863, 718, 744, -1, 
      863, 744, 740, -1, 
      863, 514, 511, -1, 
      135, 730, 136, -1, 
      135, 133, 889, -1, 
      135, 889, 730, -1, 
      493, 16, 259, -1, 
      493, 240, 17, -1, 
      17, 240, 19, -1, 
      493, 17, 16, -1, 
      749, 784, 563, -1, 
      887, 294, 760, -1, 
      887, 108, 895, -1, 
      887, 895, 294, -1, 
      896, 897, 818, -1, 
      896, 818, 817, -1, 
      896, 898, 899, -1, 
      896, 817, 898, -1, 
      896, 899, 797, -1, 
      896, 263, 897, -1, 
      896, 797, 263, -1, 
      123, 725, 124, -1, 
      900, 158, 839, -1, 
      900, 839, 901, -1, 
      900, 579, 158, -1, 
      900, 842, 579, -1, 
      900, 901, 842, -1, 
      184, 183, 621, -1, 
      184, 772, 490, -1, 
      184, 490, 185, -1, 
      478, 891, 477, -1, 
      478, 723, 891, -1, 
      478, 902, 723, -1, 
      478, 479, 902, -1, 
      903, 557, 756, -1, 
      903, 756, 821, -1, 
      903, 665, 557, -1, 
      903, 821, 665, -1, 
      769, 255, 41, -1, 
      769, 303, 252, -1, 
      769, 252, 255, -1, 
      769, 125, 303, -1, 
      904, 803, 659, -1, 
      904, 905, 803, -1, 
      904, 659, 661, -1, 
      904, 661, 906, -1, 
      904, 906, 905, -1, 
      876, 907, 908, -1, 
      876, 908, 877, -1, 
      876, 909, 907, -1, 
      876, 371, 909, -1, 
      876, 853, 371, -1, 
      481, 376, 372, -1, 
      500, 498, 718, -1, 
      500, 894, 910, -1, 
      500, 910, 495, -1, 
      536, 678, 696, -1, 
      536, 535, 678, -1, 
      911, 520, 912, -1, 
      911, 473, 520, -1, 
      911, 912, 913, -1, 
      911, 913, 807, -1, 
      911, 807, 473, -1, 
      9, 12, 574, -1, 
      623, 914, 915, -1, 
      623, 737, 914, -1, 
      623, 915, 624, -1, 
      623, 546, 864, -1, 
      623, 864, 737, -1, 
      642, 643, 401, -1, 
      642, 650, 641, -1, 
      133, 132, 720, -1, 
      133, 720, 905, -1, 
      133, 905, 906, -1, 
      133, 906, 889, -1, 
      682, 373, 374, -1, 
      682, 582, 373, -1, 
      914, 497, 915, -1, 
      914, 499, 497, -1, 
      914, 430, 499, -1, 
      914, 916, 430, -1, 
      914, 737, 916, -1, 
      899, 834, 489, -1, 
      899, 898, 834, -1, 
      899, 489, 488, -1, 
      899, 488, 797, -1, 
      34, 917, 32, -1, 
      34, 720, 917, -1, 
      34, 803, 905, -1, 
      34, 905, 720, -1, 
      725, 724, 879, -1, 
      725, 879, 761, -1, 
      725, 761, 573, -1, 
      725, 573, 124, -1, 
      864, 546, 517, -1, 
      864, 517, 514, -1, 
      918, 463, 624, -1, 
      918, 919, 463, -1, 
      918, 624, 496, -1, 
      918, 920, 919, -1, 
      918, 921, 920, -1, 
      918, 495, 921, -1, 
      918, 496, 495, -1, 
      650, 648, 641, -1, 
      737, 739, 916, -1, 
      812, 282, 429, -1, 
      812, 429, 849, -1, 
      812, 790, 762, -1, 
      812, 849, 790, -1, 
      825, 922, 439, -1, 
      825, 923, 922, -1, 
      825, 103, 923, -1, 
      825, 824, 103, -1, 
      314, 637, 874, -1, 
      314, 873, 313, -1, 
      314, 874, 873, -1, 
      89, 641, 91, -1, 
      759, 793, 760, -1, 
      196, 524, 62, -1, 
      196, 195, 548, -1, 
      154, 152, 155, -1, 
      154, 155, 924, -1, 
      154, 255, 153, -1, 
      154, 924, 255, -1, 
      426, 425, 716, -1, 
      601, 275, 277, -1, 
      601, 925, 275, -1, 
      601, 926, 925, -1, 
      601, 600, 926, -1, 
      24, 23, 557, -1, 
      24, 557, 665, -1, 
      927, 684, 781, -1, 
      927, 681, 684, -1, 
      927, 781, 515, -1, 
      927, 513, 681, -1, 
      927, 515, 513, -1, 
      72, 847, 453, -1, 
      401, 643, 399, -1, 
      510, 508, 664, -1, 
      635, 617, 529, -1, 
      635, 529, 21, -1, 
      439, 922, 269, -1, 
      439, 269, 272, -1, 
      785, 928, 784, -1, 
      785, 929, 234, -1, 
      785, 503, 929, -1, 
      785, 234, 928, -1, 
      785, 783, 503, -1, 
      842, 901, 844, -1, 
      842, 841, 571, -1, 
      842, 571, 579, -1, 
      741, 743, 930, -1, 
      741, 930, 428, -1, 
      741, 916, 739, -1, 
      741, 428, 916, -1, 
      166, 170, 484, -1, 
      224, 557, 23, -1, 
      866, 634, 83, -1, 
      83, 634, 78, -1, 
      866, 83, 882, -1, 
      866, 882, 867, -1, 
      377, 826, 375, -1, 
      643, 222, 399, -1, 
      313, 873, 409, -1, 
      434, 897, 102, -1, 
      434, 818, 897, -1, 
      174, 173, 31, -1, 
      174, 31, 30, -1, 
      182, 491, 392, -1, 
      182, 492, 491, -1, 
      59, 483, 216, -1, 
      59, 216, 58, -1, 
      87, 153, 256, -1, 
      87, 210, 88, -1, 
      87, 256, 210, -1, 
      807, 913, 808, -1, 
      807, 471, 473, -1, 
      281, 755, 280, -1, 
      281, 372, 755, -1, 
      715, 273, 329, -1, 
      715, 440, 931, -1, 
      715, 931, 273, -1, 
      821, 932, 856, -1, 
      821, 756, 932, -1, 
      821, 856, 822, -1, 
      662, 288, 890, -1, 
      662, 660, 288, -1, 
      181, 933, 183, -1, 
      181, 43, 933, -1, 
      181, 695, 43, -1, 
      181, 391, 695, -1, 
      684, 597, 781, -1, 
      85, 141, 155, -1, 
      364, 934, 366, -1, 
      364, 687, 611, -1, 
      364, 611, 934, -1, 
      909, 371, 370, -1, 
      909, 370, 798, -1, 
      909, 798, 935, -1, 
      909, 935, 907, -1, 
      897, 263, 936, -1, 
      897, 936, 102, -1, 
      372, 371, 853, -1, 
      372, 853, 755, -1, 
      937, 803, 804, -1, 
      937, 804, 871, -1, 
      937, 659, 803, -1, 
      937, 871, 938, -1, 
      937, 938, 939, -1, 
      937, 940, 659, -1, 
      937, 939, 940, -1, 
      941, 520, 519, -1, 
      941, 519, 585, -1, 
      941, 912, 520, -1, 
      941, 942, 912, -1, 
      941, 584, 942, -1, 
      941, 585, 584, -1, 
      893, 176, 455, -1, 
      893, 173, 176, -1, 
      893, 230, 173, -1, 
      847, 800, 943, -1, 
      847, 452, 453, -1, 
      192, 552, 587, -1, 
      192, 161, 552, -1, 
      192, 587, 521, -1, 
      192, 160, 161, -1, 
      574, 573, 761, -1, 
      611, 608, 934, -1, 
      611, 775, 609, -1, 
      611, 687, 775, -1, 
      828, 321, 320, -1, 
      828, 944, 945, -1, 
      828, 945, 694, -1, 
      828, 827, 944, -1, 
      828, 694, 321, -1, 
      946, 907, 935, -1, 
      946, 908, 907, -1, 
      946, 935, 792, -1, 
      946, 792, 355, -1, 
      946, 877, 908, -1, 
      946, 891, 877, -1, 
      946, 355, 477, -1, 
      946, 477, 891, -1, 
      491, 947, 392, -1, 
      491, 835, 947, -1, 
      491, 489, 835, -1, 
      64, 508, 65, -1, 
      717, 716, 742, -1, 
      717, 744, 718, -1, 
      717, 742, 744, -1, 
      233, 235, 218, -1, 
      233, 484, 170, -1, 
      286, 403, 733, -1, 
      286, 733, 890, -1, 
      286, 890, 288, -1, 
      948, 942, 949, -1, 
      948, 950, 942, -1, 
      948, 949, 770, -1, 
      948, 770, 950, -1, 
      820, 951, 952, -1, 
      820, 208, 951, -1, 
      820, 952, 953, -1, 
      820, 953, 350, -1, 
      877, 891, 892, -1, 
      877, 892, 875, -1, 
      159, 158, 579, -1, 
      136, 766, 884, -1, 
      136, 732, 766, -1, 
      136, 730, 732, -1, 
      674, 298, 297, -1, 
      674, 612, 533, -1, 
      674, 533, 298, -1, 
      188, 698, 838, -1, 
      188, 838, 190, -1, 
      763, 55, 954, -1, 
      763, 954, 380, -1, 
      685, 683, 359, -1, 
      685, 359, 358, -1, 
      923, 103, 105, -1, 
      923, 105, 589, -1, 
      923, 589, 922, -1, 
      273, 931, 272, -1, 
      273, 271, 329, -1, 
      12, 469, 394, -1, 
      671, 810, 593, -1, 
      671, 670, 809, -1, 
      671, 809, 810, -1, 
      115, 114, 859, -1, 
      80, 116, 117, -1, 
      303, 764, 305, -1, 
      303, 125, 764, -1, 
      742, 450, 335, -1, 
      716, 801, 450, -1, 
      716, 450, 742, -1, 
      716, 425, 801, -1, 
      627, 955, 770, -1, 
      627, 316, 955, -1, 
      147, 956, 149, -1, 
      147, 780, 956, -1, 
      867, 945, 944, -1, 
      867, 694, 945, -1, 
      867, 944, 868, -1, 
      867, 882, 693, -1, 
      867, 693, 694, -1, 
      399, 222, 221, -1, 
      747, 868, 944, -1, 
      747, 944, 957, -1, 
      747, 957, 484, -1, 
      474, 520, 473, -1, 
      632, 958, 959, -1, 
      632, 783, 958, -1, 
      632, 959, 631, -1, 
      632, 503, 783, -1, 
      375, 826, 683, -1, 
      375, 683, 374, -1, 
      429, 428, 849, -1, 
      781, 598, 921, -1, 
      921, 598, 920, -1, 
      781, 921, 516, -1, 
      781, 516, 515, -1, 
      933, 43, 960, -1, 
      933, 621, 183, -1, 
      933, 960, 621, -1, 
      757, 856, 932, -1, 
      757, 932, 756, -1, 
      757, 755, 853, -1, 
      641, 648, 150, -1, 
      641, 150, 91, -1, 
      365, 368, 559, -1, 
      149, 956, 961, -1, 
      149, 961, 962, -1, 
      149, 962, 836, -1, 
      838, 698, 705, -1, 
      838, 881, 839, -1, 
      238, 245, 644, -1, 
      720, 431, 917, -1, 
      590, 810, 811, -1, 
      590, 811, 922, -1, 
      590, 922, 589, -1, 
      590, 593, 810, -1, 
      107, 110, 963, -1, 
      107, 963, 895, -1, 
      107, 895, 108, -1, 
      964, 101, 936, -1, 
      964, 965, 101, -1, 
      964, 936, 263, -1, 
      964, 263, 966, -1, 
      964, 966, 965, -1, 
      585, 521, 587, -1, 
      585, 519, 521, -1, 
      336, 930, 334, -1, 
      336, 849, 930, -1, 
      356, 355, 792, -1, 
      912, 942, 967, -1, 
      912, 967, 913, -1, 
      537, 381, 383, -1, 
      537, 968, 381, -1, 
      537, 391, 968, -1, 
      879, 845, 880, -1, 
      879, 724, 845, -1, 
      782, 958, 783, -1, 
      782, 959, 958, -1, 
      782, 752, 295, -1, 
      782, 295, 299, -1, 
      782, 529, 959, -1, 
      782, 299, 529, -1, 
      924, 41, 255, -1, 
      924, 42, 41, -1, 
      924, 155, 969, -1, 
      924, 969, 42, -1, 
      117, 116, 204, -1, 
      508, 221, 220, -1, 
      508, 220, 664, -1, 
      953, 952, 970, -1, 
      953, 970, 858, -1, 
      953, 819, 350, -1, 
      953, 971, 819, -1, 
      953, 858, 971, -1, 
      617, 443, 972, -1, 
      444, 443, 617, -1, 
      944, 827, 957, -1, 
      288, 660, 289, -1, 
      360, 843, 476, -1, 
      360, 344, 843, -1, 
      858, 970, 857, -1, 
      858, 710, 653, -1, 
      858, 653, 971, -1, 
      535, 973, 679, -1, 
      535, 679, 678, -1, 
      535, 382, 973, -1, 
      535, 383, 382, -1, 
      315, 808, 317, -1, 
      890, 733, 731, -1, 
      768, 885, 884, -1, 
      768, 71, 885, -1, 
      768, 884, 766, -1, 
      768, 576, 71, -1, 
      644, 245, 636, -1, 
      269, 922, 811, -1, 
      335, 334, 742, -1, 
      368, 794, 559, -1, 
      368, 793, 794, -1, 
      652, 655, 657, -1, 
      654, 709, 655, -1, 
      654, 653, 710, -1, 
      654, 710, 709, -1, 
      677, 37, 696, -1, 
      677, 696, 678, -1, 
      334, 930, 743, -1, 
      334, 743, 742, -1, 
      857, 564, 777, -1, 
      857, 970, 564, -1, 
      777, 564, 253, -1, 
      910, 894, 974, -1, 
      910, 974, 495, -1, 
      970, 952, 564, -1, 
      263, 266, 966, -1, 
      263, 797, 264, -1, 
      302, 253, 252, -1, 
      267, 456, 178, -1, 
      267, 265, 140, -1, 
      267, 178, 266, -1, 
      732, 735, 766, -1, 
      563, 784, 975, -1, 
      563, 975, 702, -1, 
      835, 418, 947, -1, 
      272, 931, 440, -1, 
      972, 959, 529, -1, 
      972, 631, 959, -1, 
      972, 529, 617, -1, 
      972, 443, 631, -1, 
      392, 947, 968, -1, 
      392, 968, 391, -1, 
      938, 871, 870, -1, 
      938, 870, 976, -1, 
      938, 977, 939, -1, 
      939, 977, 978, -1, 
      938, 976, 977, -1, 
      550, 305, 764, -1, 
      550, 553, 305, -1, 
      430, 916, 428, -1, 
      430, 498, 499, -1, 
      599, 920, 598, -1, 
      599, 919, 920, -1, 
      599, 979, 728, -1, 
      599, 728, 466, -1, 
      599, 466, 919, -1, 
      599, 596, 979, -1, 
      606, 566, 568, -1, 
      606, 275, 605, -1, 
      256, 153, 255, -1, 
      256, 257, 210, -1, 
      980, 886, 851, -1, 
      980, 851, 981, -1, 
      980, 330, 982, -1, 
      980, 982, 886, -1, 
      980, 328, 330, -1, 
      980, 983, 328, -1, 
      980, 981, 983, -1, 
      921, 495, 974, -1, 
      921, 974, 516, -1, 
      173, 231, 31, -1, 
      277, 280, 556, -1, 
      296, 895, 300, -1, 
      296, 294, 895, -1, 
      624, 497, 496, -1, 
      624, 915, 497, -1, 
      624, 463, 462, -1, 
      901, 839, 881, -1, 
      901, 880, 844, -1, 
      901, 881, 880, -1, 
      727, 979, 798, -1, 
      727, 728, 979, -1, 
      648, 151, 150, -1, 
      568, 570, 345, -1, 
      655, 836, 657, -1, 
      326, 790, 789, -1, 
      762, 790, 326, -1, 
      651, 469, 468, -1, 
      651, 395, 469, -1, 
      784, 928, 975, -1, 
      75, 431, 76, -1, 
      418, 414, 947, -1, 
      289, 660, 659, -1, 
      289, 659, 940, -1, 
      289, 940, 290, -1, 
      210, 257, 951, -1, 
      210, 951, 208, -1, 
      668, 774, 193, -1, 
      928, 234, 975, -1, 
      758, 295, 750, -1, 
      234, 929, 235, -1, 
      234, 702, 975, -1, 
      49, 309, 408, -1, 
      49, 408, 977, -1, 
      49, 977, 50, -1, 
      309, 310, 408, -1, 
      942, 584, 984, -1, 
      942, 984, 949, -1, 
      942, 950, 967, -1, 
      32, 917, 431, -1, 
      936, 101, 102, -1, 
      693, 882, 813, -1, 
      723, 902, 724, -1, 
      295, 752, 750, -1, 
      27, 223, 351, -1, 
      305, 553, 306, -1, 
      886, 982, 837, -1, 
      886, 837, 435, -1, 
      823, 104, 824, -1, 
      966, 266, 178, -1, 
      966, 178, 985, -1, 
      966, 985, 943, -1, 
      966, 943, 965, -1, 
      926, 600, 657, -1, 
      926, 657, 925, -1, 
      142, 140, 265, -1, 
      142, 796, 143, -1, 
      142, 265, 796, -1, 
      476, 845, 902, -1, 
      476, 902, 479, -1, 
      351, 223, 222, -1, 
      799, 943, 800, -1, 
      799, 486, 101, -1, 
      799, 965, 943, -1, 
      799, 101, 965, -1, 
      780, 986, 956, -1, 
      780, 306, 986, -1, 
      81, 82, 322, -1, 
      81, 323, 114, -1, 
      81, 322, 323, -1, 
      33, 31, 231, -1, 
      265, 264, 796, -1, 
      850, 714, 981, -1, 
      850, 981, 851, -1, 
      770, 955, 950, -1, 
      770, 954, 639, -1, 
      770, 949, 954, -1, 
      628, 53, 629, -1, 
      540, 816, 870, -1, 
      540, 229, 228, -1, 
      836, 962, 657, -1, 
      275, 925, 605, -1, 
      455, 178, 456, -1, 
      455, 176, 178, -1, 
      235, 929, 506, -1, 
      235, 506, 218, -1, 
      567, 987, 577, -1, 
      567, 604, 987, -1, 
      567, 566, 604, -1, 
      847, 943, 452, -1, 
      346, 345, 570, -1, 
      346, 570, 841, -1, 
      344, 841, 843, -1, 
      346, 841, 344, -1, 
      515, 511, 513, -1, 
      564, 952, 257, -1, 
      925, 603, 605, -1, 
      925, 962, 603, -1, 
      925, 657, 962, -1, 
      109, 673, 110, -1, 
      452, 943, 985, -1, 
      452, 985, 249, -1, 
      962, 961, 603, -1, 
      621, 960, 620, -1, 
      428, 930, 849, -1, 
      570, 571, 841, -1, 
      464, 545, 461, -1, 
      919, 466, 463, -1, 
      913, 967, 317, -1, 
      913, 317, 808, -1, 
      413, 968, 414, -1, 
      413, 381, 968, -1, 
      826, 359, 683, -1, 
      259, 16, 260, -1, 
      679, 973, 805, -1, 
      551, 805, 586, -1, 
      976, 870, 816, -1, 
      976, 816, 51, -1, 
      976, 51, 50, -1, 
      976, 50, 977, -1, 
      382, 988, 973, -1, 
      382, 954, 988, -1, 
      382, 380, 954, -1, 
      55, 639, 954, -1, 
      950, 955, 967, -1, 
      423, 246, 608, -1, 
      977, 408, 978, -1, 
      861, 526, 169, -1, 
      985, 178, 177, -1, 
      985, 177, 249, -1, 
      898, 817, 834, -1, 
      967, 955, 317, -1, 
      461, 545, 547, -1, 
      791, 792, 935, -1, 
      791, 935, 596, -1, 
      861, 169, 688, -1, 
      526, 171, 169, -1, 
      987, 603, 961, -1, 
      987, 604, 603, -1, 
      987, 961, 956, -1, 
      987, 986, 577, -1, 
      987, 956, 986, -1, 
      620, 42, 969, -1, 
      620, 969, 155, -1, 
      620, 960, 42, -1, 
      935, 979, 596, -1, 
      935, 798, 979, -1, 
      582, 543, 545, -1, 
      724, 902, 845, -1, 
      339, 451, 787, -1, 
      949, 988, 954, -1, 
      949, 984, 988, -1, 
      42, 960, 43, -1, 
      578, 577, 986, -1, 
      578, 986, 553, -1, 
      578, 553, 448, -1, 
      53, 47, 51, -1, 
      53, 51, 629, -1, 
      834, 817, 419, -1, 
      243, 608, 246, -1, 
      243, 934, 608, -1, 
      243, 830, 934, -1, 
      968, 947, 414, -1, 
      981, 714, 983, -1, 
      889, 906, 661, -1, 
      169, 168, 688, -1, 
      734, 405, 404, -1, 
      734, 404, 576, -1, 
      609, 774, 446, -1, 
      445, 631, 443, -1, 
      984, 973, 988, -1, 
      984, 584, 586, -1, 
      984, 805, 973, -1, 
      984, 586, 805, -1, 
      653, 656, 971, -1, 
      934, 830, 366, -1, 
      144, 155, 141, -1, 
      144, 143, 773, -1, 
      688, 168, 548, -1, 
      51, 816, 629, -1, 
      983, 714, 989, -1, 
      983, 989, 328, -1, 
      469, 395, 394, -1, 
      449, 448, 553, -1, 
      553, 986, 306, -1, 
      203, 450, 801, -1, 
      329, 328, 989, -1, 
      329, 989, 714, -1, 
      772, 773, 490, -1, 
      856, 875, 822, -1, 
      819, 656, 689, -1, 
      819, 971, 656, -1, 
      880, 845, 844, -1, 
      830, 831, 366, -1, 
      951, 257, 952, -1, 
      940, 939, 290, -1, 
      316, 815, 228, -1, 
      316, 630, 815, -1, 
      316, 317, 955, -1, 
      300, 895, 963, -1, 
      300, 963, 110, -1, 
      300, 673, 297, -1, 
      300, 110, 673, -1, 
      533, 530, 532, -1, 
      175, 249, 177, -1, 
      824, 104, 103, -1, 
      929, 503, 506, -1, 
      860, 859, 326, -1, 
      860, 326, 789, -1, 
      326, 859, 324, -1, 
      978, 291, 939, -1, 
      978, 408, 291, -1, 
      330, 837, 982, -1, 
      330, 332, 837, -1, 
      205, 206, 451, -1, 
      859, 114, 324, -1, 
      324, 114, 323, -1, 
      939, 291, 290, -1, 
      143, 490, 773, -1, 
      108, 829, 106, -1, 
      106, 829, 112, -1, 
      166, 167, 164, -1, 
      511, 894, 863, -1, 
      516, 974, 518, -1, 
      528, 533, 532, -1, 
      670, 671, 669, -1, 
      484, 233, 483, -1, 
      484, 957, 827, -1, 
      484, 827, 848, -1, 
      118, 813, 882, -1, 
      215, 218, 506, -1, 
      215, 211, 218, -1, 
      894, 518, 974, -1, 
      511, 518, 894, -1, 
      484, 167, 166, -1, 
      548, 167, 484, -1, 
      485, 524, 196, -1, 
      524, 484, 848, -1, 
      485, 484, 524, -1] 
  normal Normal {
    vector [
      0.892973 0.33978 0.295209,
      0.852083 0.0298432 0.522555,
      0.899461 -0.313204 0.30475,
      0.919818 -0.186692 0.345081,
      0.881 0.417352 0.222837,
      0.670783 0.741611 0.00792725,
      0.902234 0.394669 0.173812,
      0.800455 0.326655 0.502562,
      -0.524256 -0.850816 -0.035608,
      -0.620082 -0.77536 0.119641,
      -0.592609 -0.762053 -0.260939,
      -0.809573 -0.481041 -0.336439,
      -0.844 -0.536305 0.00649292,
      -0.875334 -0.479299 0.0637339,
      -0.76296 -0.639447 0.0948654,
      -0.92096 0.15922 0.355642,
      -0.302761 -0.356968 0.883691,
      -0.283177 0.388178 0.877,
      -0.747528 -0.355226 0.561264,
      -0.427991 0.548207 0.718535,
      -0.803553 0.498978 0.324537,
      -0.999162 0.0329016 0.0243347,
      0.817833 -0.544957 0.184856,
      0.879715 -0.175813 0.441805,
      0.785391 -0.417092 0.457378,
      0.928227 -0.267629 0.258399,
      0.717324 -0.677211 0.163807,
      0.671815 -0.713662 -0.198373,
      0.830975 -0.555158 -0.0357826,
      -0.783124 -0.612712 -0.106304,
      -0.632067 -0.774386 -0.0286126,
      -0.739466 -0.671956 0.0408076,
      -0.715485 -0.689106 -0.114952,
      -0.886012 -0.462518 0.0325684,
      -0.905558 -0.387932 -0.171677,
      -0.953999 -0.267012 -0.136347,
      0.905902 0.405453 -0.122265,
      0.442268 0.797512 -0.410333,
      0.77111 0.558882 -0.305025,
      0.337458 0.931006 0.139107,
      0.977195 0.18391 -0.106148,
      0.999477 0.0298253 0.0125234,
      0.99721 0.073436 0.0133657,
      0.712801 0.418246 0.563014,
      -0.0258246 0.921056 -0.388573,
      0.427911 0.8835 -0.19058,
      0.566135 0.774913 -0.281071,
      -0.629973 0.744466 -0.221143,
      -0.367631 0.91065 -0.188586,
      0.311888 0.830772 -0.461025,
      -0.255196 0.892577 -0.371728,
      -0.685328 0.714209 -0.142234,
      -0.496288 0.851287 -0.170319,
      -0.714126 0.682587 -0.155239,
      -0.527931 0.829572 -0.181932,
      -0.44184 0.886348 -0.138433,
      0.442621 0.893946 0.0703379,
      -0.237032 0.814603 -0.529375,
      -0.109875 0.851276 -0.513086,
      -0.5799 0.221621 -0.783964,
      0.790726 0.535174 0.297222,
      0.467722 0.883828 0.00919027,
      0.720722 0.18204 0.668895,
      -0.414176 -0.596261 0.6877,
      -0.203554 -0.837645 0.506869,
      -0.0200584 -0.620058 0.784299,
      -0.51087 -0.785405 0.349502,
      -0.217694 -0.417231 0.882342,
      -0.733934 -0.138438 0.664963,
      -0.813316 -0.449481 0.369438,
      0.522602 -0.849277 0.0749408,
      0.690472 -0.697828 0.190487,
      0.704615 -0.688218 0.172838,
      0.93911 -0.205643 0.275287,
      0.408752 -0.90949 0.0758279,
      0.125839 -0.991011 -0.0454099,
      0.14965 -0.982897 0.107327,
      0.578632 0.814311 -0.0456443,
      -0.214216 0.885056 -0.413264,
      0.0649984 0.979471 -0.190821,
      0.13821 0.975802 -0.169435,
      0.92108 0.338973 0.191596,
      0.917232 0.342624 0.203209,
      -0.732338 0.434273 -0.524489,
      0.699733 -0.706219 0.107836,
      0.769773 -0.610134 -0.187581,
      0.766475 -0.591776 0.249633,
      0.949629 -0.156942 0.271245,
      0.891974 -0.452028 0.00729095,
      0.360026 -0.931059 0.0592398,
      0.351632 -0.931973 -0.0882096,
      0.231479 -0.961338 0.149156,
      0.999984 0.00369746 -0.00424536,
      0.76818 0.634271 -0.0871721,
      0.681014 0.720077 -0.133076,
      0.852917 0.521974 -0.00870425,
      0.999992 0.00367187 -0.0013082,
      0.999994 -0.00343024 -0.000438625,
      0.999986 -0.00441241 -0.00277401,
      0.999989 0.00211588 -0.00415191,
      0.217253 0.973757 -0.0678087,
      0.592948 0.71618 -0.368101,
      -0.285628 0.905852 -0.312807,
      0.451357 0.892239 -0.0136531,
      -0.00698254 0.995601 -0.0934329,
      0.91158 0.410041 0.0298037,
      0.904727 0.206914 0.372365,
      0.768339 -0.369794 0.522406,
      0.928517 -0.167367 0.331429,
      0.522945 0.407126 0.74885,
      0.626388 -0.331467 0.705527,
      0.45498 0.714056 0.532087,
      0.569704 0.431895 0.699217,
      -0.292041 0.592461 0.750801,
      0.759059 0.318009 0.568067,
      0.672914 0.530946 0.515056,
      0.296062 0.94687 -0.125634,
      -0.337544 0.879955 -0.33428,
      -0.824439 0.487771 -0.287018,
      -0.928979 -0.317023 0.191033,
      -0.823561 -0.545303 0.156177,
      -0.572832 -0.797985 0.187307,
      -0.967018 -0.150092 0.20579,
      -0.963805 -0.0379395 0.263895,
      -0.973916 -0.146732 0.173083,
      0.835196 0.539875 -0.104796,
      0.412748 0.835136 -0.363575,
      -0.923183 -0.377594 0.0718059,
      -0.902724 -0.311026 -0.297241,
      -0.900254 -0.185648 0.393798,
      -0.967133 0.250772 -0.04204,
      -0.506886 -0.580726 -0.637043,
      -0.714462 -0.665039 -0.217411,
      -0.825886 -0.303663 -0.475079,
      -0.221126 -0.92869 -0.297723,
      -0.297848 -0.211003 -0.931002,
      -0.00341972 -0.404367 -0.91459,
      0.397957 -0.861218 0.316123,
      0.165786 -0.97341 -0.158078,
      0.132013 -0.947868 0.290031,
      0.125113 -0.894054 0.430133,
      0.635416 -0.768043 -0.0797301,
      0.456106 -0.851763 0.257811,
      0.695042 -0.71809 0.0355476,
      0.742704 -0.510757 0.433034,
      0.77884 0.367977 -0.507938,
      0.611051 0.00105978 -0.791591,
      0.485286 0.679202 -0.55062,
      0.679876 0.0205121 -0.73304,
      0.653631 0.629569 -0.420012,
      0.00832137 -0.987102 0.159878,
      0.0442547 -0.999009 -0.00481371,
      0.971562 -0.231631 0.049133,
      0.952922 0.271154 0.1357,
      0.968638 0.199316 -0.148372,
      0.987528 -0.136544 -0.078384,
      -0.882501 0.381396 -0.275188,
      -0.969741 0.230664 -0.0799761,
      -0.875972 0.479284 -0.0544043,
      -0.401949 0.897639 -0.180779,
      -0.947113 0.255516 -0.194133,
      -0.724401 0.505192 -0.469069,
      -0.467661 0.619516 -0.630471,
      -0.397099 0.842101 -0.364934,
      0.735486 -0.612229 -0.290234,
      -0.0835955 -0.923627 -0.374066,
      0.332098 -0.587095 -0.738262,
      0.816706 0.178408 -0.548782,
      0.983546 -0.014014 -0.180116,
      0.901824 -0.43185 -0.0148055,
      -0.62702 -0.471817 -0.619867,
      0.469567 -0.862946 -0.186629,
      -0.359102 -0.930429 0.0731288,
      -0.770297 -0.630495 0.0954869,
      -0.511241 -0.859345 -0.0126576,
      0.0914215 -0.995095 -0.037776,
      -0.569924 -0.81359 0.115144,
      0.321145 -0.94156 -0.101644,
      0.275188 -0.958867 0.0696079,
      0.948215 0.253565 0.191292,
      0.730423 0.663568 -0.16174,
      0.539319 0.63018 0.558576,
      0.833096 0.364209 -0.416296,
      0.527922 0.169802 0.832145,
      0.942632 -0.14008 0.303023,
      0.948308 -0.275614 -0.157319,
      -0.802152 0.554009 -0.222767,
      -0.82411 0.388162 -0.412521,
      -0.649102 0.745386 -0.151876,
      -0.845512 0.20206 -0.494249,
      -0.851006 0.495336 -0.174444,
      -0.942926 0.242393 -0.228332,
      -0.884088 0.463339 -0.0608726,
      0.447643 0.875925 -0.179921,
      0.92835 0.337101 0.156618,
      0.967491 -0.00791854 0.252781,
      0.619755 -0.39164 0.68009,
      -0.889786 0.408515 -0.203458,
      -0.98709 -0.155476 -0.0384769,
      -0.961713 -0.0163986 -0.273569,
      -0.97525 -0.198066 -0.0982709,
      -0.852108 0.378282 -0.361683,
      -0.307958 0.92647 -0.216367,
      -0.793629 0.584273 -0.169641,
      -0.473621 0.841758 -0.259089,
      -0.123098 0.976531 -0.17673,
      0.249899 0.966631 -0.0563568,
      0.830685 -0.449984 -0.327837,
      0.594102 -0.474019 -0.649883,
      0.573199 -0.809295 -0.128394,
      0.960046 0.0392587 -0.277076,
      -0.764506 0.0319145 -0.643826,
      -0.808402 -0.138443 -0.572119,
      -0.696575 0.313172 -0.645529,
      -0.242031 0.832976 -0.497566,
      -0.68494 0.212493 -0.696925,
      -0.77844 -0.0339066 -0.626803,
      -0.743087 -0.278796 -0.608353,
      -0.573651 -0.0246731 -0.818728,
      0.59047 -0.773004 -0.23197,
      0.612244 -0.779997 0.129466,
      0.194177 -0.967403 -0.16256,
      0.378124 -0.843341 -0.381835,
      0.535832 -0.696042 -0.477922,
      0.926637 -0.0386371 0.373967,
      0.965843 0.0329142 -0.257028,
      -0.927097 -0.3418 0.153829,
      -0.963423 -0.0777796 0.256452,
      -0.986744 -0.00678632 0.162146,
      -0.97393 -0.184433 0.13208,
      -0.87118 -0.453747 0.18751,
      -0.844035 -0.516189 0.145442,
      -0.770558 -0.307949 -0.55804,
      -0.805266 -0.0869174 -0.586509,
      -0.561244 -0.614661 -0.554255,
      -0.74755 -0.204224 -0.63203,
      0.192921 -0.980543 0.036295,
      0.884026 0.405054 0.233303,
      0.416884 0.865874 0.276532,
      0.287933 0.677403 0.67692,
      0.49136 0.589187 0.641423,
      0.918738 0.111144 0.378903,
      0.97154 -0.0739671 0.22503,
      0.933608 0.153982 0.323521,
      0.49511 0.861545 -0.112278,
      0.426538 0.869836 0.24789,
      0.890148 0.450621 0.0676464,
      -0.0541611 -0.997448 -0.0465155,
      -0.326903 -0.943519 -0.0539134,
      0.556122 -0.828225 -0.0690748,
      0.673482 -0.731262 0.108061,
      0.933347 0.348203 0.0872846,
      0.976228 -0.105863 0.189133,
      0.995627 -0.0641766 0.0678778,
      0.948868 0.309642 -0.061414,
      0.939262 0.282286 0.195197,
      0.90657 0.392272 0.155737,
      0.826503 0.475633 -0.301107,
      0.144371 -0.030658 0.989048,
      0.325164 -0.322379 0.889011,
      -0.323714 -0.47287 0.819514,
      0.825616 -0.0712032 0.559721,
      0.377321 -0.915308 -0.140855,
      0.559527 -0.589202 -0.582898,
      0.460436 -0.822622 -0.333605,
      0.23719 -0.971375 -0.0131233,
      0.6533 -0.757091 0.00343574,
      0.381741 -0.909144 0.166526,
      -0.202492 -0.716754 -0.667278,
      0.787538 -0.469593 -0.399081,
      0.106818 -0.969018 -0.222696,
      -0.524837 -0.764419 -0.374444,
      0.166311 -0.416863 -0.893625,
      -0.401361 -0.578215 -0.710335,
      0.818354 0.21658 0.532344,
      0.755152 0.591232 0.283179,
      0.505651 0.765432 0.398034,
      0.79973 0.278715 0.531742,
      0.696261 0.604731 0.38668,
      0.853207 0.0686254 0.517038,
      0.734272 0.0867285 0.673293,
      0.776558 -0.174457 0.605411,
      -0.587601 -0.809024 -0.0143177,
      -0.95634 -0.0915609 -0.277543,
      0.0710927 0.957429 -0.279778,
      0.510883 0.845519 -0.155227,
      0.363082 0.738764 -0.567802,
      0.688373 0.720497 -0.0838199,
      -0.231243 0.750282 -0.619358,
      -0.481464 0.814113 -0.324672,
      -0.21139 0.91548 -0.34236,
      0.343246 0.923321 -0.172223,
      -0.740554 -0.575503 0.346952,
      -0.341809 -0.862473 0.373238,
      -0.0224611 -0.76005 0.649477,
      -0.894897 -0.444261 0.0423226,
      -0.053945 -0.876063 0.479169,
      -0.888388 -0.130558 0.440137,
      -0.920827 0.36417 0.139489,
      -0.986987 0.157715 -0.031346,
      0.0502105 -0.818046 0.572957,
      0.883562 0.249719 -0.39618,
      0.95013 -0.284986 -0.126633,
      0.945919 0.323592 0.0229399,
      0.619132 -0.333949 -0.710741,
      0.466027 0.859401 -0.210355,
      0.314039 0.67658 -0.666048,
      0.609978 -0.174346 -0.773001,
      0.780831 0.539604 -0.31485,
      0.475285 0.783777 -0.399746,
      0.549581 0.665754 -0.50471,
      0.93152 0.338009 -0.134239,
      0.998507 0.0275017 -0.0472043,
      0.927609 0.237305 -0.288494,
      0.861113 -0.50182 0.0816159,
      -0.916503 -0.144036 0.373197,
      -0.980411 0.0530562 0.18968,
      -0.916586 -0.00565496 0.399797,
      0.692639 -0.667301 0.27379,
      0.758129 -0.619118 0.204778,
      0.285898 -0.955841 0.0680384,
      0.0969867 -0.994213 -0.0461867,
      0.96519 -0.00578753 0.261486,
      0.953302 -0.0422018 0.299057,
      0.830065 -0.164213 0.532941,
      -0.0717806 -0.987046 0.143487,
      0.497043 -0.78484 0.370101,
      -0.190348 -0.981493 0.0209421,
      -0.391911 -0.917151 -0.0723842,
      -0.141291 -0.521518 -0.841461,
      -0.156281 -0.453888 0.877247,
      -0.807845 -0.558865 0.187231,
      -0.538603 -0.552013 0.636545,
      0.897528 0.440262 -0.0247599,
      0.803786 0.59039 0.0732706,
      0.383371 0.916393 -0.115108,
      0.975694 -0.0792358 0.204313,
      0.408503 0.89638 -0.172129,
      0.954567 -0.229652 0.189901,
      0.90177 0.413922 0.124417,
      0.107846 0.946926 0.30282,
      -0.157603 0.987472 0.00783295,
      0.527967 0.822831 0.210236,
      0.686926 0.588369 0.426562,
      -0.441447 0.860234 0.255189,
      0.00554411 0.898977 0.437962,
      -0.24678 0.892862 0.376693,
      0.64588 -0.724893 -0.239519,
      0.358275 -0.92926 -0.0900782,
      0.471231 -0.671336 -0.572056,
      0.724438 -0.122269 -0.67841,
      0.495147 -0.861629 -0.111467,
      0.715026 -0.68824 -0.122736,
      0.796093 -0.247916 -0.552063,
      -0.733624 0.677754 0.0494501,
      -0.913671 0.15221 0.376879,
      -0.958361 0.193797 0.20973,
      -0.876998 0.447038 0.176159,
      -0.864582 0.481753 -0.142869,
      -0.336439 0.933486 -0.12415,
      -0.788323 0.591237 0.170248,
      -0.210824 0.974558 -0.0760851,
      0.943238 -0.0358054 0.330183,
      0.969848 -0.0297607 0.241887,
      0.948043 0.223325 0.226583,
      0.815655 -0.484902 0.315559,
      0.962035 0.0354779 0.270611,
      0.904027 -0.172486 0.391131,
      0.819121 -0.473006 0.32451,
      0.991635 -0.129015 0.0040157,
      0.887574 -0.455934 -0.0658578,
      0.92833 -0.332518 0.166238,
      0.930091 -0.222197 0.292505,
      0.993943 -0.109713 0.00641028,
      0.802623 0.580859 -0.135642,
      0.779191 0.616577 -0.11267,
      0.982181 0.0262823 0.186089,
      0.836114 0.488444 0.24967,
      0.119173 0.992066 -0.040041,
      0.449877 0.80034 -0.396317,
      0.226166 0.973741 0.0260199,
      0.206824 0.918472 -0.337096,
      0.0785912 0.963744 0.254992,
      0.0434027 0.963413 0.264485,
      0.948318 0.232938 0.215483,
      0.92705 -0.218285 0.304846,
      0.698104 -0.684302 0.210671,
      0.870936 -0.484041 0.0847052,
      0.526064 0.836453 -0.153636,
      0.923874 0.375957 -0.0715114,
      0.654539 0.731666 -0.190377,
      0.523682 0.851729 -0.0177765,
      0.606042 0.657793 -0.447237,
      -0.789055 -0.613808 0.025142,
      -0.931748 -0.361929 -0.0291953,
      -0.793129 -0.596002 -0.125414,
      -0.356503 -0.925755 -0.126028,
      -0.457823 -0.884258 0.0921185,
      -0.0600771 -0.998162 -0.00796156,
      0.122198 -0.965569 -0.229663,
      -0.176908 -0.983496 0.0379335,
      0.0960822 -0.987862 -0.122051,
      0.912206 0.407633 0.0414113,
      0.785872 0.182006 -0.590999,
      0.941087 0.140233 0.307716,
      0.944111 -0.0626729 -0.323616,
      0.945674 0.230419 0.229364,
      0.80263 0.56092 -0.202864,
      0.436198 0.828828 -0.350393,
      0.954205 -0.249866 -0.164501,
      0.988152 0.13128 0.0795054,
      0.737739 0.673344 0.0484716,
      0.333227 0.547659 -0.767483,
      0.274494 0.79581 -0.539759,
      0.524559 0.598248 -0.605753,
      0.681592 0.549368 -0.483351,
      0.844321 0.0712796 -0.531075,
      -0.188299 -0.166611 -0.967876,
      0.465892 0.655054 -0.594852,
      0.212122 0.397857 -0.892589,
      0.305885 0.948465 -0.0827582,
      0.0449936 0.993298 -0.10646,
      -0.200264 0.944759 -0.259471,
      0.692117 0.721781 0.00252764,
      -0.717553 -0.694494 -0.0528622,
      -0.900191 -0.238942 -0.364093,
      -0.968828 -0.14589 -0.20022,
      -0.980117 -0.13297 -0.147276,
      0.372527 -0.898973 0.230372,
      -0.348905 -0.928034 0.130452,
      -0.39794 -0.912782 0.0920459,
      -0.467243 -0.880491 -0.0801236,
      -0.745576 0.614407 0.258111,
      -0.993065 -0.115225 0.0233532,
      -0.921836 0.114181 -0.370381,
      -0.424682 0.656534 0.623384,
      -0.208341 0.750087 0.627665,
      -0.371107 0.928565 0.00686495,
      0.596236 0.154868 -0.78773,
      0.853361 0.0505687 -0.518863,
      -0.0172041 0.419514 -0.907586,
      0.236881 0.656132 -0.716504,
      -0.637405 0.672897 -0.375399,
      -0.960827 0.188509 -0.203166,
      -0.704756 0.683787 -0.189086,
      -0.697496 0.0640127 -0.713724,
      0.185203 0.839209 -0.5113,
      -0.34302 0.608518 -0.715571,
      -0.0912597 0.909306 -0.405998,
      -0.0807568 0.762116 -0.642384,
      -0.364654 0.887001 -0.283297,
      0.356217 0.932585 -0.0582558,
      0.691409 -0.720964 -0.0465191,
      0.773138 -0.62453 0.110542,
      -0.0224476 -0.764754 0.643931,
      -0.461862 -0.838745 0.288428,
      0.248641 -0.846311 0.471099,
      -0.484593 -0.600035 0.636496,
      0.198874 -0.737467 0.645439,
      -0.0699213 -0.672756 0.736553,
      0.4314 -0.871559 0.232978,
      0.878823 -0.224405 0.421084,
      0.575277 -0.713162 0.400571,
      -0.234273 -0.95633 0.174782,
      0.899382 -0.302214 0.315878,
      0.796301 -0.551503 0.248496,
      -0.290074 -0.94145 0.171842,
      0.235156 -0.957338 0.167947,
      -0.870929 -0.46808 0.149613,
      -0.940491 -0.337582 -0.0389157,
      -0.575296 -0.633827 0.517009,
      -0.528361 -0.599646 0.601048,
      -0.312577 -0.903139 0.294338,
      -0.829652 -0.330805 0.449718,
      -0.792374 -0.505006 0.342216,
      -0.699908 0.623982 0.347526,
      -0.830219 0.536624 0.150901,
      -0.910809 0.146385 0.386002,
      -0.840805 0.119499 0.527983,
      -0.717209 0.604914 0.345963,
      0.398736 0.904505 -0.151264,
      0.966869 0.231223 0.10817,
      0.587574 0.800463 0.118387,
      -0.902567 -0.232895 -0.362123,
      -0.820492 -0.41149 -0.396824,
      -0.945407 -0.00221149 -0.325884,
      0.47165 0.867034 -0.16062,
      0.740884 -0.305781 -0.597988,
      0.659967 -0.672174 -0.335598,
      0.869061 -0.141216 -0.474121,
      0.731111 -0.64264 -0.22911,
      0.614555 0.378516 -0.692133,
      0.534026 0.166786 -0.828854,
      0.57828 0.101305 0.809524,
      -0.865176 -0.500492 0.0312741,
      -0.976099 -0.118499 -0.182175,
      -0.798613 -0.60015 -0.0451335,
      -0.420284 -0.873661 0.245109,
      -0.958238 -0.281138 -0.0523597,
      -0.495938 -0.819451 0.287308,
      -0.972454 0.162938 -0.166687,
      -0.981873 -0.189492 -0.00421398,
      -0.905317 -0.406063 -0.124559,
      -0.908482 -0.134019 -0.395852,
      -0.731226 -0.316881 -0.604066,
      -0.726946 0.0454183 -0.685191,
      -0.781529 0.155282 -0.604234,
      0.201209 -0.580346 0.789122,
      0.233185 -0.870492 0.433438,
      0.236381 -0.427639 0.872496,
      0.480901 -0.472586 0.73851,
      -0.010447 0.980245 0.197509,
      0.775202 0.557244 0.297558,
      0.484449 0.871999 0.0701882,
      0.403733 0.910746 0.0868375,
      -0.316642 0.933508 -0.168232,
      -0.81688 0.56799 -0.100471,
      0.894697 0.432637 0.111092,
      -0.793369 0.607281 -0.0421414,
      -0.99464 0.0592761 0.0847266,
      -0.984352 -0.0465867 0.169943,
      -0.979524 0.199747 0.0251613,
      0.912334 0.139604 0.384913,
      0.84063 -0.369247 0.396229,
      0.36208 -0.260786 0.894924,
      0.0544634 -0.929644 -0.364413,
      0.497532 -0.850828 -0.168978,
      0.10354 -0.936271 -0.335673,
      -0.747731 0.109761 0.654867,
      -0.997308 0.0700287 -0.0217298,
      -0.806329 -0.154232 0.571004,
      -0.82477 -0.283063 0.48952,
      -0.149634 0.50144 0.852155,
      -0.743205 0.658577 0.117992,
      0.0138263 0.966937 0.254639,
      0.156333 0.987701 0.00242271,
      0.00062923 0.984194 -0.17709,
      0.184229 0.977776 0.100066,
      -0.979731 -0.194644 0.0473328,
      -0.999128 -0.0403166 0.010886,
      -0.997875 0.0650419 -0.00378416,
      0.838276 0.0959545 0.536736,
      0.966949 0.0362377 0.25238,
      0.889392 0.426181 0.165385,
      0.889989 0.373744 0.261219,
      0.921624 0.0783445 0.380093,
      0.993084 -0.020812 0.115548,
      0.944829 0.0440082 0.324595,
      0.979792 0.0729032 -0.186262,
      -0.311387 0.921943 -0.230346,
      -0.0509516 0.991667 -0.118326,
      -0.35562 0.934515 -0.0146966,
      -0.583954 0.807491 -0.0834025,
      0.0499983 0.88298 -0.46674,
      0.768338 0.0689849 0.636316,
      0.859379 0.243308 0.449744,
      0.720916 0.19052 0.66632,
      0.770585 -0.112673 0.627299,
      -0.2033 -0.977458 -0.0569575,
      0.419493 -0.897771 0.134283,
      -0.170808 -0.959243 0.225115,
      0.131134 -0.991267 -0.0139348,
      -0.729313 -0.678651 -0.0868095,
      -0.535371 -0.822308 -0.192841,
      0.771955 0.17772 -0.610329,
      -0.322265 0.932434 0.163437,
      0.258647 0.954096 0.151006,
      -0.0546657 0.96434 -0.25896,
      0.0965607 0.912302 0.397972,
      -0.411291 0.82756 -0.38208,
      -0.333056 0.839782 0.428766,
      -0.557477 0.807188 0.194081,
      -0.934754 -0.23756 0.264197,
      -0.791429 -0.530676 0.303354,
      -0.734434 -0.600196 0.316816,
      0.926567 0.209286 0.312528,
      0.980262 0.108516 0.16526,
      -0.0913673 0.815587 -0.571376,
      -0.214773 0.818549 -0.532776,
      -0.556726 0.823464 -0.109381,
      -0.321906 0.870337 -0.372679,
      0.949753 -0.0205301 0.312326,
      0.950605 0.115996 0.287914,
      -0.776038 0.630625 -0.00882744,
      -0.861196 0.481251 0.163519,
      -0.96809 0.232354 0.0938855,
      -0.60644 0.793373 0.0528163,
      -0.877731 0.476453 0.0507979,
      0.999994 -0.00192305 -0.00280359,
      0.999994 0.00077337 -0.0032822,
      0.999992 -0.00343084 -0.00213985,
      0.999986 -0.0044124 -0.00277401,
      0.797826 -0.560022 0.223268,
      0.875565 -0.333976 0.349065,
      -0.998162 0.0491135 -0.0355106,
      -0.99937 0.0244536 0.0257081,
      -0.849965 -0.502796 0.157338,
      -0.744068 0.657886 -0.116396,
      -0.996493 0.079169 -0.0270993,
      -0.84215 -0.532242 0.0866121,
      0.964365 0.261561 -0.039822,
      0.855522 0.462995 0.231771,
      0.709987 0.684569 0.165179,
      0.753314 0.657097 -0.0272249,
      0.445537 0.893616 -0.0542963,
      0.840054 0.504131 0.200403,
      0.618789 0.732119 0.284786,
      0.753639 0.657203 0.0105879,
      0.869817 0.47565 0.131053,
      0.818158 0.47871 -0.318519,
      0.775117 0.409857 -0.480844,
      0.916704 0.399411 -0.0111697,
      -0.717997 0.695298 0.0322567,
      -0.405101 0.6514 0.641538,
      -0.715324 0.631204 -0.299822,
      -0.906123 0.42035 -0.0473976,
      -0.280846 0.92454 -0.257587,
      -0.989518 0.125168 -0.0720193,
      0.908767 -0.145923 0.39096,
      0.496515 -0.0506275 0.86655,
      0.97889 0.00542724 0.204316,
      0.638655 0.0795711 0.765368,
      0.893068 -0.410345 0.184517,
      0.843544 -0.434333 0.315893,
      0.100653 -0.966504 0.236089,
      0.833493 -0.307185 0.459267,
      -0.983789 0.123683 0.129857,
      -0.956608 0.140586 0.25522,
      -0.945883 0.322519 -0.0358793,
      -0.905729 0.419579 0.0600795,
      -0.978947 0.117655 0.166794,
      -0.885912 -0.331958 -0.323982,
      -0.832728 -0.40006 -0.382774,
      -0.433972 0.882383 -0.181848,
      -0.750069 0.524349 -0.403057,
      -0.997853 0.0357427 0.0548871,
      -0.244376 0.911214 0.331616,
      0.330893 -0.928718 0.167312,
      -0.940644 0.304357 0.150186,
      -0.589328 0.806894 0.0401748,
      0.185005 -0.982735 -0.00240256,
      0.045675 -0.994905 0.0898739,
      0.0441242 -0.973951 -0.222427,
      0.270232 -0.930059 -0.248926,
      -0.0852942 0.854074 0.513111,
      -0.236003 0.714532 0.658594,
      0.0460248 -0.870156 0.490623,
      -0.581647 -0.779705 0.231833,
      -0.121272 -0.969503 0.212974,
      -0.408871 -0.863762 -0.294516,
      -0.222542 -0.971569 -0.0807982,
      -0.678465 -0.734145 -0.0267678,
      0.846029 0.137308 -0.515152,
      0.731911 0.16215 -0.661827,
      0.673226 -0.340623 -0.65631,
      0.816073 -0.201768 -0.541585,
      0.722756 0.246304 -0.645723,
      0.948333 0.30409 -0.0905195,
      -0.775556 0.420141 -0.471163,
      -0.826495 0.488768 -0.279307,
      -0.574827 0.687334 -0.444011,
      -0.821128 0.0246322 -0.570213,
      -0.471729 0.277163 -0.83705,
      0.715423 -0.538533 0.445143,
      0.625971 -0.625827 0.465297,
      0.566481 -0.362151 0.740234,
      0.768161 0.453405 0.452054,
      0.9773 0.165869 0.131801,
      -0.0827624 0.85719 -0.508306,
      -0.76145 -0.637328 0.11835,
      -0.117509 -0.977047 0.177682,
      0.0933506 -0.726812 0.680463,
      -0.664348 -0.730384 0.158683,
      0.0317509 -0.137643 0.989973,
      -0.67797 0.732276 0.0642613,
      -0.0571773 0.905625 -0.420208,
      0.171703 0.910804 -0.375439,
      0.0770084 0.768935 -0.634673,
      0.108724 0.877664 -0.466781,
      0.0906352 0.941061 -0.325868,
      0.193089 0.974233 -0.116564,
      0.368389 0.909926 -0.190589,
      0.849022 0.522934 0.0755139,
      0.20232 0.965341 -0.164877,
      -0.306953 0.931244 -0.196379,
      -0.36867 0.925303 -0.0888601,
      0.908553 0.370045 0.193904,
      0.828249 0.502119 0.248759,
      0.992135 0.0279679 0.122004,
      0.822743 -0.103645 -0.558884,
      0.873236 -0.310519 -0.375548,
      -0.147763 -0.978105 0.146547,
      -0.0198486 -0.987452 0.156668,
      -0.692353 -0.714333 -0.101862,
      -0.40016 -0.870788 -0.285658,
      0.346345 0.737833 0.579351,
      0.0200993 0.906637 -0.421432,
      0.336047 -0.819415 0.464361,
      -0.831554 0.495715 0.250568,
      0.132639 -0.739401 0.66007,
      0.336337 -0.878573 0.339097,
      0.443893 -0.894167 0.058516,
      0.030986 -0.991551 -0.12596,
      -0.707811 -0.556764 0.434763,
      -0.831856 -0.0815197 0.548972,
      -0.807638 0.357011 0.469322,
      0.612099 -0.787573 -0.0711575,
      0.779402 -0.617275 0.107254,
      0.499558 -0.292939 -0.815248,
      0.549782 -0.391239 -0.738019,
      0.584469 -0.169198 -0.793579,
      -0.422737 0.556188 -0.715506,
      -0.320333 0.889652 -0.325432,
      -0.374389 0.806135 -0.458235,
      -0.299059 0.640615 -0.707231,
      -0.437346 0.289931 -0.851275,
      -0.868378 0.320365 -0.378531,
      -0.838467 0.504976 -0.204872,
      -0.941131 0.286801 -0.178934,
      -0.470142 -0.882581 -0.00410054,
      -0.827284 -0.544444 -0.138501,
      -0.864056 -0.0670131 0.498916,
      -0.647643 -0.375949 0.662738,
      -0.93282 -0.216698 0.287905,
      -0.946848 -0.0213195 0.320975,
      -0.872677 -0.152992 0.463712,
      0.68092 -0.730418 0.0532614,
      0.196875 -0.949602 0.243917,
      -0.231635 -0.957031 0.17446,
      0.336768 -0.077631 -0.938382,
      -0.00351553 -0.178517 -0.983931,
      -0.00351562 -0.178516 -0.983931,
      0.0409724 -0.156507 -0.986827,
      0.220852 0.0511394 -0.973966,
      0.887241 0.393117 -0.241376,
      0.634042 0.20745 -0.744953,
      0.895024 0.385344 0.224591,
      0.928405 -0.15919 0.335743,
      0.899252 0.390494 0.197129,
      0.968828 -0.0662569 0.238709,
      0.470412 0.873935 0.122271,
      0.978212 -0.186882 0.0904234,
      0.0969466 0.991902 -0.0820512,
      0.883125 0.468497 -0.0245253,
      -0.411705 0.909734 -0.0536977,
      -0.847265 -0.250831 0.468215,
      -0.909543 0.0475417 -0.412882,
      -0.922015 -0.123309 -0.366993,
      -0.800236 -0.484258 -0.353719,
      -0.786763 -0.380279 -0.486201,
      -0.655671 -0.754995 -0.00887396,
      -0.67459 -0.73814 0.00881436,
      -0.895407 -0.383484 -0.226243,
      -0.828268 -0.00155704 -0.56033,
      0.705822 0.177385 0.685821,
      0.801803 0.0831327 0.591778,
      0.710521 -0.149169 0.687683,
      0.729611 0.0410448 0.682629,
      -0.557113 -0.827279 0.0723522,
      0.0224725 -0.946519 0.321865,
      0.304658 -0.782359 0.54323,
      -0.798493 -0.28032 0.532757,
      0.064796 -0.983669 0.167916,
      -0.355974 0.933158 0.0499994,
      0.419829 0.890363 -0.17606,
      0.961998 -0.0283358 -0.271582,
      0.499583 -0.187352 -0.845764,
      0.871962 0.478476 -0.103646,
      0.909736 -0.400399 -0.10982,
      0.974382 0.0123922 0.224557,
      -0.827786 0.450676 0.334159,
      0.659438 -0.259326 0.705614,
      0.83753 -0.546356 0.00621684,
      0.644472 -0.761732 0.0664767,
      0.397288 0.803739 -0.442906,
      0.776382 0.622624 0.0978247,
      -0.422766 0.518895 -0.742979,
      0.834114 -0.25972 -0.48662,
      0.392918 -0.138702 -0.909053,
      0.331994 0.325111 -0.885485,
      0.0461158 0.835118 -0.548135,
      -0.73445 0.661653 -0.150991,
      -0.91212 0.127753 -0.389508,
      -0.867601 0.0664511 -0.492801,
      -0.844625 -0.234068 -0.481478,
      -0.82205 -0.0309188 -0.568576,
      0.961515 -0.0275829 0.273364,
      0.786971 0.567489 0.242141,
      0.881963 0.459885 0.103181,
      0.980189 -0.0899927 0.176438,
      0.676754 -0.687779 0.262608,
      -0.851194 -0.491713 0.183539,
      -0.921581 -0.2583 0.289775,
      0.579162 -0.702768 0.413145,
      0.49269 -0.831387 0.257008,
      0.687002 -0.649571 -0.325709,
      0.612765 -0.771292 -0.172129,
      0.593567 -0.727683 -0.343737,
      0.341076 -0.906429 0.249104,
      0.894417 0.390498 -0.218014,
      0.956597 0.286943 -0.0508557,
      -0.888327 0.283688 -0.361105,
      0.845375 0.497194 0.195293,
      -0.967257 0.0685544 -0.244366,
      -0.980952 0.100862 -0.166011,
      -0.254094 0.960857 -0.110413,
      -0.848633 -0.454813 0.270123,
      -0.900309 -0.132672 0.414537,
      -0.909974 0.0262589 0.413834,
      0.383021 -0.909142 0.163573,
      0.851575 -0.51254 0.110106,
      0.933887 -0.356662 0.0254425,
      0.0816885 -0.976028 0.201733,
      -0.957448 -0.17712 -0.227863,
      -0.961249 0.17557 0.212546,
      -0.976905 0.0667543 0.202979,
      -0.903429 0.426114 -0.0473667,
      -0.0872228 -0.0948201 -0.991666,
      -0.635813 -0.181022 -0.750315,
      0.682601 0.0182955 -0.730562,
      0.306935 0.00721306 -0.951703,
      0.451827 -0.521617 0.723718,
      -0.0102331 -0.574312 0.818573,
      0.000248018 0.983522 -0.180788,
      0.25286 0.896513 -0.363768,
      0.832945 0.367342 -0.413839,
      0.236964 0.970601 0.0422102,
      0.090456 -0.982698 0.161622,
      -0.176982 -0.966163 -0.187632,
      0.923005 0.108571 0.369153,
      0.881406 0.173296 0.439422,
      0.87795 0.019226 0.478365,
      0.776435 -0.378948 0.503535,
      0.619099 0.569114 -0.541134,
      0.619148 -0.171067 -0.766415,
      0.634895 0.594776 -0.493102,
      0.845227 0.395814 -0.359058,
      -0.366882 0.162956 0.915884,
      -0.845671 0.532084 0.0415551,
      -0.948073 0.30315 0.0962149,
      -0.835279 0.404071 0.372875,
      -0.602836 0.698354 0.385863,
      -0.79095 0.497487 0.356239,
      -0.78066 0.534602 0.323683,
      -0.846625 0.316711 0.427693,
      -0.88256 0.285673 0.373469,
      0.964147 -0.201694 0.172451,
      0.919021 -0.393466 0.0241967,
      0.376508 -0.477514 0.793865,
      0.576965 -0.781448 0.237592,
      -0.0993066 0.940651 -0.324521,
      -0.505736 0.800831 0.320781,
      0.558242 -0.308629 0.770139,
      0.806999 -0.0346849 0.589533,
      0.359738 -0.322498 0.875548,
      0.0875637 -0.642178 0.761538,
      0.333045 -0.577506 0.745365,
      0.339494 -0.0447379 -0.939544,
      0.461502 0.062092 -0.884963,
      0.677409 -0.0731879 0.731956,
      0.916461 -0.124205 0.380359,
      0.906793 -0.402264 0.126131,
      0.542383 0.838495 -0.0524087,
      -0.42756 0.897373 -0.109153,
      0.941761 0.288987 0.171968,
      -0.903018 -0.0261351 -0.428808,
      -0.896803 0.133412 -0.421836,
      -0.914729 -0.236837 -0.327382,
      -0.903919 -0.0774619 -0.42063,
      -0.99072 0.132818 -0.0288519,
      -0.911664 0.390443 -0.128156,
      -0.910284 0.348159 -0.223982,
      0.620924 -0.743375 0.24869,
      0.825889 -0.561933 -0.0462409,
      0.366327 -0.915769 0.164837,
      -0.330414 -0.643717 0.690258,
      0.288777 -0.765321 0.575232,
      -0.385689 -0.724569 0.571178,
      -0.875301 0.231738 0.424435,
      -0.80282 0.0913515 0.589182,
      -0.811311 0.318224 0.490416,
      -0.89819 0.383069 0.215669,
      -0.923835 -0.0143429 -0.382523,
      0.303756 -0.935127 -0.1824,
      0.531511 -0.612151 -0.585463,
      0.646765 -0.762207 -0.0271323,
      -0.186243 0.545081 0.817435,
      0.575615 -0.617856 0.53565,
      -0.257108 -0.138735 -0.956372,
      -0.491334 -0.150306 -0.857904,
      -0.0386376 0.132404 -0.990442,
      -0.796652 -0.379734 0.470263,
      -0.650911 -0.470303 0.595928,
      -0.764112 -0.637034 0.101591,
      -0.83845 0.466615 -0.281553,
      0.474506 -0.742723 0.472447,
      0.187498 -0.627224 -0.755933,
      -0.341885 -0.0429759 -0.938759,
      0.411182 -0.549677 -0.727176,
      0.666634 -0.684727 -0.294531,
      -0.889301 0.433476 0.145745,
      -0.883339 0.341386 0.321197,
      -0.978796 0.183161 0.0917066,
      0.625962 -0.31092 0.715193,
      -0.939353 0.0894083 -0.331093,
      -0.944683 -0.191967 -0.265938,
      -0.828647 -0.102708 -0.550269,
      -0.279514 -0.908862 0.309585,
      -0.225418 -0.887251 0.402459,
      0.411421 -0.877967 0.244758,
      -0.911068 0.0275857 -0.411332,
      -0.96934 0.0593355 0.238453,
      -0.948432 -0.00651135 0.316915,
      -0.91686 0.0096209 0.399093,
      0.33479 -0.85237 0.401722,
      0.228324 -0.891538 0.391189,
      0.727153 -0.632859 0.265965,
      -0.758402 -0.638856 -0.129192,
      -0.871686 -0.487765 0.047419,
      -0.757807 -0.647494 0.0804986,
      -0.990746 -0.135406 -0.00937634,
      -0.995611 0.092293 -0.0154989,
      0.999981 2.33048e-005 -0.00609128,
      0.951557 0.307458 -0.0029424,
      0.996384 0.0838702 0.0135946,
      0.807637 0.582293 0.0930417,
      0.867134 0.495519 -0.0503802,
      -0.215689 0.936925 -0.275046,
      -0.770069 -0.222107 -0.598048,
      -0.878997 -0.132751 -0.457976,
      0.952154 -0.227409 0.204175,
      -0.482489 -0.0227534 -0.875607,
      0.615336 -0.343348 0.709559,
      0.399731 0.246926 0.882747,
      0.943491 0.238614 0.229973,
      -0.435922 -0.850668 0.293829,
      0.481889 0.47185 -0.738336,
      -0.808942 0.456307 -0.370669,
      -0.671882 0.659899 -0.336315,
      -0.385686 0.833876 -0.394837,
      -0.58645 0.738845 -0.331939,
      -0.987309 0.0914956 0.129807,
      -0.835407 0.349015 0.424597,
      0.880274 -0.412241 -0.234892,
      -0.767981 -0.556629 -0.316811,
      -0.633034 -0.631687 -0.447481,
      -0.743557 -0.56077 0.364226,
      0.58736 0.601993 -0.540936,
      -0.665343 0.652492 0.36273,
      -0.612518 0.709832 0.347793,
      -0.861003 0.308168 0.404606,
      0.512385 0.08813 -0.854222,
      0.36318 0.271149 -0.891391,
      0.42116 0.139413 -0.896208,
      -0.303805 0.907496 0.290094,
      -0.945762 0.072866 0.316584,
      0.360257 0.765952 -0.532478,
      -0.710457 -0.683111 -0.169148,
      -0.787398 -0.144667 -0.59923,
      -0.90191 -0.255914 -0.347947,
      0.921841 0.175208 0.345705,
      0.57961 0.692092 -0.430188,
      0.80126 0.5855 -0.123177,
      0.475191 -0.600134 0.643453,
      0.756266 0.0569096 -0.651785,
      0.882645 -0.00842341 -0.469965,
      0.775646 -0.554153 -0.302139,
      -0.866933 -0.0749056 0.492764,
      0.479423 0.781603 -0.399061,
      1 -0.000112788 -0.000621655,
      0.22693 0.0358056 -0.973253,
      0.619055 0.205903 -0.757876,
      -0.998157 -0.0554671 -0.0246193,
      0.0283455 0.998097 -0.0547714,
      -0.905055 0.136791 -0.402696,
      -0.627239 -0.674811 -0.388845,
      -0.650826 0.728458 -0.21395,
      -0.166663 0.926461 -0.33748,
      0.0988872 0.954137 -0.282568,
      -0.316736 -0.922512 0.220569,
      -0.817151 -0.00413062 0.576409,
      -0.697945 0.695233 -0.171825,
      -0.00161939 0.175165 0.984538,
      -0.932151 -0.223581 -0.284792,
      -0.545762 0.823109 0.156954,
      0.641158 -0.746166 -0.17931,
      0.0895321 0.781951 -0.616876,
      0.358133 0.785374 -0.504904,
      -0.124407 0.965608 0.228306,
      -0.457377 -0.440346 -0.772594 ]
  }
  normalPerVertex TRUE
}
}
}
