# Supplementary material for: Volume of the crocodilian brain and endocast during ontogeny
Source: PLoS One. 2017 Jun 14;12(6):e0178491. doi: 10.1371/journal.pone.0178491 (PMC5470673; doi:10.1371/journal.pone.0178491)
Supplement: S10 Fig — 3D image of crocodilian large adult endocast in vrml format. (WRL) [file pone.0178491.s010.wrl]

#VRML V2.0 utf8 CosmoWorlds V1.0

Group {
  children Shape {
    appearance Appearance {
      material Material {
        ambientIntensity 0.2
        diffuseColor 0.0784314 0.647059 0.8
        emissiveColor 0 0 0
        specularColor 0.3 0.3 0.3
        shininess 0.2
        transparency 0
      }
    }
    geometry IndexedFaceSet {
      coord Coordinate {
        point [
        59.984 21.4109 13.8898,
        59.6061 18.4593 14.4266,
        59.612 20.3829 16.6264,
        60.468 19.2206 10.2201,
        59.6131 21.7682 15.8589,
        61.1031 22.1453 13.7525,
        61.47 20.6959 9.94887,
        66.3432 19.5739 12.1677,
        65.6002 19.9314 14.1381,
        65.5978 16.7091 13.1825,
        65.5961 20.6756 11.9705,
        67.0861 17.7405 10.465,
        65.9523 20.6931 9.93336,
        67.0861 19.2164 10.1972,
        65.5469 20.7621 -2.2737,
        64.0539 20.3822 -0.166765,
        64.0609 20.7392 1.8011,
        64.4277 20.0278 -2.13646,
        67.0539 20.5023 -0.199282,
        67.0468 20.7612 -2.27889,
        65.5398 20.4051 -4.24156,
        64.4207 19.6707 -4.10433,
        78.8621 6.22031 -53.0324,
        79.233 7.78385 -52.8172,
        79.618 6.66473 -50.5829,
        78.8621 7.69622 -53.3002,
        78.235 4.83267 -52.2782,
        78.1039 4.47572 -54.2456,
        78.476 7.4273 -54.7825,
        62.2434 21.0046 20.0534,
        62.9864 22.1231 17.8152,
        62.2434 22.4806 19.7856,
        62.6236 19.4978 20.1508,
        64.1119 18.9014 16.8633,
        61.1284 21.3624 22.0252,
        61.1295 18.3199 22.0611,
        79.6391 4.78399 -44.1437,
        80.3961 8.09235 -42.714,
        79.7701 5.14094 -42.1763,
        79.5201 3.66518 -41.9076,
        80.3891 7.73533 -44.6819,
        80.382 5.9024 -46.382,
        77.392 2.69838 -43.7573,
        78.885 3.32626 -45.9092,
        69.8077 -2.80918 -67.1229,
        70.1768 -2.4462 -67.1901,
        69.8047 -3.92188 -66.921,
        69.8047 -2.5938 -68.0036,
        56.6454 12.1227 27.7829,
        55.1454 12.1294 27.787,
        56.6419 13.046 26.603,
        55.1525 12.1088 29.8234,
        58.5145 13.2226 27.5766,
        56.6524 12.1078 29.8182,
        58.1524 13.2225 29.6106,
        64.0609 11.8895 3.40671,
        65.5609 12.0125 3.37904,
        64.068 12.2465 5.37458,
        65.5539 11.5315 1.43366,
        62.6969 13.7204 5.11207,
        62.9418 13.3632 3.14333,
        64.0539 12.6423 1.23749,
        65.5469 11.1745 -0.534197,
        69.435 -4.6835 -62.7162,
        68.3217 -6.03187 -62.4676,
        68.6839 -5.04005 -64.6815,
        69.8118 -3.56485 -64.9532,
        68.3288 -5.7988 -60.4772,
        70.1909 -1.73215 -63.2544,
        71.327 -1.46231 -61.767,
        69.4479 -4.32648 -60.7484,
        59.6565 24.2673 29.634,
        58.5356 26.101 31.338,
        59.6565 22.7914 29.9018,
        58.2735 26.863 27.1353,
        59.6577 22.7008 29.4022,
        59.6577 24.1767 29.1344,
        70.5547 6.409 -68.7981,
        69.8042 6.23166 -69.7756,
        70.5547 7.8849 -69.0658,
        70.5547 4.93309 -68.5303,
        72.8188 7.12163 -64.8701,
        70.9409 8.59872 -65.1314,
        71.6838 5.28941 -66.5663,
        56.0582 5.10809 -33.9549,
        56.4291 3.72262 -33.1888,
        54.9274 5.10951 -33.9472,
        56.5562 3.63188 -33.6889,
        55.3141 6.58448 -34.2201,
        56.4256 5.02 -34.4405,
        53.6472 23.6477 26.2187,
        53.6437 24.9451 24.967,
        54.7692 23.1993 23.7472,
        52.1543 25.4816 27.9239,
        54.0263 22.0809 25.9855,
        53.6472 22.1718 26.4864,
        52.5333 22.4389 27.9585,
        73.0063 7.6367 -11.6148,
        74.8608 5.71473 -13.8056,
        75.1257 9.0234 -12.3741,
        71.5046 6.07317 -11.8299,
        73.0133 9.46823 -9.92232,
        70.0117 8.03458 -10.1438,
        47.6877 16.2364 39.2645,
        49.1947 15.3645 41.45,
        47.6947 16.4695 41.2548,
        49.1877 15.9895 39.3039,
        46.1947 17.5803 41.0587,
        49.1736 16.1383 35.2117,
        46.1877 18.3258 38.8987,
        46.1877 18.3302 38.89,
        48.0545 17.6092 34.9488,
        77.8456 17.9249 -22.1295,
        78.3405 17.5676 -24.0991,
        77.3475 20.8771 -22.6634,
        78.5885 16.0915 -23.8322,
        76.7305 19.7586 -20.4256,
        76.7376 17.1638 -17.9221,
        78.2235 16.4488 -21.8631,
        65.3851 -3.67866 -44.5901,
        65.371 -3.65476 -48.6597,
        68.378 -3.29963 -46.7022,
        68.385 -2.9426 -44.7343,
        62.3781 -4.03379 -46.5475,
        63.8921 -3.32069 -42.617,
        63.8851 -3.67771 -44.5849,
        66.8921 -2.95073 -42.6949,
        57.8499 14.336 -57.9949,
        57.8429 14.469 -60.0517,
        56.3429 13.4879 -59.8683,
        59.3499 14.459 -58.0226,
        54.85 12.6141 -57.6718,
        59.357 14.816 -56.0547,
        56.357 13.218 -55.7541,
        62.327 14.7742 -64.7045,
        63.8218 14.1263 -66.1088,
        62.3218 15.9808 -66.4399,
        60.8288 15.229 -64.2655,
        61.9421 14.8651 -64.2035,
        62.3288 14.1211 -64.0699,
        55.6732 9.17904 -36.7248,
        55.3082 9.53629 -34.7557,
        55.3082 11.0122 -35.0235,
        55.6732 7.70313 -36.4571,
        56.8012 12.1301 -37.2643,
        56.0441 10.2977 -38.9618,
        55.6662 7.34611 -38.4249,
        74.3305 4.61654 -61.8722,
        72.8188 2.69391 -64.0668,
        72.8235 4.26046 -63.8349,
        73.9479 6.00204 -62.6384,
        73.7069 1.9315 -59.8663,
        75.2068 6.35828 -60.6748,
        75.0799 3.40654 -60.1388,
        76.9619 5.23829 -58.4452,
        68.5257 10.1015 -6.44817,
        68.5187 9.37843 -8.34961,
        70.0257 10.1006 -6.45336,
        65.9054 9.74327 -8.40647,
        68.5328 10.4586 -4.4803,
        65.5328 10.8323 -4.5374,
        65.5258 10.4753 -6.50527,
        61.1243 15.7205 21.0161,
        62.2434 16.5769 20.8567,
        61.1284 15.4587 23.0963,
        62.6172 15.8564 18.9535,
        59.6383 14.9596 25.2248,
        61.1172 15.4855 19.0261,
        59.6243 15.4774 21.0656,
        59.6243 15.1034 21.1374,
        67.0609 20.3654 1.85819,
        65.568 21.0953 3.76378,
        67.0679 20.3535 3.893,
        68.432 19.2634 2.05324,
        70.0257 19.6882 -8.19287,
        71.5199 18.9522 -8.06467,
        72.2628 18.5947 -10.0351,
        70.0187 20.4352 -10.361,
        70.0328 19.6734 -6.15753,
        67.0257 19.6901 -8.18249,
        68.5204 20.1594 -9.81343,
        59.6173 16.223 18.9056,
        58.1261 15.1957 21.6461,
        58.1237 16.5507 20.7121,
        56.7871 4.03654 -39.8611,
        54.8974 5.06597 -42.5899,
        56.3992 3.56062 -41.8061,
        57.8992 1.83971 -41.4992,
        54.9092 6.98955 -40.3902,
        57.9091 2.55994 -39.5972,
        56.5492 4.75075 -35.9245,
        67.1768 12.3148 -69.8575,
        66.8077 12.6782 -69.9221,
        67.178 12.6718 -67.8896,
        68.3077 11.2014 -69.6595,
        66.8048 12.1672 -70.671,
        76.632 1.47704 -45.5657,
        75.892 1.09946 -43.4618,
        74.385 -0.354897 -45.2253,
        73.9971 -0.354233 -47.2567,
        75.868 0.763466 -49.4988,
        77.3779 2.23223 -47.738,
        69.8042 3.27984 -69.24,
        69.8042 1.80393 -68.9722,
        66.8042 3.28173 -69.2296,
        70.5547 1.98128 -67.9947,
        70.5547 3.45718 -68.2625,
        69.8042 4.75574 -69.5078,
        57.9203 2.91654 -35.5966,
        58.1717 17.5121 34.4141,
        59.2786 16.888 30.9742,
        59.0376 20.197 32.4074,
        57.7856 14.2942 33.4828,
        58.5427 20.5544 34.377,
        57.4276 19.4362 36.6165,
        57.4276 17.9603 36.8843,
        57.0427 14.6517 35.4533,
        66.8042 6.23355 -69.7652,
        68.3042 7.7085 -70.0382,
        69.8042 7.70756 -70.0433,
        59.6172 23.5982 17.5596,
        61.1102 22.5023 15.7204,
        59.612 21.8588 16.3586,
        72.9272 -1.16938 -32.8763,
        75.9284 -0.451035 -30.9847,
        72.9413 -2.66919 -28.5389,
        76.2963 0.66761 -33.2216,
        71.4343 -2.53522 -30.5905,
        69.9272 -1.90543 -32.732,
        72.9202 -0.422356 -35.0445,
        74.7835 0.311539 -35.1843,
        69.9185 -1.24777 -35.3763,
        68.3042 9.18441 -70.3059,
        69.4268 9.36152 -69.3297,
        60.3995 18.0062 28.7347,
        60.3924 17.6492 26.7668,
        60.3995 19.4821 28.4669,
        59.6424 14.6978 27.3049,
        59.5235 15.055 29.2732,
        52.5818 3.0637 -62.0289,
        51.2148 4.8975 -60.3241,
        52.5818 4.53961 -62.2967,
        51.0889 3.42168 -60.0559,
        53.3248 2.70621 -63.9994,
        52.5818 0.111885 -61.4933,
        65.4062 -1.86964 -38.8204,
        63.9062 -1.49681 -38.8826,
        65.3991 -2.59276 -40.7218,
        63.9132 -1.13979 -36.9148,
        66.8973 -2.32252 -41.3002,
        68.4061 -1.49967 -38.8982,
        66.9202 -1.52262 -34.8234,
        77.399 1.09521 -41.4338,
        78.9031 2.5467 -39.6698,
        77.4131 1.43165 -37.4296,
        77.3973 2.10276 -42.1168,
        75.899 0.596512 -41.338,
        62.3042 13.6159 -71.0885,
        59.3042 12.1419 -70.8104,
        59.3077 13.4209 -70.03,
        62.3042 10.6641 -70.553,
        62.3077 14.5288 -70.2418,
        63.8077 14.5279 -70.247,
        63.8042 13.615 -71.0937,
        52.1543 26.9575 27.6562,
        50.6595 27.2219 29.1301,
        52.5404 28.6995 28.8553,
        52.1554 26.8669 27.1565,
        52.1543 28.4348 27.3961,
        55.9417 17.1994 41.0929,
        55.9347 15.3664 39.3929,
        55.9417 18.6753 40.8252,
        54.0638 15.7247 41.3672,
        55.1982 18.8536 41.8078,
        55.1982 17.3777 42.0756,
        62.3042 -7.04678 -67.3396,
        63.8042 -4.09591 -67.8804,
        65.3042 -7.04868 -67.35,
        60.8042 -4.09402 -67.87,
        63.8077 -8.34293 -66.0975,
        60.8077 -8.21709 -66.1096,
        59.3048 -7.01491 -67.164,
        57.8042 -4.09212 -67.8596,
        56.3048 -2.58529 -67.9569,
        59.3042 -2.61717 -68.1326,
        59.3042 -4.09307 -67.8648,
        57.806 -5.47808 -67.096,
        56.6886 -3.9136 -66.8757,
        77.4255 2.05496 -33.9776,
        74.4061 -0.399399 -39.1193,
        79.2893 3.26051 -35.7354,
        78.9102 2.90372 -37.702,
        56.4274 13.9647 -35.5552,
        58.5492 15.0808 -37.8059,
        58.2941 13.2481 -39.5051,
        64.1336 10.5062 -12.6039,
        63.2576 13.4586 -13.1364,
        62.8715 9.79298 -16.5353,
        64.3785 8.67314 -14.3048,
        64.7646 10.8629 -10.6382,
        65.1484 9.38672 -10.3717,
        59.6172 16.2273 18.8969,
        59.9911 15.8643 16.9287,
        61.1102 15.1285 17.0582,
        62.6102 15.4994 16.9856,
        75.9624 -3.81387 -22.244,
        75.9553 -3.43295 -24.3458,
        77.4624 -4.18667 -22.1817,
        74.4554 -3.80386 -24.2731,
        75.9694 -3.21278 -20.3204,
        72.9624 -3.44588 -22.3001,
        72.9694 -3.08886 -20.3322,
        65.1566 18.9562 -8.04266,
        64.0258 17.1063 -7.70298,
        63.6637 17.8383 -5.80182,
        64.0146 16.767 -11.7067,
        64.7887 19.3135 -6.07349,
        67.0328 20.0471 -6.21462,
        65.8985 19.7176 -12.2488,
        64.0961 21.7835 11.7748,
        62.5961 22.1534 11.7131,
        62.6031 22.1443 13.7474,
        64.4723 21.4081 13.8743,
        62.5891 22.1682 9.67774,
        64.0891 22.1673 9.67255,
        55.9277 29.7685 34.7472,
        56.2997 28.2923 35.0137,
        56.6735 29.7684 32.7119,
        55.1806 31.118 34.505,
        55.9347 28.6496 36.9829,
        55.9347 30.1255 36.7151,
        60.8305 14.9536 -63.7154,
        60.8218 15.9818 -66.4348,
        57.8288 14.4929 -64.1213,
        59.7027 14.5094 -66.1636,
        56.4865 13.8677 -19.2844,
        56.4783 12.1226 -20.5002,
        56.4865 12.3918 -19.0167,
        57.9871 12.5687 -18.0418,
        56.4783 13.5971 -20.7757,
        57.9871 14.0446 -18.3095,
        57.9836 14.6018 -19.423,
        65.575 21.3283 5.75412,
        67.075 19.9769 5.98602,
        62.575 21.0823 5.80948,
        62.582 21.8112 7.70988,
        59.4871 14.0436 -18.3147,
        60.9865 11.0609 -17.9496,
        60.9871 14.0427 -18.3199,
        59.4836 14.6009 -19.4282,
        52.5818 -1.36401 -61.2256,
        51.0959 0.826881 -57.5524,
        53.3177 -0.602638 -65.4317,
        65.371 15.5263 -52.1397,
        69.8639 14.4285 -53.9893,
        68.3569 14.4385 -56.0184,
        65.3569 14.8122 -56.0755,
        66.878 16.2484 -50.2435,
        63.864 15.1702 -54.1024,
        63.4902 15.5303 -52.1337,
        65.3763 15.7983 -50.6567,
        81.1953 12.067 -29.2093,
        81.1883 13.1859 -31.445,
        80.4453 15.0192 -29.7423,
        79.7094 12.782 -25.2684,
        81.1883 10.234 -30.9094,
        81.1953 10.5911 -28.9416,
        52.2238 -0.649734 -57.2886,
        52.9668 -2.48314 -58.9912,
        53.35 -1.39459 -55.1248,
        51.2289 1.18382 -55.585,
        59.4765 15.1038 -21.5521,
        60.9835 15.3394 -19.5755,
        78.9553 -3.19077 -24.4004,
        78.5815 -3.45231 -22.319,
        79.7024 -2.33415 -24.5585,
        78.9518 -2.51148 -25.536,
        59.3077 -7.47819 -66.2383,
        59.3218 -7.62605 -62.1462,
        57.8148 -6.62826 -64.3545,
        57.8077 -6.73929 -66.367,
        58.1226 22.3953 19.3156,
        57.7551 22.4834 19.8012,
        58.1226 23.8726 19.0555,
        58.1202 22.1261 17.832,
        58.1272 19.5313 20.3354,
        58.4981 19.1741 18.3662,
        71.4384 23.3755 -34.1005,
        74.4342 21.3138 -34.9282,
        71.4325 21.6026 -35.47,
        74.4483 24.9796 -31.528,
        68.429 21.4259 -36.4436,
        68.4431 25.0918 -33.0434,
        69.9483 26.0923 -31.7138,
        71.4483 25.7195 -31.6515,
        75.7139 8.1909 -58.9765,
        74.3358 8.19218 -61.0044,
        74.3428 9.04886 -59.1272,
        74.3498 10.3879 -57.3375,
        77.3498 7.80318 -56.8793,
        55.1982 27.709 40.2012,
        55.9417 27.5307 39.2185,
        54.8079 29.0073 38.9547,
        55.9417 26.0548 39.4863,
        53.6976 29.1559 39.7733,
        53.6987 27.7395 40.3691,
        55.1982 26.2331 40.469,
        55.1736 30.885 32.5147,
        55.1665 30.5279 30.5468,
        57.2946 27.9347 33.0424,
        56.6665 29.4172 30.743,
        47.6754 23.6037 34.3787,
        46.9365 25.3464 35.5817,
        47.6765 26.4649 33.3434,
        46.5615 22.3949 36.1185,
        48.4195 23.1555 31.9085,
        48.4195 21.6796 32.1763,
        47.6736 20.5619 34.4184,
        71.3217 -1.60603 -63.2813,
        71.9428 -0.257355 -63.5282,
        61.4559 19.9818 6.01314,
        62.5609 19.2613 2.07459,
        54.9625 6.77479 -24.0901,
        54.9485 4.58484 -27.7581,
        56.8492 5.41685 -23.8505,
        53.4555 7.27869 -26.2088,
        56.1062 7.25024 -22.1478,
        54.969 8.69619 -22.5807,
        53.4684 8.37079 -24.3743,
        67.0468 11.1736 -0.539385,
        68.5398 10.9395 -2.53492,
        64.4137 11.9342 -4.73331,
        63.6777 12.6487 -0.794985,
        78.7561 11.8071 -47.4474,
        78.8903 12.0775 -45.9566,
        79.6391 10.6876 -45.2148,
        77.385 13.2809 -47.71,
        80.249 8.49727 -48.8849,
        78.8709 9.73617 -51.1375,
        77.3709 11.8261 -51.5113,
        75.8779 13.2909 -49.739,
        63.8288 13.3851 -63.9417,
        65.3235 13.1165 -65.4387,
        60.8376 13.8347 -61.4797,
        60.342 16.2689 10.7561,
        61.085 18.8632 8.25008,
        61.4629 20.3389 7.981,
        60.8147 15.0088 -68.2909,
        63.8147 14.8849 -68.2791,
        55.1425 13.0769 26.7734,
        55.1384 15.8203 25.0887,
        56.6366 15.7307 24.5954,
        58.1384 14.3425 25.3461,
        64.082 13.6985 9.17641,
        65.5891 15.1644 10.9377,
        62.5891 13.6904 11.2159,
        65.9441 14.0754 7.06872,
        62.582 14.0713 9.11413,
        64.075 13.3415 7.20855,
        65.575 13.7124 7.1359,
        68.3217 12.6476 -65.8566,
        68.3288 13.0104 -63.8898,
        66.8164 12.7585 -67.4118,
        69.8258 11.9083 -63.6952,
        69.8217 9.70058 -65.3273,
        68.3147 11.5584 -67.6917,
        53.8223 13.2031 -31.3503,
        54.1873 12.8459 -33.3195,
        52.6944 10.252 -30.8109,
        53.4485 11.7097 -29.0454,
        54.9344 13.5805 -33.4554,
        54.9414 14.6754 -31.6214,
        54.9485 15.0325 -29.6536,
        53.8293 13.5601 -29.3825,
        64.7717 11.2199 -8.67033,
        64.6547 11.577 -6.70204,
        56.1074 12.035 -20.9832,
        56.4766 13.8681 -21.3171,
        54.9696 13.1488 -23.2139,
        54.9713 11.7665 -22.4629,
        56.4783 10.6467 -20.2325,
        62.4935 17.1728 -17.8729,
        62.4888 15.6062 -18.1048,
        62.4935 15.6969 -17.6051,
        62.8785 16.0536 -15.6385,
        62.1144 16.816 -19.8395,
        63.6215 18.6479 -18.1446,
        54.8043 -1.13843 -68.3848,
        56.3043 0.33654 -68.6578,
        54.8043 0.337486 -68.6526,
        54.8078 -1.81771 -67.2492,
        53.6886 -0.959908 -67.4008,
        64.0076 16.41 -13.6746,
        65.3765 19.0039 -16.1827,
        62.5006 14.578 -15.3695,
        53.3107 1.99216 -67.9351,
        65.568 12.6174 5.30193,
        55.9417 20.1512 40.5574,
        55.1982 20.3295 41.5401,
        56.6753 14.7398 35.9388,
        56.6776 15.0089 37.4224,
        56.6735 13.3028 35.6993,
        55.1929 28.9165 38.4536,
        55.1911 30.3038 37.6977,
        55.1947 29.0042 38.9538,
        62.4888 12.6544 -17.5692,
        60.9818 9.34649 -18.9963,
        62.4888 9.70116 -17.0414,
        57.9895 10.9149 -18.7541,
        54.0959 11.1563 -59.4372,
        53.2289 10.038 -57.1986,
        54.857 11.4952 -55.4361,
        68.5117 20.451 -12.3912,
        71.5063 20.9208 -14.0196,
        68.5064 20.9227 -14.0092,
        71.5169 19.9804 -10.8,
        60.2154 21.6497 -26.8077,
        60.9554 22.3933 -28.9779,
        59.5844 21.2931 -28.7734,
        59.4584 19.8172 -28.5051,
        61.7183 23.1247 -27.0806,
        59.8434 18.6981 -26.2708,
        61.0984 20.5303 -24.575,
        62.4677 23.3892 -25.6227,
        52.1736 30.0249 32.6815,
        53.6736 30.8859 32.5199,
        53.6525 29.443 26.6838,
        55.1595 30.1709 28.579,
        78.5885 -1.61939 -20.6189,
        79.7094 -0.501205 -22.8584,
        77.4694 -3.09528 -20.3511,
        78.9676 1.24155 -21.6554,
        77.0956 0.2145 -18.9136,
        76.3397 -1.26093 -18.6432,
        79.7094 15.7338 -25.804,
        78.2235 13.497 -21.3275,
        66.8042 0.329918 -68.6941,
        69.8042 0.328026 -68.7045,
        70.5547 0.505371 -67.727,
        61.0944 15.0617 12.5049,
        61.218 14.7924 11.0208,
        61.0961 14.0542 13.1879,
        60.727 15.1498 12.9904,
        77.0123 15.474 -44.0412,
        75.892 14.9909 -45.9822,
        75.899 16.5701 -44.2361,
        77.5272 15.8307 -42.0751,
        78.5182 13.9972 -43.7786,
        45.4476 18.6819 40.8615,
        46.1988 18.8888 42.0017,
        46.2 20.4237 42.0593,
        45.4476 21.6337 40.3259,
        65.4413 24.6283 -33.4647,
        65.4343 22.7954 -35.1648,
        66.9484 26.0942 -31.7034,
        63.9413 24.1392 -33.3706,
        63.9554 25.3433 -29.5238,
        73.7139 -0.663284 -57.3629,
        74.3498 -0.30378 -55.3977,
        72.8428 -1.39781 -57.2265,
        73.2049 -1.02 -59.329,
        75.469 1.16853 -55.6688,
        75.0869 2.28766 -57.9032,
        56.4414 3.24484 -29.5529,
        57.9273 2.28194 -33.4489,
        58.6943 1.39278 -29.225,
        54.9344 3.87079 -31.6938,
        57.9555 3.5861 -25.5549,
        61.1172 23.2254 17.6218,
        59.6243 24.6932 19.3935,
        60.7434 23.9574 19.523,
        61.1243 23.5825 19.5897,
        62.6102 22.3774 15.7377,
        77.4131 16.551 -40.1727,
        77.4202 17.646 -38.3387,
        78.9131 15.5681 -39.9997,
        75.9131 17.6618 -40.3689,
        69.885 -2.20559 -44.8734,
        69.878 -2.19076 -46.9087,
        68.371 -3.65665 -48.6701,
        69.871 -2.54779 -48.8766,
        59.6313 14.7246 23.2348,
        58.1313 14.8495 23.2175,
        45.4476 24.5855 39.7904,
        46.2 23.3755 41.5238,
        45.8185 24.2283 37.8212,
        46.1988 24.7924 40.9306,
        47.7006 27.5359 39.247,
        47.6836 26.8219 35.3113,
        54.0748 8.60936 -65.0731,
        53.3318 8.96686 -63.1026,
        54.0748 10.0853 -65.3408,
        53.3289 7.11621 -62.7668,
        54.8078 6.53809 -68.7652,
        53.4367 4.94389 -68.4711,
        52.5748 5.65849 -64.5323,
        68.4993 22.0416 -16.2448,
        65.8785 20.4795 -16.4523,
        67.0029 20.7451 -14.9879,
        66.9888 22.9829 -19.4592,
        70.0028 22.2191 -15.2661,
        69.9976 23.0539 -16.9341,
        68.4906 23.4358 -19.0306,
        57.0211 12.1778 -45.4044,
        54.0211 9.22787 -44.8585,
        56.7801 11.0591 -43.1679,
        53.3781 9.98874 -49.0675,
        57.8974 13.9195 -44.207,
        57.8922 15.4865 -46.0078,
        56.257 12.9401 -49.6053,
        56.766 14.7727 -47.9069,
        75.476 10.381 -55.3076,
        75.8639 12.2108 -53.6084,
        76.983 10.7371 -53.345,
        77.3587 8.99596 -54.539,
        74.3569 11.8547 -55.571,
        77.3568 8.77708 -55.0234,
        62.9864 16.2194 18.8863,
        63.3643 17.6951 18.6172,
        54.8148 -2.07809 -65.1614,
        53.3237 -3.10538 -62.4209,
        62.4806 6.33469 -18.7914,
        60.9765 6.74711 -20.0412,
        63.9888 6.7498 -16.5033,
        60.9712 4.38323 -21.1448,
        63.9818 3.44096 -17.9356,
        62.8574 3.17529 -19.3999,
        52.3364 10.9663 -26.8739,
        52.0844 8.01463 -26.3374,
        52.8414 9.84709 -24.6399,
        52.0774 9.13351 -28.5731,
        52.7155 11.3231 -24.9073,
        53.4625 12.4238 -25.1096,
        53.4555 12.0667 -27.0775,
        75.9946 17.5213 -15.9517,
        75.9887 20.0254 -18.9548,
        74.4981 20.5029 -16.3232,
        75.9946 14.5695 -15.4161,
        74.5063 17.9671 -13.4944,
        61.0094 15.8159 25.0645,
        61.1354 18.7676 24.5286,
        72.9976 22.562 -16.8555,
        74.4905 22.45 -18.8732,
        71.4905 24.1719 -19.1749,
        75.9624 26.8026 -27.7988,
        74.4554 26.4465 -29.7615,
        72.9624 27.1705 -27.8549,
        74.4694 26.7887 -25.7583,
        76.5764 25.7101 -29.6355,
        75.9676 26.3339 -26.1972,
        76.7094 26.067 -27.668,
        46.5615 19.443 36.6541,
        48.5455 18.7277 32.7114,
        76.5869 3.76262 -58.1762,
        75.7209 2.64429 -55.9375,
        79.618 5.18882 -50.3151,
        76.4779 3.00085 -53.9722,
        76.608 1.88187 -51.737,
        78.742 3.71347 -50.0443,
        71.313 2.24997 -66.5137,
        71.3165 0.952576 -65.262,
        69.8042 -1.14789 -68.4367,
        70.5547 -0.970543 -67.4592,
        72.8639 12.5788 -53.6644,
        72.4772 13.6917 -53.8649,
        72.871 13.6738 -51.8304,
        72.4701 11.8588 -55.565,
        75.8709 12.5678 -51.6405,
        81.9313 8.40063 -32.6121,
        81.9172 9.16248 -36.8156,
        81.1813 11.3529 -33.1451,
        81.1742 6.56817 -34.3096,
        81.1953 7.63924 -28.406,
        81.1813 5.44928 -32.074,
        52.2814 28.3427 26.8883,
        53.6489 28.164 25.9035,
        69.308 16.311 2.58576,
        69.298 14.4781 0.885681,
        70.416 15.5963 -1.35384,
        68.565 18.1444 4.28844,
        69.673 17.4297 0.348831,
        67.0609 13.3664 3.12804,
        68.1941 17.0258 6.52538,
        67.8121 15.1931 4.8266,
        67.1768 -6.87204 -66.3764,
        68.3077 -5.76006 -66.5822,
        67.1839 -6.51502 -64.4085,
        68.3047 -5.54468 -67.4629,
        66.8077 -7.23502 -66.3092,
        66.8048 -7.01964 -67.1899,
        53.2833 13.583 29.5626,
        53.6525 13.2195 29.6272,
        52.5462 13.9405 31.533,
        50.6595 15.7923 31.2038,
        53.646 13.2564 27.7626,
        52.1543 16.6261 29.5306,
        53.6437 16.0897 26.5736,
        60.0075 24.6719 23.4613,
        59.6454 25.0234 25.4315,
        61.1424 23.5523 25.6931,
        61.1354 23.1953 23.7252,
        59.6383 25.0354 23.3967,
        60.7505 24.3144 21.4909,
        59.6313 25.0502 21.3614,
        57.9836 10.9207 -18.7551,
        57.6133 9.08224 -20.4529,
        54.0888 10.7993 -61.4051,
        52.5888 9.32436 -61.1321,
        56.7168 13.7495 -61.9498,
        55.2097 11.9175 -63.6447,
        54.2711 3.32407 -43.7882,
        54.8851 1.37161 -45.4688,
        53.3951 6.27645 -44.3207,
        53.5141 4.44344 -46.0213,
        54.0141 2.96721 -45.7552,
        73.6398 12.6902 -8.96877,
        73.0239 15.9074 -8.04168,
        72.6448 13.0479 -6.99745,
        74.3827 15.2845 -11.4748,
        73.0186 11.2133 -8.70654,
        74.3827 10.8568 -10.6715,
        74.5098 12.242 -11.4393,
        63.9853 21.329 -20.1727,
        62.4783 20.9743 -22.1277,
        62.8644 19.7673 -20.3776,
        63.9818 22.6278 -21.4167,
        49.1982 15.9049 42.3603,
        50.6947 14.9917 41.5122,
        50.7011 16.0531 43.1776,
        49.2017 17.56 43.0803,
        47.6982 17.3824 42.1016,
        81.1742 13.9477 -35.6485,
        79.5483 16.9006 -36.1784,
        80.8104 14.662 -31.7114,
        80.2912 15.0671 -37.8811,
        81.1742 12.4718 -35.3807,
        81.0342 11.7578 -39.316,
        80.4102 13.2341 -39.5816,
        79.6531 12.8776 -41.5469,
        80.7752 9.92505 -41.0152,
        59.984 15.5073 14.9609,
        59.6131 17.3404 16.6623,
        62.4783 19.4984 -21.8599,
        56.9367 10.8453 -69.5543,
        55.5748 11.5602 -65.6138,
        56.3218 12.4169 -65.7719,
        56.3095 9.46045 -68.7847,
        57.8148 13.0351 -67.9221,
        58.1886 12.3204 -69.8264,
        57.8042 10.6669 -70.5374,
        57.8042 9.19103 -70.2696,
        56.6847 25.6973 37.5158,
        52.743 9.27647 -52.9934,
        51.867 6.32521 -52.4548,
        51.874 6.68223 -50.4869,
        52.2309 8.56274 -56.9274,
        52.757 8.5146 -48.7898,
        54.864 11.8522 -53.4683,
        53.357 10.0202 -55.1632,
        72.8323 -1.19688 -60.304,
        57.3872 15.4611 23.1092,
        58.1384 14.7165 25.2743,
        63.9308 21.518 -35.9361,
        66.9273 20.9615 -36.8701,
        63.9273 20.2254 -36.7258,
        62.4402 21.6961 -34.9547,
        62.4291 19.9538 -36.1551,
        51.0959 3.7787 -58.088,
        51.1029 2.65982 -55.8523,
        55.1876 14.2657 39.5952,
        56.6665 12.8219 33.7539,
        55.1806 13.5369 37.6948,
        53.6736 13.5526 35.6647,
        72.8991 -0.755478 -41.0819,
        69.8991 -1.49154 -40.9377,
        72.885 -1.34558 -45.0402,
        71.378 -1.82561 -46.9803,
        68.6768 10.8379 -69.5949,
        68.3047 10.6903 -70.4084,
        66.8042 9.18536 -70.3007,
        65.3147 -7.98686 -64.1348,
        65.3077 -8.34388 -66.1027,
        62.0933 -0.490097 -22.7975,
        62.4695 0.731499 -20.9878,
        60.9607 0.895874 -23.561,
        63.6004 -0.134018 -20.8348,
        60.9554 -0.84063 -24.7625,
        62.4554 -2.68645 -24.433,
        63.9624 -3.06259 -22.3374,
        49.5756 29.0106 38.9728,
        49.2011 27.8613 41.0406,
        50.6982 29.1878 39.949,
        50.6929 30.3938 38.1938,
        49.1877 29.3889 36.8728,
        61.8139 16.3158 2.61168,
        61.4489 18.1489 4.31306,
        62.5522 17.3477 -0.103079,
        62.9348 18.9098 0.104361,
        68.4817 25.5753 -21.9755,
        66.9841 24.2213 -21.0363,
        69.987 24.3683 -20.2255,
        66.9782 25.3992 -22.9465,
        71.4817 25.5748 -21.9782,
        71.4765 26.4096 -23.6462,
        68.4712 26.5171 -25.1874,
        80.3194 16.4952 -30.0096,
        79.3174 19.4477 -30.5417,
        78.9606 18.5954 -26.8366,
        80.0604 17.6143 -32.2444,
        79.2682 12.5208 -43.5134,
        78.9044 14.2675 -42.2887,
        80.3961 9.56826 -42.9818,
        64.0287 13.0533 -6.96765,
        56.6454 27.6082 24.9733,
        56.646 28.0136 25.0744,
        58.5145 26.5058 25.1666,
        55.1454 27.9845 24.9143,
        58.1402 26.2411 23.7074,
        56.6402 26.2406 23.7049,
        70.9549 -2.49448 -59.0535,
        69.8358 -3.59495 -58.8498,
        72.871 -1.44562 -49.0873,
        68.3639 -4.01367 -50.6379,
        69.8639 -2.89904 -50.8455,
        71.3569 -2.15871 -53.0178,
        71.3639 -1.80169 -51.05,
        67.4512 18.8592 8.22806,
        52.1876 30.863 36.5947,
        55.1876 30.8611 36.5843,
        65.364 -4.01178 -50.6275,
        70.1838 -2.08918 -65.2222,
        80.457 8.08322 -25.9589,
        81.1953 4.68743 -27.8704,
        79.7094 11.3061 -25.0006,
        79.8334 8.35416 -24.4655,
        80.0815 5.40219 -23.9308,
        50.6876 14.7586 39.5219,
        50.6806 15.3875 37.3752,
        49.2017 20.5118 42.5448,
        50.7017 20.5108 42.5396,
        53.6999 17.4672 42.5689,
        59.3359 14.849 -62.1586,
        53.3289 -3.20361 -60.8945,
        59.3921 16.4772 -46.1929,
        60.8992 16.5796 -44.1842,
        57.8851 15.8732 -48.1106,
        62.3921 17.2132 -46.3372,
        59.3781 15.8871 -50.1511,
        62.3781 16.6231 -50.2954,
        56.6524 29.4411 26.6734,
        70.7839 13.7631 -3.05523,
        71.1589 16.7147 -3.59208,
        69.659 12.2879 -2.78356,
        68.5468 12.2824 -0.745928,
        70.045 18.4563 -2.39546,
        67.0791 15.9076 8.7649,
        62.575 14.4523 7.01238,
        61.9398 14.8398 2.87902,
        61.0779 17.0303 6.54999,
        63.827 -5.88948 -60.9608,
        62.3218 -7.62794 -62.1566,
        65.3218 -6.88901 -62.3014,
        62.3288 -7.14697 -60.2112,
        66.8288 -5.79785 -60.472,
        65.3358 -5.43988 -58.499,
        63.4421 -5.79859 -60.4598,
        77.4342 19.836 -34.6708,
        78.9412 19.4541 -32.5742,
        75.9272 19.2358 -36.5892,
        69.9624 27.5443 -27.912,
        65.4624 26.6852 -27.74,
        66.9624 27.5462 -27.9016,
        52.9949 0.420868 -51.3876,
        51.867 3.3734 -51.9192,
        51.8552 1.44841 -54.1266,
        52.252 3.73017 -49.9527,
        53.3711 0.783417 -49.422,
        54.864 -1.05761 -51.1339,
        68.3499 -4.72772 -54.5736,
        69.854 -2.89861 -52.8782,
        62.4747 22.2717 -23.3794,
        63.9771 23.8661 -22.9938,
        67.0539 11.6545 1.40598,
        67.798 13.0031 1.15865,
        67.0551 13.3606 3.12911,
        77.4413 -0.70607 -28.9111,
        78.9512 -1.06509 -25.9665,
        75.9483 -2.31406 -26.5814,
        79.5623 1.37962 -29.2971,
        74.4466 -2.77572 -26.9925,
        77.4395 -0.182816 -29.5063,
        72.8921 15.9767 -46.1503,
        72.9009 17.0446 -43.7874,
        69.8921 17.3325 -46.3856,
        74.3792 14.7616 -47.9679,
        72.885 15.4976 -48.0961,
        53.466 11.5004 -23.9298,
        54.9625 13.1608 -25.2487,
        56.4695 14.0108 -23.3757,
        77.4624 22.74 -27.0671,
        75.9764 23.8283 -23.2019,
        74.4765 25.6698 -23.5227,
        57.0122 21.365 22.0394,
        58.4981 17.6982 18.634,
        58.1261 18.1461 21.1029,
        56.6331 18.5041 23.0759,
        53.3798 2.69705 -47.2443,
        54.8781 0.03833 -47.2596,
        56.3711 12.9462 -51.6395,
        57.5089 14.4152 -49.8774,
        57.5019 14.0582 -51.8453,
        58.1384 26.1461 23.2006,
        58.1313 25.4172 21.3002,
        56.6384 26.0231 23.2282,
        58.0032 23.9591 19.5325,
        57.0122 24.3168 21.5038,
        56.6331 24.4077 22.0048,
        63.2717 14.1727 -9.20069,
        63.2787 16.0056 -7.50061,
        65.6336 19.3607 -14.2157,
        55.139 24.7057 23.6473,
        69.9765 -1.62013 -18.5553,
        66.9695 -2.71322 -20.3789,
        69.9695 -3.08697 -20.3218,
        66.9765 -0.88028 -18.6788,
        72.9782 -1.17095 -18.1473,
        69.9835 0.212799 -16.8552,
        56.3043 6.24017 -69.7289,
        54.8043 3.2893 -69.1881,
        57.8042 3.28741 -69.1985,
        56.3048 7.74606 -69.8314,
        59.3042 7.71418 -70.007,
        59.3042 4.76237 -69.4715,
        55.1384 17.2962 24.8209,
        55.5192 17.2952 24.8158,
        77.4805 13.8545 -19.3571,
        76.7376 12.736 -17.1188,
        62.371 16.2661 -52.2632,
        62.3569 14.8141 -56.0651,
        59.371 15.5301 -52.119,
        55.1595 12.4658 31.7913,
        71.5257 11.5713 -6.73348,
        71.5187 9.74261 -8.42641,
        70.0328 11.1984 -4.6199,
        65.3042 10.6622 -70.5633,
        63.8042 7.71134 -70.0226,
        65.3042 12.1381 -70.8311,
        55.3223 14.6781 -31.6233,
        54.9555 14.7736 -27.574,
        57.5723 16.1525 -31.8988,
        57.9555 16.1255 -27.83,
        56.4555 16.1265 -27.8248,
        53.4654 9.99453 -23.8273,
        74.4835 0.947922 -17.0047,
        78.5956 3.16537 -19.4544,
        77.4817 3.43245 -17.9823,
        76.3526 2.0479 -17.2109,
        52.1665 13.9345 33.5681,
        50.6736 15.0304 35.4073,
        53.6665 12.8238 33.7643,
        62.4935 12.745 -17.0695,
        56.6595 12.4649 31.7861,
        47.7011 26.3864 41.3136,
        47.7017 24.9404 41.7466,
        65.3042 1.80677 -68.9567,
        63.8042 3.28362 -69.2193,
        63.8042 4.75953 -69.487,
        71.4132 -0.778435 -37.0071,
        62.4554 24.6063 -29.3847,
        62.0793 23.8863 -31.2854,
        62.4625 24.5943 -27.3499,
        60.8042 7.71323 -70.0122,
        59.3042 10.666 -70.5426,
        80.4043 8.36151 -41.2305,
        78.8762 3.98395 -48.5535,
        56.3218 -6.14825 -62.4036,
        57.8288 -6.53012 -60.307,
        60.8288 -7.26997 -60.1835,
        73.0099 19.6225 -12.773,
        60.8499 -5.46094 -54.4138,
        59.357 -4.36502 -52.5746,
        57.8499 -5.33509 -54.4259,
        62.364 -4.00989 -50.6172,
        59.3429 -6.18311 -56.3101,
        61.9621 -5.0836 -56.5189,
        62.3499 -4.72394 -54.5529,
        60.8358 -6.78899 -58.2381,
        66.9554 -3.79913 -24.2472,
        65.4695 -2.22221 -20.4626,
        65.4624 -3.44115 -22.2741,
        68.3428 -5.08475 -56.5415,
        65.3429 -5.08286 -56.5311,
        63.8429 -5.08191 -56.5259,
        62.3358 -5.43799 -58.4886,
        75.9852 21.3214 -20.2142,
        75.6096 21.5922 -18.7216,
        75.9782 22.4417 -22.4421,
        74.8468 24.1875 -21.2224,
        62.4397 -3.12377 -28.9111,
        63.9343 -3.75271 -30.3428,
        63.9413 -4.13943 -28.24,
        62.071 -1.9182 -30.669,
        62.3203 -3.03724 -28.4342,
        60.9414 -1.18569 -28.7652,
        79.7024 -0.858231 -24.8263,
        80.4453 1.73608 -27.3323,
        80.0815 2.45037 -23.3953,
        55.1525 29.8139 26.6111,
        56.6595 29.0602 28.7751,
        71.4923 2.49587 -14.7419,
        71.4905 2.04479 -15.1603,
        74.4905 2.40472 -15.2443,
        69.9923 2.49681 -14.7367,
        72.9976 3.88256 -13.4665,
        69.9993 4.32974 -13.0367,
        74.3569 -0.312843 -53.3634,
        71.3469 -1.78067 -55.119,
        75.8539 1.52532 -53.7023,
        68.5099 7.81805 -10.6152,
        76.8194 23.877 -31.3364,
        77.8244 22.7575 -29.1042,
        78.9453 20.9238 -30.8082,
        77.4413 21.6631 -32.9696,
        54.8992 8.10266 -42.6248,
        52.2168 7.84869 -60.8631,
        57.4136 27.5776 31.0741,
        69.8428 -3.23792 -56.8819,
        72.8358 -1.38297 -59.2618,
        71.4852 0.662933 -16.442,
        59.4624 3.9379 -23.5994,
        59.4584 2.10635 -25.2918,
        61.5984 2.81906 -21.3635,
        72.8657 -0.976921 -50.6889,
        53.2763 17.6537 26.7914,
        52.5333 19.4871 28.4941,
        53.6472 19.22 27.022,
        54.0263 19.1291 26.521,
        49.2017 23.4636 42.0092,
        81.1883 4.33041 -29.8383,
        69.8569 13.9475 -55.9346,
        68.3499 14.0815 -57.9862,
        62.3992 -2.59087 -40.7114,
        62.3921 -3.31974 -42.6118,
        59.3921 -2.5799 -42.7353,
        59.3974 -0.8405 -41.5344,
        59.5281 -0.749931 -41.0352,
        61.287 -0.394012 -39.0734,
        66.9202 19.5004 -38.6376,
        64.0961 14.7844 13.0447,
        79.7842 4.37907 -37.9728,
        49.1666 27.5799 31.1031,
        49.1625 25.7499 29.4025,
        48.8045 27.94 33.0718,
        48.4195 26.1074 31.373,
        56.766 0.013664 -45.2292,
        57.523 0.370216 -43.2639,
        58.2871 12.891 -41.473,
        58.6662 14.7237 -39.7742,
        58.5427 24.9821 33.5736,
        58.5427 23.5062 33.8414,
        50.6578 21.2333 29.7164,
        49.1613 19.9369 30.9733,
        49.2884 22.798 29.9376,
        50.656 18.1916 29.7561,
        50.656 22.6193 28.9528,
        57.4276 22.388 36.0809,
        65.3147 14.1431 -68.1499,
        53.4362 8.50925 -32.0139,
        54.9274 9.53724 -34.7505,
        54.9274 6.58543 -34.215,
        53.8153 9.89426 -32.7826,
        54.1873 5.46631 -31.9806,
        52.3223 7.30042 -30.274,
        64.1102 16.9801 16.7116,
        60.9326 -0.528046 -31.4095,
        61.6832 -0.79908 -32.9033,
        60.1802 0.67778 -33.1659,
        61.085 15.9114 8.78564,
        74.1308 16.7606 -11.7417,
        79.9971 5.54561 -48.3485,
        72.9694 26.7896 -25.7531,
        66.9906 3.27564 -15.3676,
        66.9835 0.577209 -16.9146,
        69.9906 2.04574 -15.1551,
        68.5034 4.24282 -13.5158,
        66.2535 5.72015 -13.7758,
        65.4923 5.45146 -15.2568,
        62.9277 14.1251 -1.06017,
        62.5557 14.5744 1.41641,
        63.2857 14.8867 -5.26496,
        62.9277 17.0769 -1.59572,
        59.3042 3.28646 -69.2037,
        60.8042 4.76142 -69.4767,
        60.8042 3.28552 -69.2089,
        60.8042 1.80961 -68.9411,
        57.8915 -1.1366 -43.1665,
        57.8851 -2.19802 -44.8319,
        59.3359 -6.91199 -58.2105,
        52.1806 14.2767 37.5713,
        62.6031 14.7705 15.0852,
        57.4386 -5.38999 -66.6105,
        59.3781 -3.29395 -46.6711,
        57.131 -1.8195 -46.9305,
        61.1354 21.7194 23.993,
        75.9706 23.8297 -23.1941,
        65.3048 13.644 -70.9336,
        65.6768 13.7916 -70.1201,
        62.5961 13.6756 13.2512,
        61.1031 14.7715 15.0904,
        64.1096 21.7346 15.6743,
        66.8851 16.9773 -48.3431,
        69.8798 15.9754 -49.6806,
        75.9905 3.26996 -15.3987,
        75.9922 5.44485 -15.2931,
        63.9554 -3.79723 -24.2368,
        60.3995 22.4339 27.9313,
        52.2017 21.9858 42.2666,
        53.6976 15.8727 42.1833,
        65.3077 14.1551 -70.1847,
        63.9765 1.08758 -19.0251,
        72.9483 -4.03598 -26.2583,
        71.4483 -4.15899 -26.2306,
        71.4624 -3.44494 -22.2949,
        59.4132 1.443 -37.3673,
        60.9132 -0.033859 -37.1047,
        59.4203 1.67799 -35.3773,
        59.787 1.08285 -39.336,
        60.9724 19.0544 -24.3068,
        55.1402 20.3379 24.7812,
        60.8429 14.101 -59.9956,
        63.8429 14.0991 -60.006,
        68.5485 20.1116 -1.67412,
        68.6679 20.0251 -2.15113,
        68.5398 20.4032 -4.25194,
        56.4437 -5.03233 -64.6392,
        56.4625 15.1296 -25.6113,
        60.9747 16.369 -22.3031,
        75.9957 7.09927 -14.5769,
        76.7446 10.1413 -14.6154,
        76.8616 6.83234 -16.0481,
        63.8147 -7.98591 -64.1296,
        59.4132 15.8244 -39.9766,
        57.9695 6.39197 -21.9987,
        55.2238 -3.60345 -56.7634,
        55.9667 -5.43685 -58.4661,
        56.3429 -5.44327 -56.4336,
        54.85 -2.87144 -54.8622,
        55.2097 -4.3175 -60.6991,
        52.1929 30.3943 38.1963,
        60.3995 23.9098 27.6635,
        77.4805 12.3785 -19.0893,
        76.3667 11.6174 -14.8819,
        77.4805 9.42673 -18.5537,
        54.2084 13.9169 -27.4159,
        65.4695 26.3043 -25.6383,
        69.9695 27.5237 -25.8756,
        59.4513 19.4602 -30.473,
        59.4513 20.9361 -30.7408,
        58.8344 16.8658 -27.9674,
        59.8282 20.5789 -32.71,
        58.6943 17.6278 -32.1705,
        52.1947 30.3581 38.7189,
        50.6947 30.483 38.7016,
        50.6876 30.492 36.6673,
        66.8358 13.7402 -61.9842,
        65.3288 13.3841 -63.9469,
        68.3358 13.3674 -61.922,
        66.8428 14.0972 -60.0164,
        66.9132 18.4054 -40.4716,
        69.9202 19.4985 -38.648,
        69.9061 18.0465 -42.4499,
        66.9062 18.0484 -42.4395,
        65.4062 18.0493 -42.4343,
        65.4132 18.4064 -40.4664,
        56.3711 -1.31126 -49.0527,
        65.3499 -4.72583 -54.5633,
        69.9554 -3.80102 -24.2576,
        66.8991 17.6914 -44.4073,
        63.8991 17.5693 -44.3745,
        62.4132 17.6703 -40.3222,
        74.4255 19.7691 -37.1728,
        57.9344 16.1585 -33.9339,
        59.8082 16.913 -36.1101,
        71.3358 10.7856 -61.4642,
        71.7061 11.1452 -59.4982,
        72.4549 9.31182 -61.2009,
        70.2049 10.7891 -61.4608,
        53.4414 6.19855 -30.0781,
        51.9514 7.65769 -28.3049,
        53.4485 6.55557 -28.1102,
        59.364 -4.008 -50.6068,
        62.3728 -3.56509 -48.1492,
        57.864 -3.26909 -50.7355,
        65.4484 -4.1552 -26.2098,
        63.9484 -4.15426 -26.2047,
        66.9413 -4.14132 -28.2504,
        54.9274 11.0131 -35.0183,
        53.6947 15.3617 41.4344,
        77.4817 4.90836 -18.25,
        63.6707 18.1953 -3.83396,
        49.9124 16.8939 31.0066,
        53.6876 13.8948 39.6679,
        55.4507 -4.67467 -62.6678,
        66.2605 7.55308 -12.0757,
        60.9484 22.0363 -30.9457,
        68.6768 -5.39708 -66.6494,
        72.9554 26.5695 -29.7784,
        56.6847 24.2214 37.7836,
        55.9417 23.103 40.0218,
        78.2235 12.021 -21.0597,
        56.6331 22.9318 22.2726,
        51.8552 4.40163 -54.6545,
        51.1029 5.61163 -56.3879,
        71.3499 11.8657 -57.5949,
        69.8428 12.9855 -59.8254,
        70.212 12.6221 -59.7608,
        71.5269 17.8333 -5.82902,
        77.4805 7.95082 -18.2859,
        62.3042 0.332756 -68.6785,
        78.2235 9.06924 -20.5242,
        46.1859 21.1884 37.8712,
        77.4342 1.39868 -31.3257,
        80.4342 3.36272 -31.6927,
        61.3223 22.0538 -32.9829,
        78.9711 10.2755 -22.2781,
        72.8428 10.0318 -59.3002,
        72.8499 11.4987 -57.5337,
        50.7017 26.4145 41.4685,
        75.9342 -0.445267 -30.9857,
        75.8639 0.786949 -51.5357,
        68.3042 -2.62284 -68.1637,
        50.656 16.7157 30.0239,
        72.9132 18.4016 -40.4924,
        67.0117 8.52844 -10.2227,
        68.4343 -3.39523 -30.4237,
        66.9273 -2.64149 -32.5878,
        55.1999 23.3699 41.4927,
        53.7017 24.9367 41.7259,
        50.656 25.5711 28.4173,
        60.9203 16.9185 -38.1478,
        52.2017 23.4617 41.9988,
        56.357 -3.62229 -52.6987,
        62.3042 -2.61906 -68.143,
        60.9256 18.3017 -36.8584,
        63.9202 18.8864 -38.5155,
        60.9132 16.5614 -40.1156,
        66.8042 -5.57372 -67.623,
        59.4684 17.2224 -26.0017,
        57.9625 16.1049 -25.7936,
        59.4695 15.7288 -23.6981,
        78.5956 4.64128 -19.7221,
        78.2235 7.59332 -20.2564,
        69.8329 12.2653 -61.7273,
        69.9499 10.4323 -63.4279,
        63.9332 -2.27641 -32.6433,
        65.4343 -3.75942 -30.3469,
        78.8334 20.1621 -26.6043,
        62.4484 -3.04347 -26.4008,
        71.4272 20.9586 -36.8857,
        72.9202 19.1247 -38.5909,
        65.4765 -0.513237 -18.7401,
        63.878 16.6222 -50.3006,
        63.8921 17.3362 -46.3648,
        65.3042 -1.14505 -68.4211,
        78.8639 8.87949 -53.0147,
        65.3042 -2.62095 -68.1533,
        79.3385 4.28378 -21.6926,
        80.4131 6.2293 -38.3107,
        71.371 14.7845 -52.0266,
        80.5412 4.73563 -36.0075,
        81.1672 6.21114 -36.2775,
        76.0027 11.8826 -13.4201 ]
      }
  solid FALSE
  coordIndex [
      0, 1, 2, -1, 
      0, 3, 1, -1, 
      0, 2, 4, -1, 
      0, 4, 5, -1, 
      0, 6, 3, -1, 
      0, 5, 6, -1, 
      7, 8, 9, -1, 
      7, 10, 8, -1, 
      7, 9, 11, -1, 
      7, 12, 10, -1, 
      7, 13, 12, -1, 
      7, 11, 13, -1, 
      14, 15, 16, -1, 
      14, 17, 15, -1, 
      14, 18, 19, -1, 
      14, 19, 20, -1, 
      14, 21, 17, -1, 
      14, 20, 21, -1, 
      22, 23, 24, -1, 
      22, 25, 23, -1, 
      22, 24, 26, -1, 
      22, 26, 27, -1, 
      22, 27, 28, -1, 
      22, 28, 25, -1, 
      29, 30, 31, -1, 
      29, 32, 33, -1, 
      29, 31, 34, -1, 
      29, 35, 32, -1, 
      29, 34, 35, -1, 
      36, 37, 38, -1, 
      36, 38, 39, -1, 
      36, 40, 37, -1, 
      36, 41, 40, -1, 
      36, 39, 42, -1, 
      36, 42, 43, -1, 
      36, 43, 41, -1, 
      44, 45, 46, -1, 
      44, 46, 47, -1, 
      44, 47, 45, -1, 
      48, 49, 50, -1, 
      48, 51, 49, -1, 
      48, 50, 52, -1, 
      48, 53, 51, -1, 
      48, 54, 53, -1, 
      48, 52, 54, -1, 
      55, 56, 57, -1, 
      55, 58, 56, -1, 
      55, 57, 59, -1, 
      55, 59, 60, -1, 
      55, 60, 61, -1, 
      55, 61, 62, -1, 
      63, 64, 65, -1, 
      63, 65, 66, -1, 
      63, 67, 64, -1, 
      63, 66, 68, -1, 
      63, 68, 69, -1, 
      63, 69, 70, -1, 
      63, 70, 67, -1, 
      71, 72, 73, -1, 
      71, 74, 72, -1, 
      71, 73, 75, -1, 
      71, 75, 76, -1, 
      71, 76, 74, -1, 
      77, 78, 79, -1, 
      77, 80, 78, -1, 
      81, 79, 82, -1, 
      77, 83, 80, -1, 
      77, 79, 81, -1, 
      84, 85, 86, -1, 
      84, 87, 85, -1, 
      84, 86, 88, -1, 
      84, 88, 89, -1, 
      84, 89, 87, -1, 
      90, 91, 92, -1, 
      90, 93, 91, -1, 
      90, 92, 94, -1, 
      90, 94, 95, -1, 
      90, 96, 93, -1, 
      90, 95, 96, -1, 
      97, 98, 99, -1, 
      97, 100, 98, -1, 
      97, 99, 101, -1, 
      97, 102, 100, -1, 
      97, 101, 102, -1, 
      103, 104, 105, -1, 
      103, 106, 104, -1, 
      103, 105, 107, -1, 
      103, 108, 106, -1, 
      103, 107, 109, -1, 
      103, 109, 110, -1, 
      103, 111, 108, -1, 
      103, 110, 111, -1, 
      112, 113, 114, -1, 
      112, 115, 113, -1, 
      112, 114, 116, -1, 
      112, 116, 117, -1, 
      112, 117, 118, -1, 
      112, 118, 115, -1, 
      119, 120, 121, -1, 
      119, 121, 122, -1, 
      119, 123, 120, -1, 
      119, 124, 125, -1, 
      119, 125, 123, -1, 
      119, 126, 124, -1, 
      119, 122, 126, -1, 
      127, 128, 129, -1, 
      127, 130, 128, -1, 
      127, 129, 131, -1, 
      127, 132, 130, -1, 
      127, 131, 133, -1, 
      127, 133, 132, -1, 
      134, 135, 136, -1, 
      134, 136, 137, -1, 
      134, 138, 139, -1, 
      134, 139, 135, -1, 
      134, 137, 138, -1, 
      140, 141, 142, -1, 
      140, 143, 141, -1, 
      140, 142, 144, -1, 
      140, 144, 145, -1, 
      140, 146, 143, -1, 
      140, 145, 146, -1, 
      147, 148, 149, -1, 
      147, 149, 150, -1, 
      147, 151, 148, -1, 
      147, 150, 152, -1, 
      147, 153, 151, -1, 
      147, 152, 154, -1, 
      155, 156, 157, -1, 
      155, 158, 156, -1, 
      155, 157, 159, -1, 
      155, 159, 160, -1, 
      155, 161, 158, -1, 
      155, 160, 161, -1, 
      162, 163, 164, -1, 
      162, 165, 163, -1, 
      162, 164, 166, -1, 
      162, 167, 165, -1, 
      162, 168, 167, -1, 
      162, 169, 168, -1, 
      170, 16, 171, -1, 
      170, 18, 16, -1, 
      170, 171, 172, -1, 
      170, 172, 173, -1, 
      170, 173, 18, -1, 
      174, 175, 176, -1, 
      174, 176, 177, -1, 
      174, 178, 175, -1, 
      174, 179, 178, -1, 
      174, 177, 180, -1, 
      174, 180, 179, -1, 
      181, 182, 183, -1, 
      168, 182, 181, -1, 
      168, 169, 182, -1, 
      168, 181, 167, -1, 
      184, 185, 186, -1, 
      184, 186, 187, -1, 
      184, 188, 185, -1, 
      184, 189, 190, -1, 
      184, 187, 189, -1, 
      184, 190, 146, -1, 
      184, 146, 188, -1, 
      191, 192, 193, -1, 
      191, 193, 194, -1, 
      191, 195, 192, -1, 
      191, 194, 195, -1, 
      196, 42, 197, -1, 
      196, 197, 198, -1, 
      196, 43, 42, -1, 
      196, 198, 199, -1, 
      196, 199, 200, -1, 
      196, 200, 201, -1, 
      196, 201, 43, -1, 
      202, 203, 204, -1, 
      202, 205, 203, -1, 
      202, 80, 206, -1, 
      202, 206, 205, -1, 
      202, 204, 207, -1, 
      202, 207, 80, -1, 
      190, 208, 87, -1, 
      190, 189, 208, -1, 
      190, 87, 89, -1, 
      190, 89, 88, -1, 
      190, 88, 143, -1, 
      190, 143, 146, -1, 
      209, 210, 211, -1, 
      209, 212, 210, -1, 
      209, 211, 213, -1, 
      209, 213, 214, -1, 
      209, 214, 215, -1, 
      209, 216, 212, -1, 
      209, 215, 216, -1, 
      78, 217, 218, -1, 
      78, 207, 217, -1, 
      78, 218, 219, -1, 
      78, 80, 207, -1, 
      78, 219, 79, -1, 
      5, 220, 221, -1, 
      4, 220, 5, -1, 
      4, 222, 220, -1, 
      4, 2, 222, -1, 
      223, 224, 225, -1, 
      223, 226, 224, -1, 
      223, 225, 227, -1, 
      223, 227, 228, -1, 
      223, 229, 230, -1, 
      223, 230, 226, -1, 
      223, 231, 229, -1, 
      223, 228, 231, -1, 
      219, 218, 232, -1, 
      219, 232, 233, -1, 
      219, 233, 79, -1, 
      234, 235, 236, -1, 
      234, 237, 235, -1, 
      234, 236, 211, -1, 
      234, 211, 210, -1, 
      234, 210, 238, -1, 
      234, 238, 237, -1, 
      239, 240, 241, -1, 
      239, 242, 240, -1, 
      239, 241, 243, -1, 
      239, 243, 244, -1, 
      239, 244, 242, -1, 
      245, 246, 247, -1, 
      245, 248, 246, -1, 
      245, 247, 249, -1, 
      245, 250, 251, -1, 
      245, 251, 248, -1, 
      245, 249, 250, -1, 
      252, 253, 254, -1, 
      252, 255, 253, -1, 
      252, 254, 256, -1, 
      252, 256, 255, -1, 
      257, 258, 259, -1, 
      257, 260, 258, -1, 
      257, 259, 261, -1, 
      257, 261, 262, -1, 
      257, 263, 260, -1, 
      257, 262, 263, -1, 
      264, 93, 265, -1, 
      264, 265, 266, -1, 
      264, 267, 93, -1, 
      264, 268, 267, -1, 
      264, 266, 268, -1, 
      269, 270, 271, -1, 
      269, 272, 270, -1, 
      269, 271, 273, -1, 
      269, 273, 274, -1, 
      269, 274, 272, -1, 
      275, 276, 277, -1, 
      275, 278, 276, -1, 
      275, 277, 279, -1, 
      275, 279, 280, -1, 
      275, 280, 281, -1, 
      275, 281, 278, -1, 
      282, 283, 284, -1, 
      282, 284, 285, -1, 
      282, 286, 283, -1, 
      282, 285, 286, -1, 
      283, 286, 287, -1, 
      238, 54, 52, -1, 
      238, 212, 54, -1, 
      238, 210, 212, -1, 
      238, 52, 237, -1, 
      254, 288, 230, -1, 
      254, 230, 289, -1, 
      254, 290, 288, -1, 
      254, 289, 256, -1, 
      254, 253, 291, -1, 
      254, 291, 290, -1, 
      144, 142, 292, -1, 
      144, 292, 293, -1, 
      144, 294, 145, -1, 
      144, 293, 294, -1, 
      295, 296, 297, -1, 
      295, 297, 298, -1, 
      295, 299, 296, -1, 
      295, 298, 300, -1, 
      295, 300, 299, -1, 
      167, 301, 302, -1, 
      167, 181, 301, -1, 
      167, 302, 303, -1, 
      167, 304, 165, -1, 
      167, 303, 304, -1, 
      305, 306, 307, -1, 
      305, 308, 306, -1, 
      305, 307, 309, -1, 
      305, 310, 308, -1, 
      305, 311, 310, -1, 
      305, 309, 311, -1, 
      312, 313, 314, -1, 
      312, 315, 313, -1, 
      312, 314, 316, -1, 
      312, 316, 317, -1, 
      312, 318, 315, -1, 
      312, 179, 318, -1, 
      312, 317, 179, -1, 
      319, 320, 321, -1, 
      319, 321, 322, -1, 
      319, 323, 320, -1, 
      319, 322, 10, -1, 
      319, 324, 323, -1, 
      319, 12, 324, -1, 
      319, 10, 12, -1, 
      325, 326, 327, -1, 
      325, 327, 328, -1, 
      325, 329, 326, -1, 
      325, 328, 330, -1, 
      325, 330, 329, -1, 
      137, 331, 138, -1, 
      137, 136, 332, -1, 
      333, 332, 334, -1, 
      137, 332, 333, -1, 
      137, 333, 331, -1, 
      335, 336, 337, -1, 
      335, 337, 338, -1, 
      335, 339, 336, -1, 
      335, 340, 341, -1, 
      335, 341, 339, -1, 
      335, 338, 340, -1, 
      342, 172, 171, -1, 
      342, 343, 172, -1, 
      342, 171, 344, -1, 
      342, 12, 343, -1, 
      342, 324, 12, -1, 
      342, 344, 345, -1, 
      342, 345, 324, -1, 
      346, 338, 347, -1, 
      346, 347, 348, -1, 
      346, 348, 349, -1, 
      346, 349, 341, -1, 
      346, 340, 338, -1, 
      346, 341, 340, -1, 
      244, 350, 351, -1, 
      244, 351, 242, -1, 
      244, 243, 352, -1, 
      244, 352, 350, -1, 
      353, 354, 355, -1, 
      353, 355, 356, -1, 
      353, 357, 354, -1, 
      353, 358, 359, -1, 
      353, 359, 360, -1, 
      353, 356, 358, -1, 
      353, 360, 357, -1, 
      361, 362, 363, -1, 
      361, 363, 364, -1, 
      361, 365, 362, -1, 
      361, 364, 366, -1, 
      361, 366, 365, -1, 
      367, 350, 368, -1, 
      367, 368, 369, -1, 
      367, 351, 350, -1, 
      367, 370, 351, -1, 
      367, 369, 370, -1, 
      349, 371, 341, -1, 
      349, 372, 371, -1, 
      349, 348, 372, -1, 
      80, 83, 206, -1, 
      373, 374, 307, -1, 
      373, 307, 306, -1, 
      373, 375, 374, -1, 
      373, 376, 375, -1, 
      373, 306, 376, -1, 
      377, 280, 378, -1, 
      377, 378, 379, -1, 
      377, 281, 280, -1, 
      377, 380, 281, -1, 
      377, 379, 380, -1, 
      381, 382, 383, -1, 
      381, 383, 384, -1, 
      381, 385, 382, -1, 
      381, 386, 385, -1, 
      381, 384, 386, -1, 
      387, 388, 389, -1, 
      387, 390, 388, -1, 
      387, 389, 391, -1, 
      387, 391, 392, -1, 
      387, 393, 394, -1, 
      387, 394, 390, -1, 
      387, 392, 393, -1, 
      395, 396, 397, -1, 
      395, 397, 398, -1, 
      395, 152, 396, -1, 
      395, 399, 154, -1, 
      395, 154, 152, -1, 
      395, 398, 399, -1, 
      400, 401, 402, -1, 
      400, 403, 401, -1, 
      400, 402, 404, -1, 
      400, 404, 405, -1, 
      400, 405, 406, -1, 
      400, 406, 403, -1, 
      327, 407, 328, -1, 
      327, 408, 407, -1, 
      327, 326, 409, -1, 
      327, 409, 410, -1, 
      327, 410, 408, -1, 
      411, 412, 413, -1, 
      411, 414, 412, -1, 
      411, 413, 415, -1, 
      411, 415, 416, -1, 
      411, 416, 417, -1, 
      411, 417, 414, -1, 
      418, 68, 419, -1, 
      418, 69, 68, -1, 
      418, 419, 69, -1, 
      344, 420, 345, -1, 
      344, 421, 420, -1, 
      344, 171, 16, -1, 
      344, 16, 421, -1, 
      422, 423, 424, -1, 
      422, 425, 423, -1, 
      422, 424, 426, -1, 
      422, 426, 427, -1, 
      422, 427, 428, -1, 
      422, 428, 425, -1, 
      429, 159, 430, -1, 
      160, 159, 429, -1, 
      160, 431, 161, -1, 
      160, 432, 431, -1, 
      160, 429, 62, -1, 
      160, 62, 432, -1, 
      433, 434, 435, -1, 
      433, 436, 434, -1, 
      433, 435, 437, -1, 
      433, 437, 438, -1, 
      433, 438, 439, -1, 
      433, 439, 440, -1, 
      433, 440, 436, -1, 
      139, 441, 442, -1, 
      139, 443, 441, -1, 
      139, 331, 443, -1, 
      139, 138, 331, -1, 
      3, 444, 1, -1, 
      3, 445, 444, -1, 
      3, 446, 445, -1, 
      3, 6, 446, -1, 
      136, 447, 332, -1, 
      136, 448, 447, -1, 
      136, 135, 448, -1, 
      50, 449, 450, -1, 
      50, 450, 451, -1, 
      50, 49, 449, -1, 
      50, 451, 452, -1, 
      50, 452, 52, -1, 
      453, 454, 455, -1, 
      453, 456, 454, -1, 
      453, 455, 457, -1, 
      453, 457, 458, -1, 
      453, 459, 456, -1, 
      453, 458, 459, -1, 
      460, 442, 461, -1, 
      460, 462, 442, -1, 
      460, 461, 463, -1, 
      460, 464, 465, -1, 
      460, 465, 462, -1, 
      460, 463, 464, -1, 
      466, 467, 468, -1, 
      466, 468, 469, -1, 
      466, 470, 467, -1, 
      466, 471, 470, -1, 
      466, 472, 471, -1, 
      466, 469, 473, -1, 
      466, 473, 472, -1, 
      161, 474, 158, -1, 
      161, 475, 474, -1, 
      161, 431, 475, -1, 
      476, 339, 477, -1, 
      476, 477, 478, -1, 
      476, 336, 339, -1, 
      476, 479, 480, -1, 
      476, 478, 479, -1, 
      476, 480, 336, -1, 
      481, 482, 483, -1, 
      481, 483, 484, -1, 
      481, 485, 482, -1, 
      481, 486, 485, -1, 
      481, 484, 486, -1, 
      487, 488, 283, -1, 
      487, 489, 488, -1, 
      487, 283, 490, -1, 
      487, 490, 491, -1, 
      487, 491, 489, -1, 
      484, 492, 493, -1, 
      484, 493, 486, -1, 
      484, 494, 492, -1, 
      484, 483, 494, -1, 
      491, 490, 352, -1, 
      491, 352, 495, -1, 
      491, 495, 489, -1, 
      459, 458, 496, -1, 
      459, 496, 456, -1, 
      271, 215, 497, -1, 
      271, 270, 215, -1, 
      271, 497, 498, -1, 
      271, 498, 273, -1, 
      499, 215, 500, -1, 
      499, 216, 215, -1, 
      499, 500, 501, -1, 
      499, 501, 216, -1, 
      502, 503, 402, -1, 
      502, 329, 503, -1, 
      502, 402, 504, -1, 
      502, 401, 329, -1, 
      502, 504, 401, -1, 
      347, 505, 348, -1, 
      347, 506, 507, -1, 
      347, 508, 506, -1, 
      347, 507, 505, -1, 
      347, 338, 508, -1, 
      131, 509, 510, -1, 
      131, 129, 509, -1, 
      131, 510, 511, -1, 
      131, 511, 133, -1, 
      512, 513, 514, -1, 
      512, 515, 513, -1, 
      512, 514, 318, -1, 
      512, 177, 515, -1, 
      512, 180, 177, -1, 
      512, 318, 180, -1, 
      516, 517, 518, -1, 
      516, 518, 519, -1, 
      516, 520, 517, -1, 
      516, 521, 522, -1, 
      516, 519, 521, -1, 
      516, 522, 523, -1, 
      516, 523, 520, -1, 
      266, 265, 524, -1, 
      266, 524, 525, -1, 
      526, 525, 527, -1, 
      527, 525, 408, -1, 
      266, 526, 268, -1, 
      266, 525, 526, -1, 
      528, 374, 529, -1, 
      528, 530, 374, -1, 
      528, 529, 531, -1, 
      528, 531, 532, -1, 
      528, 533, 530, -1, 
      528, 532, 533, -1, 
      115, 534, 113, -1, 
      115, 364, 534, -1, 
      115, 535, 364, -1, 
      115, 118, 535, -1, 
      203, 536, 204, -1, 
      203, 537, 536, -1, 
      203, 538, 537, -1, 
      203, 205, 538, -1, 
      539, 540, 541, -1, 
      539, 541, 542, -1, 
      539, 444, 540, -1, 
      539, 542, 444, -1, 
      543, 544, 545, -1, 
      543, 545, 546, -1, 
      543, 547, 544, -1, 
      543, 546, 547, -1, 
      548, 107, 549, -1, 
      548, 109, 107, -1, 
      548, 549, 550, -1, 
      548, 550, 551, -1, 
      548, 551, 109, -1, 
      552, 392, 553, -1, 
      552, 554, 392, -1, 
      552, 553, 555, -1, 
      552, 555, 556, -1, 
      552, 556, 554, -1, 
      557, 558, 559, -1, 
      557, 559, 560, -1, 
      557, 561, 558, -1, 
      557, 560, 151, -1, 
      557, 151, 562, -1, 
      557, 562, 561, -1, 
      563, 564, 565, -1, 
      563, 566, 564, -1, 
      563, 565, 567, -1, 
      563, 567, 423, -1, 
      563, 423, 566, -1, 
      564, 566, 85, -1, 
      568, 220, 569, -1, 
      568, 221, 220, -1, 
      568, 570, 571, -1, 
      568, 572, 221, -1, 
      568, 31, 30, -1, 
      568, 30, 572, -1, 
      568, 571, 31, -1, 
      573, 574, 575, -1, 
      573, 575, 546, -1, 
      573, 576, 574, -1, 
      573, 546, 576, -1, 
      121, 577, 122, -1, 
      121, 578, 577, -1, 
      121, 120, 579, -1, 
      121, 580, 578, -1, 
      121, 579, 580, -1, 
      581, 166, 582, -1, 
      169, 582, 182, -1, 
      581, 162, 166, -1, 
      581, 169, 162, -1, 
      581, 582, 169, -1, 
      583, 551, 584, -1, 
      583, 585, 551, -1, 
      583, 584, 586, -1, 
      583, 586, 587, -1, 
      583, 587, 588, -1, 
      589, 590, 591, -1, 
      589, 592, 590, -1, 
      589, 591, 593, -1, 
      589, 593, 594, -1, 
      589, 595, 592, -1, 
      596, 597, 598, -1, 
      596, 599, 597, -1, 
      596, 598, 514, -1, 
      596, 514, 600, -1, 
      596, 600, 601, -1, 
      596, 602, 599, -1, 
      596, 601, 602, -1, 
      603, 604, 605, -1, 
      603, 606, 604, -1, 
      603, 605, 607, -1, 
      603, 607, 608, -1, 
      603, 609, 606, -1, 
      603, 610, 609, -1, 
      603, 608, 610, -1, 
      611, 612, 613, -1, 
      611, 613, 614, -1, 
      611, 615, 612, -1, 
      611, 614, 616, -1, 
      611, 398, 615, -1, 
      611, 399, 398, -1, 
      611, 616, 399, -1, 
      163, 165, 617, -1, 
      163, 617, 618, -1, 
      163, 35, 164, -1, 
      163, 32, 35, -1, 
      163, 618, 32, -1, 
      352, 490, 619, -1, 
      352, 619, 620, -1, 
      352, 243, 495, -1, 
      352, 620, 350, -1, 
      255, 197, 42, -1, 
      255, 256, 197, -1, 
      255, 42, 39, -1, 
      255, 39, 253, -1, 
      621, 507, 506, -1, 
      621, 506, 622, -1, 
      621, 623, 507, -1, 
      621, 622, 624, -1, 
      621, 625, 623, -1, 
      621, 624, 626, -1, 
      621, 626, 625, -1, 
      627, 628, 629, -1, 
      627, 630, 628, -1, 
      627, 629, 631, -1, 
      627, 631, 632, -1, 
      627, 633, 469, -1, 
      627, 469, 630, -1, 
      627, 632, 633, -1, 
      634, 117, 635, -1, 
      634, 635, 636, -1, 
      634, 637, 117, -1, 
      634, 636, 638, -1, 
      634, 638, 637, -1, 
      235, 639, 640, -1, 
      235, 640, 236, -1, 
      235, 237, 639, -1, 
      641, 636, 642, -1, 
      641, 513, 636, -1, 
      641, 642, 643, -1, 
      641, 643, 601, -1, 
      641, 600, 513, -1, 
      641, 601, 600, -1, 
      180, 318, 179, -1, 
      644, 645, 646, -1, 
      644, 646, 647, -1, 
      644, 648, 645, -1, 
      644, 649, 650, -1, 
      644, 650, 648, -1, 
      644, 647, 649, -1, 
      417, 651, 414, -1, 
      417, 652, 111, -1, 
      417, 111, 651, -1, 
      417, 416, 652, -1, 
      653, 27, 654, -1, 
      653, 654, 562, -1, 
      653, 154, 27, -1, 
      653, 562, 153, -1, 
      653, 153, 154, -1, 
      26, 24, 655, -1, 
      26, 656, 27, -1, 
      26, 657, 656, -1, 
      26, 655, 658, -1, 
      26, 658, 657, -1, 
      538, 205, 659, -1, 
      538, 659, 660, -1, 
      538, 661, 537, -1, 
      538, 662, 661, -1, 
      538, 660, 662, -1, 
      663, 664, 665, -1, 
      663, 666, 664, -1, 
      663, 665, 667, -1, 
      663, 667, 612, -1, 
      663, 615, 666, -1, 
      663, 612, 615, -1, 
      668, 669, 670, -1, 
      668, 671, 669, -1, 
      668, 670, 365, -1, 
      668, 365, 672, -1, 
      668, 672, 673, -1, 
      668, 673, 671, -1, 
      267, 674, 675, -1, 
      267, 268, 674, -1, 
      267, 675, 91, -1, 
      267, 91, 93, -1, 
      676, 677, 678, -1, 
      679, 680, 173, -1, 
      676, 681, 677, -1, 
      676, 680, 679, -1, 
      676, 679, 682, -1, 
      676, 683, 681, -1, 
      684, 685, 686, -1, 
      684, 687, 685, -1, 
      684, 688, 689, -1, 
      684, 689, 687, -1, 
      684, 686, 688, -1, 
      222, 383, 220, -1, 
      384, 383, 222, -1, 
      384, 222, 2, -1, 
      384, 2, 386, -1, 
      690, 691, 692, -1, 
      690, 692, 693, -1, 
      690, 694, 691, -1, 
      690, 693, 695, -1, 
      690, 696, 694, -1, 
      690, 695, 696, -1, 
      697, 698, 699, -1, 
      697, 699, 700, -1, 
      697, 701, 698, -1, 
      697, 700, 702, -1, 
      697, 702, 703, -1, 
      697, 703, 701, -1, 
      674, 268, 526, -1, 
      674, 526, 675, -1, 
      480, 704, 336, -1, 
      480, 508, 704, -1, 
      480, 479, 427, -1, 
      480, 427, 705, -1, 
      480, 705, 508, -1, 
      10, 322, 8, -1, 
      706, 509, 129, -1, 
      706, 707, 509, -1, 
      706, 129, 708, -1, 
      706, 708, 709, -1, 
      706, 709, 590, -1, 
      706, 590, 707, -1, 
      710, 186, 185, -1, 
      710, 711, 186, -1, 
      710, 185, 712, -1, 
      710, 713, 714, -1, 
      710, 712, 713, -1, 
      710, 714, 711, -1, 
      715, 716, 717, -1, 
      715, 718, 716, -1, 
      715, 717, 719, -1, 
      715, 720, 721, -1, 
      715, 721, 718, -1, 
      715, 719, 720, -1, 
      722, 723, 724, -1, 
      722, 725, 723, -1, 
      722, 724, 486, -1, 
      722, 486, 597, -1, 
      722, 597, 599, -1, 
      722, 599, 725, -1, 
      726, 104, 727, -1, 
      726, 105, 104, -1, 
      726, 727, 728, -1, 
      726, 728, 729, -1, 
      726, 729, 730, -1, 
      726, 730, 105, -1, 
      731, 732, 733, -1, 
      731, 734, 732, -1, 
      731, 733, 362, -1, 
      731, 735, 736, -1, 
      731, 670, 735, -1, 
      731, 737, 734, -1, 
      731, 736, 737, -1, 
      731, 362, 670, -1, 
      736, 738, 737, -1, 
      736, 739, 738, -1, 
      736, 669, 739, -1, 
      736, 735, 669, -1, 
      302, 740, 303, -1, 
      302, 741, 740, -1, 
      302, 301, 741, -1, 
      724, 723, 742, -1, 
      724, 485, 486, -1, 
      724, 742, 485, -1, 
      743, 744, 745, -1, 
      743, 746, 744, -1, 
      743, 745, 747, -1, 
      743, 748, 749, -1, 
      743, 749, 750, -1, 
      743, 747, 748, -1, 
      743, 750, 746, -1, 
      401, 403, 751, -1, 
      401, 751, 329, -1, 
      401, 504, 402, -1, 
      365, 366, 672, -1, 
      365, 670, 362, -1, 
      752, 753, 754, -1, 
      752, 755, 753, -1, 
      752, 754, 756, -1, 
      752, 756, 606, -1, 
      752, 606, 757, -1, 
      752, 758, 755, -1, 
      752, 757, 758, -1, 
      151, 153, 562, -1, 
      151, 560, 759, -1, 
      151, 759, 419, -1, 
      151, 419, 148, -1, 
      582, 760, 182, -1, 
      582, 451, 760, -1, 
      582, 761, 451, -1, 
      582, 166, 761, -1, 
      762, 553, 763, -1, 
      762, 763, 764, -1, 
      762, 765, 553, -1, 
      762, 764, 766, -1, 
      762, 766, 765, -1, 
      351, 767, 242, -1, 
      351, 768, 767, -1, 
      351, 370, 768, -1, 
      501, 500, 769, -1, 
      770, 771, 772, -1, 
      501, 771, 770, -1, 
      501, 770, 212, -1, 
      501, 212, 216, -1, 
      577, 773, 774, -1, 
      577, 774, 126, -1, 
      577, 775, 773, -1, 
      577, 776, 775, -1, 
      577, 126, 122, -1, 
      577, 578, 776, -1, 
      232, 777, 233, -1, 
      232, 778, 777, -1, 
      232, 218, 779, -1, 
      232, 779, 778, -1, 
      688, 686, 780, -1, 
      688, 780, 781, -1, 
      688, 781, 277, -1, 
      688, 277, 689, -1, 
      782, 783, 784, -1, 
      782, 785, 783, -1, 
      782, 784, 786, -1, 
      782, 786, 787, -1, 
      782, 787, 788, -1, 
      782, 788, 785, -1, 
      789, 790, 791, -1, 
      789, 587, 790, -1, 
      789, 791, 792, -1, 
      789, 793, 587, -1, 
      789, 792, 793, -1, 
      421, 794, 795, -1, 
      421, 796, 794, -1, 
      421, 795, 420, -1, 
      421, 797, 796, -1, 
      421, 16, 797, -1, 
      798, 799, 800, -1, 
      798, 801, 799, -1, 
      798, 800, 802, -1, 
      798, 803, 804, -1, 
      798, 804, 801, -1, 
      798, 802, 803, -1, 
      612, 667, 613, -1, 
      805, 806, 807, -1, 
      805, 807, 534, -1, 
      805, 808, 806, -1, 
      805, 363, 733, -1, 
      805, 733, 808, -1, 
      805, 534, 363, -1, 
      738, 809, 810, -1, 
      738, 811, 809, -1, 
      738, 810, 737, -1, 
      738, 739, 811, -1, 
      475, 812, 474, -1, 
      475, 431, 812, -1, 
      813, 814, 815, -1, 
      813, 816, 814, -1, 
      813, 815, 817, -1, 
      813, 818, 816, -1, 
      70, 819, 820, -1, 
      70, 69, 819, -1, 
      70, 820, 67, -1, 
      580, 776, 578, -1, 
      580, 821, 776, -1, 
      580, 579, 822, -1, 
      580, 822, 823, -1, 
      580, 823, 824, -1, 
      580, 825, 821, -1, 
      13, 826, 12, -1, 
      13, 11, 826, -1, 
      328, 407, 525, -1, 
      827, 525, 524, -1, 
      328, 827, 828, -1, 
      328, 525, 827, -1, 
      328, 828, 330, -1, 
      579, 829, 822, -1, 
      579, 120, 829, -1, 
      662, 45, 661, -1, 
      662, 830, 45, -1, 
      662, 660, 830, -1, 
      831, 672, 366, -1, 
      831, 832, 672, -1, 
      831, 366, 833, -1, 
      831, 833, 834, -1, 
      831, 834, 835, -1, 
      831, 835, 832, -1, 
      106, 836, 104, -1, 
      106, 108, 837, -1, 
      106, 837, 836, -1, 
      729, 549, 730, -1, 
      729, 838, 549, -1, 
      729, 839, 838, -1, 
      729, 728, 840, -1, 
      729, 840, 839, -1, 
      331, 333, 841, -1, 
      331, 841, 443, -1, 
      350, 842, 368, -1, 
      350, 620, 842, -1, 
      6, 345, 446, -1, 
      6, 5, 323, -1, 
      6, 323, 345, -1, 
      323, 5, 320, -1, 
      105, 730, 107, -1, 
      843, 608, 607, -1, 
      843, 607, 844, -1, 
      843, 845, 608, -1, 
      843, 844, 846, -1, 
      843, 847, 845, -1, 
      843, 846, 848, -1, 
      843, 848, 847, -1, 
      815, 74, 698, -1, 
      815, 849, 74, -1, 
      815, 814, 849, -1, 
      813, 817, 818, -1, 
      815, 698, 817, -1, 
      678, 850, 851, -1, 
      678, 852, 850, -1, 
      678, 677, 853, -1, 
      678, 680, 676, -1, 
      678, 853, 852, -1, 
      678, 851, 854, -1, 
      678, 854, 680, -1, 
      826, 682, 679, -1, 
      826, 11, 682, -1, 
      826, 343, 12, -1, 
      682, 11, 855, -1, 
      59, 57, 458, -1, 
      59, 458, 856, -1, 
      59, 857, 60, -1, 
      59, 858, 857, -1, 
      59, 856, 858, -1, 
      859, 860, 861, -1, 
      859, 862, 860, -1, 
      859, 861, 863, -1, 
      859, 864, 865, -1, 
      859, 865, 862, -1, 
      859, 863, 864, -1, 
      732, 866, 867, -1, 
      732, 868, 866, -1, 
      732, 867, 808, -1, 
      732, 808, 733, -1, 
      732, 574, 868, -1, 
      732, 734, 574, -1, 
      249, 774, 250, -1, 
      249, 247, 126, -1, 
      249, 126, 774, -1, 
      554, 393, 392, -1, 
      554, 869, 393, -1, 
      554, 556, 870, -1, 
      554, 870, 871, -1, 
      554, 871, 869, -1, 
      872, 873, 874, -1, 
      872, 875, 873, -1, 
      872, 874, 369, -1, 
      872, 876, 875, -1, 
      872, 877, 876, -1, 
      872, 369, 877, -1, 
      822, 878, 879, -1, 
      822, 829, 878, -1, 
      822, 879, 823, -1, 
      28, 614, 25, -1, 
      28, 616, 614, -1, 
      28, 154, 399, -1, 
      28, 399, 616, -1, 
      28, 27, 154, -1, 
      880, 881, 523, -1, 
      880, 725, 881, -1, 
      880, 523, 522, -1, 
      880, 522, 723, -1, 
      880, 723, 725, -1, 
      882, 883, 884, -1, 
      882, 884, 496, -1, 
      882, 853, 883, -1, 
      882, 56, 58, -1, 
      882, 58, 429, -1, 
      882, 429, 430, -1, 
      885, 886, 887, -1, 
      885, 888, 886, -1, 
      885, 887, 889, -1, 
      885, 889, 224, -1, 
      885, 224, 890, -1, 
      885, 890, 888, -1, 
      891, 892, 545, -1, 
      891, 893, 892, -1, 
      891, 545, 544, -1, 
      891, 894, 895, -1, 
      891, 895, 893, -1, 
      891, 544, 894, -1, 
      478, 896, 479, -1, 
      478, 632, 896, -1, 
      478, 897, 632, -1, 
      478, 898, 897, -1, 
      478, 477, 898, -1, 
      649, 899, 650, -1, 
      649, 900, 899, -1, 
      649, 647, 901, -1, 
      649, 901, 900, -1, 
      385, 902, 382, -1, 
      385, 386, 903, -1, 
      385, 903, 904, -1, 
      385, 904, 905, -1, 
      385, 905, 902, -1, 
      452, 166, 52, -1, 
      452, 761, 166, -1, 
      452, 451, 761, -1, 
      906, 713, 875, -1, 
      906, 714, 713, -1, 
      906, 875, 876, -1, 
      906, 876, 907, -1, 
      906, 907, 711, -1, 
      906, 711, 714, -1, 
      610, 908, 609, -1, 
      909, 910, 908, -1, 
      909, 908, 610, -1, 
      909, 610, 845, -1, 
      909, 845, 847, -1, 
      909, 847, 910, -1, 
      595, 241, 592, -1, 
      595, 589, 594, -1, 
      595, 243, 241, -1, 
      595, 495, 243, -1, 
      595, 594, 495, -1, 
      703, 911, 701, -1, 
      912, 911, 703, -1, 
      912, 913, 911, -1, 
      912, 703, 569, -1, 
      912, 914, 915, -1, 
      912, 569, 914, -1, 
      912, 915, 916, -1, 
      912, 916, 913, -1, 
      758, 757, 511, -1, 
      758, 511, 510, -1, 
      758, 510, 755, -1, 
      903, 301, 181, -1, 
      903, 741, 301, -1, 
      903, 181, 183, -1, 
      903, 386, 741, -1, 
      903, 183, 904, -1, 
      315, 296, 917, -1, 
      315, 492, 296, -1, 
      315, 917, 918, -1, 
      315, 318, 919, -1, 
      315, 919, 492, -1, 
      315, 918, 313, -1, 
      152, 150, 396, -1, 
      147, 154, 153, -1, 
      818, 817, 913, -1, 
      818, 920, 816, -1, 
      818, 913, 920, -1, 
      205, 206, 659, -1, 
      921, 922, 923, -1, 
      921, 923, 311, -1, 
      921, 924, 922, -1, 
      921, 311, 925, -1, 
      921, 925, 926, -1, 
      921, 926, 924, -1, 
      927, 928, 593, -1, 
      927, 929, 928, -1, 
      927, 593, 930, -1, 
      927, 930, 931, -1, 
      927, 931, 932, -1, 
      927, 932, 929, -1, 
      450, 933, 934, -1, 
      450, 934, 451, -1, 
      450, 696, 933, -1, 
      450, 449, 696, -1, 
      117, 935, 118, -1, 
      117, 936, 935, -1, 
      117, 116, 635, -1, 
      117, 637, 936, -1, 
      1, 741, 2, -1, 
      1, 542, 740, -1, 
      1, 444, 542, -1, 
      1, 740, 741, -1, 
      458, 57, 496, -1, 
      458, 457, 856, -1, 
      937, 359, 358, -1, 
      937, 848, 359, -1, 
      937, 358, 938, -1, 
      937, 847, 848, -1, 
      937, 938, 939, -1, 
      937, 939, 847, -1, 
      670, 669, 735, -1, 
      51, 691, 49, -1, 
      51, 940, 691, -1, 
      51, 53, 940, -1, 
      941, 157, 942, -1, 
      941, 942, 719, -1, 
      941, 943, 157, -1, 
      941, 719, 717, -1, 
      941, 717, 850, -1, 
      941, 850, 943, -1, 
      542, 541, 740, -1, 
      509, 707, 510, -1, 
      944, 945, 260, -1, 
      944, 260, 946, -1, 
      944, 779, 945, -1, 
      944, 946, 195, -1, 
      944, 195, 779, -1, 
      472, 947, 471, -1, 
      472, 473, 948, -1, 
      472, 949, 947, -1, 
      472, 950, 949, -1, 
      472, 948, 951, -1, 
      472, 951, 950, -1, 
      428, 952, 629, -1, 
      428, 427, 952, -1, 
      428, 629, 628, -1, 
      428, 628, 425, -1, 
      532, 953, 533, -1, 
      532, 954, 955, -1, 
      532, 531, 954, -1, 
      532, 955, 956, -1, 
      532, 956, 953, -1, 
      957, 693, 692, -1, 
      957, 958, 693, -1, 
      957, 692, 959, -1, 
      957, 772, 958, -1, 
      957, 959, 772, -1, 
      323, 324, 345, -1, 
      297, 960, 507, -1, 
      297, 296, 960, -1, 
      297, 507, 623, -1, 
      297, 623, 298, -1, 
      940, 961, 770, -1, 
      940, 53, 961, -1, 
      940, 770, 959, -1, 
      940, 692, 691, -1, 
      940, 959, 692, -1, 
      586, 962, 587, -1, 
      586, 963, 962, -1, 
      586, 584, 963, -1, 
      338, 704, 508, -1, 
      338, 337, 704, -1, 
      204, 536, 964, -1, 
      204, 965, 966, -1, 
      204, 966, 217, -1, 
      204, 964, 965, -1, 
      204, 217, 207, -1, 
      289, 773, 256, -1, 
      289, 967, 773, -1, 
      289, 230, 967, -1, 
      968, 517, 520, -1, 
      968, 969, 517, -1, 
      968, 520, 970, -1, 
      968, 970, 556, -1, 
      968, 556, 969, -1, 
      260, 263, 946, -1, 
      260, 945, 971, -1, 
      260, 971, 972, -1, 
      260, 972, 258, -1, 
      811, 739, 973, -1, 
      811, 37, 40, -1, 
      811, 40, 435, -1, 
      811, 973, 37, -1, 
      811, 435, 809, -1, 
      177, 176, 515, -1, 
      571, 570, 702, -1, 
      571, 702, 31, -1, 
      658, 655, 974, -1, 
      658, 974, 201, -1, 
      658, 201, 657, -1, 
      378, 975, 379, -1, 
      378, 976, 975, -1, 
      378, 977, 976, -1, 
      378, 280, 860, -1, 
      378, 860, 977, -1, 
      515, 176, 978, -1, 
      515, 978, 513, -1, 
      979, 980, 981, -1, 
      979, 982, 980, -1, 
      979, 981, 983, -1, 
      979, 984, 985, -1, 
      979, 985, 982, -1, 
      979, 983, 986, -1, 
      53, 54, 961, -1, 
      922, 987, 923, -1, 
      922, 988, 989, -1, 
      922, 989, 987, -1, 
      922, 924, 988, -1, 
      864, 990, 991, -1, 
      864, 991, 992, -1, 
      864, 863, 990, -1, 
      864, 993, 865, -1, 
      864, 992, 993, -1, 
      911, 913, 817, -1, 
      911, 817, 701, -1, 
      994, 995, 635, -1, 
      994, 635, 116, -1, 
      994, 642, 995, -1, 
      994, 116, 114, -1, 
      994, 114, 996, -1, 
      994, 996, 997, -1, 
      994, 997, 642, -1, 
      998, 999, 1000, -1, 
      998, 1001, 999, -1, 
      998, 1000, 1002, -1, 
      998, 1003, 1001, -1, 
      998, 1002, 1003, -1, 
      1004, 375, 886, -1, 
      1004, 886, 1005, -1, 
      1004, 529, 375, -1, 
      1004, 1005, 1006, -1, 
      1004, 1006, 529, -1, 
      849, 814, 1007, -1, 
      849, 1008, 74, -1, 
      849, 1007, 527, -1, 
      1009, 1010, 1011, -1, 
      1009, 1012, 1010, -1, 
      1009, 1011, 1013, -1, 
      1009, 1013, 1014, -1, 
      1009, 1014, 1012, -1, 
      558, 1015, 1016, -1, 
      558, 1016, 559, -1, 
      558, 1017, 1015, -1, 
      558, 561, 1017, -1, 
      100, 102, 1018, -1, 
      100, 1013, 98, -1, 
      100, 1014, 1013, -1, 
      100, 1018, 1014, -1, 
      1019, 648, 1020, -1, 
      1019, 390, 648, -1, 
      1019, 1020, 1021, -1, 
      1019, 1021, 1022, -1, 
      1019, 388, 390, -1, 
      1019, 1022, 388, -1, 
      199, 198, 775, -1, 
      199, 775, 776, -1, 
      199, 821, 200, -1, 
      199, 776, 821, -1, 
      712, 185, 188, -1, 
      712, 1023, 604, -1, 
      712, 604, 756, -1, 
      712, 756, 713, -1, 
      241, 1024, 592, -1, 
      241, 240, 1024, -1, 
      1008, 527, 410, -1, 
      1008, 849, 527, -1, 
      1008, 410, 1025, -1, 
      1008, 1025, 74, -1, 
      559, 1016, 1026, -1, 
      559, 1026, 819, -1, 
      559, 1027, 560, -1, 
      559, 819, 1027, -1, 
      953, 925, 533, -1, 
      953, 1028, 925, -1, 
      953, 956, 1011, -1, 
      953, 1010, 1028, -1, 
      953, 1011, 1010, -1, 
      682, 683, 676, -1, 
      826, 679, 343, -1, 
      682, 456, 683, -1, 
      682, 855, 456, -1, 
      784, 1029, 1030, -1, 
      784, 1030, 786, -1, 
      784, 1031, 1029, -1, 
      784, 783, 1031, -1, 
      875, 713, 754, -1, 
      875, 754, 873, -1, 
      943, 852, 430, -1, 
      943, 430, 159, -1, 
      943, 850, 852, -1, 
      943, 159, 157, -1, 
      172, 343, 173, -1, 
      173, 343, 679, -1, 
      525, 407, 408, -1, 
      825, 1032, 821, -1, 
      825, 824, 1032, -1, 
      825, 580, 824, -1, 
      1033, 695, 1034, -1, 
      1033, 696, 695, -1, 
      1033, 1034, 1035, -1, 
      1033, 1035, 1036, -1, 
      1033, 1036, 933, -1, 
      1033, 933, 696, -1, 
      584, 551, 550, -1, 
      584, 550, 1037, -1, 
      584, 1037, 963, -1, 
      1005, 835, 1006, -1, 
      1005, 832, 835, -1, 
      1005, 886, 888, -1, 
      1005, 1038, 832, -1, 
      1005, 888, 1038, -1, 
      446, 420, 445, -1, 
      446, 345, 420, -1, 
      355, 354, 1039, -1, 
      355, 1040, 356, -1, 
      355, 1039, 1040, -1, 
      1041, 124, 247, -1, 
      1041, 1042, 124, -1, 
      1041, 247, 246, -1, 
      1041, 1043, 1042, -1, 
      1041, 1044, 1043, -1, 
      1041, 1045, 1044, -1, 
      1041, 1046, 1045, -1, 
      1041, 246, 1046, -1, 
      763, 553, 391, -1, 
      763, 391, 1047, -1, 
      763, 1047, 764, -1, 
      454, 9, 1048, -1, 
      454, 1048, 455, -1, 
      454, 11, 9, -1, 
      454, 855, 11, -1, 
      454, 456, 855, -1, 
      291, 1049, 290, -1, 
      291, 253, 1049, -1, 
      1050, 524, 265, -1, 
      1050, 265, 1051, -1, 
      1050, 1052, 524, -1, 
      1050, 1051, 1053, -1, 
      1050, 1053, 1052, -1, 
      711, 907, 1054, -1, 
      711, 1054, 1055, -1, 
      711, 1055, 186, -1, 
      451, 934, 760, -1, 
      294, 1056, 145, -1, 
      294, 293, 1057, -1, 
      294, 1057, 1056, -1, 
      72, 1025, 409, -1, 
      72, 74, 1025, -1, 
      72, 409, 1058, -1, 
      72, 1058, 1059, -1, 
      72, 1059, 73, -1, 
      1060, 1061, 1062, -1, 
      1060, 1063, 1061, -1, 
      1060, 1062, 1064, -1, 
      1060, 1064, 96, -1, 
      1060, 1034, 1063, -1, 
      1060, 96, 1034, -1, 
      214, 213, 1065, -1, 
      214, 497, 215, -1, 
      214, 1065, 497, -1, 
      462, 465, 193, -1, 
      462, 193, 192, -1, 
      462, 1066, 442, -1, 
      462, 192, 1066, -1, 
      1067, 1068, 1069, -1, 
      1067, 1070, 1068, -1, 
      1067, 1069, 1071, -1, 
      1067, 468, 1070, -1, 
      1067, 1071, 1072, -1, 
      1067, 1072, 468, -1, 
      618, 1073, 33, -1, 
      618, 33, 32, -1, 
      618, 617, 1073, -1, 
      1074, 1075, 1001, -1, 
      1074, 1076, 1075, -1, 
      1074, 1001, 1003, -1, 
      1074, 1003, 565, -1, 
      1074, 565, 1076, -1, 
      541, 457, 455, -1, 
      540, 457, 541, -1, 
      540, 1077, 856, -1, 
      540, 444, 1077, -1, 
      978, 636, 513, -1, 
      978, 176, 1078, -1, 
      978, 1078, 638, -1, 
      978, 638, 636, -1, 
      49, 691, 694, -1, 
      49, 694, 449, -1, 
      974, 41, 43, -1, 
      974, 43, 201, -1, 
      974, 1079, 41, -1, 
      974, 655, 1079, -1, 
      296, 492, 494, -1, 
      296, 299, 917, -1, 
      296, 494, 960, -1, 
      638, 718, 637, -1, 
      638, 1078, 718, -1, 
      647, 1080, 901, -1, 
      647, 646, 1080, -1, 
      1081, 1082, 1083, -1, 
      1081, 625, 1082, -1, 
      1081, 1083, 1012, -1, 
      1081, 1084, 1085, -1, 
      1081, 1085, 1086, -1, 
      1081, 1012, 1084, -1, 
      1081, 1086, 625, -1, 
      1087, 432, 1088, -1, 
      1087, 431, 432, -1, 
      1087, 1088, 796, -1, 
      1087, 1089, 431, -1, 
      1087, 1090, 1089, -1, 
      1087, 796, 1090, -1, 
      1091, 929, 932, -1, 
      1091, 932, 1092, -1, 
      1091, 1093, 1094, -1, 
      1091, 1092, 1093, -1, 
      1091, 1094, 488, -1, 
      1091, 488, 929, -1, 
      437, 23, 438, -1, 
      24, 23, 437, -1, 
      24, 437, 1079, -1, 
      24, 1079, 655, -1, 
      148, 659, 149, -1, 
      148, 660, 659, -1, 
      148, 419, 660, -1, 
      1095, 1096, 1043, -1, 
      1095, 1043, 1044, -1, 
      1095, 1054, 1096, -1, 
      1095, 1055, 1054, -1, 
      1095, 1044, 1055, -1, 
      933, 1036, 934, -1, 
      977, 860, 862, -1, 
      977, 862, 986, -1, 
      977, 1097, 976, -1, 
      977, 986, 1097, -1, 
      958, 772, 1098, -1, 
      958, 108, 693, -1, 
      958, 837, 108, -1, 
      958, 1098, 837, -1, 
      304, 1099, 1073, -1, 
      304, 1073, 617, -1, 
      304, 303, 1099, -1, 
      304, 617, 165, -1, 
      380, 286, 281, -1, 
      380, 379, 1100, -1, 
      380, 1100, 286, -1, 
      920, 675, 816, -1, 
      91, 675, 920, -1, 
      91, 920, 92, -1, 
      1096, 1101, 1043, -1, 
      1096, 1102, 1101, -1, 
      1096, 1054, 1102, -1, 
      700, 1103, 34, -1, 
      700, 699, 1103, -1, 
      700, 34, 702, -1, 
      996, 1104, 997, -1, 
      996, 114, 899, -1, 
      996, 900, 1104, -1, 
      996, 899, 900, -1, 
      195, 946, 1105, -1, 
      195, 1106, 192, -1, 
      195, 1105, 1106, -1, 
      195, 194, 778, -1, 
      195, 778, 779, -1, 
      1099, 1048, 1073, -1, 
      1099, 1107, 1048, -1, 
      1099, 1108, 1107, -1, 
      1099, 303, 1108, -1, 
      253, 38, 1049, -1, 
      253, 39, 38, -1, 
      321, 1109, 322, -1, 
      321, 5, 572, -1, 
      321, 320, 5, -1, 
      321, 572, 1109, -1, 
      591, 746, 593, -1, 
      591, 590, 709, -1, 
      591, 709, 744, -1, 
      591, 744, 746, -1, 
      357, 360, 1110, -1, 
      357, 1110, 1111, -1, 
      357, 1111, 354, -1, 
      1112, 955, 1113, -1, 
      1112, 1113, 98, -1, 
      1112, 956, 955, -1, 
      1112, 98, 1011, -1, 
      1112, 1011, 956, -1, 
      788, 988, 785, -1, 
      788, 989, 988, -1, 
      788, 1114, 989, -1, 
      788, 787, 1114, -1, 
      236, 1103, 1115, -1, 
      236, 640, 1103, -1, 
      236, 1115, 75, -1, 
      236, 75, 73, -1, 
      236, 73, 211, -1, 
      840, 273, 498, -1, 
      840, 498, 1116, -1, 
      840, 274, 273, -1, 
      840, 272, 274, -1, 
      840, 1117, 272, -1, 
      840, 728, 1117, -1, 
      840, 1116, 839, -1, 
      1106, 1118, 1066, -1, 
      1106, 1105, 1118, -1, 
      1106, 1066, 192, -1, 
      910, 133, 908, -1, 
      910, 132, 133, -1, 
      910, 939, 132, -1, 
      910, 847, 939, -1, 
      1010, 1083, 1028, -1, 
      1010, 1012, 1083, -1, 
      659, 206, 83, -1, 
      659, 83, 149, -1, 
      694, 696, 449, -1, 
      198, 773, 775, -1, 
      198, 197, 773, -1, 
      809, 547, 810, -1, 
      809, 434, 547, -1, 
      809, 435, 434, -1, 
      1093, 1092, 966, -1, 
      1093, 966, 965, -1, 
      1093, 965, 1094, -1, 
      625, 1119, 1082, -1, 
      625, 1086, 623, -1, 
      625, 626, 1119, -1, 
      677, 681, 883, -1, 
      677, 883, 853, -1, 
      308, 1120, 889, -1, 
      308, 889, 306, -1, 
      308, 1121, 1120, -1, 
      308, 310, 1122, -1, 
      308, 1122, 1121, -1, 
      471, 947, 470, -1, 
      1123, 1124, 1125, -1, 
      1123, 1126, 1124, -1, 
      1123, 1125, 208, -1, 
      1123, 189, 1126, -1, 
      1123, 208, 189, -1, 
      939, 938, 132, -1, 
      723, 522, 1127, -1, 
      723, 1127, 742, -1, 
      489, 495, 928, -1, 
      489, 928, 488, -1, 
      905, 904, 760, -1, 
      905, 760, 934, -1, 
      905, 1128, 902, -1, 
      905, 934, 1128, -1, 
      179, 317, 178, -1, 
      938, 358, 356, -1, 
      938, 130, 132, -1, 
      938, 1129, 130, -1, 
      938, 1130, 1129, -1, 
      938, 356, 1130, -1, 
      19, 18, 1131, -1, 
      19, 1131, 1132, -1, 
      19, 1133, 20, -1, 
      19, 1132, 1133, -1, 
      990, 67, 820, -1, 
      990, 863, 67, -1, 
      990, 820, 1026, -1, 
      990, 1026, 878, -1, 
      990, 878, 991, -1, 
      650, 1020, 648, -1, 
      650, 899, 1020, -1, 
      176, 175, 716, -1, 
      176, 716, 1078, -1, 
      281, 286, 285, -1, 
      281, 285, 278, -1, 
      126, 247, 124, -1, 
      379, 1134, 1100, -1, 
      379, 975, 1134, -1, 
      951, 948, 1135, -1, 
      951, 1135, 950, -1, 
      372, 348, 482, -1, 
      372, 482, 485, -1, 
      372, 1136, 371, -1, 
      372, 485, 1136, -1, 
      1137, 99, 98, -1, 
      1137, 98, 1113, -1, 
      1137, 1138, 99, -1, 
      1137, 1113, 1139, -1, 
      1137, 1139, 1138, -1, 
      610, 608, 845, -1, 
      774, 773, 967, -1, 
      774, 967, 250, -1, 
      332, 447, 334, -1, 
      60, 1088, 61, -1, 
      60, 857, 1088, -1, 
      794, 858, 795, -1, 
      794, 857, 858, -1, 
      794, 796, 1088, -1, 
      794, 1088, 857, -1, 
      860, 280, 1140, -1, 
      860, 1140, 861, -1, 
      635, 995, 636, -1, 
      1057, 293, 1141, -1, 
      1057, 1141, 1056, -1, 
      1029, 1142, 424, -1, 
      1029, 624, 1142, -1, 
      1029, 424, 567, -1, 
      1029, 567, 1030, -1, 
      1029, 1031, 624, -1, 
      1143, 1144, 1145, -1, 
      1143, 1145, 1146, -1, 
      1143, 1147, 1144, -1, 
      1143, 368, 1147, -1, 
      1143, 369, 368, -1, 
      1143, 1146, 369, -1, 
      431, 1089, 812, -1, 
      675, 526, 816, -1, 
      830, 68, 66, -1, 
      830, 660, 68, -1, 
      830, 66, 46, -1, 
      830, 46, 45, -1, 
      503, 329, 330, -1, 
      503, 330, 828, -1, 
      1148, 828, 827, -1, 
      503, 1148, 402, -1, 
      503, 828, 1148, -1, 
      1115, 699, 1149, -1, 
      1115, 1103, 699, -1, 
      1115, 1149, 75, -1, 
      936, 1150, 935, -1, 
      936, 637, 1151, -1, 
      936, 1152, 1150, -1, 
      936, 1138, 1152, -1, 
      936, 1151, 1138, -1, 
      633, 632, 897, -1, 
      633, 897, 1153, -1, 
      633, 1153, 469, -1, 
      303, 740, 1108, -1, 
      145, 188, 146, -1, 
      145, 605, 1023, -1, 
      145, 1023, 188, -1, 
      145, 1056, 605, -1, 
      804, 1154, 801, -1, 
      804, 1155, 871, -1, 
      804, 803, 1155, -1, 
      804, 871, 1154, -1, 
      908, 757, 606, -1, 
      908, 133, 757, -1, 
      908, 606, 609, -1, 
      1156, 519, 1157, -1, 
      1156, 1158, 519, -1, 
      1156, 1157, 1159, -1, 
      1156, 1160, 1158, -1, 
      1156, 1159, 1160, -1, 
      792, 1161, 1148, -1, 
      792, 1162, 1161, -1, 
      792, 1148, 1163, -1, 
      792, 791, 1162, -1, 
      792, 1163, 793, -1, 
      1164, 461, 1165, -1, 
      1164, 1166, 461, -1, 
      1164, 1165, 441, -1, 
      1164, 1130, 1167, -1, 
      1164, 1167, 1166, -1, 
      1164, 441, 1130, -1, 
      1168, 1169, 1170, -1, 
      1168, 1047, 1169, -1, 
      1168, 1170, 1171, -1, 
      1168, 1171, 1172, -1, 
      1168, 1172, 1173, -1, 
      1168, 1173, 1047, -1, 
      237, 52, 166, -1, 
      237, 166, 164, -1, 
      98, 1013, 1011, -1, 
      907, 876, 1174, -1, 
      907, 1174, 1102, -1, 
      907, 1102, 1054, -1, 
      853, 882, 430, -1, 
      853, 430, 852, -1, 
      991, 1175, 992, -1, 
      991, 878, 1175, -1, 
      946, 263, 1105, -1, 
      31, 702, 34, -1, 
      1122, 1176, 1121, -1, 
      1122, 310, 311, -1, 
      1122, 923, 1176, -1, 
      1122, 311, 923, -1, 
      893, 895, 1111, -1, 
      893, 1110, 1177, -1, 
      893, 1177, 1170, -1, 
      893, 1111, 1110, -1, 
      893, 1170, 892, -1, 
      1172, 1171, 1177, -1, 
      1172, 1177, 1178, -1, 
      1172, 1179, 1173, -1, 
      1172, 1178, 1179, -1, 
      770, 961, 212, -1, 
      770, 772, 959, -1, 
      545, 576, 546, -1, 
      545, 892, 576, -1, 
      57, 56, 496, -1, 
      1043, 1101, 1042, -1, 
      757, 133, 511, -1, 
      868, 574, 1180, -1, 
      868, 1180, 388, -1, 
      868, 388, 866, -1, 
      1181, 947, 949, -1, 
      1181, 470, 947, -1, 
      1181, 949, 1160, -1, 
      1181, 1160, 1182, -1, 
      1181, 293, 292, -1, 
      1181, 292, 470, -1, 
      1181, 1182, 293, -1, 
      41, 437, 40, -1, 
      41, 1079, 437, -1, 
      20, 1133, 317, -1, 
      20, 317, 316, -1, 
      20, 316, 21, -1, 
      1183, 1184, 1185, -1, 
      1183, 1186, 1184, -1, 
      1183, 1185, 1186, -1, 
      960, 494, 483, -1, 
      960, 483, 482, -1, 
      960, 505, 507, -1, 
      960, 482, 505, -1, 
      461, 1166, 463, -1, 
      461, 442, 1165, -1, 
      299, 300, 158, -1, 
      299, 158, 474, -1, 
      299, 474, 917, -1, 
      441, 443, 1130, -1, 
      441, 1165, 442, -1, 
      139, 442, 135, -1, 
      1187, 1071, 566, -1, 
      1187, 566, 423, -1, 
      1187, 1072, 1071, -1, 
      1187, 1188, 1072, -1, 
      1187, 423, 1189, -1, 
      1187, 1189, 1188, -1, 
      863, 861, 64, -1, 
      863, 64, 67, -1, 
      1190, 980, 982, -1, 
      1190, 982, 1191, -1, 
      1190, 1192, 980, -1, 
      1190, 1101, 1192, -1, 
      1190, 1191, 1101, -1, 
      386, 2, 741, -1, 
      1140, 280, 279, -1, 
      1140, 279, 780, -1, 
      1140, 780, 861, -1, 
      1193, 1194, 1000, -1, 
      1193, 1000, 1195, -1, 
      1193, 1114, 1194, -1, 
      1193, 987, 1114, -1, 
      1193, 1195, 987, -1, 
      982, 829, 120, -1, 
      982, 1175, 829, -1, 
      982, 985, 1175, -1, 
      982, 120, 1191, -1, 
      1189, 628, 1188, -1, 
      1189, 425, 628, -1, 
      1189, 423, 425, -1, 
      467, 470, 1196, -1, 
      467, 1070, 468, -1, 
      467, 1196, 1070, -1, 
      1117, 1197, 272, -1, 
      1117, 727, 1197, -1, 
      1117, 728, 727, -1, 
      886, 376, 887, -1, 
      886, 375, 376, -1, 
      534, 364, 363, -1, 
      534, 807, 113, -1, 
      730, 549, 107, -1, 
      681, 884, 883, -1, 
      681, 496, 884, -1, 
      681, 683, 496, -1, 
      341, 477, 339, -1, 
      341, 371, 477, -1, 
      955, 954, 1198, -1, 
      955, 1198, 1113, -1, 
      1089, 1199, 314, -1, 
      1089, 314, 918, -1, 
      1089, 1090, 1199, -1, 
      1089, 918, 812, -1, 
      1007, 816, 526, -1, 
      1007, 814, 816, -1, 
      1007, 526, 527, -1, 
      889, 887, 306, -1, 
      889, 1120, 225, -1, 
      889, 225, 224, -1, 
      201, 200, 657, -1, 
      111, 110, 651, -1, 
      111, 1200, 108, -1, 
      111, 652, 1200, -1, 
      821, 1032, 200, -1, 
      230, 229, 967, -1, 
      230, 288, 226, -1, 
      40, 437, 435, -1, 
      945, 217, 966, -1, 
      945, 966, 971, -1, 
      945, 779, 217, -1, 
      769, 771, 501, -1, 
      769, 500, 270, -1, 
      769, 1201, 771, -1, 
      769, 270, 272, -1, 
      769, 272, 1197, -1, 
      769, 1197, 1201, -1, 
      392, 391, 553, -1, 
      447, 259, 747, -1, 
      447, 261, 259, -1, 
      447, 747, 334, -1, 
      447, 448, 261, -1, 
      740, 541, 1108, -1, 
      574, 576, 1180, -1, 
      574, 734, 575, -1, 
      986, 862, 993, -1, 
      986, 993, 984, -1, 
      986, 984, 979, -1, 
      986, 983, 1097, -1, 
      605, 604, 1023, -1, 
      605, 1056, 607, -1, 
      1202, 619, 1134, -1, 
      1202, 620, 619, -1, 
      1202, 1134, 975, -1, 
      1202, 842, 620, -1, 
      1202, 975, 1147, -1, 
      1202, 1147, 842, -1, 
      322, 1109, 8, -1, 
      298, 1086, 1085, -1, 
      298, 1085, 1203, -1, 
      298, 623, 1086, -1, 
      298, 1203, 300, -1, 
      104, 836, 727, -1, 
      517, 1157, 518, -1, 
      517, 969, 1204, -1, 
      517, 1204, 1157, -1, 
      65, 64, 686, -1, 
      65, 686, 685, -1, 
      65, 685, 1205, -1, 
      65, 1205, 46, -1, 
      65, 46, 66, -1, 
      646, 869, 1155, -1, 
      646, 1206, 869, -1, 
      646, 1155, 1080, -1, 
      646, 645, 1206, -1, 
      1065, 1059, 1058, -1, 
      1065, 213, 1059, -1, 
      1065, 1058, 751, -1, 
      1065, 751, 1207, -1, 
      1065, 1207, 1208, -1, 
      1065, 1208, 497, -1, 
      403, 1207, 751, -1, 
      403, 1208, 1207, -1, 
      403, 406, 1208, -1, 
      496, 683, 456, -1, 
      496, 56, 882, -1, 
      626, 624, 1031, -1, 
      626, 1031, 783, -1, 
      626, 783, 1119, -1, 
      1150, 1152, 1209, -1, 
      1150, 1209, 535, -1, 
      1150, 535, 935, -1, 
      79, 233, 464, -1, 
      79, 464, 82, -1, 
      1068, 141, 88, -1, 
      1068, 142, 141, -1, 
      1068, 1070, 1196, -1, 
      1068, 1196, 142, -1, 
      1068, 88, 1069, -1, 
      58, 55, 62, -1, 
      58, 62, 429, -1, 
      1103, 640, 34, -1, 
      619, 287, 1134, -1, 
      619, 490, 287, -1, 
      383, 569, 220, -1, 
      383, 914, 569, -1, 
      383, 382, 914, -1, 
      594, 593, 928, -1, 
      594, 928, 495, -1, 
      382, 915, 914, -1, 
      382, 1210, 915, -1, 
      382, 902, 1210, -1, 
      997, 643, 642, -1, 
      997, 802, 643, -1, 
      997, 901, 802, -1, 
      997, 1104, 901, -1, 
      1211, 753, 1212, -1, 
      1211, 873, 753, -1, 
      1211, 1212, 768, -1, 
      1211, 768, 874, -1, 
      1211, 874, 873, -1, 
      1040, 1167, 356, -1, 
      1040, 1039, 1213, -1, 
      1040, 1214, 1167, -1, 
      1040, 1213, 1215, -1, 
      1040, 1215, 1214, -1, 
      402, 1148, 404, -1, 
      8, 1109, 33, -1, 
      8, 1073, 9, -1, 
      8, 33, 1073, -1, 
      749, 972, 750, -1, 
      749, 748, 258, -1, 
      749, 258, 972, -1, 
      1132, 178, 1133, -1, 
      854, 178, 1132, -1, 
      854, 1216, 178, -1, 
      854, 1131, 680, -1, 
      854, 1132, 1131, -1, 
      854, 851, 1216, -1, 
      408, 410, 527, -1, 
      727, 836, 1201, -1, 
      727, 1201, 1197, -1, 
      645, 648, 390, -1, 
      645, 390, 1206, -1, 
      1201, 836, 1098, -1, 
      1201, 1098, 771, -1, 
      1139, 1152, 1138, -1, 
      1139, 1198, 1217, -1, 
      1139, 1217, 1152, -1, 
      1139, 1113, 1198, -1, 
      965, 964, 1218, -1, 
      965, 1218, 1094, -1, 
      92, 920, 1210, -1, 
      92, 1210, 1128, -1, 
      92, 1128, 94, -1, 
      926, 925, 1028, -1, 
      926, 1028, 1083, -1, 
      926, 1082, 924, -1, 
      926, 1083, 1082, -1, 
      773, 197, 256, -1, 
      1022, 866, 388, -1, 
      1022, 867, 866, -1, 
      1022, 1021, 867, -1, 
      803, 901, 1080, -1, 
      803, 1080, 1155, -1, 
      803, 802, 901, -1, 
      1152, 1217, 1219, -1, 
      1152, 1219, 1209, -1, 
      27, 656, 654, -1, 
      414, 651, 1220, -1, 
      414, 1220, 585, -1, 
      414, 585, 412, -1, 
      699, 698, 1149, -1, 
      601, 643, 602, -1, 
      651, 110, 1220, -1, 
      592, 1024, 590, -1, 
      404, 791, 405, -1, 
      404, 1161, 791, -1, 
      404, 1148, 1161, -1, 
      888, 890, 1221, -1, 
      888, 1221, 1222, -1, 
      888, 1222, 1038, -1, 
      34, 640, 35, -1, 
      1188, 630, 1072, -1, 
      1188, 628, 630, -1, 
      1069, 88, 86, -1, 
      1069, 86, 1071, -1, 
      547, 546, 810, -1, 
      547, 434, 544, -1, 
      925, 311, 309, -1, 
      925, 309, 533, -1, 
      1204, 1159, 1157, -1, 
      1204, 1223, 1159, -1, 
      1204, 969, 1223, -1, 
      961, 54, 212, -1, 
      535, 1224, 364, -1, 
      535, 118, 935, -1, 
      535, 1209, 1224, -1, 
      398, 1225, 1226, -1, 
      398, 397, 1225, -1, 
      398, 1226, 615, -1, 
      791, 1227, 405, -1, 
      791, 790, 1227, -1, 
      791, 1161, 1162, -1, 
      1163, 1148, 827, -1, 
      1163, 827, 524, -1, 
      1163, 524, 1052, -1, 
      1163, 1052, 793, -1, 
      224, 1228, 890, -1, 
      224, 1221, 1228, -1, 
      224, 226, 1221, -1, 
      455, 1048, 1107, -1, 
      455, 1107, 541, -1, 
      419, 759, 69, -1, 
      419, 68, 660, -1, 
      500, 215, 270, -1, 
      1017, 657, 1229, -1, 
      1017, 656, 657, -1, 
      1017, 1229, 1015, -1, 
      1017, 561, 654, -1, 
      1017, 654, 656, -1, 
      306, 887, 376, -1, 
      661, 536, 537, -1, 
      661, 1230, 536, -1, 
      661, 47, 1230, -1, 
      661, 45, 47, -1, 
      1200, 652, 1061, -1, 
      1200, 1061, 1063, -1, 
      1200, 1063, 1231, -1, 
      1200, 1231, 693, -1, 
      1200, 693, 108, -1, 
      639, 237, 164, -1, 
      639, 164, 640, -1, 
      141, 143, 88, -1, 
      18, 14, 16, -1, 
      18, 173, 1131, -1, 
      448, 135, 1066, -1, 
      448, 262, 261, -1, 
      448, 1066, 262, -1, 
      263, 1118, 1105, -1, 
      263, 262, 1118, -1, 
      73, 1059, 211, -1, 
      654, 561, 562, -1, 
      737, 575, 734, -1, 
      737, 810, 575, -1, 
      1170, 1232, 892, -1, 
      1170, 1177, 1171, -1, 
      1170, 1169, 1232, -1, 
      753, 873, 754, -1, 
      753, 755, 1212, -1, 
      767, 768, 1212, -1, 
      767, 1212, 240, -1, 
      767, 240, 242, -1, 
      300, 1203, 1233, -1, 
      300, 1233, 158, -1, 
      1014, 1018, 1084, -1, 
      1014, 1084, 1012, -1, 
      490, 283, 287, -1, 
      709, 708, 333, -1, 
      709, 745, 744, -1, 
      709, 333, 745, -1, 
      228, 227, 1234, -1, 
      228, 1234, 1235, -1, 
      228, 251, 231, -1, 
      228, 1235, 251, -1, 
      406, 1236, 1208, -1, 
      406, 1237, 1236, -1, 
      406, 405, 1237, -1, 
      897, 948, 1153, -1, 
      897, 1135, 948, -1, 
      897, 898, 1135, -1, 
      598, 597, 493, -1, 
      598, 493, 919, -1, 
      598, 919, 318, -1, 
      348, 505, 482, -1, 
      869, 1206, 394, -1, 
      869, 394, 393, -1, 
      869, 871, 1155, -1, 
      969, 555, 1223, -1, 
      969, 556, 555, -1, 
      1231, 695, 693, -1, 
      1231, 1063, 695, -1, 
      493, 492, 919, -1, 
      493, 597, 486, -1, 
      1036, 94, 1128, -1, 
      1036, 1128, 934, -1, 
      1036, 95, 94, -1, 
      1036, 1035, 95, -1, 
      1222, 1221, 288, -1, 
      1222, 288, 290, -1, 
      1222, 290, 673, -1, 
      1222, 673, 1038, -1, 
      93, 1064, 1238, -1, 
      93, 1238, 265, -1, 
      93, 96, 1064, -1, 
      427, 426, 705, -1, 
      427, 479, 952, -1, 
      568, 569, 570, -1, 
      801, 1154, 881, -1, 
      801, 881, 799, -1, 
      544, 436, 894, -1, 
      544, 434, 436, -1, 
      725, 599, 799, -1, 
      725, 799, 881, -1, 
      293, 1182, 1239, -1, 
      293, 1239, 1141, -1, 
      1237, 1240, 1236, -1, 
      1237, 1227, 1240, -1, 
      1237, 405, 1227, -1, 
      409, 326, 1058, -1, 
      409, 1025, 410, -1, 
      976, 1097, 1145, -1, 
      976, 1144, 975, -1, 
      598, 318, 514, -1, 
      1145, 983, 981, -1, 
      1145, 1097, 983, -1, 
      1145, 981, 1241, -1, 
      1145, 1144, 976, -1, 
      1145, 1241, 1146, -1, 
      158, 1233, 156, -1, 
      519, 518, 1157, -1, 
      519, 1158, 521, -1, 
      819, 759, 1027, -1, 
      819, 69, 759, -1, 
      819, 1026, 820, -1, 
      759, 560, 1027, -1, 
      218, 217, 779, -1, 
      707, 755, 510, -1, 
      707, 1024, 755, -1, 
      707, 590, 1024, -1, 
      1038, 673, 672, -1, 
      1038, 672, 832, -1, 
      284, 1218, 1242, -1, 
      284, 1094, 1218, -1, 
      284, 1242, 278, -1, 
      284, 278, 285, -1, 
      284, 488, 1094, -1, 
      284, 283, 488, -1, 
      970, 520, 523, -1, 
      970, 870, 556, -1, 
      970, 1154, 870, -1, 
      970, 523, 1154, -1, 
      607, 1056, 844, -1, 
      1239, 1182, 1243, -1, 
      1239, 1243, 1244, -1, 
      1239, 1244, 1179, -1, 
      1239, 1179, 1245, -1, 
      1239, 1245, 1141, -1, 
      262, 1066, 1118, -1, 
      474, 812, 917, -1, 
      1052, 1053, 413, -1, 
      1052, 413, 588, -1, 
      1052, 588, 793, -1, 
      21, 316, 314, -1, 
      21, 314, 1199, -1, 
      21, 1199, 17, -1, 
      754, 713, 756, -1, 
      413, 1053, 415, -1, 
      413, 412, 588, -1, 
      366, 364, 833, -1, 
      259, 258, 748, -1, 
      259, 748, 747, -1, 
      993, 992, 984, -1, 
      993, 862, 865, -1, 
      687, 46, 1205, -1, 
      687, 1205, 685, -1, 
      687, 47, 46, -1, 
      687, 1246, 1230, -1, 
      687, 689, 1246, -1, 
      687, 1230, 47, -1, 
      901, 1104, 900, -1, 
      37, 973, 38, -1, 
      1210, 920, 916, -1, 
      1210, 916, 915, -1, 
      1210, 902, 1128, -1, 
      1243, 1182, 1159, -1, 
      1243, 1159, 766, -1, 
      1243, 766, 1244, -1, 
      1048, 9, 1073, -1, 
      766, 764, 1244, -1, 
      766, 1159, 765, -1, 
      1015, 824, 1016, -1, 
      1015, 1032, 824, -1, 
      1015, 1229, 1032, -1, 
      142, 1196, 292, -1, 
      1184, 1215, 1213, -1, 
      1184, 1186, 1215, -1, 
      1184, 1213, 1226, -1, 
      1184, 1226, 1225, -1, 
      1184, 1225, 1185, -1, 
      412, 585, 588, -1, 
      588, 585, 583, -1, 
      1046, 248, 1124, -1, 
      1046, 246, 248, -1, 
      1046, 1124, 1126, -1, 
      1046, 1126, 1045, -1, 
      1247, 521, 1158, -1, 
      1247, 1158, 1248, -1, 
      1247, 1127, 521, -1, 
      1247, 1248, 1249, -1, 
      1247, 1249, 1127, -1, 
      1198, 1250, 1251, -1, 
      1198, 954, 1250, -1, 
      1198, 1251, 1217, -1, 
      314, 313, 918, -1, 
      463, 1252, 1253, -1, 
      463, 1166, 1252, -1, 
      463, 1253, 464, -1, 
      975, 1144, 1147, -1, 
      277, 781, 279, -1, 
      277, 1246, 689, -1, 
      277, 276, 1246, -1, 
      1088, 432, 61, -1, 
      876, 877, 1174, -1, 
      1199, 797, 17, -1, 
      1090, 796, 797, -1, 
      1090, 797, 1199, -1, 
      1254, 1255, 999, -1, 
      1254, 1235, 1255, -1, 
      1254, 999, 1001, -1, 
      1254, 1001, 1075, -1, 
      1254, 251, 1235, -1, 
      1254, 1075, 248, -1, 
      1254, 248, 251, -1, 
      630, 469, 468, -1, 
      630, 468, 1072, -1, 
      113, 807, 1256, -1, 
      113, 1256, 114, -1, 
      712, 188, 1023, -1, 
      442, 1066, 135, -1, 
      1059, 213, 211, -1, 
      498, 497, 1208, -1, 
      498, 1208, 1236, -1, 
      498, 1236, 1116, -1, 
      1227, 1037, 1240, -1, 
      1227, 962, 963, -1, 
      1227, 963, 1037, -1, 
      1227, 790, 962, -1, 
      95, 1035, 1034, -1, 
      95, 1034, 96, -1, 
      1257, 787, 786, -1, 
      1257, 786, 1003, -1, 
      1257, 1114, 787, -1, 
      1257, 1003, 1002, -1, 
      1257, 1000, 1194, -1, 
      1257, 1194, 1114, -1, 
      1257, 1002, 1000, -1, 
      631, 629, 952, -1, 
      631, 952, 896, -1, 
      631, 896, 632, -1, 
      1160, 949, 1158, -1, 
      1160, 1159, 1182, -1, 
      1215, 1252, 1214, -1, 
      1215, 1186, 1252, -1, 
      86, 566, 1071, -1, 
      86, 85, 566, -1, 
      124, 1042, 125, -1, 
      806, 1021, 1256, -1, 
      806, 867, 1021, -1, 
      806, 1256, 807, -1, 
      806, 808, 867, -1, 
      1169, 1258, 1259, -1, 
      1169, 391, 1258, -1, 
      1169, 1259, 1232, -1, 
      1169, 1047, 391, -1, 
      1034, 695, 1063, -1, 
      785, 1119, 783, -1, 
      785, 988, 1260, -1, 
      785, 1260, 1119, -1, 
      550, 549, 838, -1, 
      550, 838, 1037, -1, 
      622, 1142, 624, -1, 
      622, 705, 1142, -1, 
      622, 506, 705, -1, 
      1258, 389, 388, -1, 
      1258, 391, 389, -1, 
      1258, 388, 1180, -1, 
      1258, 1180, 1259, -1, 
      443, 1129, 1130, -1, 
      443, 841, 128, -1, 
      443, 128, 1129, -1, 
      336, 704, 337, -1, 
      1261, 1110, 360, -1, 
      1261, 1262, 1110, -1, 
      1261, 360, 359, -1, 
      1261, 359, 848, -1, 
      1261, 848, 846, -1, 
      1261, 846, 1262, -1, 
      1016, 824, 879, -1, 
      1016, 879, 1026, -1, 
      971, 1092, 932, -1, 
      971, 932, 931, -1, 
      971, 966, 1092, -1, 
      971, 931, 972, -1, 
      370, 874, 768, -1, 
      370, 369, 874, -1, 
      551, 585, 1220, -1, 
      551, 1220, 109, -1, 
      175, 1216, 716, -1, 
      175, 178, 1216, -1, 
      894, 440, 665, -1, 
      894, 665, 895, -1, 
      894, 436, 440, -1, 
      745, 333, 747, -1, 
      751, 326, 329, -1, 
      751, 1058, 326, -1, 
      1218, 964, 1263, -1, 
      1218, 1263, 1242, -1, 
      636, 995, 642, -1, 
      397, 1185, 1225, -1, 
      397, 396, 1185, -1, 
      530, 307, 374, -1, 
      530, 309, 307, -1, 
      530, 533, 309, -1, 
      614, 613, 1264, -1, 
      614, 1264, 25, -1, 
      1134, 287, 1100, -1, 
      16, 15, 797, -1, 
      716, 851, 717, -1, 
      1216, 851, 716, -1, 
      1230, 1263, 536, -1, 
      1230, 1265, 1263, -1, 
      1230, 1246, 1265, -1, 
      61, 432, 62, -1, 
      772, 771, 1098, -1, 
      778, 194, 777, -1, 
      248, 1075, 1124, -1, 
      780, 686, 861, -1, 
      780, 279, 781, -1, 
      334, 747, 333, -1, 
      719, 99, 720, -1, 
      101, 942, 102, -1, 
      101, 719, 942, -1, 
      101, 99, 719, -1, 
      790, 587, 962, -1, 
      1026, 879, 878, -1, 
      555, 553, 765, -1, 
      555, 765, 1223, -1, 
      1130, 356, 1167, -1, 
      657, 200, 1229, -1, 
      1266, 531, 1006, -1, 
      1266, 954, 531, -1, 
      1266, 1006, 835, -1, 
      1266, 1251, 1250, -1, 
      1266, 1250, 954, -1, 
      1266, 835, 1251, -1, 
      600, 514, 513, -1, 
      786, 1030, 565, -1, 
      786, 565, 1003, -1, 
      1120, 1121, 225, -1, 
      851, 850, 717, -1, 
      438, 1264, 613, -1, 
      438, 613, 439, -1, 
      438, 23, 1264, -1, 
      952, 479, 896, -1, 
      1006, 531, 529, -1, 
      841, 333, 128, -1, 
      128, 333, 708, -1, 
      964, 536, 1263, -1, 
      930, 593, 746, -1, 
      930, 746, 750, -1, 
      930, 750, 931, -1, 
      918, 917, 812, -1, 
      1062, 415, 1051, -1, 
      1062, 416, 415, -1, 
      1062, 1051, 1238, -1, 
      1062, 1238, 1064, -1, 
      1062, 1061, 416, -1, 
      615, 1226, 666, -1, 
      1233, 1203, 1018, -1, 
      1233, 1018, 156, -1, 
      967, 229, 231, -1, 
      967, 231, 250, -1, 
      546, 575, 810, -1, 
      473, 1153, 948, -1, 
      473, 469, 1153, -1, 
      1255, 1000, 999, -1, 
      1255, 1195, 1000, -1, 
      1255, 1235, 1234, -1, 
      1255, 1234, 1195, -1, 
      1125, 1124, 1076, -1, 
      1125, 1076, 564, -1, 
      1125, 564, 208, -1, 
      1175, 878, 829, -1, 
      1175, 985, 992, -1, 
      317, 1133, 178, -1, 
      992, 985, 984, -1, 
      128, 130, 1129, -1, 
      128, 708, 129, -1, 
      38, 973, 1267, -1, 
      38, 1267, 1049, -1, 
      1159, 1223, 765, -1, 
      1174, 877, 1192, -1, 
      1174, 1192, 1102, -1, 
      193, 465, 194, -1, 
      1056, 1141, 844, -1, 
      362, 733, 363, -1, 
      286, 1100, 287, -1, 
      1209, 1219, 1224, -1, 
      750, 972, 931, -1, 
      149, 83, 81, -1, 
      149, 81, 150, -1, 
      64, 861, 686, -1, 
      817, 698, 701, -1, 
      1124, 1075, 1076, -1, 
      572, 5, 221, -1, 
      572, 30, 1109, -1, 
      110, 109, 1220, -1, 
      705, 426, 1142, -1, 
      705, 506, 508, -1, 
      1236, 1240, 1116, -1, 
      1268, 1111, 895, -1, 
      1268, 354, 1111, -1, 
      1268, 895, 665, -1, 
      1268, 665, 664, -1, 
      1268, 664, 354, -1, 
      541, 1107, 1108, -1, 
      673, 1269, 671, -1, 
      673, 290, 1269, -1, 
      669, 973, 739, -1, 
      669, 1267, 973, -1, 
      669, 671, 1270, -1, 
      669, 1270, 1267, -1, 
      125, 1042, 123, -1, 
      464, 233, 465, -1, 
      464, 1253, 82, -1, 
      923, 987, 1176, -1, 
      157, 156, 942, -1, 
      613, 667, 439, -1, 
      1206, 390, 394, -1, 
      1109, 30, 33, -1, 
      835, 834, 1251, -1, 
      444, 445, 1077, -1, 
      1141, 1245, 844, -1, 
      942, 156, 102, -1, 
      1149, 698, 74, -1, 
      1149, 74, 76, -1, 
      1149, 76, 75, -1, 
      569, 703, 702, -1, 
      569, 702, 570, -1, 
      1219, 834, 1224, -1, 
      1219, 1251, 834, -1, 
      1219, 1217, 1251, -1, 
      1264, 23, 25, -1, 
      823, 879, 824, -1, 
      1158, 949, 950, -1, 
      1158, 950, 1248, -1, 
      721, 720, 1271, -1, 
      721, 1271, 637, -1, 
      721, 637, 718, -1, 
      225, 1121, 227, -1, 
      604, 606, 756, -1, 
      981, 980, 1241, -1, 
      1131, 173, 680, -1, 
      1267, 1270, 1269, -1, 
      1267, 1269, 1049, -1, 
      420, 795, 858, -1, 
      420, 858, 445, -1, 
      1192, 1101, 1102, -1, 
      1192, 1241, 980, -1, 
      1192, 877, 1241, -1, 
      231, 251, 250, -1, 
      523, 881, 1154, -1, 
      1021, 1020, 1256, -1, 
      1256, 899, 114, -1, 
      1256, 1020, 899, -1, 
      1044, 1045, 187, -1, 
      1044, 187, 1055, -1, 
      189, 187, 1126, -1, 
      208, 564, 87, -1, 
      1195, 1234, 1121, -1, 
      1195, 1121, 1176, -1, 
      1195, 1176, 987, -1, 
      924, 1260, 988, -1, 
      924, 1082, 1260, -1, 
      1049, 1269, 290, -1, 
      928, 929, 488, -1, 
      1249, 1248, 1135, -1, 
      1249, 898, 371, -1, 
      1249, 1135, 898, -1, 
      1249, 371, 1136, -1, 
      1249, 1136, 1127, -1, 
      1138, 1151, 1271, -1, 
      1138, 1271, 99, -1, 
      364, 1224, 833, -1, 
      187, 1045, 1126, -1, 
      187, 186, 1055, -1, 
      240, 1212, 755, -1, 
      240, 755, 1024, -1, 
      477, 371, 898, -1, 
      742, 1136, 485, -1, 
      742, 1127, 1136, -1, 
      276, 1265, 1246, -1, 
      276, 1242, 1265, -1, 
      276, 278, 1242, -1, 
      667, 665, 440, -1, 
      667, 440, 439, -1, 
      844, 1179, 1178, -1, 
      844, 1245, 1179, -1, 
      844, 1178, 846, -1, 
      1173, 1179, 1244, -1, 
      1173, 1244, 1047, -1, 
      837, 1098, 836, -1, 
      793, 588, 587, -1, 
      637, 1271, 1151, -1, 
      226, 288, 1221, -1, 
      1191, 120, 123, -1, 
      1191, 123, 1101, -1, 
      1166, 1167, 1214, -1, 
      1166, 1214, 1252, -1, 
      182, 760, 183, -1, 
      764, 1047, 1244, -1, 
      1185, 82, 1253, -1, 
      1185, 1253, 1186, -1, 
      1185, 81, 82, -1, 
      1185, 396, 81, -1, 
      81, 396, 150, -1, 
      81, 83, 77, -1, 
      1262, 1177, 1110, -1, 
      1262, 1178, 1177, -1, 
      1262, 846, 1178, -1, 
      1121, 1234, 227, -1, 
      1032, 1229, 200, -1, 
      194, 465, 777, -1, 
      375, 529, 374, -1, 
      760, 904, 183, -1, 
      720, 99, 1271, -1, 
      1252, 1186, 1253, -1, 
      871, 870, 1154, -1, 
      1076, 565, 564, -1, 
      838, 839, 1037, -1, 
      1146, 1241, 877, -1, 
      1146, 877, 369, -1, 
      368, 842, 1147, -1, 
      643, 800, 602, -1, 
      643, 802, 800, -1, 
      799, 602, 800, -1, 
      799, 599, 602, -1, 
      652, 416, 1061, -1, 
      1263, 1265, 1242, -1, 
      716, 718, 1078, -1, 
      564, 85, 87, -1, 
      1114, 987, 989, -1, 
      920, 913, 916, -1, 
      1082, 1119, 1260, -1, 
      1042, 1101, 123, -1, 
      1084, 1203, 1085, -1, 
      1084, 1018, 1203, -1, 
      1116, 1037, 839, -1, 
      1116, 1240, 1037, -1, 
      856, 457, 540, -1, 
      856, 1077, 858, -1, 
      15, 17, 797, -1, 
      666, 354, 664, -1, 
      666, 1039, 354, -1, 
      666, 1226, 1213, -1, 
      666, 1213, 1039, -1, 
      1248, 950, 1135, -1, 
      777, 465, 233, -1, 
      1030, 567, 565, -1, 
      1051, 415, 1053, -1, 
      1051, 265, 1238, -1, 
      35, 640, 164, -1, 
      567, 424, 423, -1, 
      1180, 576, 1259, -1, 
      1269, 1270, 671, -1, 
      833, 1224, 834, -1, 
      292, 1196, 470, -1, 
      1221, 890, 1228, -1, 
      156, 1018, 102, -1, 
      29, 33, 30, -1, 
      1127, 522, 521, -1, 
      445, 858, 1077, -1, 
      1142, 426, 424, -1, 
      576, 1232, 1259, -1, 
      576, 892, 1232, -1] 
  normal Normal {
    vector [
      -0.883343 0.390296 -0.259565,
      -0.990241 -0.0625157 -0.124556,
      -0.946 -0.049109 -0.320425,
      -0.941367 0.220229 -0.255593,
      -0.947782 0.251819 -0.195695,
      -0.268188 0.936412 -0.226289,
      -0.772701 0.594219 -0.223244,
      0.907917 0.293111 0.299622,
      0.901062 0.269972 0.339414,
      0.860482 -0.327816 0.390009,
      0.715524 0.68409 0.141585,
      0.933579 -0.13714 0.331092,
      0.713498 0.692176 0.108684,
      0.916857 0.349678 0.192609,
      -0.301626 0.947414 -0.106906,
      -0.663682 0.722231 -0.194701,
      -0.329467 0.93172 -0.152803,
      -0.734388 0.648954 -0.198828,
      0.282461 0.953537 0.104799,
      0.201588 0.979445 -0.00702081,
      -0.245465 0.941997 -0.228884,
      -0.728915 0.66515 -0.162046,
      0.931129 -0.242037 -0.272797,
      0.924676 0.0767272 -0.372945,
      0.943707 -0.179352 -0.277938,
      0.842601 0.156884 -0.515181,
      0.833698 -0.483652 -0.266511,
      0.856574 -0.491226 -0.158045,
      0.91508 0.227818 -0.332758,
      0.87447 0.13882 0.464791,
      0.778272 0.581396 0.237215,
      0.849932 0.484484 0.207098,
      0.850002 0.110311 0.515101,
      0.896242 0.116887 0.427887,
      0.977565 0.0591178 0.202166,
      0.909988 0.0813498 0.406576,
      0.911277 -0.410908 0.0269851,
      0.991254 -0.131771 0.00718347,
      0.973607 -0.227946 -0.0113678,
      0.817529 -0.557603 -0.143964,
      0.999984 0.00520572 0.00231294,
      0.945038 -0.326178 -0.0226061,
      0.679037 -0.733148 -0.0374462,
      0.746312 -0.664864 0.0312072,
      0.750024 -0.404057 -0.523643,
      0.846798 -0.352748 -0.398123,
      0.877336 -0.427248 -0.218496,
      0.70125 -0.363603 -0.613222,
      0.266611 -0.941845 -0.204566,
      -0.325986 -0.876372 -0.35455,
      0.00670988 -0.708134 -0.706046,
      -0.253407 -0.965288 0.0632721,
      0.60271 -0.776028 -0.185802,
      0.252976 -0.962101 0.10181,
      0.680825 -0.718247 0.143521,
      -0.476277 -0.877735 0.0523582,
      0.132195 -0.959439 0.249002,
      -0.205387 -0.920247 0.333108,
      0.0503095 -0.975313 0.215019,
      -0.787911 -0.600275 0.137356,
      -0.795339 -0.591291 -0.133456,
      -0.761413 -0.643466 -0.0787514,
      -0.37179 -0.92505 0.0778139,
      0.845333 -0.52707 -0.0872387,
      0.491742 -0.870024 0.0353222,
      0.751307 -0.659783 -0.0149247,
      0.918541 -0.395211 0.00954965,
      0.578564 -0.807104 0.117669,
      0.769088 -0.536306 -0.347678,
      0.691224 -0.702647 -0.16881,
      0.798677 -0.599201 0.0554339,
      0.973401 0.20903 0.0937899,
      0.921249 0.362411 0.141276,
      0.970787 0.110729 0.212863,
      0.832262 0.551674 0.0547263,
      0.972253 0.0815216 0.219266,
      0.942566 0.287758 0.169604,
      0.842919 -0.0963863 -0.529336,
      0.506773 -0.153896 -0.848232,
      0.832139 0.337163 -0.440302,
      0.823654 -0.101236 -0.557984,
      0.851327 0.257381 -0.457162,
      0.65531 0.69949 -0.285099,
      0.880715 -0.108712 -0.461002,
      -0.570315 -0.423658 -0.703743,
      -0.613572 -0.637979 -0.465308,
      -0.467333 -0.426258 -0.774535,
      -0.83588 -0.498972 -0.228759,
      -0.549771 -0.333475 -0.765863,
      -0.875145 -0.401741 -0.269677,
      -0.853645 -0.197613 -0.481912,
      -0.813809 -0.0686047 -0.577069,
      -0.790107 -0.155104 -0.593021,
      -0.74188 -0.0935631 -0.663973,
      -0.842697 -0.150497 -0.516925,
      -0.802104 -0.106608 -0.587591,
      -0.677929 -0.163928 -0.716617,
      0.427409 -0.51194 0.745144,
      0.581267 -0.331471 0.743139,
      0.744472 -0.286657 0.602984,
      0.192278 -0.535282 0.822498,
      0.492071 -0.597067 0.633544,
      0.151458 -0.717838 0.679536,
      -0.602692 -0.783847 -0.149486,
      -0.427615 -0.896959 0.112298,
      -0.601678 -0.704896 0.375639,
      -0.39515 -0.904123 -0.162539,
      -0.723843 -0.627807 0.286199,
      -0.600983 -0.790111 -0.120598,
      -0.914017 -0.335858 -0.227536,
      -0.911544 -0.343753 -0.225659,
      -0.843331 -0.424694 -0.329285,
      0.937802 0.243105 0.247844,
      0.935645 0.194088 0.294785,
      0.871999 0.380747 0.307653,
      0.940105 0.16698 0.297188,
      0.878615 0.31419 0.359612,
      0.925242 0.190768 0.327925,
      0.955153 0.143532 0.259002,
      0.122875 -0.98276 0.138147,
      0.0242389 -0.997842 0.0610163,
      0.385556 -0.915518 0.114778,
      0.346418 -0.914775 0.2078,
      -0.071644 -0.997418 -0.00486776,
      0.041998 -0.962122 0.269365,
      -3.24686e-006 -0.983937 0.178514,
      0.258494 -0.922416 0.28693,
      -0.367142 0.929566 0.0333792,
      -0.180227 0.982827 0.0396139,
      -0.639814 0.766468 -0.0562613,
      -0.00829605 0.993662 -0.112108,
      -0.697726 0.712603 0.0733213,
      -0.28498 0.953086 -0.102047,
      -0.609377 0.78934 0.0748463,
      0.586552 0.691343 0.421903,
      0.574153 0.736417 0.357825,
      0.359469 0.926948 0.107467,
      0.0950654 0.925289 0.367155,
      0.46869 0.727428 0.501177,
      0.537791 0.702214 0.466558,
      -0.982262 0.111117 -0.151044,
      -0.761374 -0.116223 -0.63781,
      -0.56268 -0.0145009 -0.826548,
      -0.983324 -0.134777 -0.122105,
      -0.861233 0.374869 -0.343148,
      -0.907826 0.419307 -0.00577195,
      -0.98445 -0.131865 0.116056,
      0.801585 -0.199548 -0.563597,
      0.866028 -0.221725 -0.448145,
      0.849726 -0.0670912 -0.522938,
      0.84994 0.010867 -0.526768,
      0.845431 -0.394524 -0.359996,
      0.816002 0.155543 -0.556729,
      0.689847 -0.526499 -0.4969,
      0.866899 -0.0528637 -0.495672,
      -0.085329 -0.960654 0.264315,
      -0.0480886 -0.880487 0.471626,
      0.331767 -0.857366 0.393515,
      -0.526837 -0.784225 0.32777,
      0.136799 -0.960469 0.242458,
      -0.363683 -0.924286 0.115892,
      -0.593928 -0.791956 0.141616,
      0.398401 -0.912001 -0.0976276,
      0.846029 -0.330415 0.418404,
      0.811034 -0.580899 0.0691388,
      0.515302 -0.821957 0.24259,
      0.306223 -0.92172 -0.238035,
      -0.120934 -0.992584 0.0123466,
      -0.128665 -0.787175 -0.603159,
      -0.0432216 -0.794226 -0.606083,
      0.402437 0.914937 -0.0305631,
      0.175613 0.976555 -0.1245,
      0.58463 0.810697 0.0312763,
      0.734529 0.665909 0.130513,
      0.248484 0.956288 0.154172,
      0.702011 0.692674 0.165479,
      0.686362 0.634371 0.355641,
      0.22513 0.935764 0.271409,
      0.464547 0.883901 0.0539855,
      -0.142694 0.989558 0.0203419,
      -0.138476 0.973734 0.180741,
      -0.511703 -0.751636 -0.416177,
      -0.518255 -0.68976 -0.505612,
      -0.893059 -0.239333 -0.381006,
      -0.821293 -0.517544 0.240054,
      -0.78055 -0.38471 0.492687,
      -0.674428 -0.528583 0.515507,
      -0.751068 -0.532162 0.390769,
      -0.936946 -0.0741945 0.341507,
      -0.724691 -0.678612 0.11962,
      -0.895699 -0.440737 -0.0589507,
      0.698457 0.660361 -0.275828,
      0.631931 0.754452 -0.177385,
      0.614667 0.788658 -0.0142847,
      0.698076 0.660466 -0.27654,
      0.489712 0.339588 -0.803033,
      0.649712 -0.758782 0.0460967,
      0.629991 -0.775156 -0.0473833,
      0.594286 -0.803862 0.0250993,
      0.55126 -0.834322 -0.00427019,
      0.650728 -0.758767 -0.0287177,
      0.708221 -0.7037 -0.0568315,
      0.585322 -0.144742 -0.797777,
      0.444064 -0.159951 -0.881602,
      -0.00351568 -0.178516 -0.983931,
      0.839239 -0.0970713 -0.535029,
      0.850434 -0.10006 -0.516479,
      0.352706 -0.167045 -0.920703,
      -0.697617 -0.711047 -0.0879955,
      0.935249 -0.130294 0.329138,
      0.923213 -0.157398 0.350575,
      0.952858 -0.0120985 0.303175,
      0.868428 -0.41091 0.277464,
      0.927091 -0.000671298 0.374836,
      0.928331 0.0312839 0.370436,
      0.930733 -0.12583 0.34337,
      0.857229 -0.221345 0.464936,
      -0.00351565 -0.178516 -0.983931,
      -0.00351577 -0.178517 -0.983931,
      0.461649 0.0874343 -0.882743,
      -0.32993 0.807401 -0.489132,
      0.216576 0.939835 -0.264208,
      -0.870026 0.182397 -0.458024,
      0.332729 -0.892896 -0.303363,
      0.46383 -0.743549 -0.481661,
      0.323442 -0.863526 -0.386921,
      0.601091 -0.75681 -0.256764,
      0.27624 -0.890988 -0.360321,
      0.181442 -0.912879 -0.365693,
      0.312218 -0.930515 -0.191475,
      0.435743 -0.89651 -0.0799835,
      0.197835 -0.970073 -0.140783,
      0.394304 0.0309924 -0.918458,
      0.783787 0.462287 -0.414691,
      0.969778 -0.129609 0.206717,
      0.970337 -0.114995 0.212656,
      0.978366 0.0394276 0.203088,
      0.833712 -0.540447 0.113319,
      0.885266 -0.406047 0.226781,
      -0.868794 -0.075048 -0.489453,
      -0.949578 0.11996 -0.289674,
      -0.935163 0.0315722 -0.352808,
      -0.947244 -0.0730884 -0.312069,
      -0.982226 -0.0917829 -0.163732,
      -0.941065 -0.0779756 -0.329114,
      -0.0321331 -0.973237 0.227545,
      -0.249391 -0.887922 0.386522,
      0.0827847 -0.922542 0.376913,
      -0.299346 -0.95413 0.00519573,
      0.234804 -0.920218 0.313154,
      0.169201 -0.980976 0.0951691,
      0.0253546 -0.985298 -0.168951,
      0.569141 -0.751383 -0.333921,
      0.842668 -0.536786 -0.0420863,
      0.570207 -0.817546 0.0805153,
      0.618752 -0.680328 -0.39281,
      0.430654 -0.872354 -0.231377,
      -0.114115 0.395998 -0.911133,
      -0.264811 0.15207 -0.952234,
      -0.476747 0.666022 -0.573696,
      -0.00351569 -0.178516 -0.983931,
      -0.123821 0.867857 -0.481137,
      0.158861 0.876451 -0.45453,
      0.0638947 0.330624 -0.941597,
      -0.962327 0.108432 -0.249338,
      -0.558703 0.49233 -0.66743,
      -0.717402 0.66178 -0.217673,
      -0.924859 -0.0159255 -0.379978,
      -0.927429 0.368111 -0.0661086,
      0.826508 -0.218646 0.518728,
      0.852238 -0.299169 0.429171,
      0.904072 0.0374046 0.425741,
      0.617111 -0.474476 0.627732,
      0.636165 0.137736 0.759159,
      0.538952 -0.24117 0.807074,
      -0.025362 -0.462557 -0.886226,
      -0.00351607 -0.178518 -0.98393,
      0.0809972 -0.566903 -0.819793,
      -0.0128326 -0.192243 -0.981264,
      -0.0140935 -0.952531 -0.304116,
      -0.151876 -0.96371 -0.219538,
      -0.250839 -0.536395 -0.805829,
      -0.118469 -0.316222 -0.941259,
      -0.379074 -0.456087 -0.805163,
      -0.017479 -0.178493 -0.983786,
      -0.058056 -0.262932 -0.963066,
      -0.530275 -0.439904 -0.724771,
      -0.75488 -0.548371 -0.359784,
      0.587747 -0.803578 -0.0938938,
      0.363641 -0.931009 0.0314275,
      0.74069 -0.668359 -0.0683727,
      0.789672 -0.612584 0.0340476,
      -0.705929 0.396307 -0.587031,
      -0.77077 0.579934 -0.2638,
      -0.892417 0.417901 -0.17015,
      -0.90621 -0.278107 0.318496,
      -0.978249 -0.0499132 0.201341,
      -0.87487 -0.222231 0.430368,
      -0.813612 -0.432203 0.388891,
      -0.910579 -0.346624 0.22516,
      -0.762291 -0.529816 0.371763,
      -0.691412 -0.685171 -0.229105,
      -0.75231 -0.655712 0.0638047,
      -0.212729 -0.954928 0.207022,
      0.493823 -0.844698 0.206454,
      -0.091465 -0.992 0.0870051,
      0.117194 -0.926776 -0.356864,
      0.141073 -0.98166 0.128227,
      0.13739 -0.989313 -0.0488273,
      -0.0136938 -0.827763 0.56091,
      -0.0616605 -0.985883 0.155668,
      -0.0255021 -0.910844 0.411963,
      -0.664683 0.732713 -0.146038,
      -0.840649 0.506631 -0.191402,
      -0.897285 0.405102 -0.175419,
      -0.910503 0.409849 -0.0548358,
      -0.573343 0.768848 -0.28311,
      -0.127704 0.962147 -0.240759,
      -0.500019 0.860563 0.0970225,
      0.38411 0.919347 0.0852035,
      0.121775 0.992543 0.00540837,
      0.230232 0.972494 -0.035342,
      0.592463 0.803122 0.0631125,
      -0.255334 0.964242 -0.0710076,
      0.265502 0.964109 0.00162187,
      0.93922 0.314666 0.137301,
      0.899863 0.340251 0.272901,
      0.809614 0.580869 0.084362,
      0.465764 0.884466 0.0279836,
      0.936089 0.251262 0.246178,
      0.876315 0.436547 0.20371,
      0.223476 0.864367 0.450475,
      -0.406059 0.897185 -0.173708,
      -0.487726 0.868115 -0.0921895,
      -0.628432 0.69485 -0.349652,
      -0.815945 0.418977 0.398361,
      -0.925294 -0.0644993 0.373726,
      -0.811195 -0.264466 0.521555,
      -0.343365 -0.0707579 0.936533,
      -0.887653 0.416319 0.196851,
      -0.262003 0.588236 0.76507,
      -0.291021 0.922694 0.252868,
      0.345128 0.935033 -0.08124,
      0.761057 0.635396 0.13063,
      -0.417823 0.869936 -0.261982,
      -0.499058 0.841897 -0.205306,
      0.0101722 0.587275 0.809323,
      -0.284164 -0.112148 0.952194,
      -0.28771 0.462371 0.838711,
      -0.13939 0.896117 0.42136,
      -0.945858 -0.304413 -0.112626,
      -0.969154 -0.240705 -0.0529248,
      -0.921 -0.343881 -0.183042,
      0.0193548 0.978563 -0.205037,
      0.263202 0.899798 -0.347977,
      0.213605 0.960559 -0.178041,
      0.0595232 0.983704 -0.169658,
      -0.0119485 0.944618 -0.327954,
      0.163405 0.967672 -0.192119,
      0.249171 0.926443 -0.282164,
      0.0367243 0.924054 -0.380493,
      0.980069 0.124751 0.154602,
      0.989956 0.132586 0.04907,
      0.967549 0.180657 0.176669,
      0.940055 0.110159 0.322742,
      0.995503 0.0779115 0.053889,
      0.974751 0.0493851 0.217763,
      -0.830513 -0.543399 0.122333,
      -0.757845 -0.636805 0.14195,
      -0.734003 -0.629599 0.254646,
      -0.888341 -0.377261 0.261772,
      -0.396695 0.899811 0.181584,
      -0.555837 0.706331 0.43834,
      0.454194 -0.850378 -0.265643,
      0.770032 -0.573059 0.280453,
      0.915376 -0.342734 -0.211234,
      0.42981 -0.63796 -0.638961,
      -0.440719 -0.881121 -0.171444,
      -0.307146 -0.946582 0.0982073,
      -0.661355 -0.740719 -0.118084,
      -0.691368 -0.619658 -0.371528,
      -0.956618 -0.102994 -0.272533,
      -0.893543 -0.0662014 -0.444069,
      -0.765118 0.429613 -0.479611,
      -0.898825 0.00256344 -0.438301,
      -0.921924 -0.134788 -0.363164,
      -0.935744 -0.0900089 -0.341001,
      0.194533 0.664268 -0.721737,
      0.32042 0.710301 -0.62674,
      0.168559 0.773357 -0.611152,
      0.252326 0.715339 -0.65163,
      0.0487427 0.736972 -0.674163,
      0.0408513 0.723019 -0.689619,
      0.121634 0.827449 -0.548209,
      0.181519 0.819167 -0.544073,
      0.703832 0.504758 -0.499841,
      0.709912 0.532218 -0.461269,
      0.515248 0.740798 -0.430973,
      0.595439 0.652138 -0.469221,
      0.749573 0.514746 -0.416144,
      0.554104 0.377789 0.741785,
      0.824356 0.363377 0.434043,
      0.414044 0.713697 0.564982,
      0.878721 0.0852128 0.469668,
      0.30869 0.700895 0.643006,
      0.148137 0.38171 0.912334,
      0.60917 0.223563 0.760876,
      0.318023 0.93755 -0.140927,
      0.379811 0.910055 -0.165964,
      0.897074 0.420904 0.134527,
      0.799973 0.591756 -0.0993376,
      -0.919872 -0.0474307 -0.389341,
      -0.925616 0.157245 -0.344252,
      -0.935567 0.222274 -0.274422,
      -0.905694 -0.035321 -0.422459,
      -0.938964 -0.0755021 -0.335629,
      -0.930026 -0.0748274 -0.359795,
      -0.901679 -0.0968093 -0.42143,
      0.493452 -0.765096 -0.413683,
      0.731823 -0.471575 -0.491987,
      -0.900452 0.393907 -0.184456,
      -0.857344 0.425471 -0.289715,
      -0.657858 -0.588238 0.470318,
      -0.668961 -0.695886 0.261215,
      -0.491696 -0.706638 0.50882,
      -0.640119 -0.684048 0.34975,
      -0.528171 -0.527052 0.665771,
      -0.685589 -0.274027 0.674446,
      -0.70042 -0.431683 0.568385,
      0.0485944 -0.981406 0.185687,
      0.53454 -0.772988 0.341698,
      -0.849768 -0.52674 -0.0209409,
      -0.763237 -0.645303 0.0324413,
      0.788973 0.564121 -0.243494,
      0.808347 0.544058 -0.224891,
      0.93056 0.337509 -0.141938,
      0.610641 0.726735 -0.314601,
      0.97156 0.164623 -0.170207,
      0.829075 0.480424 -0.286054,
      0.617297 0.698784 -0.361448,
      0.48214 0.804097 -0.347806,
      0.140378 0.989802 -0.0242205,
      0.292534 0.953288 0.0752701,
      0.271659 0.95019 0.152776,
      -0.921253 -0.333422 -0.200305,
      -0.979176 0.0765518 -0.188027,
      -0.887624 0.439749 -0.13691,
      -0.33066 0.878462 -0.344917,
      0.303425 0.948224 -0.093833,
      -0.399665 -0.544426 -0.737474,
      -0.377237 -0.333449 -0.864005,
      -0.410192 -0.610682 -0.677356,
      0.169761 -0.574314 -0.80084,
      0.24868 -0.940937 0.229774,
      0.65717 -0.684959 0.314576,
      0.107819 -0.99387 0.02443,
      0.701389 -0.637964 0.317892,
      -0.482032 -0.86772 -0.121275,
      -0.230328 -0.927935 0.293063,
      0.475693 -0.784552 0.397738,
      0.565274 0.775185 -0.282052,
      0.311622 0.931629 -0.186975,
      0.485496 0.874155 0.0121144,
      0.836531 0.516615 -0.182551,
      0.847228 0.480057 -0.227487,
      0.770448 0.628256 -0.108186,
      -0.867303 0.478039 -0.138797,
      -0.837757 0.310975 -0.448841,
      -0.941173 0.183516 -0.28375,
      -0.915801 0.399258 -0.0435969,
      -0.62934 0.638262 -0.443343,
      -0.450432 0.836039 -0.313289,
      -0.540554 0.831667 -0.12701,
      -0.882244 0.470218 0.0232477,
      -0.8542 -0.514977 0.0717028,
      -0.861096 -0.508251 0.0139668,
      -0.841918 0.186709 0.506275,
      -0.685654 0.702234 0.191694,
      -0.694857 0.631546 0.343982,
      -0.754381 0.127139 0.644006,
      -0.718627 -0.16753 0.674914,
      -0.94819 0.260906 0.181284,
      -0.907303 0.205404 0.366894,
      -0.995643 0.0619271 0.0697214,
      -0.838163 0.43073 0.334595,
      -0.865759 0.405086 0.293882,
      -0.755124 0.499373 0.424751,
      -0.383213 -0.452204 -0.805393,
      -0.00351586 -0.192239 -0.981342,
      -0.387961 -0.180315 -0.903865,
      -0.631497 -0.728231 -0.266255,
      -0.757903 -0.457645 -0.464912,
      -0.887787 0.421908 0.183923,
      -0.770509 0.550255 0.321769,
      -0.956811 0.137108 0.256346,
      -0.893147 -0.138055 -0.428053,
      0.534236 -0.754326 0.381556,
      0.9005 0.0776292 0.42787,
      0.634365 0.103029 0.766137,
      0.924281 -0.183207 0.334872,
      0.930254 -0.267555 0.251079,
      0.784831 -0.513479 0.346959,
      0.777242 0.586025 0.229062,
      0.62165 0.536711 0.570519,
      0.457354 0.809132 0.368963,
      -0.73625 0.107895 0.668053,
      -0.501334 -0.423846 0.754333,
      -0.78506 -0.16418 0.597265,
      -0.39247 -0.481872 0.783433,
      -0.761363 0.639472 -0.106778,
      -0.800516 0.596253 0.0604766,
      -0.742089 0.664821 0.0855388,
      -0.0696583 0.986017 0.151388,
      0.254879 0.848058 0.46458,
      -0.214448 0.889618 0.403226,
      0.399716 0.859091 0.319672,
      -0.82879 0.490201 0.269833,
      -0.732658 0.679963 -0.0293611,
      -0.871105 0.484633 0.0794207,
      -0.979849 0.14191 0.140561,
      -0.79125 0.596373 0.135141,
      -0.906696 0.224805 0.356881,
      -0.841964 0.322455 0.432572,
      -0.725343 0.599765 0.337873,
      -0.48073 0.827534 -0.289978,
      -0.264832 0.946454 -0.18463,
      -0.470981 0.775968 -0.419584,
      0.248367 0.958558 -0.139572,
      0.790354 -0.190989 0.582121,
      0.952797 -0.113458 0.28161,
      0.429756 -0.648915 0.627869,
      0.879516 -0.0687598 0.470876,
      0.696783 -0.240236 0.675855,
      0.363581 -0.439971 0.821118,
      0.933638 0.18988 0.303752,
      0.940695 0.085168 0.328389,
      -0.00351598 -0.178517 -0.983931,
      0.444064 -0.159953 -0.881602,
      0.866666 -0.115771 -0.48527,
      -0.860447 -0.453429 -0.23245,
      -0.832715 -0.531487 -0.155263,
      -0.69553 -0.71225 -0.0945412,
      -0.861716 -0.41386 -0.293539,
      0.674773 0.613824 -0.409758,
      0.534187 0.720675 -0.441895,
      0.428799 0.802118 -0.415617,
      0.649685 0.703925 -0.287052,
      0.748689 0.561738 -0.352015,
      -0.948183 -0.220159 0.229084,
      -0.539727 -0.213387 0.814347,
      -0.576818 0.0848528 0.812454,
      -0.999064 -0.0108609 0.0418677,
      -0.218329 0.803381 -0.553996,
      -0.142653 0.67657 -0.722429,
      -0.207631 0.882444 -0.422116,
      -0.424806 0.75691 -0.496616,
      -0.441793 0.870341 -0.217542,
      0.797506 -0.561885 -0.219704,
      0.659901 -0.751151 -0.0173715,
      0.575105 -0.817285 0.0360517,
      0.822235 -0.55025 -0.145444,
      0.882516 -0.426282 -0.19862,
      0.772365 -0.547712 -0.321659,
      -0.552175 -0.821503 0.142248,
      -0.612807 -0.772833 -0.164913,
      -0.722835 -0.688815 0.0551664,
      -0.708991 -0.685399 -0.166012,
      -0.581327 -0.715071 0.388243,
      0.461271 0.861906 -0.210587,
      0.140229 0.926943 -0.348013,
      0.634142 0.757888 -0.153197,
      0.707104 0.695304 -0.128675,
      0.249693 0.960783 -0.120622,
      0.564794 0.749227 -0.345928,
      0.55415 0.750222 -0.360672,
      0.685973 0.640653 -0.34497,
      0.380027 0.856379 -0.349564,
      0.363736 -0.923447 0.122237,
      0.427912 -0.900612 0.0760839,
      0.252887 -0.952114 0.171834,
      0.510871 -0.852199 0.112993,
      0.224113 -0.973862 -0.0369642,
      -0.286968 -0.951664 -0.109478,
      -0.929567 0.339513 0.143657,
      -0.625112 0.165233 0.762845,
      -0.954403 0.0979481 -0.281996,
      -0.678009 0.423701 0.600651,
      -0.707101 0.674176 0.213295,
      -0.849581 0.507909 -0.142267,
      -0.937091 0.216138 -0.274127,
      -0.915819 0.246232 -0.317246,
      -0.869257 0.366266 -0.332026,
      -0.953378 0.160053 -0.255839,
      -0.70497 0.219218 -0.674508,
      -0.77724 0.208545 -0.593638,
      -0.990813 0.115023 -0.0711286,
      -0.407619 0.821878 0.39795,
      -0.645574 0.60323 0.468347,
      -0.594085 0.767157 0.241934,
      -0.448864 0.732072 0.512437,
      -0.0813069 0.840936 0.534991,
      -0.142052 0.889876 0.433523,
      -0.284954 0.850153 0.442766,
      -0.841856 0.475849 0.254648,
      -0.800001 0.494306 0.340087,
      -0.807731 0.556777 0.193831,
      -0.769305 0.627327 0.120957,
      -0.751565 0.557804 0.352143,
      -0.723216 0.606043 0.331166,
      -0.875339 0.474462 0.0931017,
      -0.853759 0.520639 -0.00555559,
      0.677316 0.567789 -0.467822,
      0.538635 0.746066 -0.391483,
      0.676231 0.575903 -0.459399,
      0.706845 0.530566 -0.467834,
      0.388118 0.813663 -0.432801,
      0.70345 0.637707 -0.313828,
      0.820246 -0.490558 0.294193,
      0.912555 -0.0668065 0.403461,
      -0.704236 -0.631402 -0.324629,
      -0.758114 -0.584128 -0.289927,
      -0.729474 -0.268057 0.629296,
      -0.520848 -0.366504 0.770968,
      -0.781361 -0.298926 0.547832,
      -0.671715 -0.39442 0.627082,
      -0.691905 -0.313947 0.650157,
      -0.753026 -0.267041 0.601366,
      -0.921282 0.388863 0.00500666,
      -0.869356 -0.37706 0.319446,
      -0.879007 -0.0636037 0.472548,
      -0.973038 0.20359 -0.108389,
      -0.878645 0.249039 0.407386,
      -0.681584 0.723469 0.109708,
      -0.763314 0.645956 -0.00959009,
      0.877044 0.283824 0.387605,
      0.884655 0.311132 0.347249,
      0.688656 0.54797 0.47485,
      0.920242 0.148841 0.36194,
      0.844625 0.326384 0.42436,
      0.94242 -0.202407 0.266224,
      0.993377 -0.0266899 0.111756,
      0.369839 0.784027 0.498518,
      0.571788 0.713889 0.404253,
      0.0892863 0.888391 0.450321,
      0.408505 0.911397 -0.0497819,
      0.181387 0.872702 -0.45331,
      0.116851 0.99137 -0.0594167,
      0.173453 0.942314 0.286284,
      0.635423 0.660131 -0.40058,
      0.675182 0.643185 0.361168,
      0.870564 0.481893 0.099487,
      -0.91923 -0.160475 -0.359534,
      -0.907888 -0.187404 -0.374992,
      0.764634 -0.573496 -0.294004,
      0.83192 -0.526468 -0.175329,
      0.893731 -0.368353 -0.256049,
      0.798106 -0.576828 -0.174059,
      0.796333 -0.572798 -0.194309,
      0.784375 -0.594822 -0.175903,
      0.891943 -0.139046 -0.430236,
      0.880607 -0.358505 -0.309846,
      0.545523 -0.205296 -0.812562,
      0.930198 -0.219723 -0.29403,
      0.468598 0.816218 -0.337941,
      0.660814 0.651417 -0.372802,
      0.539896 0.771617 -0.336333,
      0.417846 0.8387 -0.349266,
      0.425691 0.838801 -0.339412,
      0.998431 -0.0176447 0.0531464,
      0.989486 -0.0698611 -0.126636,
      0.992172 0.11757 0.042095,
      0.956058 -0.290101 -0.0423536,
      0.991727 0.0111348 0.127885,
      0.948163 -0.306872 -0.0825568,
      -0.746667 0.315674 -0.585524,
      -0.574528 0.265653 -0.774175,
      0.928159 -0.194801 0.317134,
      0.783535 -0.491916 0.379595,
      0.925498 -0.128477 0.356296,
      0.918804 0.335915 0.207269,
      0.914922 0.338464 0.21991,
      0.727622 -0.593418 0.344123,
      0.937717 -0.207794 0.278405,
      0.776035 -0.544899 0.317576,
      0.694594 -0.717078 -0.0577757,
      0.701424 -0.712737 0.00320914,
      0.631015 -0.766583 0.119035,
      0.547539 -0.574478 -0.608421,
      0.548646 -0.827697 -0.117922,
      0.381793 -0.707945 -0.594178,
      -0.819496 -0.502692 -0.275187,
      -0.616899 -0.787027 0.00486896,
      -0.604576 -0.789079 -0.10882,
      -0.661211 -0.673262 -0.330935,
      -0.73951 -0.572709 -0.353735,
      -0.674022 -0.303881 -0.673313,
      -0.802953 -0.216973 -0.555147,
      0.709423 0.704462 0.0212778,
      0.738279 0.674098 -0.0231484,
      0.932503 0.34548 0.10527,
      0.960838 0.276845 -0.0121036,
      0.647557 0.761509 -0.0278033,
      0.763368 0.645895 0.00940122,
      0.492875 0.863712 -0.105243,
      -0.638784 -0.373994 0.672371,
      -0.436437 -0.460494 0.77296,
      -0.750781 0.643595 -0.148706,
      -0.848637 0.507149 -0.150385,
      -0.666193 0.744597 -0.0419832,
      -0.76401 0.626775 -0.153107,
      -0.825411 -0.357307 0.437068,
      -0.701631 -0.563025 0.436712,
      -0.940622 0.00539096 0.339413,
      -0.950292 -0.148201 0.273826,
      -0.8911 -0.336126 0.304893,
      0.905072 -0.041117 0.423265,
      0.905384 0.259677 0.33593,
      0.857415 -0.19704 0.47541,
      0.929039 0.135143 0.344418,
      0.713946 -0.371961 0.593234,
      0.855327 -0.0445072 0.516174,
      0.8915 0.161299 0.423332,
      -0.668692 0.543202 0.507723,
      -0.840384 0.30333 0.449161,
      -0.86935 0.317637 0.378599,
      -0.602638 0.592986 0.534036,
      -0.441698 -0.630047 0.638705,
      -0.0899131 -0.892157 0.442686,
      -0.0200471 -0.478567 0.877822,
      -0.214968 -0.072291 0.973942,
      -0.52887 -0.476787 0.702119,
      0.969791 0.231918 -0.0756232,
      0.771611 0.574009 -0.274099,
      0.963347 0.266645 0.0293791,
      0.804047 0.515582 -0.296113,
      0.994184 0.107428 -0.00753936,
      0.948424 0.209624 -0.2378,
      0.877037 0.353019 -0.325858,
      0.898997 0.301014 -0.318112,
      0.96037 0.054723 -0.273306,
      -0.853439 -0.521188 -0.00227971,
      -0.954003 -0.202729 -0.220859,
      -0.90783 0.226979 0.352597,
      -0.791955 0.326297 -0.516079,
      -0.765463 0.537104 -0.354381,
      -0.723868 0.626699 -0.288553,
      -0.74446 0.321279 -0.585286,
      -0.628998 0.719494 -0.294433,
      -0.648247 0.506757 -0.568308,
      -0.44115 0.086624 -0.893243,
      -0.393643 -0.0661049 -0.916884,
      0.940344 0.170106 0.294647,
      -0.882122 0.470379 0.0245732,
      -0.990908 0.118424 0.0638574,
      -0.981855 0.101715 0.160046,
      -0.907734 0.419427 0.00999983,
      -0.953701 0.238396 0.183361,
      -0.720574 0.693246 -0.0135288,
      -0.760013 0.649884 -0.00556722,
      0.703258 -0.654276 -0.27812,
      -0.828732 -0.409746 -0.381197,
      -0.0283956 -0.732608 -0.680058,
      -0.288119 0.580599 -0.761506,
      -0.114829 0.674329 -0.729449,
      -0.265683 0.670304 -0.692896,
      -0.506768 0.604931 -0.614202,
      -0.479562 0.596869 -0.643248,
      -0.99968 0.0242428 -0.0072223,
      -0.972154 0.0143554 0.233905,
      0.549625 -0.641187 0.535529,
      0.252005 -0.945472 0.206341,
      0.0126579 -0.977973 0.208346,
      -0.32472 -0.927004 0.187672,
      0.366321 -0.929386 0.0452943,
      0.241565 -0.952253 0.186711,
      0.432059 -0.901826 0.00588086,
      0.349784 -0.935335 0.0529187,
      0.829158 0.416048 -0.373365,
      0.562748 0.243889 -0.789831,
      0.0124525 -0.147043 -0.989052,
      0.32578 -0.902224 0.282594,
      0.285974 -0.906186 -0.311523,
      -0.722341 -0.461707 0.514831,
      -0.730197 -0.418019 0.540436,
      -0.802259 -0.353582 0.480998,
      -0.63219 -0.526803 0.568167,
      -0.814013 -0.50395 0.28882,
      -0.705983 -0.636883 0.309787,
      -0.548389 -0.658991 0.514782,
      -0.56236 0.754959 0.337324,
      -0.33093 0.674536 0.659914,
      -0.2253 0.633655 0.740082,
      -0.460561 0.878456 0.127277,
      -0.701965 0.712037 0.0157833,
      -0.963576 -0.0152277 -0.266999,
      -0.960188 0.133753 -0.245252,
      -0.96944 0.0745098 -0.23374,
      -0.861884 0.451945 -0.230005,
      -0.172658 0.868178 0.465248,
      -0.355007 0.759299 0.545377,
      -0.155607 0.838254 0.522605,
      -0.326998 0.844296 0.424544,
      0.0841767 0.874445 0.477766,
      0.0433015 0.913524 0.404474,
      -0.206521 0.891286 0.403681,
      0.96123 0.245189 0.126167,
      0.957525 0.288088 0.0122636,
      0.951352 0.225527 0.209921,
      0.928997 0.358573 -0.0915941,
      0.904397 0.362779 -0.224627,
      0.822078 0.473121 -0.316771,
      0.979654 0.137289 -0.14639,
      -0.938232 -0.345311 0.0219445,
      0.225466 0.571548 -0.788986,
      0.241043 0.529793 -0.813153,
      0.683526 0.61982 -0.385508,
      -0.166435 0.509576 -0.844175,
      0.383969 0.864716 -0.323781,
      -0.174779 0.719387 -0.672261,
      0.609749 -0.791216 -0.0467331,
      0.756912 -0.64479 0.106443,
      0.485078 -0.873899 -0.0316181,
      0.441467 -0.887339 0.133173,
      0.562184 -0.824185 0.0683181,
      0.51142 -0.858826 0.0294542,
      0.483287 -0.875421 -0.00850311,
      0.919462 0.356647 0.165507,
      -0.185492 0.981592 0.0454951,
      0.304436 0.912067 0.274686,
      -3.08892e-006 -0.983938 0.178512,
      0.960714 -0.275531 0.0333261,
      0.945414 0.0885817 0.313601,
      0.981993 -0.0630857 0.178075,
      0.942516 0.0860426 0.322894,
      0.929461 0.0891437 0.357988,
      0.951135 0.0562911 0.303602,
      -0.439557 -0.895231 -0.0731485,
      -0.563765 -0.824962 -0.0400917,
      -0.116732 0.134929 0.983955,
      0.0424831 0.150894 0.987637,
      0.322913 0.00672577 0.946405,
      0.0986428 0.973607 0.205813,
      -0.730224 -0.681838 0.0432422,
      -0.370281 0.919361 0.132924,
      -0.528094 0.845389 0.0802047,
      -0.571066 0.809027 -0.139139,
      -0.160215 0.98484 -0.0664977,
      -0.409216 0.890964 -0.196788,
      -0.0304368 0.974417 -0.222678,
      0.598467 0.772907 -0.210834,
      0.823292 -0.34178 0.453186,
      0.91973 0.145189 0.364716,
      0.746818 -0.470347 0.470146,
      0.783869 -0.475763 0.398997,
      0.838816 0.481661 0.253753,
      0.822775 -0.496112 0.277335,
      -0.737234 -0.672396 -0.0661031,
      -0.912097 -0.384651 -0.141857,
      -0.980026 -0.181737 -0.0807539,
      0.27509 -0.853581 0.442408,
      0.177841 -0.938415 0.296226,
      0.228956 -0.869603 0.437459,
      0.51312 -0.751061 0.41547,
      0.0362502 -0.965623 0.257408,
      0.000244357 -0.983867 0.178901,
      0.392042 -0.823805 0.409449,
      0.550674 0.636134 -0.540455,
      0.832103 0.467782 -0.297967,
      0.470524 0.753593 -0.459026,
      0.0745312 0.963437 -0.257361,
      -0.518082 0.851302 -0.0829209,
      -0.257897 0.963419 0.0728876,
      -0.831463 -0.496496 0.249323,
      -0.985407 -0.117991 0.122683,
      -0.929302 -0.221237 0.295724,
      -0.941674 -0.205824 0.266246,
      -0.763355 -0.583343 0.277488,
      -0.628242 -0.700139 0.339291,
      0.349286 -0.923867 0.156429,
      0.604619 -0.796421 0.0122056,
      -0.774856 0.506053 0.378825,
      -0.570441 0.699985 0.429672,
      0.51973 -0.770303 0.369478,
      0.742757 -0.523496 0.41745,
      0.766921 -0.531491 0.359651,
      0.489028 -0.760165 -0.427786,
      0.693835 -0.495611 -0.522458,
      0.329074 -0.786911 -0.521998,
      0.674347 -0.629959 -0.385236,
      0.370204 -0.847888 -0.379521,
      0.572397 -0.628455 -0.526694,
      0.328679 0.866493 -0.375712,
      0.20458 0.920248 -0.333602,
      0.222909 0.936172 -0.271835,
      0.407357 0.844471 -0.347749,
      0.420716 0.853525 -0.307395,
      -0.753362 0.312192 0.578776,
      -0.638993 0.737699 0.217919,
      -0.507258 0.841179 0.187371,
      0.888974 0.375897 0.261583,
      0.811124 0.412717 0.414418,
      0.396477 0.810187 0.431745,
      -0.861322 -0.125911 -0.492211,
      -0.904843 -0.298293 -0.303776,
      -0.933982 -0.0973087 -0.343814,
      -0.805759 -0.163406 -0.569255,
      -0.869428 -0.331459 0.366373,
      -0.682266 -0.649131 0.336366,
      -0.71533 0.696869 -0.0517373,
      -0.63171 0.721538 -0.283418,
      -0.629683 0.771627 -0.0899469,
      0.26925 0.937601 -0.220019,
      -0.301778 0.816221 -0.492659,
      -0.373484 0.807171 -0.457149,
      -0.729439 0.523485 -0.44032,
      -0.820535 0.233067 -0.521921,
      -0.713927 0.266418 -0.647557,
      -0.978518 -0.200039 0.0498639,
      -0.986181 0.152173 -0.0655026,
      -0.813205 0.581615 -0.020536,
      -0.62024 0.278307 -0.733381,
      -0.078621 -0.720898 0.688568,
      -0.14597 -0.827823 0.541665,
      -0.0394167 -0.933443 0.356555,
      -0.193287 -0.702859 0.684565,
      0.0574586 -0.665942 0.743787,
      -0.0652621 -0.694407 0.716617,
      -0.197725 -0.0952242 -0.975621,
      -0.299624 -0.0858242 -0.950189,
      -0.00351576 -0.178516 -0.983931,
      -0.436006 0.0933107 -0.895093,
      -0.022107 -0.169383 -0.985302,
      -0.00351581 -0.178516 -0.983931,
      -0.491314 0.118432 -0.862893,
      -0.589142 -0.0887451 -0.803141,
      0.937559 0.0620936 0.34224,
      0.947395 0.12227 0.295792,
      0.11199 0.968451 -0.222622,
      -0.000156014 0.974861 -0.222814,
      -0.359978 0.910881 -0.201773,
      -0.234001 -0.966508 0.105382,
      0.692491 -0.517348 0.502799,
      0.423395 -0.708175 0.565,
      0.646551 -0.644239 0.408567,
      0.0299488 -0.167428 -0.985429,
      -0.00351562 -0.178516 -0.983931,
      0.0631924 -0.134324 -0.98892,
      -0.375588 0.883612 -0.279578,
      -0.698616 0.675591 0.23561,
      -0.630968 0.7747 -0.0414592,
      -0.395729 0.918357 0.00430112,
      -0.360004 0.928367 0.0923732,
      -0.745829 -0.055049 0.663859,
      0.302706 -0.576973 0.758598,
      0.870861 -0.0766306 0.485518,
      0.828786 -0.133471 0.543415,
      0.591963 -0.534556 0.603183,
      -0.611088 -0.791381 0.0169635,
      -0.566282 -0.823686 0.0294281,
      -0.351984 -0.929377 0.1112,
      -0.986981 -0.0407151 0.155597,
      0.457269 -0.869883 0.184954,
      -0.428091 0.460419 0.777658,
      -0.240224 0.220653 0.945307,
      -0.0035159 -0.178517 -0.983931,
      -0.00351568 -0.178516 -0.983931,
      -0.00351559 -0.178516 -0.983931,
      0.241255 -0.969927 0.0322127,
      -0.715385 0.697882 -0.0344216,
      -0.695012 0.685647 -0.21644,
      -0.682405 0.7165 0.144746,
      -0.00351569 -0.178516 -0.983931,
      -0.00351562 -0.178516 -0.983931,
      0.974064 -0.184118 -0.131527,
      0.807248 -0.587288 -0.0586773,
      -0.672051 -0.736992 -0.0720436,
      -0.363706 -0.921233 0.138017,
      -0.0383115 -0.977001 0.209764,
      0.668803 0.627007 0.399456,
      0.209145 -0.925706 0.315162,
      -0.188139 -0.909603 0.370439,
      -0.20452 -0.881706 0.425166,
      0.0367861 -0.977466 0.207861,
      -0.080297 -0.939381 0.333339,
      0.382987 -0.90272 0.196005,
      0.18362 -0.970189 0.158167,
      0.342178 -0.87726 0.336642,
      0.0178758 -0.98381 0.17832,
      -0.388515 -0.670334 0.632225,
      -0.130433 -0.913404 0.385591,
      0.370719 -0.914059 0.164511,
      -3.0841e-006 -0.983937 0.178513,
      0.000515558 -0.983938 0.178512,
      0.365896 -0.866953 0.338398,
      0.833412 0.471231 0.288731,
      0.796246 0.504562 0.333781,
      0.843693 0.401614 0.356215,
      0.622396 0.641503 0.448439,
      -0.666055 -0.726978 -0.166953,
      -0.368259 -0.860446 -0.352162,
      -0.293206 -0.953886 -0.0642747,
      -0.656811 -0.695644 -0.290997,
      -0.691332 -0.722537 0.000684589,
      -0.775532 -0.627309 -0.0709473,
      0.965127 -0.203224 -0.165014,
      0.941663 -0.332038 -0.054969,
      0.960744 -0.0541892 0.272093,
      0.0157392 0.851842 -0.523562,
      0.777799 0.628127 0.0220278,
      0.040409 -0.689501 0.723156,
      0.0695646 -0.694389 0.71623,
      0.305008 -0.640256 0.705013,
      -0.13751 -0.684766 0.715672,
      0.229715 -0.560605 0.795583,
      -0.0609657 -0.637237 0.768252,
      0.596689 -0.801584 -0.037749,
      0.507855 -0.861192 0.0207708,
      0.845556 -0.507193 -0.166701,
      -0.183942 -0.713035 0.67657,
      0.641623 0.592583 -0.486996,
      0.908563 0.41774 -0.00231971,
      0.89514 0.421321 -0.145647,
      0.639144 0.547895 -0.539728,
      -0.862348 0.426455 0.272933,
      -0.920322 0.160994 -0.356495,
      0.863599 0.504179 0.000395449,
      0.682434 -0.724735 0.0950943,
      0.601104 -0.795547 -0.0760115,
      0.0820826 -0.659916 0.746842,
      -0.646438 -0.544972 0.53397,
      -0.781977 -0.473983 0.404786,
      -0.782173 -0.324675 0.531781,
      0.5184 -0.854683 -0.0278851,
      -0.80873 0.0873526 -0.581658,
      -0.72175 -0.0558913 -0.689893,
      -0.787632 0.0813856 -0.610748,
      -0.722386 0.115048 -0.681852,
      -0.0586229 0.157978 0.985701,
      0.957364 -0.274617 -0.0896625,
      0.500759 0.823636 -0.266203,
      0.418647 0.895871 -0.148829,
      -0.273395 -0.821257 0.500792,
      -0.121755 -0.963614 0.237958,
      -0.483284 -0.760798 0.433154,
      -0.684747 -0.479675 0.548666,
      -0.663359 -0.578371 0.474807,
      -0.507103 -0.7754 0.376301,
      -0.095538 0.82039 -0.563766,
      0.619385 -0.727197 0.295883,
      0.881534 -0.462428 -0.0951763,
      -0.689578 0.606714 -0.39545,
      -0.788058 0.161569 -0.594021,
      -0.720651 0.65131 -0.237609,
      -0.905721 0.239463 -0.349753,
      -0.756602 -0.521862 0.393971,
      -0.73663 -0.425055 0.526026,
      -0.848622 0.528825 -0.0135792,
      -0.911689 0.378483 -0.159918,
      0.922675 0.235919 0.30498,
      0.955033 0.0791105 0.28575,
      -0.560847 -0.215664 -0.799337,
      -0.779691 -0.158605 -0.605745,
      -0.735331 -0.191704 -0.650029,
      -0.593046 -0.128496 -0.794849,
      -0.489801 -0.246391 -0.836293,
      0.912127 0.0662499 0.404518,
      0.538726 0.837171 0.0944373,
      -0.854839 -0.0946686 -0.510184,
      -0.4367 -0.151576 -0.886746,
      -0.634796 -0.171734 -0.753353,
      -0.87862 -0.0194708 -0.477124,
      -0.87775 -0.363645 -0.311958,
      -0.916415 -0.273731 -0.291986,
      0.839969 -0.396955 0.369972,
      -0.706886 -0.683538 -0.181902,
      -0.578568 -0.794956 -0.182495,
      -0.670193 -0.734622 -0.105697,
      -0.913335 -0.345067 -0.216212,
      0.845571 0.372304 0.382622,
      0.944596 -0.295742 -0.142391,
      0.13322 0.947609 0.290326,
      -0.478601 -0.552027 0.682794,
      -0.360986 -0.568267 0.739433,
      -0.111414 -0.648192 0.753282,
      -0.342415 -0.630071 0.696967,
      -0.654595 -0.514572 0.553824,
      -0.726479 -0.413482 0.548872,
      -0.961577 -0.244199 -0.125449,
      -0.903291 -0.391008 -0.176576,
      -0.993459 -0.081192 -0.0802957,
      -0.970046 0.123685 -0.209074,
      -0.00351569 -0.178516 -0.983931,
      -0.00351568 -0.178516 -0.983931,
      -0.00351569 -0.178516 -0.983931,
      -0.00351569 -0.178516 -0.983931,
      -0.78985 -0.368667 0.490124,
      -0.722377 -0.652133 0.229989,
      -0.14312 -0.96587 0.215897,
      -0.40276 -0.915144 0.0172005,
      0.370281 -0.8499 0.374915,
      -0.83299 -0.448444 -0.324078,
      -0.348513 -0.931259 0.106276,
      -0.681069 -0.703352 0.203571,
      0.995267 -0.0236554 0.0942551,
      0.77729 0.459732 0.429496,
      0.381814 0.45409 -0.804997,
      0.700581 0.665975 -0.256248,
      0.152685 -0.94746 0.281082,
      -0.281081 -0.908447 0.309381,
      0.685716 0.71012 0.159759,
      0.0575211 0.945481 -0.320559,
      0.212474 0.91586 -0.340669,
      0.695785 -0.336056 0.634783,
      0.837153 -0.125112 0.532467,
      -0.305668 -0.926347 0.220111,
      0.945278 0.0100548 0.326111,
      0.138858 0.136462 0.980865,
      0.479986 -0.589924 0.64931,
      0.408464 0.833073 -0.373024,
      -0.651048 -0.420891 0.631654,
      0.286889 -0.901647 -0.323615,
      0.104437 -0.987692 -0.116441,
      -3.25675e-006 -0.983937 0.178514,
      -0.666834 -0.743253 0.0539182,
      -0.623341 -0.78192 0.00689725,
      -0.663142 -0.746775 -0.0506862,
      -0.698803 -0.66843 0.254707,
      -0.844202 0.27511 0.460041,
      -0.792424 -0.163758 -0.587577,
      0.0493203 0.985959 -0.159537,
      0.00014366 0.983987 -0.178241,
      0.62928 0.765054 0.136745,
      0.588713 0.802711 0.0952468,
      0.224418 0.971399 -0.0775923,
      -0.771437 -0.552553 -0.315547,
      -0.510355 0.785875 0.349198,
      -0.730322 0.576423 0.366559,
      0.800564 -0.240746 0.548761,
      0.932619 0.0333054 0.359323,
      0.915211 -0.116808 0.385674,
      0.0348327 -0.959502 0.279541,
      -0.696157 0.702902 -0.145927,
      -0.440254 -0.577409 0.687587,
      -0.765291 -0.62848 0.139077,
      -0.722944 -0.683956 0.0977585,
      -0.556969 -0.801562 0.217447,
      -0.752455 -0.621756 0.217327,
      -0.720968 -0.686485 0.0945679,
      0.131415 0.945046 0.299363,
      0.880694 0.374852 0.289593,
      0.937559 0.0620931 0.342239,
      0.946689 0.221975 0.233469,
      0.955904 0.058063 0.287882,
      -0.853972 0.478982 0.203242,
      -0.440366 0.831108 0.339612,
      -0.00360883 0.961379 0.275204,
      -0.985041 0.171124 -0.020261,
      -0.889952 0.441418 -0.114607,
      -0.844134 0.524558 0.110801,
      -0.80178 0.492402 -0.338658,
      -0.864407 0.495042 -0.0879447,
      0.17566 0.933869 0.311501,
      -0.441246 0.852564 0.280066,
      -0.381514 0.922524 -0.0582787,
      0.10282 0.975735 -0.193309,
      0.0624568 0.97772 -0.200409,
      0.446603 0.878173 -0.171342,
      0.187542 0.968181 -0.16569,
      -0.0211347 0.945955 -0.32361,
      0.0354216 0.854174 -0.51878,
      0.0546002 0.96425 -0.259309,
      3.15145e-006 0.983937 -0.178514,
      -0.0795674 0.98232 -0.169461,
      -0.138399 0.932682 -0.333092,
      -0.629953 -0.753368 0.188667,
      -3.12429e-006 -0.983937 0.178514,
      -0.0126742 -0.988504 0.150665,
      -0.0119606 0.984665 -0.174047,
      -0.165791 0.980797 -0.102718,
      -0.400544 0.903669 -0.15148,
      0.332812 0.808587 -0.485205,
      -0.66206 0.705427 -0.25308,
      -0.74951 0.554426 -0.361727,
      0.373612 0.6431 -0.668458,
      0.564592 0.746919 -0.35121,
      0.585916 0.671259 -0.453998,
      0.666312 0.549729 -0.503811,
      -0.759387 -0.649867 0.0316698,
      -0.874667 -0.482995 0.0409052,
      -0.663782 -0.721436 0.197292,
      -0.183796 -0.967103 0.175872,
      -0.0610078 -0.998129 -0.00410034,
      -0.522397 -0.808472 0.271062,
      0.0246755 -0.996014 0.0857126,
      -0.316384 -0.945032 0.0825514,
      0.0404831 -0.997555 -0.0569707,
      -0.609042 0.0665085 -0.790345,
      0.34987 -0.706854 0.614776,
      0.878715 0.0341207 0.476125,
      -0.931183 0.334611 -0.144684,
      -0.815123 -0.381309 -0.436095,
      -0.0410053 -0.949593 0.310792,
      -0.716902 -0.668873 -0.196622,
      -0.516513 -0.660432 0.545017,
      -0.734884 0.660406 -0.154306,
      0.74441 -0.666136 -0.0460174,
      0.106018 0.887871 -0.447711,
      0.937559 0.062094 0.342239,
      0.893114 0.080303 0.442604,
      0.92223 0.0690222 0.38043,
      -0.789241 -0.105073 -0.605027,
      -0.972545 -0.019429 0.231902,
      -0.988283 0.0999665 0.115344,
      0.513099 0.82795 -0.226336,
      0.552315 0.819094 -0.155025,
      0.749591 0.633855 -0.190632,
      0.830829 0.483045 0.276389,
      0.9469 0.037025 0.319389,
      -0.00351516 -0.178517 -0.983931,
      0.927973 0.0522535 0.368967,
      -0.974675 -0.0756384 -0.210445,
      0.555429 -0.675332 -0.485206,
      0.72312 -0.650967 -0.230953,
      -0.696784 0.631729 -0.339721,
      0.930213 0.0673445 0.360788,
      0.58885 0.66159 -0.464279,
      0.393048 0.835832 -0.383273,
      0.0455655 0.308416 0.95016,
      0.437045 -0.532177 -0.725106,
      0.693895 -0.716275 -0.0738888,
      0.0441481 -0.209491 -0.976813,
      -0.566371 -0.43731 -0.698558,
      0.171489 0.916661 -0.361004,
      -0.286184 -0.821829 0.492641,
      0.165121 -0.921614 -0.351231,
      0.0591126 -0.893037 -0.446084,
      0.514484 0.121372 0.848867,
      0.227493 0.273903 0.934465,
      -0.464495 0.0512564 -0.884091,
      -0.609591 0.74743 -0.264097,
      0.06968 0.145652 0.986879,
      -0.506398 -0.750702 0.424273,
      -0.00351534 -0.178518 -0.98393,
      -0.624067 0.568132 -0.536439,
      -0.362006 0.799529 -0.479275,
      -0.524418 0.848377 -0.0724014,
      0.0520318 -0.223595 -0.973292,
      -0.781311 0.5392 0.314349,
      -0.556086 0.805255 0.20575,
      -0.579221 0.712784 0.395528,
      0.877402 0.138374 0.459367,
      0.914369 0.115236 0.388137,
      0.855126 0.48067 -0.194205,
      0.868747 0.449413 -0.208104,
      -0.261091 -0.876586 -0.404263,
      0.0175552 -0.938565 -0.344656,
      0.942585 0.28092 0.180604,
      -0.687597 -0.721954 0.0774128,
      0.147216 0.816625 -0.558077,
      0.166633 0.845859 -0.506711,
      -0.48396 -0.604648 0.632601,
      0.0873218 0.92621 -0.366757,
      -0.0417783 0.987275 -0.153438,
      -0.00351598 -0.178516 -0.983931,
      0.787827 0.376056 -0.48776,
      -0.00351608 -0.178517 -0.983931,
      0.932983 0.0388188 0.35782,
      0.919876 -0.31797 -0.229617,
      0.400731 0.867369 -0.295103,
      0.877421 -0.458746 -0.140305,
      0.930244 -0.339089 -0.140229,
      0.887852 0.157731 0.432249 ]
  }
  normalPerVertex TRUE
}
}
}
